# Supplementary material for: Size effects on the mechanical behavior and the compressive failure strength of concrete: an extensive dataset
Source: Data Brief. 2020 Nov 2;33:106477. doi: 10.1016/j.dib.2020.106477 (PMC7674298; doi:10.1016/j.dib.2020.106477)
Supplement: Supplementary file 1 [file mmc1.zip]

Archive with 504 entries (492 files):
- Stress_Strain_Data_DIB/C-110x220-mm/
- Stress_Strain_Data_DIB/C-110x220-mm/C11-B1-1.txt
- Stress_Strain_Data_DIB/C-110x220-mm/C11-B1-10.txt
- Stress_Strain_Data_DIB/C-110x220-mm/C11-B1-2.txt
- Stress_Strain_Data_DIB/C-110x220-mm/C11-B1-3.txt
- Stress_Strain_Data_DIB/C-110x220-mm/C11-B1-4.txt
- Stress_Strain_Data_DIB/C-110x220-mm/C11-B1-5.txt
- Stress_Strain_Data_DIB/C-110x220-mm/C11-B1-6.txt
- Stress_Strain_Data_DIB/C-110x220-mm/C11-B1-7.txt
- Stress_Strain_Data_DIB/C-110x220-mm/C11-B1-8.txt
- Stress_Strain_Data_DIB/C-110x220-mm/C11-B1-9.txt
- Stress_Strain_Data_DIB/C-110x220-mm/C11-B2-11.txt
- Stress_Strain_Data_DIB/C-110x220-mm/C11-B2-12.txt
- Stress_Strain_Data_DIB/C-110x220-mm/C11-B2-13.txt
- Stress_Strain_Data_DIB/C-110x220-mm/C11-B2-14.txt
- Stress_Strain_Data_DIB/C-110x220-mm/C11-B2-15.txt
- Stress_Strain_Data_DIB/C-110x220-mm/C11-B2-16.txt
- Stress_Strain_Data_DIB/C-110x220-mm/C11-B2-17.txt
- Stress_Strain_Data_DIB/C-110x220-mm/C11-B3-18.txt
- Stress_Strain_Data_DIB/C-110x220-mm/C11-B3-19.txt
- Stress_Strain_Data_DIB/C-110x220-mm/C11-B3-20.txt
- Stress_Strain_Data_DIB/C-110x220-mm/C11-B3-21.txt
- Stress_Strain_Data_DIB/C-110x220-mm/C11-B3-22.txt
- Stress_Strain_Data_DIB/C-110x220-mm/C11-B3-23.txt
- Stress_Strain_Data_DIB/C-110x220-mm/C11-B3-24.txt
- Stress_Strain_Data_DIB/C-110x220-mm/C11-B3-25.txt
- Stress_Strain_Data_DIB/C-110x220-mm/C11-B4-26.txt
- Stress_Strain_Data_DIB/C-110x220-mm/C11-B4-27.txt
- Stress_Strain_Data_DIB/C-110x220-mm/C11-B4-28.txt
- Stress_Strain_Data_DIB/C-110x220-mm/C11-B4-29.txt
- Stress_Strain_Data_DIB/C-110x220-mm/C11-B4-30.txt
- Stress_Strain_Data_DIB/C-110x220-mm/C11-B4-31.txt
- Stress_Strain_Data_DIB/C-110x220-mm/C11-B4-32.txt
- Stress_Strain_Data_DIB/C-110x220-mm/C11-B4-33.txt
- Stress_Strain_Data_DIB/C-110x220-mm/C11-B4-34.txt
- Stress_Strain_Data_DIB/C-110x220-mm/C11-B4-35.txt
- Stress_Strain_Data_DIB/C-110x220-mm/C11-B4-36.txt
- Stress_Strain_Data_DIB/C-110x220-mm/C11-B4-37.txt
- Stress_Strain_Data_DIB/C-110x220-mm/C11-B4-38.txt
- Stress_Strain_Data_DIB/C-110x220-mm/C11-B4-39.txt
- Stress_Strain_Data_DIB/C-110x220-mm/C11-B4-40.txt
- Stress_Strain_Data_DIB/C-110x220-mm/C11-B4-41.txt
- Stress_Strain_Data_DIB/C-110x220-mm/C11-B4-42.txt
- Stress_Strain_Data_DIB/C-110x220-mm/C11-B4-43.txt
- Stress_Strain_Data_DIB/C-110x220-mm/C11-B4-44.txt
- Stress_Strain_Data_DIB/C-160x320-mm/
- Stress_Strain_Data_DIB/C-160x320-mm/C16-B1-1.txt
- Stress_Strain_Data_DIB/C-160x320-mm/C16-B1-10.txt
- Stress_Strain_Data_DIB/C-160x320-mm/C16-B1-2.txt
- Stress_Strain_Data_DIB/C-160x320-mm/C16-B1-3.txt
- Stress_Strain_Data_DIB/C-160x320-mm/C16-B1-4.txt
- Stress_Strain_Data_DIB/C-160x320-mm/C16-B1-5.txt
- Stress_Strain_Data_DIB/C-160x320-mm/C16-B1-6.txt
- Stress_Strain_Data_DIB/C-160x320-mm/C16-B1-7.txt
- Stress_Strain_Data_DIB/C-160x320-mm/C16-B1-8.txt
- Stress_Strain_Data_DIB/C-160x320-mm/C16-B1-9.txt
- Stress_Strain_Data_DIB/C-160x320-mm/C16-B2-11.txt
- Stress_Strain_Data_DIB/C-160x320-mm/C16-B2-12.txt
- Stress_Strain_Data_DIB/C-160x320-mm/C16-B2-13.txt
- Stress_Strain_Data_DIB/C-160x320-mm/C16-B2-14.txt
- Stress_Strain_Data_DIB/C-160x320-mm/C16-B2-15.txt
- Stress_Strain_Data_DIB/C-160x320-mm/C16-B2-16.txt
- Stress_Strain_Data_DIB/C-160x320-mm/C16-B2-17.txt
- Stress_Strain_Data_DIB/C-160x320-mm/C16-B2-18.txt
- Stress_Strain_Data_DIB/C-160x320-mm/C16-B2-19.txt
- Stress_Strain_Data_DIB/C-160x320-mm/C16-B2-20.txt
- Stress_Strain_Data_DIB/C-160x320-mm/C16-B3-21.txt
- Stress_Strain_Data_DIB/C-160x320-mm/C16-B3-22.txt
- Stress_Strain_Data_DIB/C-160x320-mm/C16-B3-23.txt
- Stress_Strain_Data_DIB/C-160x320-mm/C16-B3-24.txt
- Stress_Strain_Data_DIB/C-160x320-mm/C16-B3-25.txt
- Stress_Strain_Data_DIB/C-160x320-mm/C16-B3-26.txt
- Stress_Strain_Data_DIB/C-160x320-mm/C16-B3-27.txt
- Stress_Strain_Data_DIB/C-160x320-mm/C16-B3-28.txt
- Stress_Strain_Data_DIB/C-160x320-mm/C16-B3-29.txt
- Stress_Strain_Data_DIB/C-160x320-mm/C16-B3-30.txt
- Stress_Strain_Data_DIB/C-160x320-mm/C16-B4-31.txt
- Stress_Strain_Data_DIB/C-160x320-mm/C16-B4-32.txt
- Stress_Strain_Data_DIB/C-160x320-mm/C16-B4-33.txt
- Stress_Strain_Data_DIB/C-160x320-mm/C16-B4-34.txt
- Stress_Strain_Data_DIB/C-160x320-mm/C16-B4-35.txt
- Stress_Strain_Data_DIB/C-160x320-mm/C16-B4-36.txt
- Stress_Strain_Data_DIB/C-160x320-mm/C16-B4-37.txt
- Stress_Strain_Data_DIB/C-160x320-mm/C16-B4-38.txt
- Stress_Strain_Data_DIB/C-160x320-mm/C16-B4-39.txt
- Stress_Strain_Data_DIB/C-160x320-mm/C16-B4-40.txt
- Stress_Strain_Data_DIB/C-40x80-mm/
- Stress_Strain_Data_DIB/C-40x80-mm/C4-B1-1.txt
- Stress_Strain_Data_DIB/C-40x80-mm/C4-B1-10.txt
- Stress_Strain_Data_DIB/C-40x80-mm/C4-B1-11.txt
- Stress_Strain_Data_DIB/C-40x80-mm/C4-B1-12.txt
- Stress_Strain_Data_DIB/C-40x80-mm/C4-B1-13.txt
- Stress_Strain_Data_DIB/C-40x80-mm/C4-B1-14.txt
- Stress_Strain_Data_DIB/C-40x80-mm/C4-B1-15.txt
- Stress_Strain_Data_DIB/C-40x80-mm/C4-B1-16.txt
- Stress_Strain_Data_DIB/C-40x80-mm/C4-B1-17.txt
- Stress_Strain_Data_DIB/C-40x80-mm/C4-B1-18.txt
- Stress_Strain_Data_DIB/C-40x80-mm/C4-B1-19.txt
- Stress_Strain_Data_DIB/C-40x80-mm/C4-B1-2.txt
- Stress_Strain_Data_DIB/C-40x80-mm/C4-B1-20.txt
- Stress_Strain_Data_DIB/C-40x80-mm/C4-B1-21.txt
- Stress_Strain_Data_DIB/C-40x80-mm/C4-B1-22.txt
- Stress_Strain_Data_DIB/C-40x80-mm/C4-B1-23.txt
- Stress_Strain_Data_DIB/C-40x80-mm/C4-B1-24.txt
- Stress_Strain_Data_DIB/C-40x80-mm/C4-B1-25.txt
- Stress_Strain_Data_DIB/C-40x80-mm/C4-B1-26.txt
- Stress_Strain_Data_DIB/C-40x80-mm/C4-B1-27.txt
- Stress_Strain_Data_DIB/C-40x80-mm/C4-B1-28.txt
- Stress_Strain_Data_DIB/C-40x80-mm/C4-B1-29.txt
- Stress_Strain_Data_DIB/C-40x80-mm/C4-B1-3.txt
- Stress_Strain_Data_DIB/C-40x80-mm/C4-B1-30.txt
- Stress_Strain_Data_DIB/C-40x80-mm/C4-B1-31.txt
- Stress_Strain_Data_DIB/C-40x80-mm/C4-B1-32.txt
- Stress_Strain_Data_DIB/C-40x80-mm/C4-B1-33.txt
- Stress_Strain_Data_DIB/C-40x80-mm/C4-B1-34.txt
- Stress_Strain_Data_DIB/C-40x80-mm/C4-B1-35.txt
- Stress_Strain_Data_DIB/C-40x80-mm/C4-B1-36.txt
- Stress_Strain_Data_DIB/C-40x80-mm/C4-B1-37.txt
- Stress_Strain_Data_DIB/C-40x80-mm/C4-B1-38.txt
- Stress_Strain_Data_DIB/C-40x80-mm/C4-B1-39.txt
- Stress_Strain_Data_DIB/C-40x80-mm/C4-B1-4.txt
- Stress_Strain_Data_DIB/C-40x80-mm/C4-B1-40.txt
- Stress_Strain_Data_DIB/C-40x80-mm/C4-B1-41.txt
- Stress_Strain_Data_DIB/C-40x80-mm/C4-B1-42.txt
- Stress_Strain_Data_DIB/C-40x80-mm/C4-B1-43.txt
- Stress_Strain_Data_DIB/C-40x80-mm/C4-B1-44.txt
- Stress_Strain_Data_DIB/C-40x80-mm/C4-B1-5.txt
- Stress_Strain_Data_DIB/C-40x80-mm/C4-B1-6.txt
- Stress_Strain_Data_DIB/C-40x80-mm/C4-B1-7.txt
- Stress_Strain_Data_DIB/C-40x80-mm/C4-B1-8.txt
- Stress_Strain_Data_DIB/C-40x80-mm/C4-B1-9.txt
- Stress_Strain_Data_DIB/C-70x140-mm/
- Stress_Strain_Data_DIB/C-70x140-mm/C7-B1-1.txt
- Stress_Strain_Data_DIB/C-70x140-mm/C7-B1-10.txt
- Stress_Strain_Data_DIB/C-70x140-mm/C7-B1-11.txt
- Stress_Strain_Data_DIB/C-70x140-mm/C7-B1-12.txt
- Stress_Strain_Data_DIB/C-70x140-mm/C7-B1-13.txt
- Stress_Strain_Data_DIB/C-70x140-mm/C7-B1-14.txt
- Stress_Strain_Data_DIB/C-70x140-mm/C7-B1-15.txt
- Stress_Strain_Data_DIB/C-70x140-mm/C7-B1-16.txt
- Stress_Strain_Data_DIB/C-70x140-mm/C7-B1-17.txt
- Stress_Strain_Data_DIB/C-70x140-mm/C7-B1-18.txt
- Stress_Strain_Data_DIB/C-70x140-mm/C7-B1-19.txt
- Stress_Strain_Data_DIB/C-70x140-mm/C7-B1-2.txt
- Stress_Strain_Data_DIB/C-70x140-mm/C7-B1-20.txt
- Stress_Strain_Data_DIB/C-70x140-mm/C7-B1-21.txt
- Stress_Strain_Data_DIB/C-70x140-mm/C7-B1-22.txt
- Stress_Strain_Data_DIB/C-70x140-mm/C7-B1-23.txt
- Stress_Strain_Data_DIB/C-70x140-mm/C7-B1-24.txt
- Stress_Strain_Data_DIB/C-70x140-mm/C7-B1-25.txt
- Stress_Strain_Data_DIB/C-70x140-mm/C7-B1-26.txt
- Stress_Strain_Data_DIB/C-70x140-mm/C7-B1-27.txt
- Stress_Strain_Data_DIB/C-70x140-mm/C7-B1-28.txt
- Stress_Strain_Data_DIB/C-70x140-mm/C7-B1-29.txt
- Stress_Strain_Data_DIB/C-70x140-mm/C7-B1-3.txt
- Stress_Strain_Data_DIB/C-70x140-mm/C7-B1-30.txt
- Stress_Strain_Data_DIB/C-70x140-mm/C7-B1-31.txt
- Stress_Strain_Data_DIB/C-70x140-mm/C7-B1-32.txt
- Stress_Strain_Data_DIB/C-70x140-mm/C7-B1-33.txt
- Stress_Strain_Data_DIB/C-70x140-mm/C7-B1-34.txt
- Stress_Strain_Data_DIB/C-70x140-mm/C7-B1-35.txt
- Stress_Strain_Data_DIB/C-70x140-mm/C7-B1-36.txt
- Stress_Strain_Data_DIB/C-70x140-mm/C7-B1-37.txt
- Stress_Strain_Data_DIB/C-70x140-mm/C7-B1-38.txt
- Stress_Strain_Data_DIB/C-70x140-mm/C7-B1-39.txt
- Stress_Strain_Data_DIB/C-70x140-mm/C7-B1-4.txt
- Stress_Strain_Data_DIB/C-70x140-mm/C7-B1-40.txt
- Stress_Strain_Data_DIB/C-70x140-mm/C7-B1-41.txt
- Stress_Strain_Data_DIB/C-70x140-mm/C7-B1-42.txt
- Stress_Strain_Data_DIB/C-70x140-mm/C7-B1-5.txt
- Stress_Strain_Data_DIB/C-70x140-mm/C7-B1-6.txt
- Stress_Strain_Data_DIB/C-70x140-mm/C7-B1-7.txt
- Stress_Strain_Data_DIB/C-70x140-mm/C7-B1-8.txt
- Stress_Strain_Data_DIB/C-70x140-mm/C7-B1-9.txt
- Stress_Strain_Data_DIB/F-110x220-mm/
- Stress_Strain_Data_DIB/F-110x220-mm/F11-B1-1.txt
- Stress_Strain_Data_DIB/F-110x220-mm/F11-B1-2.txt
- Stress_Strain_Data_DIB/F-110x220-mm/F11-B2-10.txt
- Stress_Strain_Data_DIB/F-110x220-mm/F11-B2-11.txt
- Stress_Strain_Data_DIB/F-110x220-mm/F11-B2-12.txt
- Stress_Strain_Data_DIB/F-110x220-mm/F11-B2-13.txt
- Stress_Strain_Data_DIB/F-110x220-mm/F11-B2-14.txt
- Stress_Strain_Data_DIB/F-110x220-mm/F11-B2-15.txt
- Stress_Strain_Data_DIB/F-110x220-mm/F11-B2-16.txt
- Stress_Strain_Data_DIB/F-110x220-mm/F11-B2-17.txt
- Stress_Strain_Data_DIB/F-110x220-mm/F11-B2-18.txt
- Stress_Strain_Data_DIB/F-110x220-mm/F11-B2-3.txt
- Stress_Strain_Data_DIB/F-110x220-mm/F11-B2-4.txt
- Stress_Strain_Data_DIB/F-110x220-mm/F11-B2-5.txt
- Stress_Strain_Data_DIB/F-110x220-mm/F11-B2-6.txt
- Stress_Strain_Data_DIB/F-110x220-mm/F11-B2-7.txt
- Stress_Strain_Data_DIB/F-110x220-mm/F11-B2-8.txt
- Stress_Strain_Data_DIB/F-110x220-mm/F11-B2-9.txt
- Stress_Strain_Data_DIB/F-110x220-mm/F11-B3-19.txt
- Stress_Strain_Data_DIB/F-110x220-mm/F11-B3-20.txt
- Stress_Strain_Data_DIB/F-110x220-mm/F11-B3-21.txt
- Stress_Strain_Data_DIB/F-110x220-mm/F11-B3-22.txt
- Stress_Strain_Data_DIB/F-110x220-mm/F11-B3-23.txt
- Stress_Strain_Data_DIB/F-110x220-mm/F11-B3-24.txt
- Stress_Strain_Data_DIB/F-110x220-mm/F11-B3-25.txt
- Stress_Strain_Data_DIB/F-110x220-mm/F11-B3-26.txt
- Stress_Strain_Data_DIB/F-110x220-mm/F11-B3-27.txt
- Stress_Strain_Data_DIB/F-110x220-mm/F11-B3-28.txt
- Stress_Strain_Data_DIB/F-110x220-mm/F11-B3-29.txt
- Stress_Strain_Data_DIB/F-110x220-mm/F11-B3-30.txt
- Stress_Strain_Data_DIB/F-110x220-mm/F11-B3-31.txt
- Stress_Strain_Data_DIB/F-110x220-mm/F11-B3-32.txt
- Stress_Strain_Data_DIB/F-110x220-mm/F11-B3-33.txt
- Stress_Strain_Data_DIB/F-110x220-mm/F11-B3-34.txt
- Stress_Strain_Data_DIB/F-110x220-mm/F11-B4-35.txt
- Stress_Strain_Data_DIB/F-110x220-mm/F11-B4-36.txt
- Stress_Strain_Data_DIB/F-110x220-mm/F11-B4-37.txt
- Stress_Strain_Data_DIB/F-110x220-mm/F11-B4-38.txt
- Stress_Strain_Data_DIB/F-110x220-mm/F11-B4-39.txt
- Stress_Strain_Data_DIB/F-110x220-mm/F11-B4-40.txt
- Stress_Strain_Data_DIB/F-110x220-mm/F11-B4-41.txt
- Stress_Strain_Data_DIB/F-110x220-mm/F11-B4-42.txt
- Stress_Strain_Data_DIB/F-110x220-mm/F11-B4-43.txt
- Stress_Strain_Data_DIB/F-110x220-mm/F11-B4-44.txt
- Stress_Strain_Data_DIB/F-110x220-mm/F11-B4-45.txt
- Stress_Strain_Data_DIB/F-160x320-mm/
- Stress_Strain_Data_DIB/F-160x320-mm/F16-B1-1.txt
- Stress_Strain_Data_DIB/F-160x320-mm/F16-B1-2.txt
- Stress_Strain_Data_DIB/F-160x320-mm/F16-B1-3.txt
- Stress_Strain_Data_DIB/F-160x320-mm/F16-B1-4.txt
- Stress_Strain_Data_DIB/F-160x320-mm/F16-B1-5.txt
- Stress_Strain_Data_DIB/F-160x320-mm/F16-B1-6.txt
- Stress_Strain_Data_DIB/F-160x320-mm/F16-B1-7.txt
- Stress_Strain_Data_DIB/F-160x320-mm/F16-B1-8.txt
- Stress_Strain_Data_DIB/F-160x320-mm/F16-B1-9.txt
- Stress_Strain_Data_DIB/F-160x320-mm/F16-B2-10.txt
- Stress_Strain_Data_DIB/F-160x320-mm/F16-B2-11.txt
- Stress_Strain_Data_DIB/F-160x320-mm/F16-B2-12.txt
- Stress_Strain_Data_DIB/F-160x320-mm/F16-B2-13.txt
- Stress_Strain_Data_DIB/F-160x320-mm/F16-B2-14.txt
- Stress_Strain_Data_DIB/F-160x320-mm/F16-B2-15.txt
- Stress_Strain_Data_DIB/F-160x320-mm/F16-B2-16.txt
- Stress_Strain_Data_DIB/F-160x320-mm/F16-B2-17.txt
- Stress_Strain_Data_DIB/F-160x320-mm/F16-B2-18.txt
- Stress_Strain_Data_DIB/F-160x320-mm/F16-B2-19.txt
- Stress_Strain_Data_DIB/F-160x320-mm/F16-B2-20.txt
- Stress_Strain_Data_DIB/F-160x320-mm/F16-B2-21.txt
- Stress_Strain_Data_DIB/F-160x320-mm/F16-B3-22.txt
- Stress_Strain_Data_DIB/F-160x320-mm/F16-B3-23.txt
- Stress_Strain_Data_DIB/F-160x320-mm/F16-B3-24.txt
- Stress_Strain_Data_DIB/F-160x320-mm/F16-B3-25.txt
- Stress_Strain_Data_DIB/F-160x320-mm/F16-B3-26.txt
- Stress_Strain_Data_DIB/F-160x320-mm/F16-B3-27.txt
- Stress_Strain_Data_DIB/F-160x320-mm/F16-B3-28.txt
- Stress_Strain_Data_DIB/F-160x320-mm/F16-B3-29.txt
- Stress_Strain_Data_DIB/F-160x320-mm/F16-B3-30.txt
- Stress_Strain_Data_DIB/F-160x320-mm/F16-B3-31.txt
- Stress_Strain_Data_DIB/F-160x320-mm/F16-B3-32.txt
- Stress_Strain_Data_DIB/F-160x320-mm/F16-B3-33.txt
- Stress_Strain_Data_DIB/F-160x320-mm/F16-B3-34.txt
- Stress_Strain_Data_DIB/F-160x320-mm/F16-B4-35.txt
- Stress_Strain_Data_DIB/F-160x320-mm/F16-B4-36.txt
- Stress_Strain_Data_DIB/F-160x320-mm/F16-B4-37.txt
- Stress_Strain_Data_DIB/F-160x320-mm/F16-B4-38.txt
- Stress_Strain_Data_DIB/F-160x320-mm/F16-B4-39.txt
- Stress_Strain_Data_DIB/F-160x320-mm/F16-B4-40.txt
- Stress_Strain_Data_DIB/F-160x320-mm/F16-B4-41.txt
- Stress_Strain_Data_DIB/F-160x320-mm/F16-B4-42.txt
- Stress_Strain_Data_DIB/F-160x320-mm/F16-B4-43.txt
- Stress_Strain_Data_DIB/F-160x320-mm/F16-B4-44.txt
- Stress_Strain_Data_DIB/F-160x320-mm/F16-B4-45.txt
- Stress_Strain_Data_DIB/F-160x320-mm/F16-B4-46.txt
- Stress_Strain_Data_DIB/F-160x320-mm/F16-B4-47.txt
- Stress_Strain_Data_DIB/F-40x80-mm/
- Stress_Strain_Data_DIB/F-40x80-mm/F4-B1-1.txt
- Stress_Strain_Data_DIB/F-40x80-mm/F4-B1-10.txt
- Stress_Strain_Data_DIB/F-40x80-mm/F4-B1-11.txt
- Stress_Strain_Data_DIB/F-40x80-mm/F4-B1-12.txt
- Stress_Strain_Data_DIB/F-40x80-mm/F4-B1-13.txt
- Stress_Strain_Data_DIB/F-40x80-mm/F4-B1-14.txt
- Stress_Strain_Data_DIB/F-40x80-mm/F4-B1-15.txt
- Stress_Strain_Data_DIB/F-40x80-mm/F4-B1-16.txt
- Stress_Strain_Data_DIB/F-40x80-mm/F4-B1-17.txt
- Stress_Strain_Data_DIB/F-40x80-mm/F4-B1-18.txt
- Stress_Strain_Data_DIB/F-40x80-mm/F4-B1-19.txt
- Stress_Strain_Data_DIB/F-40x80-mm/F4-B1-2.txt
- Stress_Strain_Data_DIB/F-40x80-mm/F4-B1-20.txt
- Stress_Strain_Data_DIB/F-40x80-mm/F4-B1-21.txt
- Stress_Strain_Data_DIB/F-40x80-mm/F4-B1-22.txt
- Stress_Strain_Data_DIB/F-40x80-mm/F4-B1-23.txt
- Stress_Strain_Data_DIB/F-40x80-mm/F4-B1-24.txt
- Stress_Strain_Data_DIB/F-40x80-mm/F4-B1-25.txt
- Stress_Strain_Data_DIB/F-40x80-mm/F4-B1-26.txt
- Stress_Strain_Data_DIB/F-40x80-mm/F4-B1-27.txt
- Stress_Strain_Data_DIB/F-40x80-mm/F4-B1-28.txt
- Stress_Strain_Data_DIB/F-40x80-mm/F4-B1-29.txt
- Stress_Strain_Data_DIB/F-40x80-mm/F4-B1-3.txt
- Stress_Strain_Data_DIB/F-40x80-mm/F4-B1-30.txt
- Stress_Strain_Data_DIB/F-40x80-mm/F4-B1-31.txt
- Stress_Strain_Data_DIB/F-40x80-mm/F4-B1-32.txt
- Stress_Strain_Data_DIB/F-40x80-mm/F4-B1-33.txt
- Stress_Strain_Data_DIB/F-40x80-mm/F4-B1-34.txt
- Stress_Strain_Data_DIB/F-40x80-mm/F4-B1-35.txt
- Stress_Strain_Data_DIB/F-40x80-mm/F4-B1-36.txt
- Stress_Strain_Data_DIB/F-40x80-mm/F4-B1-37.txt
[truncated: 204 more entries]
