# Supplementary material for: Size effects on the mechanical behavior and the compressive failure strength of concrete: an extensive dataset
Source: Data Brief. 2020 Nov 2;33:106477. doi: 10.1016/j.dib.2020.106477 (PMC7674298; doi:10.1016/j.dib.2020.106477)
Supplement: Supplementary file 1 [file mmc1.zip › Stress_Strain_Data_DIB/C-110x220-mm/C11-B1-1.txt]

      Strain  Stress(MPa)
  0.00000000       0.0000
  0.00026406       4.9711
  0.00031778       5.9823
  0.00047329       8.9099
  0.00051278       9.6533
  0.00054813      10.3200
  0.00058247      11.0507
  0.00061858      11.6696
  0.00065382      12.3430
  0.00068879      13.0345
  0.00072515      13.6372
  0.00075950      14.3671
  0.00079531      15.0051
  0.00083021      15.7004
  0.00086629      16.3209
  0.00090142      17.0017
  0.00093810      17.5838
  0.00097319      18.2676
  0.00100695      19.0351
  0.00104335      19.6350
  0.00107877      20.2978
  0.00111435      20.9499
  0.00115026      21.5810
  0.00118632      22.2030
  0.00122195      22.8518
  0.00125678      23.5520
  0.00129322      24.1498
  0.00132976      24.7412
  0.00136557      25.3785
  0.00140357      25.8779
  0.00143941      26.5131
  0.00147737      27.0145
  0.00151471      27.5555
  0.00155119      28.1509
  0.00158912      28.6541
  0.00162634      29.2023
  0.00166306      29.7825
  0.00170226      30.2048
  0.00173929      30.7652
  0.00177745      31.2541
  0.00181727      31.6376
  0.00185642      32.0637
  0.00189487      32.5342
  0.00193360      32.9870
  0.00197346      33.3675
  0.00201451      33.6734
  0.00205612      33.9433
  0.00209562      34.3468
  0.00213773      34.5857
  0.00217968      34.8343
  0.00222221      35.0460
  0.00226464      35.2639
  0.00230987      35.3045
  0.00235310      35.4717
  0.00239830      35.5144
  0.00244417      35.5144
  0.00249156      35.4186
  0.00253962      35.2800
  0.00264197      34.6075
  0.00280429      30.1348
  0.00309892      23.0910
  0.00330555      21.6237
  0.00342045      20.1565
  0.00366342      19.2937
