# Supplementary material for: Size effects on the mechanical behavior and the compressive failure strength of concrete: an extensive dataset
Source: Data Brief. 2020 Nov 2;33:106477. doi: 10.1016/j.dib.2020.106477 (PMC7674298; doi:10.1016/j.dib.2020.106477)
Supplement: Supplementary file 1 [file mmc1.zip › Stress_Strain_Data_DIB/C-110x220-mm/C11-B1-10.txt]

      Strain  Stress(MPa)
  0.00000000       0.0000
  0.00026401       6.2492
  0.00026920       6.3722
  0.00030188       7.1456
  0.00034873       8.2546
  0.00036474       8.6335
  0.00036880       8.7297
  0.00037214       8.8087
  0.00037716       8.9275
  0.00038196       9.0411
  0.00038641       9.1464
  0.00038993       9.2297
  0.00039311       9.3240
  0.00040034       9.4600
  0.00040832       9.5497
  0.00041127       9.6582
  0.00041854       9.7919
  0.00042499       9.9760
  0.00043238      10.1020
  0.00044015      10.2044
  0.00044778      10.3154
  0.00045369      10.5325
  0.00046154      10.6303
  0.00046927      10.7356
  0.00047181      10.8693
  0.00047957      10.9727
  0.00048252      11.0813
  0.00049074      11.1566
  0.00049827      11.2735
  0.00050131      11.3772
  0.00050428      11.4849
  0.00051184      11.6002
  0.00051974      11.6946
  0.00052567      11.9108
  0.00053780      12.0351
  0.00054061      12.1530
  0.00054819      12.2673
  0.00055611      12.3606
  0.00055854      12.5013
  0.00056548      12.6548
  0.00057359      12.7367
  0.00058100      12.8612
  0.00058889      12.9563
  0.00059145      13.0892
  0.00059890      13.2115
  0.00060696      13.2967
  0.00060979      13.4129
  0.00061796      13.4904
  0.00062068      13.6137
  0.00062835      13.7223
  0.00063169      13.8072
  0.00063954      13.9050
  0.00064246      14.0157
  0.00065018      14.1215
  0.00065798      14.2223
  0.00066567      14.3294
  0.00066903      14.4129
  0.00067177      14.5348
  0.00067929      14.6528
  0.00068601      14.8201
  0.00069014      14.8561
  0.00069819      14.9417
  0.00070125      15.0435
  0.00070448      15.1352
  0.00071641      15.2724
  0.00071955      15.3695
  0.00072257      15.4739
  0.00073039      15.5736
  0.00073340      15.6787
  0.00074037      15.8308
  0.00074402      15.8964
  0.00075186      15.9944
  0.00075928      16.1187
  0.00076730      16.2057
  0.00076981      16.3416
  0.00077283      16.4467
  0.00078050      16.5552
  0.00078370      16.6485
  0.00079599      16.7637
  0.00079838      16.9068
  0.00080226      16.9585
  0.00081006      17.0590
  0.00081731      17.1936
  0.00082016      17.3089
  0.00082809      17.4013
  0.00083108      17.5081
  0.00083902      17.6002
  0.00084171      17.7247
  0.00084978      17.8089
  0.00085221      17.9502
  0.00086041      18.0260
  0.00086346      18.1286
  0.00087149      18.2154
  0.00087764      18.4175
  0.00088540      18.5208
  0.00088860      18.6142
  0.00090093      18.7263
  0.00090333      18.8695
  0.00090606      18.9919
  0.00091010      19.0336
  0.00091829      19.1102
  0.00092369      19.3588
  0.00093129      19.4718
  0.00093970      19.5350
  0.00094685      19.6757
  0.00095022      19.7590
  0.00095285      19.8874
  0.00096081      19.9784
  0.00096845      20.0891
  0.00097440      20.3033
  0.00098252      20.3847
  0.00098948      20.5369
  0.00099208      20.6673
  0.00100028      20.7434
  0.00100288      20.8738
  0.00101492      21.0042
  0.00102252      21.1173
  0.00102539      21.2307
  0.00102885      21.3083
  0.00103662      21.4111
  0.00103894      21.5585
  0.00104707      21.6393
  0.00105006      21.7456
  0.00105329      21.8373
  0.00106124      21.9288
  0.00106884      22.0417
  0.00107459      22.2686
  0.00108212      22.3859
  0.00108533      22.4790
  0.00109289      22.5947
  0.00109636      22.6713
  0.00110390      22.7878
  0.00111062      22.9550
  0.00111837      23.0589
  0.00112197      23.1276
  0.00112990      23.2204
  0.00113267      23.3403
  0.00114051      23.4387
  0.00114276      23.5909
  0.00115103      23.6625
  0.00115896      23.7550
  0.00116205      23.8557
  0.00116816      24.0604
  0.00117632      24.1389
  0.00117938      24.2411
  0.00118700      24.3527
  0.00119000      24.4584
  0.00119729      24.5908
  0.00120059      24.6779
  0.00120876      24.7558
  0.00121162      24.8706
  0.00121492      24.9577
  0.00121844      25.0318
  0.00122625      25.1317
  0.00123276      25.3122
  0.00123647      25.3740
  0.00124433      25.4711
  0.00125168      25.5996
  0.00125505      25.6827
  0.00125845      25.7637
  0.00126183      25.8460
  0.00127005      25.9207
  0.00127329      26.0117
  0.00128144      26.0911
  0.00128416      26.2142
  0.00128764      26.2904
  0.00129540      26.3938
  0.00129865      26.4838
  0.00130178      26.5819
  0.00130997      26.6585
  0.00131320      26.7502
  0.00131607      26.8641
  0.00132396      26.9588
  0.00132689      27.0691
  0.00133010      27.1618
  0.00134251      27.2692
  0.00134554      27.3731
  0.00134946      27.4224
  0.00135288      27.5023
  0.00136066      27.6044
  0.00136401      27.6888
  0.00137022      27.8872
  0.00137795      27.9925
  0.00138585      28.0868
  0.00138927      28.1667
  0.00139170      28.3078
  0.00139992      28.3823
  0.00140298      28.4845
  0.00141095      28.5751
  0.00141859      28.6853
  0.00142092      28.8326
  0.00142461      28.8956
  0.00143309      28.9546
  0.00144085      29.0578
  0.00144818      29.1872
  0.00145074      29.3206
  0.00145409      29.4049
  0.00146209      29.4934
  0.00146980      29.5992
  0.00147267      29.7134
  0.00147624      29.7840
  0.00148411      29.8804
  0.00148704      29.9903
  0.00149464      30.1032
  0.00149733      30.2285
  0.00150518      30.3262
  0.00151309      30.4200
  0.00151975      30.5907
  0.00152779      30.6766
  0.00153525      30.7981
  0.00153824      30.9047
  0.00154601      31.0074
  0.00154930      31.0952
  0.00155688      31.2093
  0.00155979      31.3207
  0.00156820      31.3840
  0.00157579      31.4978
  0.00157909      31.5848
  0.00158697      31.6810
  0.00159428      31.8115
  0.00159720      31.9227
  0.00160088      31.9865
  0.00160849      32.0987
  0.00161182      32.1843
  0.00162440      32.2810
  0.00162728      32.3944
  0.00163045      32.4899
  0.00163805      32.6025
  0.00164579      32.7072
  0.00165386      32.7913
  0.00165729      32.8707
  0.00166490      32.9827
  0.00166815      33.0733
  0.00167572      33.1885
  0.00168370      33.2781
  0.00168649      33.3963
  0.00169394      33.5186
  0.00170183      33.6139
  0.00171038      33.6685
  0.00171302      33.7967
  0.00172099      33.8866
  0.00172859      33.9996
  0.00173645      34.0969
  0.00174473      34.1681
  0.00174735      34.2969
  0.00175510      34.4012
  0.00175857      34.4780
  0.00177099      34.5843
  0.00177406      34.6862
  0.00178199      34.7789
  0.00178998      34.8677
  0.00179280      34.9845
  0.00180479      35.1180
  0.00180792      35.2157
  0.00181564      35.3212
  0.00182420      35.3748
  0.00183226      35.4595
  0.00183998      35.5651
  0.00184260      35.6948
  0.00185529      35.7846
  0.00186329      35.8728
  0.00187389      36.0918
  0.00188232      36.1537
  0.00189412      36.2987
  0.00190263      36.3554
  0.00191470      36.4842
  0.00191707      36.6282
  0.00193009      36.6984
  0.00193734      36.8329
  0.00195054      36.8915
  0.00195869      36.9705
  0.00196157      37.0841
  0.00196955      37.1733
  0.00198184      37.2882
  0.00199435      37.3891
  0.00199744      37.4892
  0.00200976      37.6025
  0.00202282      37.6697
  0.00203542      37.7654
  0.00203834      37.8761
  0.00205053      37.9967
  0.00206792      38.0876
  0.00208564      38.1585
  0.00210748      38.2660
  0.00211476      38.3989
  0.00213698      38.4832
  0.00215437      38.5739
  0.00217664      38.6553
  0.00220374      38.7294
  0.00221649      38.8157
  0.00224354      38.8929
  0.00227589      38.9340
  0.00232643      39.0168
  0.00235416      39.0525
  0.00243055      38.9958
  0.00257061      38.7940
  0.00313594      36.5124
  0.00366984      30.0623
  0.00437504      24.6829
  0.00493023      20.6999
