# Supplementary material for: Size effects on the mechanical behavior and the compressive failure strength of concrete: an extensive dataset
Source: Data Brief. 2020 Nov 2;33:106477. doi: 10.1016/j.dib.2020.106477 (PMC7674298; doi:10.1016/j.dib.2020.106477)
Supplement: Supplementary file 1 [file mmc1.zip › Stress_Strain_Data_DIB/C-110x220-mm/C11-B1-2.txt]

      Strain  Stress(MPa)
  0.00000000       0.0000
  0.00018549       4.9319
  0.00020963       5.5738
  0.00027819       7.3967
  0.00035605       9.4670
  0.00039009      10.1961
  0.00042473      10.8863
  0.00045997      11.5383
  0.00049311      12.3248
  0.00052877      12.9501
  0.00056367      13.6241
  0.00059774      14.3509
  0.00063291      15.0071
  0.00066707      15.7284
  0.00070383      16.2838
  0.00073654      17.0972
  0.00077151      17.7666
  0.00080627      18.4493
  0.00084185      19.0797
  0.00087593      19.8058
  0.00091191      20.4107
  0.00094633      21.1152
  0.00098137      21.7804
  0.00101715      22.3982
  0.00105325      22.9954
  0.00108837      23.6550
  0.00112395      24.2852
  0.00115935      24.9271
  0.00119394      25.6209
  0.00123285      26.0386
  0.00126846      26.6670
  0.00130498      27.2374
  0.00134241      27.7500
  0.00137862      28.3400
  0.00141514      28.9106
  0.00145318      29.3840
  0.00149087      29.8796
  0.00152866      30.3689
  0.00156570      30.9060
  0.00160595      31.2386
  0.00164345      31.7465
  0.00168431      32.0400
  0.00172193      32.5396
  0.00176271      32.8384
  0.00180138      33.2718
  0.00184273      33.5336
  0.00188395      33.8037
  0.00192361      34.1740
  0.00196536      34.4105
  0.00200772      34.6078
  0.00205037      34.7869
  0.00209156      35.0595
  0.00213653      35.0904
  0.00218038      35.1930
  0.00222468      35.2661
  0.00227005      35.2715
  0.00236258      35.1683
  0.00245584      35.0181
  0.00286038      32.4065
  0.00328942      22.4273
