# Supplementary material for: Size effects on the mechanical behavior and the compressive failure strength of concrete: an extensive dataset
Source: Data Brief. 2020 Nov 2;33:106477. doi: 10.1016/j.dib.2020.106477 (PMC7674298; doi:10.1016/j.dib.2020.106477)
Supplement: Supplementary file 1 [file mmc1.zip › Stress_Strain_Data_DIB/C-110x220-mm/C11-B1-3.txt]

      Strain  Stress(MPa)
  0.00000000       0.0000
  0.00022267       4.7895
  0.00023650       5.0870
  0.00040814       8.7791
  0.00044847       9.6465
  0.00048151      10.4594
  0.00051519      11.2324
  0.00054855      12.0252
  0.00058356      12.7133
  0.00061705      13.4980
  0.00065152      14.2205
  0.00068459      15.0321
  0.00072150      15.6000
  0.00075480      16.3968
  0.00078836      17.1768
  0.00082358      17.8519
  0.00085911      18.5072
  0.00089193      19.3350
  0.00092849      19.9249
  0.00096118      20.7600
  0.00099533      21.5030
  0.00103206      22.0824
  0.00106682      22.7866
  0.00110234      23.4429
  0.00113835      24.0677
  0.00117271      24.7973
  0.00120989      25.3478
  0.00124542      26.0037
  0.00128194      26.5959
  0.00131697      27.2832
  0.00135463      27.8035
  0.00139198      28.3435
  0.00142764      28.9911
  0.00146601      29.4667
  0.00150329      30.0106
  0.00154156      30.4929
  0.00157920      31.0141
  0.00161762      31.4865
  0.00165436      32.0654
  0.00169466      32.4185
  0.00173363      32.8555
  0.00177236      33.3086
  0.00181348      33.6096
  0.00185303      34.0104
  0.00189388      34.3286
  0.00193427      34.6757
  0.00197726      34.8582
  0.00201768      35.2038
  0.00206247      35.2727
  0.00210367      35.5689
  0.00214888      35.6102
  0.00219433      35.6370
  0.00228584      35.6520
  0.00233212      35.6262
  0.00242484      35.5639
  0.00261276      35.2833
  0.00295565      33.9023
  0.00367088      29.2741
  0.00456013      19.4313
