# Supplementary material for: Size effects on the mechanical behavior and the compressive failure strength of concrete: an extensive dataset
Source: Data Brief. 2020 Nov 2;33:106477. doi: 10.1016/j.dib.2020.106477 (PMC7674298; doi:10.1016/j.dib.2020.106477)
Supplement: Supplementary file 1 [file mmc1.zip › Stress_Strain_Data_DIB/C-110x220-mm/C11-B1-4.txt]

      Strain  Stress(MPa)
  0.00000000       0.0000
  0.00026705       4.7272
  0.00028843       5.1057
  0.00040455       7.1612
  0.00049815       8.8181
  0.00054202       9.5947
  0.00057838      10.2070
  0.00061428      10.8484
  0.00065090      11.4442
  0.00068584      12.1462
  0.00072264      12.7304
  0.00075904      13.3407
  0.00079554      13.9436
  0.00083206      14.5459
  0.00086792      15.1898
  0.00090338      15.8588
  0.00094065      16.4139
  0.00097546      17.1235
  0.00101143      17.7605
  0.00104777      18.3738
  0.00108318      19.0464
  0.00111956      19.6573
  0.00115509      20.3220
  0.00119061      20.9872
  0.00122812      21.5269
  0.00126258      22.2585
  0.00129971      22.8224
  0.00133495      23.5054
  0.00137156      24.1017
  0.00140979      24.5965
  0.00144528      25.2635
  0.00148232      25.8328
  0.00151910      26.4187
  0.00155565      27.0189
  0.00159285      27.5782
  0.00163028      28.1233
  0.00166602      28.7749
  0.00170425      29.2691
  0.00174251      29.7616
  0.00178044      30.2756
  0.00181926      30.7329
  0.00185549      31.3529
  0.00189524      31.7519
  0.00193335      32.2539
  0.00197312      32.6515
  0.00201139      33.1437
  0.00205133      33.5306
  0.00209057      33.9613
  0.00213236      34.2319
  0.00217383      34.5221
  0.00221489      34.8386
  0.00225666      35.1103
  0.00229791      35.4147
  0.00234031      35.6466
  0.00238376      35.8121
  0.00242718      35.9799
  0.00247074      36.1387
  0.00251611      36.1839
  0.00256125      36.2429
  0.00260642      36.3008
  0.00270017      36.2010
  0.00279748      35.8766
  0.00310467      33.9439
  0.00388455      22.5584
