# Supplementary material for: Size effects on the mechanical behavior and the compressive failure strength of concrete: an extensive dataset
Source: Data Brief. 2020 Nov 2;33:106477. doi: 10.1016/j.dib.2020.106477 (PMC7674298; doi:10.1016/j.dib.2020.106477)
Supplement: Supplementary file 1 [file mmc1.zip › Stress_Strain_Data_DIB/C-110x220-mm/C11-B1-5.txt]

      Strain  Stress(MPa)
  0.00000000       0.0000
  0.00023731       4.9071
  0.00030329       6.2713
  0.00043332       8.9601
  0.00047544       9.8309
  0.00051001      10.5651
  0.00054418      11.3241
  0.00057947      12.0128
  0.00061431      12.7304
  0.00064929      13.4392
  0.00068424      14.1497
  0.00071880      14.8841
  0.00075281      15.6534
  0.00078837      16.3254
  0.00082217      17.1073
  0.00085637      17.8647
  0.00089088      18.6025
  0.00092667      19.2605
  0.00096159      19.9731
  0.00099639      20.6928
  0.00103062      21.4482
  0.00106779      22.0202
  0.00110362      22.6760
  0.00113966      23.3188
  0.00117563      23.9653
  0.00121212      24.5800
  0.00124903      25.1686
  0.00128634      25.7323
  0.00132372      26.2914
  0.00136165      26.8161
  0.00139790      27.4456
  0.00143585      27.9690
  0.00147402      28.4793
  0.00151233      28.9803
  0.00155084      29.4692
  0.00158880      29.9925
  0.00162908      30.3711
  0.00166846      30.8058
  0.00170836      31.2078
  0.00175061      31.4636
  0.00179063      31.8584
  0.00183244      32.1420
  0.00187441      32.4152
  0.00191824      32.5731
  0.00196235      32.7126
  0.00200780      32.7695
  0.00205376      32.7944
  0.00209981      32.8137
  0.00219271      32.8026
  0.00224006      32.7415
  0.00233868      32.3741
  0.00269443      30.4300
  0.00311519      24.4378
  0.00340812      20.6323
  0.00354021      18.1810
