# Supplementary material for: Size effects on the mechanical behavior and the compressive failure strength of concrete: an extensive dataset
Source: Data Brief. 2020 Nov 2;33:106477. doi: 10.1016/j.dib.2020.106477 (PMC7674298; doi:10.1016/j.dib.2020.106477)
Supplement: Supplementary file 1 [file mmc1.zip › Stress_Strain_Data_DIB/C-110x220-mm/C11-B1-6.txt]

      Strain  Stress(MPa)
  0.00000000       0.0000
  0.00025587       5.1183
  0.00033242       6.6496
  0.00044849       8.9713
  0.00048731       9.7480
  0.00052184      10.4559
  0.00055725      11.1073
  0.00059105      11.8613
  0.00062632      12.5214
  0.00065996      13.2856
  0.00069450      13.9923
  0.00072999      14.6391
  0.00076384      15.3896
  0.00079903      16.0553
  0.00083308      16.7929
  0.00086815      17.4661
  0.00090274      18.1697
  0.00093821      18.8179
  0.00097276      19.5238
  0.00100692      20.2547
  0.00104367      20.8213
  0.00107749      21.5742
  0.00111287      22.2276
  0.00114890      22.8395
  0.00118563      23.4072
  0.00122060      24.0868
  0.00125707      24.6711
  0.00129282      25.3011
  0.00132798      25.9681
  0.00136664      26.4137
  0.00140350      26.9730
  0.00144186      27.4369
  0.00147786      28.0512
  0.00151576      28.5445
  0.00155539      28.9276
  0.00159488      29.3198
  0.00163441      29.7095
  0.00167230      30.2037
  0.00171324      30.5034
  0.00175137      30.9821
  0.00179122      31.3518
  0.00183431      31.5152
  0.00187438      31.8709
  0.00191651      32.0954
  0.00195958      32.2597
  0.00200258      32.4289
  0.00204559      32.5975
  0.00208988      32.6850
  0.00213428      32.7652
  0.00217962      32.7852
  0.00227218      32.7066
  0.00238036      31.6359
  0.00261701      28.2039
  0.00292631      23.0567
  0.00315669      17.1212
