# Supplementary material for: Size effects on the mechanical behavior and the compressive failure strength of concrete: an extensive dataset
Source: Data Brief. 2020 Nov 2;33:106477. doi: 10.1016/j.dib.2020.106477 (PMC7674298; doi:10.1016/j.dib.2020.106477)
Supplement: Supplementary file 1 [file mmc1.zip › Stress_Strain_Data_DIB/C-110x220-mm/C11-B1-7.txt]

      Strain  Stress(MPa)
  0.00000000       0.0000
  0.00028951       5.0479
  0.00033471       5.8360
  0.00049210       8.5803
  0.00053145       9.2664
  0.00056647       9.9538
  0.00060076      10.6873
  0.00063776      11.2494
  0.00067433      11.8387
  0.00070891      12.5541
  0.00074550      13.1424
  0.00078176      13.7516
  0.00081846      14.3329
  0.00085405      14.9838
  0.00089027      15.5958
  0.00092688      16.1825
  0.00096348      16.7704
  0.00099909      17.4205
  0.00103436      18.0919
  0.00107115      18.6672
  0.00110886      19.1851
  0.00114305      19.9248
  0.00117893      20.5580
  0.00121641      21.0898
  0.00125303      21.6761
  0.00128995      22.2435
  0.00132567      22.8866
  0.00136142      23.5284
  0.00139995      23.9941
  0.00143681      24.5653
  0.00147393      25.1202
  0.00151269      25.5712
  0.00155116      26.0409
  0.00158820      26.6008
  0.00162662      27.0738
  0.00166528      27.5314
  0.00170289      28.0552
  0.00174348      28.3909
  0.00178253      28.8241
  0.00182256      29.1952
  0.00186268      29.5608
  0.00190322      29.9003
  0.00194354      30.2528
  0.00198450      30.5656
  0.00202544      30.8793
  0.00206832      31.0706
  0.00211029      31.3195
  0.00215290      31.5277
  0.00219454      31.7973
  0.00223839      31.9278
  0.00228182      32.0846
  0.00232520      32.2445
  0.00236967      32.3354
  0.00241492      32.3772
  0.00246008      32.4246
  0.00250583      32.4350
  0.00259816      32.4036
  0.00269378      32.1641
  0.00275483      31.2090
  0.00313892      27.2538
  0.00368019      19.1749
