# Supplementary material for: Size effects on the mechanical behavior and the compressive failure strength of concrete: an extensive dataset
Source: Data Brief. 2020 Nov 2;33:106477. doi: 10.1016/j.dib.2020.106477 (PMC7674298; doi:10.1016/j.dib.2020.106477)
Supplement: Supplementary file 1 [file mmc1.zip › Stress_Strain_Data_DIB/C-110x220-mm/C11-B1-8.txt]

      Strain  Stress(MPa)
  0.00000000       0.0000
  0.00032503       5.6528
  0.00051338       8.9286
  0.00055681       9.6839
  0.00059225      10.3235
  0.00062790      10.9496
  0.00066285      11.6203
  0.00069808      12.2728
  0.00073336      12.9222
  0.00076762      13.6370
  0.00080380      14.2294
  0.00083925      14.8682
  0.00087516      15.4771
  0.00091087      16.0992
  0.00094660      16.7205
  0.00098476      17.1859
  0.00101961      17.8631
  0.00105545      18.4766
  0.00109211      19.0387
  0.00112724      19.6974
  0.00116503      20.1868
  0.00120198      20.7295
  0.00123826      21.3156
  0.00127405      21.9323
  0.00131157      22.4390
  0.00134967      22.9087
  0.00138772      23.3812
  0.00142512      23.8959
  0.00146282      24.3908
  0.00150200      24.7915
  0.00153938      25.3071
  0.00157730      25.7878
  0.00161727      26.1379
  0.00165693      26.5080
  0.00169438      27.0188
  0.00173406      27.3878
  0.00177468      27.6964
  0.00181416      28.0778
  0.00185298      28.5013
  0.00189427      28.7671
  0.00193446      29.1035
  0.00197549      29.3855
  0.00201632      29.6810
  0.00205783      29.9326
  0.00209975      30.1583
  0.00214201      30.3624
  0.00218425      30.5681
  0.00222746      30.7112
  0.00227114      30.8242
  0.00231508      30.9211
  0.00235841      31.0566
  0.00244872      31.0949
  0.00249392      31.1113
  0.00263085      31.0750
  0.00286376      30.7148
  0.00320881      28.9999
  0.00425480      23.1614
  0.00502817      17.3167
