# Supplementary material for: Size effects on the mechanical behavior and the compressive failure strength of concrete: an extensive dataset
Source: Data Brief. 2020 Nov 2;33:106477. doi: 10.1016/j.dib.2020.106477 (PMC7674298; doi:10.1016/j.dib.2020.106477)
Supplement: Supplementary file 1 [file mmc1.zip › Stress_Strain_Data_DIB/C-110x220-mm/C11-B1-9.txt]

      Strain  Stress(MPa)
  0.00000000       0.0000
  0.00020758       4.8430
  0.00023888       5.5731
  0.00039395       9.1911
  0.00042826       9.9120
  0.00046259      10.6318
  0.00049704      11.3439
  0.00053244      11.9956
  0.00056758      12.6635
  0.00060174      13.3944
  0.00063672      14.0726
  0.00067238      14.7075
  0.00070617      15.4616
  0.00074265      16.0443
  0.00077801      16.6982
  0.00081202      17.4385
  0.00084720      18.1039
  0.00088386      18.6749
  0.00091990      19.2855
  0.00095457      19.9832
  0.00099025      20.6169
  0.00102613      21.2378
  0.00106167      21.8802
  0.00109840      22.4466
  0.00113500      23.0214
  0.00117156      23.5988
  0.00120776      24.1993
  0.00124625      24.6534
  0.00128208      25.2772
  0.00131873      25.8489
  0.00135650      26.3491
  0.00139433      26.8451
  0.00143396      27.2262
  0.00147247      27.6790
  0.00151067      28.1516
  0.00154946      28.5869
  0.00158909      28.9682
  0.00162848      29.3648
  0.00166902      29.6880
  0.00171013      29.9746
  0.00175161      30.2377
  0.00179164      30.5934
  0.00183444      30.7721
  0.00187724      30.9510
  0.00191960      31.1581
  0.00196336      31.2755
  0.00200750      31.3684
  0.00205177      31.4534
  0.00209716      31.4670
  0.00218851      31.4573
  0.00232828      31.2678
  0.00256486      30.7197
  0.00301718      28.0420
  0.00360067      19.8992
