# Supplementary material for: Size effects on the mechanical behavior and the compressive failure strength of concrete: an extensive dataset
Source: Data Brief. 2020 Nov 2;33:106477. doi: 10.1016/j.dib.2020.106477 (PMC7674298; doi:10.1016/j.dib.2020.106477)
Supplement: Supplementary file 1 [file mmc1.zip › Stress_Strain_Data_DIB/C-110x220-mm/C11-B2-11.txt]

      Strain  Stress(MPa)
  0.00000000       0.0000
  0.00023157       4.9008
  0.00026191       5.5431
  0.00040576       8.5874
  0.00044164       9.3468
  0.00047562      10.1203
  0.00050923      10.9170
  0.00054258      11.7302
  0.00057823      12.3987
  0.00061359      13.0850
  0.00064918      13.7575
  0.00068342      14.5145
  0.00071724      15.2983
  0.00075223      16.0079
  0.00078595      16.7981
  0.00082168      17.4612
  0.00085649      18.1825
  0.00089213      18.8518
  0.00092612      19.6244
  0.00096199      20.2792
  0.00099518      21.1020
  0.00103132      21.7399
  0.00106553      22.4988
  0.00110044      23.2142
  0.00113686      23.8339
  0.00117286      24.4809
  0.00120662      25.2678
  0.00124241      25.9276
  0.00127860      26.5622
  0.00131460      27.2090
  0.00135231      27.7482
  0.00138795      28.4173
  0.00142420      29.0479
  0.00146261      29.5436
  0.00149812      30.2207
  0.00153627      30.7325
  0.00157436      31.2474
  0.00161131      31.8343
  0.00165045      32.2838
  0.00168905      32.7673
  0.00172808      33.2237
  0.00176617      33.7387
  0.00180602      34.1438
  0.00184574      34.5563
  0.00188576      34.9506
  0.00192603      35.3292
  0.00196695      35.6669
  0.00200872      35.9510
  0.00205021      36.2530
  0.00209402      36.4089
  0.00213719      36.6051
  0.00217920      36.8740
  0.00222289      37.0379
  0.00226812      37.1049
  0.00231381      37.1428
  0.00235929      37.1939
  0.00240598      37.1697
  0.00245372      37.0791
  0.00250811      36.5709
  0.00278708      30.6816
  0.00305227      22.7502
  0.00328709      19.6334
