# Supplementary material for: Size effects on the mechanical behavior and the compressive failure strength of concrete: an extensive dataset
Source: Data Brief. 2020 Nov 2;33:106477. doi: 10.1016/j.dib.2020.106477 (PMC7674298; doi:10.1016/j.dib.2020.106477)
Supplement: Supplementary file 1 [file mmc1.zip › Stress_Strain_Data_DIB/C-110x220-mm/C11-B2-12.txt]

      Strain  Stress(MPa)
  0.00000000       0.0000
  0.00030748       5.1676
  0.00049743       8.3597
  0.00053853       9.0505
  0.00057576       9.6762
  0.00061123      10.3161
  0.00064794      10.8765
  0.00068407      11.4741
  0.00072049      12.0525
  0.00075683      12.6368
  0.00079299      13.2324
  0.00083025      13.7574
  0.00086584      14.3893
  0.00090194      14.9887
  0.00093871      15.5452
  0.00097473      16.1494
  0.00101095      16.7411
  0.00104504      17.4698
  0.00108269      17.9695
  0.00111666      18.7055
  0.00115233      19.3324
  0.00118817      19.9483
  0.00122471      20.5197
  0.00126067      21.1276
  0.00129607      21.7719
  0.00133278      22.3327
  0.00136804      22.9857
  0.00140424      23.5787
  0.00144134      24.1139
  0.00147603      24.8037
  0.00151208      25.4061
  0.00154957      25.9166
  0.00158584      26.5051
  0.00162341      27.0102
  0.00166060      27.5395
  0.00169614      28.1746
  0.00173312      28.7178
  0.00177038      29.2431
  0.00180771      29.7633
  0.00184438      30.3263
  0.00188141      30.8661
  0.00191910      31.3636
  0.00195900      31.7192
  0.00199649      32.2299
  0.00203592      32.6160
  0.00207349      33.1211
  0.00211398      33.4392
  0.00215296      33.8539
  0.00219228      34.2467
  0.00223326      34.5338
  0.00227424      34.8203
  0.00231517      35.1102
  0.00235791      35.2842
  0.00240018      35.4882
  0.00244291      35.6627
  0.00248551      35.8454
  0.00252814      36.0268
  0.00257257      36.0925
  0.00266207      36.1828
  0.00275411      36.1103
  0.00289678      35.7061
  0.00335393      32.6265
  0.00367628      29.4475
  0.00391504      25.7988
  0.00429538      21.8161
