# Supplementary material for: Size effects on the mechanical behavior and the compressive failure strength of concrete: an extensive dataset
Source: Data Brief. 2020 Nov 2;33:106477. doi: 10.1016/j.dib.2020.106477 (PMC7674298; doi:10.1016/j.dib.2020.106477)
Supplement: Supplementary file 1 [file mmc1.zip › Stress_Strain_Data_DIB/C-110x220-mm/C11-B2-13.txt]

      Strain  Stress(MPa)
  0.00000000       0.0000
  0.00022276       4.7522
  0.00025166       5.3687
  0.00034359       7.3300
  0.00041710       8.8981
  0.00045302       9.6644
  0.00048668      10.4673
  0.00052057      11.2565
  0.00055529      11.9933
  0.00058916      12.7839
  0.00062598      13.3893
  0.00065978      14.1843
  0.00069431      14.9332
  0.00073003      15.6071
  0.00076257      16.4809
  0.00079816      17.1631
  0.00083238      17.9318
  0.00086889      18.5569
  0.00090302      19.3305
  0.00093634      20.1550
  0.00097299      20.7714
  0.00100665      21.5752
  0.00104275      22.2258
  0.00107724      22.9770
  0.00111311      23.6423
  0.00114845      24.3408
  0.00118392      25.0304
  0.00122089      25.6272
  0.00125487      26.4106
  0.00129218      26.9853
  0.00132772      27.6711
  0.00136422      28.2969
  0.00140194      28.8464
  0.00143691      29.5682
  0.00147430      30.1382
  0.00151182      30.7000
  0.00154908      31.2785
  0.00158729      31.7971
  0.00162444      32.3826
  0.00166486      32.7629
  0.00170325      33.2705
  0.00174264      33.7158
  0.00178216      34.1528
  0.00182310      34.5014
  0.00186559      34.7526
  0.00190687      35.0793
  0.00194928      35.3358
  0.00199258      35.5367
  0.00203650      35.6985
  0.00207966      35.9079
  0.00212390      36.0499
  0.00216940      36.1131
  0.00221466      36.1915
  0.00226049      36.2340
  0.00230590      36.3032
  0.00235203      36.3271
  0.00244545      36.3022
  0.00254031      36.1871
  0.00263757      35.9227
  0.00293930      34.5063
  0.00391519      28.7449
  0.00476129      19.4678
