# Supplementary material for: Size effects on the mechanical behavior and the compressive failure strength of concrete: an extensive dataset
Source: Data Brief. 2020 Nov 2;33:106477. doi: 10.1016/j.dib.2020.106477 (PMC7674298; doi:10.1016/j.dib.2020.106477)
Supplement: Supplementary file 1 [file mmc1.zip › Stress_Strain_Data_DIB/C-110x220-mm/C11-B2-14.txt]

      Strain  Stress(MPa)
  0.00000000       0.0000
  0.00024155       4.7780
  0.00026463       5.2344
  0.00045090       8.9189
  0.00049198       9.7313
  0.00052740      10.4153
  0.00056213      11.1425
  0.00059734      11.8405
  0.00063370      12.4656
  0.00066907      13.1529
  0.00070471      13.8231
  0.00073923      14.5635
  0.00077612      15.1556
  0.00081037      15.9131
  0.00084539      16.6224
  0.00088150      17.2636
  0.00091571      18.0236
  0.00095072      18.7336
  0.00098635      19.4045
  0.00102140      20.1125
  0.00105714      20.7761
  0.00109229      21.4775
  0.00112941      22.0549
  0.00116349      22.8231
  0.00119872      23.5193
  0.00123473      24.1667
  0.00127049      24.8293
  0.00130582      25.5194
  0.00134324      26.0779
  0.00137959      26.7036
  0.00141587      27.3336
  0.00145251      27.9407
  0.00148952      28.5253
  0.00152548      29.1751
  0.00156285      29.7368
  0.00160005      30.3091
  0.00163789      30.8410
  0.00167431      31.4624
  0.00171086      32.0752
  0.00174942      32.5621
  0.00178798      33.0488
  0.00182586      33.5782
  0.00186587      33.9739
  0.00190453      34.4541
  0.00194417      34.8727
  0.00198404      35.2768
  0.00202587      35.5579
  0.00206599      35.9468
  0.00210733      36.2584
  0.00214733      36.6547
  0.00219042      36.8562
  0.00223264      37.1125
  0.00227574      37.3135
  0.00231848      37.5374
  0.00236256      37.6770
  0.00240771      37.7490
  0.00245037      37.9778
  0.00249547      38.0532
  0.00254095      38.1045
  0.00258594      38.1865
  0.00263155      38.2297
  0.00272444      38.2109
  0.00292338      37.3458
  0.00359688      24.1013
  0.00393502      20.3038
