# Supplementary material for: Size effects on the mechanical behavior and the compressive failure strength of concrete: an extensive dataset
Source: Data Brief. 2020 Nov 2;33:106477. doi: 10.1016/j.dib.2020.106477 (PMC7674298; doi:10.1016/j.dib.2020.106477)
Supplement: Supplementary file 1 [file mmc1.zip › Stress_Strain_Data_DIB/C-110x220-mm/C11-B2-15.txt]

      Strain  Stress(MPa)
  0.00000000       0.0000
  0.00024418       5.1201
  0.00041154       8.6294
  0.00045397       9.5189
  0.00048851      10.2328
  0.00052413      10.8785
  0.00055636      11.7400
  0.00059213      12.3761
  0.00062601      13.1329
  0.00066072      13.8363
  0.00069462      14.5915
  0.00073010      15.2461
  0.00076392      16.0065
  0.00079763      16.7738
  0.00083323      17.4207
  0.00086664      18.2067
  0.00090064      18.9556
  0.00093522      19.6673
  0.00097128      20.2849
  0.00100550      21.0201
  0.00103895      21.8040
  0.00107424      22.4705
  0.00111162      23.0038
  0.00114507      23.7879
  0.00118098      24.4153
  0.00121565      25.1213
  0.00125178      25.7343
  0.00128751      26.3733
  0.00132405      26.9601
  0.00135947      27.6184
  0.00139698      28.1441
  0.00143356      28.7286
  0.00147051      29.2895
  0.00150635      29.9216
  0.00154456      30.4025
  0.00158240      30.9066
  0.00162010      31.4200
  0.00165853      31.8866
  0.00169633      32.3940
  0.00173440      32.8838
  0.00177373      33.2934
  0.00181289      33.7135
  0.00185425      33.9939
  0.00189283      34.4515
  0.00193492      34.6851
  0.00197599      34.9843
  0.00201670      35.3061
  0.00205845      35.5617
  0.00210119      35.7541
  0.00214434      35.9207
  0.00218812      36.0472
  0.00223131      36.2109
  0.00227566      36.3013
  0.00232062      36.3528
  0.00236518      36.4292
  0.00241044      36.4619
  0.00245544      36.5103
  0.00254631      36.5526
  0.00263751      36.5736
  0.00277643      36.4705
  0.00301097      36.1075
  0.00326837      34.2897
  0.00410126      27.8865
  0.00497001      19.2008
