# Supplementary material for: Size effects on the mechanical behavior and the compressive failure strength of concrete: an extensive dataset
Source: Data Brief. 2020 Nov 2;33:106477. doi: 10.1016/j.dib.2020.106477 (PMC7674298; doi:10.1016/j.dib.2020.106477)
Supplement: Supplementary file 1 [file mmc1.zip › Stress_Strain_Data_DIB/C-110x220-mm/C11-B2-16.txt]

      Strain  Stress(MPa)
  0.00000000       0.0000
  0.00018460       4.6917
  0.00019610       4.9839
  0.00031651       8.0442
  0.00036789       9.3500
  0.00040090      10.1743
  0.00043320      11.0440
  0.00046706      11.8153
  0.00049983      12.6548
  0.00053300      13.4695
  0.00056662      14.2555
  0.00059959      15.0830
  0.00063265      15.9045
  0.00066659      16.6709
  0.00069721      17.6459
  0.00073201      18.3581
  0.00076563      19.1441
  0.00079910      19.9401
  0.00083171      20.7897
  0.00086440      21.6346
  0.00090002      22.2950
  0.00093365      23.0801
  0.00096721      23.8704
  0.00100249      24.5519
  0.00103717      25.2712
  0.00107078      26.0581
  0.00110594      26.7474
  0.00114090      27.4492
  0.00117590      28.1483
  0.00121347      28.6854
  0.00124806      29.4102
  0.00128427      30.0332
  0.00131941      30.7236
  0.00135797      31.1978
  0.00139456      31.7968
  0.00143151      32.3731
  0.00146941      32.8893
  0.00150805      33.3586
  0.00154606      33.8682
  0.00158450      34.3500
  0.00162464      34.7251
  0.00166487      35.0944
  0.00170592      35.4120
  0.00174677      35.7422
  0.00178856      36.0128
  0.00182991      36.3114
  0.00187486      36.3830
  0.00191810      36.5622
  0.00196138      36.7388
  0.00200573      36.8483
  0.00204827      37.0721
  0.00209368      37.1141
  0.00213879      37.1755
  0.00218413      37.2224
  0.00227617      37.2307
  0.00232192      37.2513
  0.00241486      37.2028
  0.00246353      37.0394
  0.00265641      36.5000
  0.00291197      32.0070
