# Supplementary material for: Size effects on the mechanical behavior and the compressive failure strength of concrete: an extensive dataset
Source: Data Brief. 2020 Nov 2;33:106477. doi: 10.1016/j.dib.2020.106477 (PMC7674298; doi:10.1016/j.dib.2020.106477)
Supplement: Supplementary file 1 [file mmc1.zip › Stress_Strain_Data_DIB/C-110x220-mm/C11-B2-17.txt]

      Strain  Stress(MPa)
  0.00000000       0.0000
  0.00026877       4.8582
  0.00030501       5.5132
  0.00050360       9.1030
  0.00054489       9.8494
  0.00057949      10.5640
  0.00061494      11.2252
  0.00065198      11.7864
  0.00068656      12.5028
  0.00072135      13.2052
  0.00075609      13.9116
  0.00079340      14.4553
  0.00082857      15.1340
  0.00086315      15.8501
  0.00090016      16.4133
  0.00093562      17.0734
  0.00097131      17.7194
  0.00100904      18.2374
  0.00104531      18.8469
  0.00108010      19.5492
  0.00111688      20.1268
  0.00115232      20.7885
  0.00118867      21.3928
  0.00122545      21.9703
  0.00126182      22.5733
  0.00129752      23.2193
  0.00133412      23.8077
  0.00137094      24.3824
  0.00140773      24.9592
  0.00144373      25.5860
  0.00148193      26.0734
  0.00151960      26.5948
  0.00155780      27.0826
  0.00159442      27.6697
  0.00163158      28.2234
  0.00166904      28.7580
  0.00170703      29.2588
  0.00174526      29.7446
  0.00178433      30.1779
  0.00182271      30.6543
  0.00186167      31.0940
  0.00190174      31.4638
  0.00194098      31.8859
  0.00198092      32.2638
  0.00202054      32.6624
  0.00206113      32.9994
  0.00210061      33.4063
  0.00214198      33.6939
  0.00218331      33.9846
  0.00222655      34.1546
  0.00226837      34.4143
  0.00231195      34.5626
  0.00235653      34.6477
  0.00239987      34.8115
  0.00244448      34.8949
  0.00248987      34.9292
  0.00253602      34.9160
  0.00262822      34.8948
  0.00277370      34.4108
  0.00301281      33.8156
  0.00348012      30.4171
  0.00383070      22.7920
  0.00424249      19.9979
