# Supplementary material for: Size effects on the mechanical behavior and the compressive failure strength of concrete: an extensive dataset
Source: Data Brief. 2020 Nov 2;33:106477. doi: 10.1016/j.dib.2020.106477 (PMC7674298; doi:10.1016/j.dib.2020.106477)
Supplement: Supplementary file 1 [file mmc1.zip › Stress_Strain_Data_DIB/C-110x220-mm/C11-B3-18.txt]

      Strain  Stress(MPa)
  0.00000000       0.0000
  0.00023761       4.9834
  0.00021988       4.6117
  0.00032931       6.9067
  0.00042408       8.8944
  0.00046155       9.6803
  0.00049432      10.4727
  0.00052913      11.1331
  0.00056302      11.8532
  0.00059564      12.6548
  0.00062987      13.3528
  0.00066432      14.0367
  0.00069779      14.7840
  0.00073267      15.4396
  0.00076759      16.0932
  0.00079953      16.9394
  0.00083525      17.5411
  0.00086943      18.2421
  0.00090350      18.9504
  0.00093647      19.7297
  0.00097114      20.3994
  0.00100505      21.1183
  0.00104064      21.7285
  0.00107488      22.4259
  0.00110919      23.1187
  0.00114357      23.8071
  0.00117990      24.3695
  0.00121380      25.0887
  0.00124802      25.7870
  0.00128443      26.3445
  0.00132027      26.9384
  0.00135466      27.6263
  0.00139210      28.1172
  0.00142827      28.6900
  0.00146236      29.3972
  0.00149970      29.8940
  0.00153738      30.3696
  0.00157407      30.9091
  0.00161115      31.4230
  0.00164816      31.9416
  0.00168645      32.3773
  0.00172422      32.8471
  0.00176348      33.2202
  0.00180227      33.6241
  0.00184102      34.0302
  0.00188127      34.3399
  0.00192234      34.5962
  0.00196315      34.8693
  0.00200532      35.0549
  0.00204645      35.3081
  0.00209066      35.3615
  0.00213497      35.4093
  0.00217931      35.4545
  0.00222467      35.4345
  0.00232318      31.9839
  0.00252357      21.9575
  0.00275907      18.3872
