# Supplementary material for: Size effects on the mechanical behavior and the compressive failure strength of concrete: an extensive dataset
Source: Data Brief. 2020 Nov 2;33:106477. doi: 10.1016/j.dib.2020.106477 (PMC7674298; doi:10.1016/j.dib.2020.106477)
Supplement: Supplementary file 1 [file mmc1.zip › Stress_Strain_Data_DIB/C-110x220-mm/C11-B3-19.txt]

      Strain  Stress(MPa)
  0.00000000       0.0000
  0.00025060       4.8223
  0.00032741       6.3004
  0.00043371       8.3460
  0.00047265       9.0952
  0.00050827       9.7807
  0.00054358      10.4326
  0.00057820      11.1286
  0.00061442      11.7228
  0.00064809      12.4795
  0.00068266      13.1784
  0.00071898      13.7658
  0.00075469      14.3919
  0.00078851      15.1396
  0.00082351      15.8108
  0.00085868      16.4717
  0.00089484      17.0696
  0.00092893      17.7994
  0.00096358      18.4936
  0.00099890      19.1443
  0.00103417      19.7991
  0.00106845      20.5168
  0.00110397      21.1551
  0.00114044      21.7331
  0.00117353      22.5268
  0.00120953      23.1344
  0.00124552      23.7431
  0.00128026      24.4313
  0.00131615      25.0461
  0.00135251      25.6313
  0.00138746      26.3058
  0.00142382      26.8909
  0.00145900      27.5511
  0.00149579      28.1082
  0.00153228      28.6850
  0.00146509      35.8835
