# Supplementary material for: Size effects on the mechanical behavior and the compressive failure strength of concrete: an extensive dataset
Source: Data Brief. 2020 Nov 2;33:106477. doi: 10.1016/j.dib.2020.106477 (PMC7674298; doi:10.1016/j.dib.2020.106477)
Supplement: Supplementary file 1 [file mmc1.zip › Stress_Strain_Data_DIB/C-110x220-mm/C11-B3-20.txt]

      Strain  Stress(MPa)
  0.00000000       0.0000
  0.00021448       4.5083
  0.00023395       4.9174
  0.00030895       6.4939
  0.00041873       8.8015
  0.00045866       9.6407
  0.00049213      10.3831
  0.00052494      11.1681
  0.00056062      11.7685
  0.00059337      12.5575
  0.00062759      13.2516
  0.00066152      13.9644
  0.00069671      14.5960
  0.00072998      15.3514
  0.00076261      16.1478
  0.00079558      16.9223
  0.00083052      17.5703
  0.00086579      18.1970
  0.00089924      18.9405
  0.00093334      19.6424
  0.00096813      20.2997
  0.00100217      21.0059
  0.00103778      21.6105
  0.00107194      22.3085
  0.00110584      23.0233
  0.00113929      23.7666
  0.00117601      24.2999
  0.00120999      25.0100
  0.00124558      25.6159
  0.00128174      26.1850
  0.00131600      26.8765
  0.00135189      27.4634
  0.00138703      28.0985
  0.00142311      28.6725
  0.00145866      29.2814
  0.00149510      29.8326
  0.00153188      30.3621
  0.00156894      30.8736
  0.00160451      31.4808
  0.00164146      31.9988
  0.00167890      32.4857
  0.00171592      32.9998
  0.00175318      33.4981
  0.00179144      33.9323
  0.00183019      34.3349
  0.00186941      34.7077
  0.00190801      35.1195
  0.00194835      35.4196
  0.00198786      35.7736
  0.00202754      36.1159
  0.00206853      36.3744
  0.00211023      36.5875
  0.00215195      36.7987
  0.00219451      36.9563
  0.00223699      37.1186
  0.00228134      37.1605
  0.00232547      37.2168
  0.00236951      37.2792
  0.00241424      37.2971
  0.00250544      37.2199
  0.00269619      36.5293
  0.00369033      27.5787
