# Supplementary material for: Size effects on the mechanical behavior and the compressive failure strength of concrete: an extensive dataset
Source: Data Brief. 2020 Nov 2;33:106477. doi: 10.1016/j.dib.2020.106477 (PMC7674298; doi:10.1016/j.dib.2020.106477)
Supplement: Supplementary file 1 [file mmc1.zip › Stress_Strain_Data_DIB/C-110x220-mm/C11-B3-21.txt]

      Strain  Stress(MPa)
  0.00000000       0.0000
  0.00031779       6.2883
  0.00035657       7.0558
  0.00039341       7.7847
  0.00043425       8.5928
  0.00046965       9.2933
  0.00050390      10.0399
  0.00053948      10.7028
  0.00057388      11.4390
  0.00061088      12.0137
  0.00064575      12.7207
  0.00068127      13.3878
  0.00071531      14.1469
  0.00075086      14.8117
  0.00078580      15.5150
  0.00082180      16.1516
  0.00085646      16.8723
  0.00089106      17.5964
  0.00092589      18.3065
  0.00096083      19.0094
  0.00099493      19.7648
  0.00103179      20.3475
  0.00106472      21.1766
  0.00110201      21.7327
  0.00113691      22.4381
  0.00117184      23.1419
  0.00120683      23.8417
  0.00124038      24.6316
  0.00127788      25.1742
  0.00131320      25.8538
  0.00134804      26.5628
  0.00138541      27.1141
  0.00142023      27.8245
  0.00145662      28.4368
  0.00149180      29.1251
  0.00152804      29.7466
  0.00156485      30.3329
  0.00160159      30.9233
  0.00163769      31.5538
  0.00167385      32.1806
  0.00171224      32.6684
  0.00174901      33.2569
  0.00178544      33.8665
  0.00182369      34.3625
  0.00186155      34.8831
  0.00189947      35.4001
  0.00193912      35.8089
  0.00197972      36.1582
  0.00201921      36.5766
  0.00205924      36.9616
  0.00210033      37.2801
  0.00214326      37.4838
  0.00218572      37.7171
  0.00222798      37.9628
  0.00227297      38.0376
  0.00231800      38.1098
  0.00236413      38.1139
  0.00241072      38.0889
  0.00245889      37.9651
  0.00251185      37.5417
  0.00260872      34.3749
