# Supplementary material for: Size effects on the mechanical behavior and the compressive failure strength of concrete: an extensive dataset
Source: Data Brief. 2020 Nov 2;33:106477. doi: 10.1016/j.dib.2020.106477 (PMC7674298; doi:10.1016/j.dib.2020.106477)
Supplement: Supplementary file 1 [file mmc1.zip › Stress_Strain_Data_DIB/C-110x220-mm/C11-B3-22.txt]

      Strain  Stress(MPa)
  0.00000000       0.0000
  0.00028529       5.3707
  0.00046441       8.7427
  0.00049852       9.3849
  0.00053069      10.2437
  0.00056578      10.9170
  0.00060234      11.4966
  0.00063663      12.2203
  0.00067212      12.8680
  0.00070851      13.4585
  0.00074347      14.1400
  0.00077799      14.8491
  0.00081421      15.4504
  0.00085014      16.0699
  0.00088526      16.7415
  0.00091883      17.5108
  0.00095623      18.0369
  0.00099028      18.7762
  0.00102708      19.3408
  0.00106211      20.0179
  0.00109723      20.6890
  0.00113226      21.3656
  0.00116859      21.9596
  0.00120522      22.5350
  0.00124012      23.2199
  0.00127673      23.7966
  0.00131077      24.5365
  0.00134700      25.1372
  0.00138487      25.6330
  0.00142161      26.2008
  0.00145774      26.8078
  0.00149428      27.3886
  0.00153082      27.9697
  0.00156884      28.4557
  0.00160648      28.9665
  0.00164414      29.4762
  0.00168153      30.0031
  0.00172012      30.4534
  0.00175968      30.8415
  0.00179749      31.3417
  0.00183708      31.7281
  0.00187665      32.1164
  0.00191570      32.5372
  0.00195646      32.8488
  0.00199801      33.1107
  0.00203867      33.4292
  0.00208091      33.6471
  0.00212194      33.9423
  0.00216462      34.1323
  0.00220755      34.3058
  0.00225176      34.3984
  0.00229604      34.4866
  0.00234100      34.5313
  0.00238734      34.4882
  0.00248094      34.3433
  0.00267274      33.7607
  0.00322297      27.8009
  0.00421726      19.7333
  0.00470479      17.7654
