# Supplementary material for: Size effects on the mechanical behavior and the compressive failure strength of concrete: an extensive dataset
Source: Data Brief. 2020 Nov 2;33:106477. doi: 10.1016/j.dib.2020.106477 (PMC7674298; doi:10.1016/j.dib.2020.106477)
Supplement: Supplementary file 1 [file mmc1.zip › Stress_Strain_Data_DIB/C-110x220-mm/C11-B3-23.txt]

      Strain  Stress(MPa)
  0.00000000       0.0000
  0.00026353       5.1504
  0.00031065       6.0712
  0.00038451       7.5148
  0.00046973       9.1803
  0.00050384       9.8933
  0.00053940      10.5135
  0.00057449      11.1639
  0.00061034      11.7660
  0.00064657      12.3432
  0.00068289      12.9149
  0.00071798      13.5651
  0.00075494      14.0957
  0.00079099      14.6848
  0.00082863      15.1720
  0.00086548      15.7095
  0.00090075      16.3483
  0.00093778      16.8746
  0.00097452      17.4193
  0.00101028      18.0269
  0.00104759      18.5352
  0.00108582      18.9842
  0.00112094      19.6330
  0.00115798      20.1586
  0.00119459      20.7115
  0.00123149      21.2461
  0.00126922      21.7270
  0.00130685      22.2151
  0.00134359      22.7598
  0.00138238      23.1731
  0.00141969      23.6816
  0.00145636      24.2309
  0.00149473      24.6712
  0.00153258      25.1445
  0.00157034      25.6242
  0.00160850      26.0777
  0.00164638      26.5499
  0.00168543      26.9464
  0.00172419      27.3621
  0.00176288      27.7820
  0.00180168      28.1949
  0.00184190      28.5170
  0.00188255      28.8109
  0.00192296      29.1211
  0.00196389      29.3971
  0.00200607      29.5937
  0.00204812      29.7988
  0.00209010      30.0077
  0.00213347      30.1280
  0.00217548      30.3354
  0.00221934      30.4243
  0.00226332      30.5057
  0.00230761      30.5670
  0.00235182      30.6333
  0.00244121      30.7043
  0.00253284      30.6319
  0.00267391      30.2913
  0.00291654      29.2419
  0.00318845      26.3189
  0.00366712      21.7459
  0.00412865      18.2700
  0.00457995      15.4495
