# Supplementary material for: Size effects on the mechanical behavior and the compressive failure strength of concrete: an extensive dataset
Source: Data Brief. 2020 Nov 2;33:106477. doi: 10.1016/j.dib.2020.106477 (PMC7674298; doi:10.1016/j.dib.2020.106477)
Supplement: Supplementary file 1 [file mmc1.zip › Stress_Strain_Data_DIB/C-110x220-mm/C11-B3-24.txt]

      Strain  Stress(MPa)
  0.00000000       0.0000
  0.00027429       5.0827
  0.00031323       5.8042
  0.00035252       6.5323
  0.00038594       7.1515
  0.00042493       7.8740
  0.00045824       8.4913
  0.00049495       9.1716
  0.00053419       9.8987
  0.00056869      10.5906
  0.00060475      11.1821
  0.00064048      11.7944
  0.00067609      12.4153
  0.00071050      13.1129
  0.00074553      13.7704
  0.00078146      14.3705
  0.00081653      15.0254
  0.00085039      15.7587
  0.00088706      16.3108
  0.00092168      16.9948
  0.00095708      17.6286
  0.00099102      18.3564
  0.00102635      18.9949
  0.00106253      19.5788
  0.00109724      20.2569
  0.00113114      20.9874
  0.00116692      21.5971
  0.00120335      22.1647
  0.00123965      22.7403
  0.00127378      23.4563
  0.00130989      24.0443
  0.00134646      24.6030
  0.00138261      25.1887
  0.00141802      25.8216
  0.00145465      26.3769
  0.00149146      26.9195
  0.00152884      27.4265
  0.00156605      27.9439
  0.00160323      28.4629
  0.00163951      29.0404
  0.00167858      29.4378
  0.00171644      29.9133
  0.00175353      30.4387
  0.00179149      30.9076
  0.00183074      31.2939
  0.00187062      31.6395
  0.00190931      32.0614
  0.00194997      32.3569
  0.00199094      32.6322
  0.00203116      32.9561
  0.00207234      33.2181
  0.00211466      33.4063
  0.00215672      33.6120
  0.00219911      33.7956
  0.00224195      33.9505
  0.00228662      33.9880
  0.00233129      34.0253
  0.00237724      33.9803
  0.00242642      33.7271
  0.00254072      32.1949
  0.00271393      23.9594
  0.00291070      17.1187
