# Supplementary material for: Size effects on the mechanical behavior and the compressive failure strength of concrete: an extensive dataset
Source: Data Brief. 2020 Nov 2;33:106477. doi: 10.1016/j.dib.2020.106477 (PMC7674298; doi:10.1016/j.dib.2020.106477)
Supplement: Supplementary file 1 [file mmc1.zip › Stress_Strain_Data_DIB/C-110x220-mm/C11-B3-25.txt]

      Strain  Stress(MPa)
  0.00000000       0.0000
  0.00028791       6.5824
  0.00031740       7.2564
  0.00035471       8.1094
  0.00037907       8.6663
  0.00038893       8.8918
  0.00039184       8.9583
  0.00039599       9.0532
  0.00040057       9.1580
  0.00040395       9.2352
  0.00040723       9.3157
  0.00041052       9.3959
  0.00041823       9.4843
  0.00042135       9.5758
  0.00042457       9.6607
  0.00042765       9.7545
  0.00043477       9.8801
  0.00044268       9.9561
  0.00045025      10.0533
  0.00045296      10.1702
  0.00045610      10.2605
  0.00046331      10.3808
  0.00047024      10.5188
  0.00047318      10.6217
  0.00048056      10.7312
  0.00048819      10.8243
  0.00049405      11.0309
  0.00050057      11.1955
  0.00050418      11.2550
  0.00051202      11.3355
  0.00051967      11.4277
  0.00052243      11.5415
  0.00052979      11.6522
  0.00053761      11.7338
  0.00054432      11.8861
  0.00055162      12.0005
  0.00055439      12.1141
  0.00056164      12.2315
  0.00056513      12.2992
  0.00057278      12.3916
  0.00057985      12.5210
  0.00058261      12.6349
  0.00058965      12.7662
  0.00059736      12.8544
  0.00060456      12.9756
  0.00060740      13.0847
  0.00061038      13.1847
  0.00061786      13.2876
  0.00062534      13.3904
  0.00062807      13.5066
  0.00063104      13.6072
  0.00063895      13.6830
  0.00064573      13.8310
  0.00065203      14.0095
  0.00065962      14.1050
  0.00066727      14.1976
  0.00067342      14.3853
  0.00068137      14.4584
  0.00068472      14.5350
  0.00068734      14.6581
  0.00069470      14.7685
  0.00070078      14.9614
  0.00070864      15.0400
  0.00071583      15.1617
  0.00072242      15.3216
  0.00072435      15.4888
  0.00073621      15.6026
  0.00073838      15.7547
  0.00074648      15.8178
  0.00074912      15.9395
  0.00075685      16.0266
  0.00075936      16.1569
  0.00077079      16.2982
  0.00077346      16.4177
  0.00077682      16.4938
  0.00078001      16.5808
  0.00078794      16.6550
  0.00079092      16.7546
  0.00079405      16.8454
  0.00080065      17.0046
  0.00080789      17.1234
  0.00081127      17.1974
  0.00081878      17.2987
  0.00082166      17.4056
  0.00082459      17.5084
  0.00083194      17.6202
  0.00083451      17.7466
  0.00084102      17.9113
  0.00084401      18.0106
  0.00085603      18.1145
  0.00085873      18.2324
  0.00086184      18.3241
  0.00086879      18.4611
  0.00087499      18.6458
  0.00087903      18.6781
  0.00088651      18.7810
  0.00088855      18.9415
  0.00089992      19.0865
  0.00090300      19.1799
  0.00090605      19.2758
  0.00091344      19.3844
  0.00091653      19.4779
  0.00091955      19.5754
  0.00092633      19.7233
  0.00092928      19.8252
  0.00093691      19.9186
  0.00094413      20.0384
  0.00094720      20.1329
  0.00095039      20.2195
  0.00095815      20.3047
  0.00096512      20.4402
  0.00096764      20.5695
  0.00097119      20.6335
  0.00097835      20.7568
  0.00098588      20.8563
  0.00098815      21.0019
  0.00099538      21.1214
  0.00099845      21.2155
  0.00100178      21.2930
  0.00100461      21.4029
  0.00101306      21.4440
  0.00101526      21.5937
  0.00101822      21.6956
  0.00102513      21.8352
  0.00103305      21.9100
  0.00103891      22.1161
  0.00104639      22.2192
  0.00104926      22.3266
  0.00105691      22.4187
  0.00105943      22.5481
  0.00106229      22.6562
  0.00107022      22.7302
  0.00107810      22.8080
  0.00108468      22.9683
  0.00108769      23.0665
  0.00109049      23.1784
  0.00109337      23.2846
  0.00110115      23.3687
  0.00110871      23.4668
  0.00111173      23.5643
  0.00111484      23.6561
  0.00111775      23.7607
  0.00112061      23.8680
  0.00112399      23.9427
  0.00113106      24.0720
  0.00113830      24.1903
  0.00114116      24.2981
  0.00114434      24.3858
  0.00115160      24.5029
  0.00115459      24.6020
  0.00116199      24.7104
  0.00116833      24.8865
  0.00117605      24.9741
  0.00118272      25.1291
  0.00119034      25.2226
  0.00119313      25.3351
  0.00119604      25.4397
  0.00119952      25.5076
  0.00120643      25.6472
  0.00121359      25.7708
  0.00121686      25.8524
  0.00121963      25.9657
  0.00122303      26.0395
  0.00122622      26.1260
  0.00122964      26.1981
  0.00123712      26.3008
  0.00124006      26.4038
  0.00124287      26.5145
  0.00124659      26.5674
  0.00125452      26.6417
  0.00125715      26.7639
  0.00126483      26.8545
  0.00126731      26.9865
  0.00127487      27.0843
  0.00128194      27.2140
  0.00128504      27.3060
  0.00128852      27.3745
  0.00129165      27.4649
  0.00129906      27.5724
  0.00130220      27.6620
  0.00130541      27.7479
  0.00131265      27.8658
  0.00131598      27.9436
  0.00131872      28.0593
  0.00132659      28.1372
  0.00132988      28.2174
  0.00133285      28.3181
  0.00133552      28.4382
  0.00133867      28.5276
  0.00134623      28.6253
  0.00134928      28.7214
  0.00135232      28.8177
  0.00135952      28.9382
  0.00136345      28.9777
  0.00137061      29.1012
  0.00137365      29.1974
  0.00137707      29.2695
  0.00138465      29.3662
  0.00139171      29.4962
  0.00139750      29.7074
  0.00140525      29.7931
  0.00140885      29.8531
  0.00141185      29.9520
  0.00141482      30.0530
  0.00142194      30.1789
  0.00142498      30.2750
  0.00142749      30.4058
  0.00143521      30.4929
  0.00143854      30.5706
  0.00144173      30.6576
  0.00144442      30.7761
  0.00145729      30.8255
  0.00145903      31.0048
  0.00146642      31.1138
  0.00147340      31.2488
  0.00148085      31.3534
  0.00148389      31.4496
  0.00148722      31.5272
  0.00149452      31.6420
  0.00150244      31.7170
  0.00150542      31.8167
  0.00150838      31.9186
  0.00151123      32.0271
  0.00151847      32.1451
  0.00152648      32.2145
  0.00152951      32.3111
  0.00153199      32.4433
  0.00153558      32.5043
  0.00154329      32.5928
  0.00155040      32.7195
  0.00155324      32.8287
  0.00155585      32.9523
  0.00156338      33.0520
  0.00157553      33.1471
  0.00157843      33.2522
  0.00158592      33.3547
  0.00159314      33.4747
  0.00159640      33.5567
  0.00160442      33.6255
  0.00160738      33.7267
  0.00161032      33.8293
  0.00161754      33.9490
  0.00162554      34.0191
  0.00162851      34.1197
  0.00163560      34.2476
  0.00163866      34.3424
  0.00164597      34.4567
  0.00164889      34.5602
  0.00165206      34.6484
  0.00165974      34.7389
  0.00166308      34.8157
  0.00167046      34.9249
  0.00167804      35.0220
  0.00168487      35.1661
  0.00168782      35.2685
  0.00169571      35.3455
  0.00170318      35.4489
  0.00170582      35.5711
  0.00171342      35.6663
  0.00171658      35.7545
  0.00172839      35.8717
  0.00173119      35.9830
  0.00173487      36.0386
  0.00174178      36.1782
  0.00174901      36.2973
  0.00175629      36.4128
  0.00176276      36.5808
  0.00177025      36.6831
  0.00177795      36.7720
  0.00178511      36.8953
  0.00178815      36.9915
  0.00179597      37.0730
  0.00180328      37.1872
  0.00180642      37.2765
  0.00180971      37.3568
  0.00181696      37.4749
  0.00182436      37.5828
  0.00183156      37.7040
  0.00183789      37.8802
  0.00184568      37.9636
  0.00185295      38.0798
  0.00186024      38.1952
  0.00186749      38.3133
  0.00187050      38.4110
  0.00187786      38.5219
  0.00188959      38.6440
  0.00189250      38.7486
  0.00190021      38.8371
  0.00190330      38.9297
  0.00191060      39.0444
  0.00191835      39.1300
  0.00193029      39.2384
  0.00193257      39.3837
  0.00194024      39.4743
  0.00194796      39.5622
  0.00195535      39.6707
  0.00195822      39.7783
  0.00196608      39.8570
  0.00197753      39.9964
  0.00198459      40.1266
  0.00199220      40.2215
  0.00199500      40.3331
  0.00200288      40.4101
  0.00201500      40.5076
  0.00202279      40.5908
  0.00202602      40.6744
  0.00202933      40.7536
  0.00204114      40.8702
  0.00204837      40.9895
  0.00205555      41.1118
  0.00205841      41.2195
  0.00206633      41.2945
  0.00207431      41.3653
  0.00208232      41.4345
  0.00209015      41.5151
  0.00209291      41.6292
  0.00210436      41.7690
  0.00211511      41.9541
  0.00212301      42.0298
  0.00212596      42.1320
  0.00213796      42.2365
  0.00214573      42.3210
  0.00215350      42.4058
  0.00216120      42.4947
  0.00216460      42.5681
  0.00217647      42.6812
  0.00218389      42.7879
  0.00219128      42.8967
  0.00219914      42.9752
  0.00221108      43.0840
  0.00221866      43.1802
  0.00223128      43.2456
  0.00224249      43.4007
  0.00224597      43.4685
  0.00225798      43.5728
  0.00226550      43.6730
  0.00228252      43.7478
  0.00228443      43.9159
  0.00229679      43.9978
  0.00230517      44.0434
  0.00232155      44.1583
  0.00233365      44.2569
  0.00234151      44.3355
  0.00235328      44.4545
  0.00236986      44.5574
  0.00238673      44.6410
  0.00239833      44.7712
  0.00240573      44.8794
  0.00242280      44.9504
  0.00243979      45.0269
  0.00245664      45.1119
  0.00246853      45.2235
  0.00248549      45.3021
  0.00250671      45.3983
  0.00253230      45.5058
  0.00256288      45.5848
  0.00257558      45.6452
  0.00261087      45.7135
  0.00265130      45.7442
  0.00270555      45.7635
  0.00278755      45.7513
  0.00283909      45.6530
  0.00302595      45.3306
  0.00375613      42.2373
  0.00450310      24.9883
