# Supplementary material for: Size effects on the mechanical behavior and the compressive failure strength of concrete: an extensive dataset
Source: Data Brief. 2020 Nov 2;33:106477. doi: 10.1016/j.dib.2020.106477 (PMC7674298; doi:10.1016/j.dib.2020.106477)
Supplement: Supplementary file 1 [file mmc1.zip › Stress_Strain_Data_DIB/C-110x220-mm/C11-B4-26.txt]

      Strain  Stress(MPa)
  0.00000000       0.0000
  0.00019768       4.7829
  0.00022338       5.4047
  0.00036721       8.8848
  0.00039609       9.5836
  0.00043071      10.2655
  0.00046493      10.9724
  0.00049832      11.7331
  0.00053312      12.4034
  0.00056608      13.1912
  0.00059917      13.9709
  0.00063257      14.7313
  0.00066598      15.4903
  0.00069975      16.2266
  0.00073157      17.0875
  0.00076353      17.9398
  0.00079688      18.7030
  0.00082995      19.4844
  0.00086082      20.4062
  0.00089293      21.2490
  0.00092359      22.1848
  0.00095484      23.0822
  0.00098674      23.9384
  0.00101967      24.7286
  0.00105003      25.6833
  0.00108317      26.4603
  0.00111278      27.4630
  0.00114577      28.2493
  0.00117840      29.0588
  0.00121026      29.9171
  0.00124292      30.7246
  0.00127795      31.3803
  0.00131248      32.0678
  0.00134665      32.7778
  0.00138199      33.4135
  0.00141803      34.0040
  0.00145639      34.4459
  0.00149172      35.0823
  0.00152936      35.5700
  0.00156683      36.0690
  0.00160381      36.5992
  0.00164132      37.0955
  0.00167847      37.6147
  0.00171740      38.0204
  0.00175640      38.4213
  0.00179603      38.7812
  0.00183669      39.0755
  0.00187746      39.3630
  0.00191824      39.6493
  0.00196018      39.8616
  0.00200332      39.9973
  0.00204800      40.0337
  0.00209224      40.0985
  0.00213707      40.1248
  0.00218242      40.1189
  0.00222894      40.0374
  0.00241490      39.7185
  0.00328443      36.1881
