# Supplementary material for: Size effects on the mechanical behavior and the compressive failure strength of concrete: an extensive dataset
Source: Data Brief. 2020 Nov 2;33:106477. doi: 10.1016/j.dib.2020.106477 (PMC7674298; doi:10.1016/j.dib.2020.106477)
Supplement: Supplementary file 1 [file mmc1.zip › Stress_Strain_Data_DIB/C-110x220-mm/C11-B4-27.txt]

      Strain  Stress(MPa)
  0.00000000       0.0000
  0.00023537       4.9852
  0.00039291       8.3220
  0.00042635       9.0303
  0.00046140       9.7726
  0.00049473      10.5382
  0.00052845      11.2787
  0.00056269      11.9862
  0.00059652      12.7198
  0.00063122      13.3977
  0.00066613      14.0618
  0.00069958      14.8201
  0.00073406      15.5119
  0.00076893      16.1786
  0.00080237      16.9375
  0.00083676      17.6350
  0.00087154      18.3081
  0.00090505      19.0619
  0.00093804      19.8495
  0.00097288      20.5185
  0.00100713      21.2253
  0.00104079      21.9693
  0.00107585      22.6240
  0.00110858      23.4284
  0.00114328      24.1063
  0.00117676      24.8625
  0.00121152      25.5364
  0.00124691      26.1696
  0.00128070      26.9058
  0.00131540      27.5836
  0.00134996      28.2702
  0.00138419      28.9786
  0.00141905      29.6457
  0.00145328      30.3538
  0.00148928      30.9482
  0.00152461      31.5852
  0.00155870      32.3022
  0.00159634      32.7914
  0.00163045      33.5070
  0.00166628      34.1119
  0.00170431      34.5759
  0.00173833      35.2971
  0.00177552      35.8153
  0.00181273      36.3314
  0.00185010      36.8379
  0.00188735      37.3519
  0.00192664      37.7345
  0.00196489      38.1843
  0.00200454      38.5439
  0.00204402      38.9147
  0.00208461      39.2140
  0.00212743      39.3700
  0.00216865      39.6286
  0.00221298      39.6879
  0.00225735      39.7445
  0.00230277      39.7334
  0.00244102      39.5722
  0.00281932      38.5246
  0.00328335      29.0617
