# Supplementary material for: Size effects on the mechanical behavior and the compressive failure strength of concrete: an extensive dataset
Source: Data Brief. 2020 Nov 2;33:106477. doi: 10.1016/j.dib.2020.106477 (PMC7674298; doi:10.1016/j.dib.2020.106477)
Supplement: Supplementary file 1 [file mmc1.zip › Stress_Strain_Data_DIB/C-110x220-mm/C11-B4-28.txt]

      Strain  Stress(MPa)
  0.00000000       0.0000
  0.00029321       5.9605
  0.00042698       8.6798
  0.00046169       9.3854
  0.00049579      10.1582
  0.00053041      10.8982
  0.00056692      11.5196
  0.00060220      12.2182
  0.00063761      12.9081
  0.00067238      13.6389
  0.00070760      14.3416
  0.00074210      15.0894
  0.00077957      15.6500
  0.00081425      16.3860
  0.00084847      17.1519
  0.00088417      17.8236
  0.00091785      18.6231
  0.00095382      19.2785
  0.00098901      19.9827
  0.00102423      20.6847
  0.00105783      21.4892
  0.00109355      22.1603
  0.00112812      22.9039
  0.00116447      23.5350
  0.00119752      24.3736
  0.00123472      24.9515
  0.00126983      25.6608
  0.00130573      26.3201
  0.00134150      26.9877
  0.00137670      27.6914
  0.00141330      28.3067
  0.00144891      28.9848
  0.00148565      29.5912
  0.00152247      30.1931
  0.00155889      30.8198
  0.00159562      31.4270
  0.00163251      32.0236
  0.00167057      32.5472
  0.00170774      33.1267
  0.00174417      33.7529
  0.00178196      34.2930
  0.00182068      34.7749
  0.00185973      35.2356
  0.00189778      35.7595
  0.00193666      36.2311
  0.00197631      36.6543
  0.00201516      37.1281
  0.00205468      37.5594
  0.00209491      37.9457
  0.00213470      38.3602
  0.00217646      38.6498
  0.00221758      38.9802
  0.00225995      39.2321
  0.00230351      39.4085
  0.00234676      39.6044
  0.00239182      39.6864
  0.00243711      39.7542
  0.00248268      39.8041
  0.00257527      39.8125
  0.00271790      39.5886
  0.00316052      37.9886
  0.00395405      23.0340
