# Supplementary material for: Size effects on the mechanical behavior and the compressive failure strength of concrete: an extensive dataset
Source: Data Brief. 2020 Nov 2;33:106477. doi: 10.1016/j.dib.2020.106477 (PMC7674298; doi:10.1016/j.dib.2020.106477)
Supplement: Supplementary file 1 [file mmc1.zip › Stress_Strain_Data_DIB/C-110x220-mm/C11-B4-29.txt]

      Strain  Stress(MPa)
  0.00000000       0.0000
  0.00030819       6.3435
  0.00034210       7.0415
  0.00038308       7.8850
  0.00041941       8.6328
  0.00045712       9.4090
  0.00048959      10.2486
  0.00052517      10.8907
  0.00055988      11.5878
  0.00059403      12.3206
  0.00062884      13.0118
  0.00066266      13.7655
  0.00069862      14.3834
  0.00073340      15.0764
  0.00076712      15.8366
  0.00080175      16.5389
  0.00083748      17.1714
  0.00087223      17.8659
  0.00090720      18.5467
  0.00094044      19.3375
  0.00097554      20.0100
  0.00101054      20.6890
  0.00104491      21.4082
  0.00108067      22.0383
  0.00111425      22.8075
  0.00114855      23.5307
  0.00118468      24.1381
  0.00121998      24.7979
  0.00125517      25.4644
  0.00128995      26.1570
  0.00132605      26.7660
  0.00136104      27.4454
  0.00139702      28.0621
  0.00143171      28.7603
  0.00146850      29.3254
  0.00150434      29.9506
  0.00154046      30.5582
  0.00157691      31.1446
  0.00161336      31.7309
  0.00165139      32.2172
  0.00168859      32.7557
  0.00172660      33.2429
  0.00176292      33.8380
  0.00180010      34.3776
  0.00183982      34.7564
  0.00187888      35.1767
  0.00191683      35.6676
  0.00195566      36.1026
  0.00199582      36.4529
  0.00203690      36.7444
  0.00207602      37.1610
  0.00211722      37.4449
  0.00215962      37.6531
  0.00220161      37.8864
  0.00224320      38.1459
  0.00228696      38.2671
  0.00233002      38.4328
  0.00237328      38.5858
  0.00241824      38.6300
  0.00250977      38.6173
  0.00271271      37.3253
  0.00365112      27.0015
  0.00428372      21.6117
