# Supplementary material for: Size effects on the mechanical behavior and the compressive failure strength of concrete: an extensive dataset
Source: Data Brief. 2020 Nov 2;33:106477. doi: 10.1016/j.dib.2020.106477 (PMC7674298; doi:10.1016/j.dib.2020.106477)
Supplement: Supplementary file 1 [file mmc1.zip › Stress_Strain_Data_DIB/C-110x220-mm/C11-B4-30.txt]

      Strain  Stress(MPa)
  0.00000000       0.0000
  0.00027973       6.3093
  0.00031940       7.2039
  0.00035559       8.0201
  0.00039292       8.8623
  0.00043161       9.7347
  0.00046412      10.5689
  0.00049808      11.3109
  0.00053176      12.0716
  0.00056593      12.8003
  0.00059938      13.5749
  0.00063400      14.2755
  0.00066746      15.0497
  0.00070159      15.7816
  0.00073413      16.6138
  0.00076937      17.2752
  0.00080196      18.1043
  0.00083704      18.7756
  0.00087001      19.5810
  0.00090252      20.4151
  0.00093649      21.1567
  0.00097123      21.8501
  0.00100574      22.5573
  0.00103966      23.3025
  0.00107392      24.0255
  0.00110847      24.7307
  0.00114116      25.5535
  0.00117695      26.1798
  0.00121221      26.8394
  0.00124656      27.5571
  0.00128252      28.1728
  0.00131739      28.8575
  0.00135207      29.5541
  0.00138799      30.1723
  0.00142398      30.7857
  0.00145979      31.4111
  0.00149608      32.0053
  0.00153133      32.6658
  0.00156826      33.2202
  0.00160712      33.6514
  0.00164284      34.2823
  0.00168165      34.7169
  0.00171896      35.2466
  0.00175750      35.6985
  0.00179557      36.1800
  0.00183371      36.6576
  0.00187338      37.0376
  0.00191254      37.4499
  0.00195495      37.6561
  0.00199464      38.0351
  0.00203587      38.3164
  0.00207757      38.5677
  0.00211863      38.8598
  0.00216177      39.0200
  0.00220383      39.2486
  0.00224687      39.4144
  0.00229117      39.5013
  0.00233529      39.5989
  0.00238009      39.6536
  0.00242369      39.7842
  0.00251417      39.8377
  0.00260652      39.7727
  0.00269943      39.6725
  0.00303094      38.9188
  0.00422458      32.7177
  0.00500832      26.4490
  0.00556262      23.1493
  0.00576673      21.7874
  0.00620539      20.0304
