# Supplementary material for: Size effects on the mechanical behavior and the compressive failure strength of concrete: an extensive dataset
Source: Data Brief. 2020 Nov 2;33:106477. doi: 10.1016/j.dib.2020.106477 (PMC7674298; doi:10.1016/j.dib.2020.106477)
Supplement: Supplementary file 1 [file mmc1.zip › Stress_Strain_Data_DIB/C-110x220-mm/C11-B4-31.txt]

      Strain  Stress(MPa)
  0.00000000       0.0000
  0.00024312       4.6104
  0.00034237       6.4925
  0.00044739       8.4839
  0.00048760       9.2466
  0.00052259       9.9313
  0.00055632      10.6955
  0.00059288      11.2817
  0.00062747      11.9911
  0.00066207      12.7005
  0.00069771      13.3447
  0.00073279      14.0235
  0.00076773      14.7117
  0.00080351      15.3467
  0.00083895      16.0028
  0.00087369      16.7036
  0.00090910      17.3613
  0.00094409      18.0464
  0.00098129      18.5920
  0.00101572      19.3120
  0.00105109      19.9729
  0.00108706      20.5957
  0.00112230      21.2648
  0.00115929      21.8241
  0.00119380      22.5389
  0.00122982      23.1589
  0.00126647      23.7391
  0.00130112      24.4449
  0.00133734      25.0520
  0.00137329      25.6765
  0.00140883      26.3264
  0.00144656      26.8390
  0.00148176      27.5104
  0.00151947      28.0240
  0.00155598      28.6135
  0.00159385      29.1168
  0.00163015      29.7190
  0.00166815      30.2141
  0.00170583      30.7301
  0.00174345      31.2492
  0.00178168      31.7296
  0.00182061      32.1668
  0.00185905      32.6345
  0.00189813      33.0619
  0.00193743      33.4755
  0.00197675      33.8876
  0.00201705      34.2381
  0.00205791      34.5531
  0.00209784      34.9273
  0.00213845      35.2583
  0.00217920      35.5805
  0.00222060      35.8618
  0.00226312      36.0728
  0.00230475      36.3398
  0.00234911      36.4349
  0.00239282      36.5711
  0.00243698      36.6790
  0.00248050      36.8269
  0.00252568      36.8703
  0.00257112      36.8975
  0.00266224      36.9367
  0.00270855      36.9089
  0.00284841      36.7677
  0.00294722      36.3229
  0.00350300      33.1017
