# Supplementary material for: Size effects on the mechanical behavior and the compressive failure strength of concrete: an extensive dataset
Source: Data Brief. 2020 Nov 2;33:106477. doi: 10.1016/j.dib.2020.106477 (PMC7674298; doi:10.1016/j.dib.2020.106477)
Supplement: Supplementary file 1 [file mmc1.zip › Stress_Strain_Data_DIB/C-110x220-mm/C11-B4-32.txt]

      Strain  Stress(MPa)
  0.00000000       0.0000
  0.00025983       4.9395
  0.00030070       5.7165
  0.00033124       6.2970
  0.00037640       7.1555
  0.00041326       7.8563
  0.00044235       8.4094
  0.00047842       9.0951
  0.00051448       9.7806
  0.00054936      10.4241
  0.00058443      11.0556
  0.00061879      11.7327
  0.00065487      12.2988
  0.00069044      12.8982
  0.00072376      13.6422
  0.00075892      14.2680
  0.00079366      14.9205
  0.00083028      15.4519
  0.00086355      16.1995
  0.00089737      16.9115
  0.00093248      17.5398
  0.00096576      18.2868
  0.00100085      18.9173
  0.00103540      19.5822
  0.00107146      20.1495
  0.00110557      20.8426
  0.00113969      21.5357
  0.00117368      22.2365
  0.00120935      22.8291
  0.00124476      23.4385
  0.00127892      24.1284
  0.00131290      24.8301
  0.00134830      25.4401
  0.00138240      26.1343
  0.00141846      26.7015
  0.00145296      27.3701
  0.00148890      27.9450
  0.00152376      28.5900
  0.00156061      29.1063
  0.00159605      29.7138
  0.00163142      30.3259
  0.00166733      30.9029
  0.00170444      31.4025
  0.00173900      32.0664
  0.00177503      32.6360
  0.00181249      33.1126
  0.00184794      33.7194
  0.00188429      34.2682
  0.00192155      34.7580
  0.00195715      35.3549
  0.00199412      35.8634
  0.00203123      36.3630
  0.00206839      36.8597
  0.00210481      37.4036
  0.00214301      37.8327
  0.00218017      38.3290
  0.00221741      38.8200
  0.00225655      39.1885
  0.00229645      39.5081
  0.00233552      39.8811
  0.00237560      40.1884
  0.00241604      40.4728
  0.00245721      40.7106
  0.00250068      40.7993
  0.00254595      40.7712
  0.00259228      40.6751
  0.00264476      40.1819
  0.00296526      25.2720
  0.00307247      24.1394
  0.00314513      22.3430
  0.00321954      20.4325
