# Supplementary material for: Size effects on the mechanical behavior and the compressive failure strength of concrete: an extensive dataset
Source: Data Brief. 2020 Nov 2;33:106477. doi: 10.1016/j.dib.2020.106477 (PMC7674298; doi:10.1016/j.dib.2020.106477)
Supplement: Supplementary file 1 [file mmc1.zip › Stress_Strain_Data_DIB/C-110x220-mm/C11-B4-33.txt]

      Strain  Stress(MPa)
  0.00000000       0.0000
  0.00033066       6.3442
  0.00038015       7.2938
  0.00041510       7.9644
  0.00044964       8.6269
  0.00048858       9.3740
  0.00052322      10.1232
  0.00055598      10.9890
  0.00059150      11.6841
  0.00062664      12.4023
  0.00066239      13.0829
  0.00069900      13.7105
  0.00073546      14.3470
  0.00077083      15.0512
  0.00080735      15.6844
  0.00084337      16.3482
  0.00087976      16.9890
  0.00091657      17.6037
  0.00095150      18.3352
  0.00098731      19.0120
  0.00102458      19.5982
  0.00106006      20.2961
  0.00109532      21.0069
  0.00113116      21.6817
  0.00116818      22.2840
  0.00120373      22.9766
  0.00124005      23.6218
  0.00127668      24.2478
  0.00131161      24.9796
  0.00134873      25.5752
  0.00138637      26.1383
  0.00142214      26.8181
  0.00145827      27.4748
  0.00149508      28.0898
  0.00153260      28.6606
  0.00156825      29.3479
  0.00160642      29.8780
  0.00164126      30.6150
  0.00168028      31.0930
  0.00171722      31.6997
  0.00175551      32.2230
  0.00179459      32.6976
  0.00183158      33.3008
  0.00186940      33.8532
  0.00190861      34.3197
  0.00194753      34.8034
  0.00198571      35.3334
  0.00202596      35.7350
  0.00206777      36.0401
  0.00210814      36.4339
  0.00214870      36.8164
  0.00219164      37.0517
  0.00223429      37.3041
  0.00227788      37.4991
  0.00232002      37.7834
  0.00236531      37.8725
  0.00240987      38.0071
  0.00245544      38.0789
  0.00250129      38.1337
  0.00254819      38.1231
  0.00259454      38.1467
  0.00268929      38.0664
  0.00283522      37.7103
  0.00317761      36.7625
  0.00385172      29.7347
  0.00412772      21.3155
