# Supplementary material for: Size effects on the mechanical behavior and the compressive failure strength of concrete: an extensive dataset
Source: Data Brief. 2020 Nov 2;33:106477. doi: 10.1016/j.dib.2020.106477 (PMC7674298; doi:10.1016/j.dib.2020.106477)
Supplement: Supplementary file 1 [file mmc1.zip › Stress_Strain_Data_DIB/C-110x220-mm/C11-B4-34.txt]

      Strain  Stress(MPa)
  0.00000000       0.0000
  0.00027596       5.2454
  0.00031473       5.9824
  0.00035999       6.8427
  0.00039830       7.5708
  0.00043329       8.2359
  0.00047255       8.9822
  0.00050751       9.6468
  0.00054172      10.3532
  0.00057807      10.9202
  0.00061247      11.6142
  0.00064780      12.2477
  0.00068262      12.9142
  0.00071817      13.5331
  0.00075281      14.2115
  0.00078922      14.7750
  0.00082540      15.3538
  0.00085784      16.1742
  0.00089328      16.8007
  0.00092804      17.4710
  0.00096261      18.1538
  0.00099756      18.8118
  0.00103185      19.5128
  0.00106689      20.1651
  0.00110097      20.8797
  0.00113657      21.4954
  0.00117065      22.2101
  0.00120506      22.9030
  0.00123962      23.5867
  0.00127539      24.1911
  0.00130965      24.8942
  0.00134504      25.5240
  0.00137987      26.1896
  0.00141600      26.7716
  0.00145106      27.4225
  0.00148665      28.0389
  0.00152230      28.6518
  0.00155788      29.2689
  0.00159436      29.8280
  0.00162947      30.4757
  0.00166702      30.9651
  0.00170261      31.5817
  0.00174006      32.0778
  0.00177725      32.5908
  0.00181460      33.0938
  0.00185261      33.5532
  0.00188817      34.1721
  0.00192679      34.5926
  0.00196596      34.9771
  0.00200358      35.4620
  0.00204182      35.9071
  0.00208079      36.3048
  0.00212119      36.6093
  0.00216126      36.9359
  0.00220315      37.1443
  0.00224554      37.3202
  0.00228763      37.5159
  0.00233164      37.5867
  0.00237474      37.7167
  0.00241911      37.7640
  0.00246355      37.8077
  0.00255353      37.8227
  0.00264688      37.6192
  0.00280699      36.0124
  0.00341714      31.5496
  0.00422395      20.1886
