# Supplementary material for: Size effects on the mechanical behavior and the compressive failure strength of concrete: an extensive dataset
Source: Data Brief. 2020 Nov 2;33:106477. doi: 10.1016/j.dib.2020.106477 (PMC7674298; doi:10.1016/j.dib.2020.106477)
Supplement: Supplementary file 1 [file mmc1.zip › Stress_Strain_Data_DIB/C-110x220-mm/C11-B4-35.txt]

      Strain  Stress(MPa)
  0.00000000       0.0000
  0.00026137       5.0640
  0.00031465       6.0963
  0.00035736       6.9238
  0.00039033       7.5625
  0.00043191       8.3682
  0.00047368       9.1774
  0.00050940       9.8090
  0.00054318      10.5646
  0.00057815      11.2441
  0.00061357      11.8948
  0.00064888      12.5525
  0.00068472      13.1767
  0.00071860      13.9257
  0.00075334      14.6200
  0.00078939      15.2306
  0.00082486      15.8785
  0.00086086      16.4927
  0.00089448      17.2576
  0.00093056      17.8666
  0.00096529      18.5617
  0.00100049      19.2265
  0.00103673      19.8254
  0.00107092      20.5544
  0.00110606      21.2229
  0.00114110      21.8979
  0.00117633      22.5615
  0.00121281      23.1447
  0.00124705      23.8708
  0.00128332      24.4674
  0.00131786      25.1742
  0.00135411      25.7728
  0.00138923      26.4428
  0.00142573      27.0249
  0.00146075      27.7014
  0.00149633      28.3420
  0.00153283      28.9242
  0.00156845      29.5624
  0.00160461      30.1662
  0.00164034      30.7978
  0.00167688      31.3776
  0.00171297      31.9858
  0.00175118      32.4593
  0.00178562      33.1724
  0.00182338      33.6749
  0.00186134      34.1641
  0.00189854      34.7017
  0.00193634      35.2019
  0.00197329      35.7554
  0.00201183      36.2078
  0.00205007      36.6796
  0.00208862      37.1316
  0.00212889      37.4744
  0.00216649      37.9867
  0.00220715      38.3048
  0.00224671      38.6925
  0.00228808      38.9650
  0.00232864      39.2895
  0.00236920      39.6136
  0.00241086      39.8683
  0.00245381      40.0405
  0.00249641      40.2352
  0.00253894      40.4343
  0.00258231      40.5800
  0.00262663      40.6651
  0.00267067      40.7679
  0.00271614      40.7801
  0.00276148      40.8006
  0.00285315      40.7788
  0.00290162      40.6005
  0.00309599      39.8555
  0.00413814      31.6632
