# Supplementary material for: Size effects on the mechanical behavior and the compressive failure strength of concrete: an extensive dataset
Source: Data Brief. 2020 Nov 2;33:106477. doi: 10.1016/j.dib.2020.106477 (PMC7674298; doi:10.1016/j.dib.2020.106477)
Supplement: Supplementary file 1 [file mmc1.zip › Stress_Strain_Data_DIB/C-110x220-mm/C11-B4-36.txt]

      Strain  Stress(MPa)
  0.00000000       0.0000
  0.00027384       5.6122
  0.00032822       6.7268
  0.00036798       7.5416
  0.00040762       8.3539
  0.00044571       9.1346
  0.00048267       9.8921
  0.00051640      10.6294
  0.00055069      11.3303
  0.00058592      11.9710
  0.00061937      12.7260
  0.00065464      13.3640
  0.00068741      14.1633
  0.00072294      14.7842
  0.00075642      15.5377
  0.00079025      16.2684
  0.00082511      16.9329
  0.00086010      17.5888
  0.00089296      18.3818
  0.00092747      19.0691
  0.00096202      19.7532
  0.00099705      20.4067
  0.00103154      21.0947
  0.00106574      21.8020
  0.00109958      22.5321
  0.00113506      23.1562
  0.00116888      23.8875
  0.00120379      24.5493
  0.00123909      25.1849
  0.00127368      25.8669
  0.00130937      26.4777
  0.00134428      27.1392
  0.00138137      27.6600
  0.00141514      28.3948
  0.00145289      28.8734
  0.00148625      29.6341
  0.00152384      30.1227
  0.00155998      30.7049
  0.00159572      31.3128
  0.00163314      31.8128
  0.00166817      32.4663
  0.00170596      32.9421
  0.00174266      33.4884
  0.00178012      33.9855
  0.00181920      34.3779
  0.00185754      34.8188
  0.00189625      35.2354
  0.00193616      35.5747
  0.00197501      35.9824
  0.00201558      36.2799
  0.00205447      36.6851
  0.00209658      36.8829
  0.00213707      37.1851
  0.00217949      37.3631
  0.00222042      37.6373
  0.00226445      37.7116
  0.00230694      37.8851
  0.00235105      37.9544
  0.00239539      38.0088
  0.00244024      38.0306
  0.00248577      38.0088
  0.00253259      37.9039
  0.00262678      37.6580
  0.00282714      36.3967
  0.00313740      33.8787
  0.00366564      26.0588
  0.00386251      22.1140
  0.00422263      19.2962
