# Supplementary material for: Size effects on the mechanical behavior and the compressive failure strength of concrete: an extensive dataset
Source: Data Brief. 2020 Nov 2;33:106477. doi: 10.1016/j.dib.2020.106477 (PMC7674298; doi:10.1016/j.dib.2020.106477)
Supplement: Supplementary file 1 [file mmc1.zip › Stress_Strain_Data_DIB/C-110x220-mm/C11-B4-37.txt]

      Strain  Stress(MPa)
  0.00000000       0.0000
  0.00026930       5.1719
  0.00032283       6.2001
  0.00043000       8.2584
  0.00049291       9.4665
  0.00052921      10.0105
  0.00056516      10.5779
  0.00060018      11.2053
  0.00063561      11.8063
  0.00067256      12.3083
  0.00070795      12.9123
  0.00074190      13.6087
  0.00077756      14.1947
  0.00081343      14.7672
  0.00084845      15.3945
  0.00088394      15.9917
  0.00091832      16.6605
  0.00095251      17.3421
  0.00098842      17.9115
  0.00102187      18.6411
  0.00105740      19.2354
  0.00109233      19.8688
  0.00112706      20.5146
  0.00115994      21.2806
  0.00119503      21.9039
  0.00122953      22.5650
  0.00126422      23.2140
  0.00129888      23.8646
  0.00133311      24.5432
  0.00136941      25.0880
  0.00140412      25.7352
  0.00143809      26.4311
  0.00147243      27.1022
  0.00150866      27.6516
  0.00154419      28.2458
  0.00157950      28.8542
  0.00161512      29.4432
  0.00165184      29.9605
  0.00168934      30.4274
  0.00172588      30.9558
  0.00176228      31.4940
  0.00179966      31.9687
  0.00183829      32.3623
  0.00187540      32.8539
  0.00191313      33.3062
  0.00195085      33.7586
  0.00198998      34.1193
  0.00202790      34.5593
  0.00206758      34.8849
  0.00210840      35.1360
  0.00214604      35.5939
  0.00218823      35.7565
  0.00222841      36.0498
  0.00227028      36.2337
  0.00231012      36.5482
  0.00235150      36.7636
  0.00239255      37.0007
  0.00243361      37.2363
  0.00247544      37.4226
  0.00251840      37.5357
  0.00256088      37.6797
  0.00260273      37.8648
  0.00264621      37.9439
  0.00268966      38.0249
  0.00273410      38.0419
  0.00282369      38.0298
  0.00296129      37.8037
  0.00319505      37.1396
  0.00417053      31.8629
  0.00452739      20.3253
