# Supplementary material for: Size effects on the mechanical behavior and the compressive failure strength of concrete: an extensive dataset
Source: Data Brief. 2020 Nov 2;33:106477. doi: 10.1016/j.dib.2020.106477 (PMC7674298; doi:10.1016/j.dib.2020.106477)
Supplement: Supplementary file 1 [file mmc1.zip › Stress_Strain_Data_DIB/C-110x220-mm/C11-B4-38.txt]

      Strain  Stress(MPa)
  0.00000000       0.0000
  0.00027810       5.5643
  0.00032554       6.5136
  0.00036288       7.2608
  0.00040109       8.0254
  0.00043881       8.7801
  0.00047989       9.6020
  0.00051605      10.2048
  0.00054883      11.0223
  0.00058614      11.5523
  0.00061815      12.4181
  0.00065451      13.0085
  0.00069025      13.6378
  0.00072272      14.4748
  0.00075833      15.1125
  0.00079466      15.7046
  0.00082798      16.4871
  0.00086317      17.1515
  0.00089880      17.7879
  0.00093285      18.5251
  0.00096764      19.2147
  0.00100260      19.8934
  0.00103740      20.5824
  0.00107363      21.1811
  0.00110838      21.8731
  0.00114268      22.5937
  0.00117873      23.2040
  0.00121262      23.9507
  0.00124910      24.5334
  0.00128553      25.1188
  0.00132043      25.8013
  0.00135515      26.4957
  0.00139204      27.0521
  0.00142639      27.7697
  0.00146277      28.3587
  0.00149900      28.9571
  0.00153532      29.5501
  0.00157109      30.1776
  0.00160731      30.7767
  0.00164295      31.4125
  0.00168055      31.9233
  0.00171842      32.4179
  0.00175490      33.0003
  0.00179195      33.5470
  0.00183032      34.0093
  0.00186828      34.4983
  0.00190764      34.8977
  0.00194469      35.4442
  0.00198273      35.9279
  0.00202188      36.3406
  0.00205974      36.8358
  0.00209894      37.2456
  0.00213786      37.6733
  0.00217721      38.0740
  0.00221598      38.5115
  0.00225748      38.7753
  0.00229734      39.1431
  0.00233937      39.3735
  0.00238019      39.6809
  0.00242157      39.9526
  0.00246371      40.1759
  0.00250728      40.3088
  0.00254972      40.5135
  0.00259391      40.6067
  0.00263646      40.8037
  0.00268154      40.8408
  0.00272660      40.8791
  0.00277140      40.9340
  0.00286272      40.9340
  0.00290925      40.8791
  0.00305032      40.6200
  0.00371878      38.7679
  0.00513034      24.5354
