# Supplementary material for: Size effects on the mechanical behavior and the compressive failure strength of concrete: an extensive dataset
Source: Data Brief. 2020 Nov 2;33:106477. doi: 10.1016/j.dib.2020.106477 (PMC7674298; doi:10.1016/j.dib.2020.106477)
Supplement: Supplementary file 1 [file mmc1.zip › Stress_Strain_Data_DIB/C-110x220-mm/C11-B4-39.txt]

      Strain  Stress(MPa)
  0.00000000       0.0000
  0.00023034       5.4344
  0.00029428       6.9430
  0.00041729       9.8453
  0.00045172      10.5507
  0.00048739      11.1764
  0.00052071      11.9524
  0.00055563      12.6262
  0.00058959      13.3615
  0.00062478      14.0180
  0.00065780      14.8129
  0.00069264      15.4922
  0.00072642      16.2386
  0.00076041      16.9720
  0.00079315      17.7851
  0.00082695      18.5306
  0.00086060      19.2853
  0.00089518      19.9807
  0.00092877      20.7401
  0.00096177      21.5368
  0.00099603      22.2525
  0.00102927      23.0336
  0.00106415      23.7099
  0.00109814      24.4431
  0.00113136      25.2260
  0.00116464      26.0043
  0.00120130      26.5671
  0.00123477      27.3334
  0.00126984      27.9976
  0.00130352      28.7504
  0.00133998      29.3258
  0.00137394      30.0609
  0.00140898      30.7270
  0.00144481      31.3425
  0.00148062      31.9594
  0.00151653      32.5699
  0.00155279      33.1583
  0.00159004      33.6830
  0.00162575      34.3062
  0.00166403      34.7653
  0.00169943      35.4081
  0.00173712      35.9044
  0.00177668      36.2819
  0.00181394      36.8058
  0.00185305      37.2116
  0.00189111      37.6848
  0.00193017      38.0934
  0.00197026      38.4364
  0.00200982      38.8135
  0.00205105      39.0836
  0.00209337      39.2843
  0.00213525      39.5129
  0.00217783      39.6970
  0.00222081      39.8549
  0.00226523      39.9212
  0.00231000      39.9651
  0.00235555      39.9589
  0.00250504      39.1193
