# Supplementary material for: Size effects on the mechanical behavior and the compressive failure strength of concrete: an extensive dataset
Source: Data Brief. 2020 Nov 2;33:106477. doi: 10.1016/j.dib.2020.106477 (PMC7674298; doi:10.1016/j.dib.2020.106477)
Supplement: Supplementary file 1 [file mmc1.zip › Stress_Strain_Data_DIB/C-110x220-mm/C11-B4-40.txt]

      Strain  Stress(MPa)
  0.00000000       0.0000
  0.00024644       5.0343
  0.00028390       5.7997
  0.00044656       9.1224
  0.00047795       9.7637
  0.00051195      10.4763
  0.00054732      11.1000
  0.00058245      11.7401
  0.00061634      12.4594
  0.00065072      13.1471
  0.00068586      13.7859
  0.00072048      14.4589
  0.00075393      15.2061
  0.00078839      15.8889
  0.00082263      16.5856
  0.00085710      17.2676
  0.00088967      18.0717
  0.00092392      18.7681
  0.00095804      19.4726
  0.00099209      20.1820
  0.00102504      20.9618
  0.00106086      21.5570
  0.00109409      22.3187
  0.00112743      23.0736
  0.00116263      23.7084
  0.00119528      24.5075
  0.00123015      25.1637
  0.00126515      25.8120
  0.00129984      26.4799
  0.00133449      27.1500
  0.00136907      27.8256
  0.00140350      28.5100
  0.00143952      29.0924
  0.00147424      29.7581
  0.00151035      30.3354
  0.00154423      31.0550
  0.00157977      31.6682
  0.00161622      32.2232
  0.00165313      32.7484
  0.00168814      33.3962
  0.00172397      33.9908
  0.00176106      34.5043
  0.00179734      35.0701
  0.00183427      35.5939
  0.00187200      36.0665
  0.00191054      36.4874
  0.00194732      37.0209
  0.00198479      37.5100
  0.00202409      37.8822
  0.00206275      38.2949
  0.00210142      38.7069
  0.00214149      39.0294
  0.00218114      39.3788
  0.00222032      39.7578
  0.00226180      39.9897
  0.00230659      40.0086
  0.00235045      40.0874
  0.00244501      39.8054
  0.00252372      37.6453
  0.00288757      31.6485
  0.00327435      24.1782
  0.00357698      22.1142
