# Supplementary material for: Size effects on the mechanical behavior and the compressive failure strength of concrete: an extensive dataset
Source: Data Brief. 2020 Nov 2;33:106477. doi: 10.1016/j.dib.2020.106477 (PMC7674298; doi:10.1016/j.dib.2020.106477)
Supplement: Supplementary file 1 [file mmc1.zip › Stress_Strain_Data_DIB/C-110x220-mm/C11-B4-41.txt]

      Strain  Stress(MPa)
  0.00000000       0.0000
  0.00030473       6.8011
  0.00035942       8.0217
  0.00041696       9.3060
  0.00045146       9.9807
  0.00048515      10.7067
  0.00051985      11.3683
  0.00055414      12.0566
  0.00058843      12.7446
  0.00062316      13.4046
  0.00065746      14.0918
  0.00069104      14.8253
  0.00072576      15.4855
  0.00075923      16.2257
  0.00079370      16.9022
  0.00082680      17.6662
  0.00086087      18.3682
  0.00089518      19.0550
  0.00092788      19.8450
  0.00096241      20.5171
  0.00099455      21.3427
  0.00102831      22.0650
  0.00106321      22.7134
  0.00109676      23.4490
  0.00113043      24.1765
  0.00116519      24.8345
  0.00119829      25.5987
  0.00123305      26.2564
  0.00126799      26.9031
  0.00130248      27.5778
  0.00133608      28.3098
  0.00137215      28.8843
  0.00140821      29.4591
  0.00144260      30.1407
  0.00147874      30.7098
  0.00151496      31.2747
  0.00155066      31.8722
  0.00158589      32.4999
  0.00162316      32.9974
  0.00166082      33.4701
  0.00169826      33.9563
  0.00173428      34.5336
  0.00177398      34.8754
  0.00181223      35.3104
  0.00185010      35.7689
  0.00189002      36.0968
  0.00193020      36.4079
  0.00196883      36.8182
  0.00201000      37.0665
  0.00205036      37.3664
  0.00209094      37.6519
  0.00213285      37.8523
  0.00217556      38.0015
  0.00221754      38.1974
  0.00226068      38.3193
  0.00230332      38.4734
  0.00234743      38.5331
  0.00239151      38.5946
  0.00243566      38.6521
  0.00252554      38.6659
  0.00257163      38.5987
  0.00271169      38.2840
  0.00318355      36.9142
  0.00453251      25.5419
