# Supplementary material for: Size effects on the mechanical behavior and the compressive failure strength of concrete: an extensive dataset
Source: Data Brief. 2020 Nov 2;33:106477. doi: 10.1016/j.dib.2020.106477 (PMC7674298; doi:10.1016/j.dib.2020.106477)
Supplement: Supplementary file 1 [file mmc1.zip › Stress_Strain_Data_DIB/C-110x220-mm/C11-B4-42.txt]

      Strain  Stress(MPa)
  0.00000000       0.0000
  0.00029977       5.7658
  0.00039634       7.6232
  0.00045740       8.7977
  0.00048802       9.3866
  0.00052274      10.0827
  0.00056000      10.6180
  0.00059499      11.2964
  0.00063100      11.9113
  0.00066660      12.5516
  0.00070067      13.2882
  0.00073591      13.9517
  0.00077199      14.5613
  0.00080755      15.2041
  0.00084185      15.9269
  0.00087620      16.6462
  0.00090988      17.4075
  0.00094605      18.0120
  0.00097905      18.8164
  0.00101496      19.4373
  0.00105015      20.1033
  0.00108348      20.8874
  0.00111863      21.5561
  0.00115347      22.2444
  0.00118964      22.8485
  0.00122315      23.6215
  0.00125839      24.2842
  0.00129298      24.9883
  0.00132889      25.6092
  0.00136202      26.4055
  0.00139923      26.9444
  0.00143320      27.6874
  0.00146860      28.3403
  0.00150544      28.9024
  0.00153970      29.6271
  0.00157569      30.2432
  0.00161294      30.7789
  0.00164872      31.4078
  0.00168644      31.9141
  0.00172283      32.5042
  0.00175977      33.0602
  0.00179615      33.6506
  0.00183374      34.1655
  0.00187024      34.7485
  0.00190849      35.2215
  0.00194600      35.7407
  0.00198376      36.2443
  0.00202313      36.6465
  0.00206274      37.0332
  0.00210207      37.4373
  0.00214334      37.7190
  0.00218187      38.1744
  0.00222389      38.4088
  0.00226446      38.7344
  0.00230510      39.0560
  0.00234651      39.3290
  0.00238920      39.5209
  0.00243060      39.7942
  0.00247324      39.9892
  0.00251591      40.1826
  0.00255935      40.3268
  0.00260358      40.4218
  0.00264786      40.5131
  0.00269153      40.6430
  0.00278185      40.7142
  0.00282762      40.7117
  0.00291948      40.6857
  0.00296772      40.5264
  0.00320399      40.0432
  0.00379784      37.1873
  0.00520011      23.6901
