# Supplementary material for: Size effects on the mechanical behavior and the compressive failure strength of concrete: an extensive dataset
Source: Data Brief. 2020 Nov 2;33:106477. doi: 10.1016/j.dib.2020.106477 (PMC7674298; doi:10.1016/j.dib.2020.106477)
Supplement: Supplementary file 1 [file mmc1.zip › Stress_Strain_Data_DIB/C-110x220-mm/C11-B4-43.txt]

      Strain  Stress(MPa)
  0.00000000       0.0000
  0.00022831       4.8825
  0.00026814       5.7343
  0.00041317       8.8356
  0.00044421       9.4996
  0.00047720      10.2875
  0.00051241      10.9335
  0.00054622      11.6685
  0.00057988      12.4131
  0.00061392      13.1338
  0.00064818      13.8405
  0.00068259      14.5373
  0.00071587      15.3064
  0.00074895      16.0884
  0.00078308      16.8029
  0.00081743      17.5041
  0.00085089      18.2618
  0.00088482      18.9891
  0.00091848      19.7341
  0.00095241      20.4614
  0.00098761      21.1080
  0.00102275      21.7579
  0.00105453      22.6233
  0.00108875      23.3320
  0.00112150      24.1348
  0.00115686      24.7714
  0.00119110      25.4788
  0.00122638      26.1205
  0.00126147      26.7737
  0.00129479      27.5401
  0.00133052      28.1527
  0.00136566      28.8032
  0.00140090      29.4468
  0.00143660      30.0615
  0.00147222      30.6808
  0.00150827      31.2728
  0.00154420      31.8724
  0.00157901      32.5440
  0.00161760      32.9735
  0.00165435      33.5208
  0.00169051      34.1059
  0.00172807      34.6013
  0.00176711      35.0024
  0.00180411      35.5334
  0.00184351      35.9116
  0.00188259      36.3100
  0.00192143      36.7232
  0.00196204      37.0237
  0.00200288      37.3096
  0.00204342      37.6144
  0.00208420      37.9043
  0.00212558      38.1554
  0.00216852      38.3073
  0.00220981      38.5639
  0.00225341      38.6735
  0.00229751      38.7509
  0.00234111      38.8603
  0.00238553      38.9169
  0.00243008      38.9661
  0.00252045      38.9816
  0.00261197      38.9246
  0.00270737      38.6190
  0.00292285      36.4296
  0.00304768      31.3462
  0.00334854      20.8019
  0.00345750      19.6292
