# Supplementary material for: Size effects on the mechanical behavior and the compressive failure strength of concrete: an extensive dataset
Source: Data Brief. 2020 Nov 2;33:106477. doi: 10.1016/j.dib.2020.106477 (PMC7674298; doi:10.1016/j.dib.2020.106477)
Supplement: Supplementary file 1 [file mmc1.zip › Stress_Strain_Data_DIB/C-110x220-mm/C11-B4-44.txt]

      Strain  Stress(MPa)
  0.00000000       0.0000
  0.00026324       6.0859
  0.00030677       7.0923
  0.00033997       7.8599
  0.00038083       8.8044
  0.00041679       9.6359
  0.00045056      10.3568
  0.00048257      11.1916
  0.00051573      11.9518
  0.00054903      12.7035
  0.00058138      13.5158
  0.00061356      14.3399
  0.00064825      15.0010
  0.00068001      15.8523
  0.00071321      16.6100
  0.00074740      17.3035
  0.00078065      18.0575
  0.00081307      18.8663
  0.00084690      19.5832
  0.00087976      20.3624
  0.00091394      21.0568
  0.00094759      21.7853
  0.00098089      22.5367
  0.00101402      23.2990
  0.00104687      24.0795
  0.00108280      24.6602
  0.00111646      25.3880
  0.00114916      26.1783
  0.00118322      26.8804
  0.00121787      27.5442
  0.00125156      28.2705
  0.00128521      28.9988
  0.00132058      29.6161
  0.00135521      30.2809
  0.00139057      30.8990
  0.00142425      31.6256
  0.00145890      32.2898
  0.00149423      32.9097
  0.00153017      33.4897
  0.00156483      34.1528
  0.00160244      34.6248
  0.00163842      35.2029
  0.00167578      35.6910
  0.00171052      36.3495
  0.00174817      36.8187
  0.00178529      37.3230
  0.00182209      37.8476
  0.00185912      38.3574
  0.00189831      38.7269
  0.00193563      39.2179
  0.00197547      39.5457
  0.00201331      40.0031
  0.00205365      40.2987
  0.00209293      40.6627
  0.00213449      40.8792
  0.00217537      41.1394
  0.00221736      41.3286
  0.00225831      41.5841
  0.00230073      41.7450
  0.00234513      41.7779
  0.00238821      41.8958
  0.00243252      41.9339
  0.00252203      41.9532
  0.00265836      41.8487
  0.00275679      41.2900
  0.00362352      34.5976
