# Supplementary material for: Size effects on the mechanical behavior and the compressive failure strength of concrete: an extensive dataset
Source: Data Brief. 2020 Nov 2;33:106477. doi: 10.1016/j.dib.2020.106477 (PMC7674298; doi:10.1016/j.dib.2020.106477)
Supplement: Supplementary file 1 [file mmc1.zip › Stress_Strain_Data_DIB/C-160x320-mm/C16-B1-1.txt]

      Strain  Stress(MPa)
  0.00000000       0.0000
  0.00012937       3.2238
  0.00019751       4.9217
  0.00021772       5.4417
  0.00023987       5.8752
  0.00026290       6.2700
  0.00028270       6.8083
  0.00030383       7.2874
  0.00032494       7.7678
  0.00034622       8.2399
  0.00036978       8.6113
  0.00039093       9.0893
  0.00041231       9.5575
  0.00043312      10.0508
  0.00045365      10.5567
  0.00047411      11.0659
  0.00049426      11.5883
  0.00051503      12.0834
  0.00053794      12.4835
  0.00055790      13.0147
  0.00057811      13.5348
  0.00059950      14.0023
  0.00062028      14.4973
  0.00064268      14.9201
  0.00066201      15.4792
  0.00068362      15.9368
  0.00070458      16.4236
  0.00072620      16.8812
  0.00074677      17.3851
  0.00076711      17.8994
  0.00078781      18.3978
  0.00081024      18.8190
  0.00083120      19.3057
  0.00085191      19.8035
  0.00087440      20.2225
  0.00089783      20.5993
  0.00091870      21.0896
  0.00093863      21.6223
  0.00096184      22.0093
  0.00098419      22.4338
  0.00100428      22.9594
  0.00102717      23.3603
  0.00105079      23.7285
  0.00107112      24.2433
  0.00109408      24.6412
  0.00111699      25.0409
  0.00114006      25.4336
  0.00116367      25.8026
  0.00118703      26.1827
  0.00120848      26.6475
  0.00123165      27.0358
  0.00125460      27.4341
  0.00127784      27.8193
  0.00130318      28.1112
  0.00132566      28.5301
  0.00135163      28.7943
  0.00137410      29.2136
  0.00139733      29.5993
  0.00142277      29.8869
  0.00144798      30.1844
  0.00147277      30.5004
  0.00149745      30.8216
  0.00152328      31.0920
  0.00154841      31.3929
  0.00157301      31.7178
  0.00159847      32.0044
  0.00162585      32.2051
  0.00165298      32.4173
  0.00168065      32.6057
  0.00170493      32.9444
  0.00173267      33.1296
  0.00176005      33.3306
  0.00178993      33.4206
  0.00181790      33.5952
  0.00184742      33.7010
  0.00187684      33.8114
  0.00190749      33.8670
  0.00196987      33.9297
  0.00203283      33.9672
  0.00206497      33.9563
  0.00213095      33.8591
  0.00226815      33.4313
  0.00256881      22.8913
  0.00243977      31.4724
