# Supplementary material for: Size effects on the mechanical behavior and the compressive failure strength of concrete: an extensive dataset
Source: Data Brief. 2020 Nov 2;33:106477. doi: 10.1016/j.dib.2020.106477 (PMC7674298; doi:10.1016/j.dib.2020.106477)
Supplement: Supplementary file 1 [file mmc1.zip › Stress_Strain_Data_DIB/C-160x320-mm/C16-B1-10.txt]

      Strain  Stress(MPa)
  0.00000000       0.0000
  0.00011643       2.6164
  0.00013578       3.0513
  0.00021161       4.7551
  0.00023165       5.2696
  0.00025287       5.7314
  0.00027305       6.2399
  0.00029637       6.6068
  0.00031701       7.0945
  0.00034062       7.4482
  0.00036359       7.8310
  0.00038365       8.3450
  0.00040707       8.7072
  0.00042844       9.1620
  0.00045059       9.5814
  0.00047358       9.9635
  0.00049408      10.4575
  0.00051696      10.8441
  0.00053741      11.3406
  0.00056084      11.7024
  0.00058124      12.2009
  0.00060395      12.5955
  0.00062657      12.9935
  0.00064798      13.4468
  0.00067063      13.8437
  0.00069359      14.2269
  0.00071573      14.6467
  0.00073663      15.1231
  0.00075820      15.5690
  0.00078187      15.9197
  0.00080426      16.3286
  0.00082402      16.8560
  0.00084958      17.1219
  0.00087192      17.5330
  0.00089259      18.0194
  0.00091513      18.4215
  0.00093729      18.8403
  0.00095968      19.2494
  0.00098207      19.6580
  0.00100481      20.0510
  0.00102911      20.3736
  0.00105200      20.7598
  0.00107426      21.1748
  0.00109673      21.5798
  0.00112129      21.8904
  0.00114348      22.3085
  0.00116610      22.7070
  0.00119040      23.0296
  0.00121297      23.4302
  0.00123791      23.7237
  0.00126086      24.1075
  0.00128357      24.5018
  0.00130877      24.7835
  0.00133265      25.1252
  0.00135607      25.4873
  0.00138114      25.7752
  0.00140623      26.0624
  0.00142951      26.4310
  0.00145416      26.7377
  0.00147654      27.1470
  0.00150475      27.2929
  0.00152709      27.7040
  0.00155253      27.9753
  0.00157695      28.2924
  0.00160224      28.5703
  0.00162901      28.7814
  0.00165394      29.0756
  0.00167865      29.3794
  0.00170547      29.5884
  0.00173028      29.8879
  0.00175717      30.0938
  0.00178240      30.3743
  0.00180922      30.5832
  0.00183373      30.8960
  0.00186088      31.0901
  0.00188766      31.3008
  0.00191437      31.5144
  0.00194186      31.6930
  0.00196908      31.8836
  0.00199382      32.1864
  0.00202271      32.3018
  0.00204907      32.5316
  0.00207630      32.7221
  0.00210587      32.8068
  0.00213283      33.0093
  0.00216037      33.1853
  0.00218947      33.2912
  0.00221901      33.3773
  0.00224637      33.5618
  0.00227554      33.6647
  0.00230520      33.7454
  0.00233351      33.8867
  0.00236004      34.1088
  0.00242088      34.2013
  0.00244997      34.3081
  0.00247978      34.3816
  0.00250958      34.4561
  0.00253923      34.5369
  0.00260049      34.6107
  0.00266130      34.7048
  0.00272260      34.7765
  0.00275293      34.8270
  0.00281508      34.8607
  0.00294083      34.8623
  0.00313156      34.7697
  0.00342353      34.3659
  0.00364210      33.0166
  0.00411201      30.2582
  0.00467039      24.9263
  0.00502403      20.3193
