# Supplementary material for: Size effects on the mechanical behavior and the compressive failure strength of concrete: an extensive dataset
Source: Data Brief. 2020 Nov 2;33:106477. doi: 10.1016/j.dib.2020.106477 (PMC7674298; doi:10.1016/j.dib.2020.106477)
Supplement: Supplementary file 1 [file mmc1.zip › Stress_Strain_Data_DIB/C-160x320-mm/C16-B1-2.txt]

      Strain  Stress(MPa)
  0.00000000       0.0000
  0.00018242       3.2822
  0.00026965       4.8516
  0.00028941       5.3846
  0.00031409       5.6973
  0.00033756       6.0639
  0.00036283       6.3500
  0.00038555       6.7502
  0.00040922       7.1080
  0.00043307       7.4576
  0.00045608       7.8451
  0.00048176       8.1126
  0.00050442       8.5155
  0.00052743       8.9031
  0.00055098       9.2659
  0.00057524       9.5973
  0.00059778      10.0059
  0.00062107      10.3805
  0.00064578      10.6915
  0.00066877      11.0799
  0.00069106      11.4997
  0.00071403      11.8888
  0.00073620      12.3135
  0.00075969      12.6793
  0.00078210      13.0939
  0.00080572      13.4537
  0.00082856      13.8488
  0.00085118      14.2536
  0.00087399      14.6498
  0.00089617      15.0743
  0.00091827      15.5027
  0.00094223      15.8473
  0.00096439      16.2728
  0.00098721      16.6685
  0.00100788      17.1609
  0.00103075      17.5544
  0.00105273      17.9879
  0.00107596      18.3654
  0.00109786      18.8025
  0.00112074      19.1961
  0.00114353      19.5930
  0.00116639      19.9871
  0.00118877      20.4028
  0.00121189      20.7850
  0.00123427      21.2008
  0.00125682      21.6086
  0.00128165      21.9144
  0.00130428      22.3188
  0.00132683      22.7270
  0.00134979      23.1164
  0.00137218      23.5318
  0.00139566      23.8976
  0.00142026      24.2138
  0.00144295      24.6155
  0.00146803      24.9100
  0.00148836      25.4175
  0.00151381      25.6954
  0.00153730      26.0614
  0.00156055      26.4379
  0.00158397      26.8066
  0.00160900      27.1038
  0.00163390      27.4060
  0.00165691      27.7937
  0.00168002      28.1761
  0.00170492      28.4789
  0.00173017      28.7656
  0.00175512      29.0661
  0.00177745      29.4839
  0.00180250      29.7796
  0.00182754      30.0759
  0.00185281      30.3618
  0.00187786      30.6579
  0.00190250      30.9723
  0.00192788      31.2532
  0.00195228      31.5782
  0.00197724      31.8782
  0.00200447      32.0759
  0.00202936      32.3792
  0.00205409      32.6891
  0.00208162      32.8737
  0.00210603      33.1986
  0.00213323      33.3976
  0.00216064      33.5876
  0.00218776      33.7908
  0.00221273      34.0900
  0.00223968      34.3007
  0.00226688      34.5001
  0.00229428      34.6906
  0.00232373      34.7890
  0.00235164      34.9567
  0.00237890      35.1532
  0.00240872      35.2354
  0.00243866      35.3119
  0.00246886      35.3766
  0.00250051      35.3766
  0.00256569      35.2916
  0.00274737      34.2396
  0.00287405      31.3963
  0.00298554      29.2348
  0.00307381      26.6949
  0.00319935      22.4834
  0.00339683      19.3033
  0.00349397      17.7851
