# Supplementary material for: Size effects on the mechanical behavior and the compressive failure strength of concrete: an extensive dataset
Source: Data Brief. 2020 Nov 2;33:106477. doi: 10.1016/j.dib.2020.106477 (PMC7674298; doi:10.1016/j.dib.2020.106477)
Supplement: Supplementary file 1 [file mmc1.zip › Stress_Strain_Data_DIB/C-160x320-mm/C16-B1-3.txt]

      Strain  Stress(MPa)
  0.00000000       0.0000
  0.00012544       3.0093
  0.00014114       3.3860
  0.00017332       4.1580
  0.00021457       5.1477
  0.00023883       5.4788
  0.00026027       5.9367
  0.00028361       6.3093
  0.00030672       6.6924
  0.00032814       7.1508
  0.00035150       7.5223
  0.00037526       7.8760
  0.00039641       8.3469
  0.00041919       8.7445
  0.00044023       9.2204
  0.00046327       9.6065
  0.00048402      10.0950
  0.00050635      10.5128
  0.00052640      11.0329
  0.00054850      11.4612
  0.00056890      11.9656
  0.00058974      12.4504
  0.00061325      12.8152
  0.00063311      13.3438
  0.00065513      13.7753
  0.00067804      14.1673
  0.00069912      14.6412
  0.00071907      15.1659
  0.00074019      15.6381
  0.00076175      16.0902
  0.00078273      16.5688
  0.00080325      17.0677
  0.00082621      17.4573
  0.00084601      17.9888
  0.00086881      18.3854
  0.00088909      18.8952
  0.00091167      19.3021
  0.00093471      19.6878
  0.00095473      20.2094
  0.00097770      20.5984
  0.00099899      21.0628
  0.00102050      21.5176
  0.00104308      21.9244
  0.00106613      22.3097
  0.00108618      22.8298
  0.00110908      23.2223
  0.00113107      23.6551
  0.00115374      24.0577
  0.00117654      24.4545
  0.00119945      24.8464
  0.00122207      25.2511
  0.00124570      25.6107
  0.00126906      25.9823
  0.00129249      26.3510
  0.00131564      26.7322
  0.00133899      27.1039
  0.00136402      27.4010
  0.00138657      27.8086
  0.00140952      28.1988
  0.00143439      28.5028
  0.00145998      28.7746
  0.00148240      29.1882
  0.00150740      29.4861
  0.00153292      29.7611
  0.00155772      30.0680
  0.00158242      30.3795
  0.00160596      30.7431
  0.00163242      30.9759
  0.00165980      31.1673
  0.00168462      31.4734
  0.00171095      31.7114
  0.00173624      31.9968
  0.00176391      32.1749
  0.00179090      32.3840
  0.00181801      32.5875
  0.00184558      32.7699
  0.00187292      32.9634
  0.00190053      33.1443
  0.00192757      33.3507
  0.00195700      33.4500
  0.00198406      33.6559
  0.00201368      33.7469
  0.00204154      33.9165
  0.00207146      33.9940
  0.00210150      34.0658
  0.00213164      34.1335
  0.00219441      34.1568
  0.00225818      34.1354
  0.00232844      33.8227
  0.00240666      33.1534
  0.00275442      28.9103
