# Supplementary material for: Size effects on the mechanical behavior and the compressive failure strength of concrete: an extensive dataset
Source: Data Brief. 2020 Nov 2;33:106477. doi: 10.1016/j.dib.2020.106477 (PMC7674298; doi:10.1016/j.dib.2020.106477)
Supplement: Supplementary file 1 [file mmc1.zip › Stress_Strain_Data_DIB/C-160x320-mm/C16-B1-4.txt]

      Strain  Stress(MPa)
  0.00000000       0.0000
  0.00163413       3.1874
  0.00247265       4.8229
  0.00249486       5.2579
  0.00251705       5.6939
  0.00253839       6.1669
  0.00256162       6.5567
  0.00258519       6.9314
  0.00260681       7.3925
  0.00262788       7.8780
  0.00265168       8.2421
  0.00267278       8.7266
  0.00269441       9.1872
  0.00271743       9.5858
  0.00274087       9.9664
  0.00276309      10.4009
  0.00278420      10.8846
  0.00280623      11.3273
  0.00282939      11.7199
  0.00285004      12.2241
  0.00287358      12.6000
  0.00289465      13.0857
  0.00291764      13.4857
  0.00293878      13.9680
  0.00296118      14.3946
  0.00298388      14.8077
  0.00300671      15.2152
  0.00302757      15.7098
  0.00305019      16.1267
  0.00307220      16.5701
  0.00309471      16.9918
  0.00311771      17.3919
  0.00313830      17.8984
  0.00316152      18.2886
  0.00318374      18.7229
  0.00320464      19.2159
  0.00322792      19.6037
  0.00325054      20.0203
  0.00327155      20.5082
  0.00329380      20.9413
  0.00331756      21.3075
  0.00334119      21.6797
  0.00336331      22.1184
  0.00338654      22.5080
  0.00340766      22.9914
  0.00342970      23.4335
  0.00345339      23.8030
  0.00347625      24.2090
  0.00349966      24.5906
  0.00352235      25.0045
  0.00354567      25.3901
  0.00356914      25.7689
  0.00359078      26.2293
  0.00361458      26.5937
  0.00363750      26.9972
  0.00366125      27.3635
  0.00368400      27.7749
  0.00371007      28.0384
  0.00373263      28.4577
  0.00375660      28.8148
  0.00377876      29.2516
  0.00380465      29.5237
  0.00382717      29.9446
  0.00385233      30.2489
  0.00387548      30.6420
  0.00390047      30.9537
  0.00392328      31.3622
  0.00394873      31.6532
  0.00397173      32.0529
  0.00399934      32.2485
  0.00402233      32.6488
  0.00404712      32.9695
  0.00407288      33.2471
  0.00409743      33.5780
  0.00412276      33.8748
  0.00414819      34.1669
  0.00417291      34.4905
  0.00419847      34.7769
  0.00422571      34.9890
  0.00425089      35.2921
  0.00427625      35.5872
  0.00430375      35.7875
  0.00432883      36.0954
  0.00435633      36.2958
  0.00438375      36.4998
  0.00440800      36.8442
  0.00443584      37.0294
  0.00446162      37.3062
  0.00448918      37.5040
  0.00451735      37.6746
  0.00454476      37.8789
  0.00457214      38.0845
  0.00459966      38.2841
  0.00462753      38.4680
  0.00465765      38.5522
  0.00468562      38.7319
  0.00471358      38.9117
  0.00474411      38.9780
  0.00477470      39.0413
  0.00480565      39.0889
  0.00483706      39.1158
  0.00486891      39.1232
  0.00493461      39.0498
  0.00504152      38.5691
  0.00637078      33.5829
