# Supplementary material for: Size effects on the mechanical behavior and the compressive failure strength of concrete: an extensive dataset
Source: Data Brief. 2020 Nov 2;33:106477. doi: 10.1016/j.dib.2020.106477 (PMC7674298; doi:10.1016/j.dib.2020.106477)
Supplement: Supplementary file 1 [file mmc1.zip › Stress_Strain_Data_DIB/C-160x320-mm/C16-B1-5.txt]

      Strain  Stress(MPa)
  0.00000000       0.0000
  0.00012877       2.8250
  0.00014691       3.2230
  0.00022608       4.9598
  0.00024609       5.4880
  0.00026853       5.9081
  0.00029132       6.3124
  0.00031251       6.7877
  0.00033635       7.1452
  0.00035711       7.6400
  0.00037888       8.0901
  0.00040190       8.4839
  0.00042551       8.8518
  0.00044588       9.3638
  0.00046953       9.7300
  0.00049218      10.1404
  0.00051547      10.5228
  0.00053847      10.9176
  0.00056164      11.3051
  0.00058152      11.8386
  0.00060395      12.2594
  0.00062723      12.6419
  0.00064921      13.0820
  0.00067149      13.5092
  0.00069457      13.9007
  0.00071679      14.3302
  0.00073923      14.7501
  0.00076155      15.1754
  0.00078443      15.5758
  0.00080768      15.9598
  0.00082884      16.4364
  0.00085222      16.8147
  0.00087454      17.2400
  0.00089683      17.6665
  0.00091908      18.0947
  0.00094200      18.4936
  0.00096272      18.9900
  0.00098578      19.3822
  0.00100857      19.7864
  0.00103181      20.1708
  0.00105472      20.5698
  0.00107671      21.0096
  0.00110069      21.3611
  0.00112305      21.7843
  0.00114645      22.1616
  0.00116922      22.5667
  0.00119233      22.9569
  0.00121472      23.3791
  0.00123792      23.7650
  0.00126030      24.1877
  0.00128338      24.5790
  0.00130869      24.8711
  0.00133078      25.3069
  0.00135481      25.6561
  0.00137825      26.0312
  0.00140232      26.3788
  0.00142771      26.6672
  0.00145137      27.0325
  0.00147388      27.4495
  0.00149954      27.7258
  0.00152265      28.1160
  0.00154787      28.4120
  0.00157291      28.7164
  0.00159547      29.1308
  0.00162056      29.4328
  0.00164608      29.7155
  0.00167139      30.0076
  0.00169660      30.3042
  0.00172140      30.6187
  0.00174668      30.9124
  0.00177160      31.2217
  0.00179680      31.5187
  0.00182249      31.7937
  0.00184718      32.1136
  0.00187144      32.4522
  0.00189930      32.6310
  0.00192403      32.9487
  0.00195153      33.1434
  0.00197915      33.3323
  0.00200406      33.6426
  0.00203093      33.8651
  0.00205870      34.0473
  0.00208369      34.3541
  0.00211075      34.5680
  0.00213815      34.7668
  0.00216472      35.0028
  0.00219286      35.1689
  0.00222057      35.3540
  0.00225060      35.4361
  0.00227805      35.6329
  0.00230763      35.7347
  0.00233472      35.9472
  0.00236456      36.0375
  0.00239225      36.2236
  0.00242205      36.3160
  0.00245168      36.4157
  0.00248159      36.5025
  0.00251143      36.5930
  0.00254117      36.6879
  0.00257096      36.7805
  0.00263315      36.8490
  0.00269548      36.9115
  0.00272607      36.9688
  0.00282156      36.9735
  0.00301559      36.8476
  0.00373971      35.8217
  0.00451950      26.6383
  0.00500863      19.0458
