# Supplementary material for: Size effects on the mechanical behavior and the compressive failure strength of concrete: an extensive dataset
Source: Data Brief. 2020 Nov 2;33:106477. doi: 10.1016/j.dib.2020.106477 (PMC7674298; doi:10.1016/j.dib.2020.106477)
Supplement: Supplementary file 1 [file mmc1.zip › Stress_Strain_Data_DIB/C-160x320-mm/C16-B1-6.txt]

      Strain  Stress(MPa)
  0.00000000       0.0000
  0.00013467       2.7666
  0.00015594       3.2036
  0.00023059       4.7374
  0.00025645       5.2685
  0.00027872       5.6952
  0.00030274       6.0444
  0.00032383       6.5239
  0.00034531       6.9856
  0.00036674       7.4500
  0.00039059       7.8063
  0.00041199       8.2723
  0.00043422       8.7008
  0.00045525       9.1827
  0.00047601       9.6769
  0.00049905      10.0696
  0.00052030      10.5420
  0.00054254      10.9700
  0.00056477      11.3987
  0.00058701      11.8269
  0.00060899      12.2665
  0.00062977      12.7600
  0.00065376      13.1102
  0.00067373      13.6397
  0.00069507      14.1079
  0.00071918      14.4528
  0.00074072      14.9120
  0.00076184      15.3903
  0.00078419      15.8136
  0.00080632      16.2464
  0.00082876      16.6657
  0.00084925      17.1722
  0.00087477      17.4541
  0.00089530      17.9583
  0.00091839      18.3486
  0.00093890      18.8542
  0.00096205      19.2418
  0.00098464      19.6545
  0.00100756      20.0520
  0.00102992      20.4751
  0.00105078      20.9646
  0.00107374      21.3609
  0.00109628      21.7755
  0.00111892      22.1860
  0.00114199      22.5771
  0.00116447      22.9946
  0.00118791      23.3694
  0.00120970      23.8177
  0.00123368      24.1681
  0.00125670      24.5616
  0.00127974      24.9545
  0.00130242      25.3630
  0.00132624      25.7208
  0.00134893      26.1287
  0.00137301      26.4748
  0.00139580      26.8788
  0.00141945      27.2438
  0.00144166      27.6735
  0.00146533      28.0379
  0.00149064      28.3293
  0.00151357      28.7266
  0.00153599      29.1467
  0.00156174      29.4187
  0.00158624      29.7463
  0.00160909      30.1474
  0.00163418      30.4485
  0.00165978      30.7270
  0.00168235      31.1402
  0.00170749      31.4391
  0.00173249      31.7444
  0.00175706      32.0688
  0.00178263      32.3483
  0.00180716      32.6745
  0.00183216      32.9798
  0.00186011      33.1533
  0.00188467      33.4782
  0.00190981      33.7772
  0.00193434      34.1032
  0.00196180      34.2990
  0.00198710      34.5905
  0.00201462      34.7837
  0.00204220      34.9736
  0.00206715      35.2812
  0.00209447      35.4829
  0.00212196      35.6771
  0.00214964      35.8630
  0.00217904      35.9719
  0.00220425      36.2675
  0.00223422      36.3515
  0.00226366      36.4587
  0.00229132      36.6452
  0.00232105      36.7397
  0.00235079      36.8338
  0.00238032      36.9368
  0.00240887      37.0839
  0.00243887      37.1661
  0.00250078      37.2455
  0.00253097      37.3195
  0.00256157      37.3753
  0.00262440      37.4136
  0.00272025      37.3999
  0.00285025      37.2836
  0.00311241      36.9542
  0.00341216      34.9501
  0.00521033      18.6794
