# Supplementary material for: Size effects on the mechanical behavior and the compressive failure strength of concrete: an extensive dataset
Source: Data Brief. 2020 Nov 2;33:106477. doi: 10.1016/j.dib.2020.106477 (PMC7674298; doi:10.1016/j.dib.2020.106477)
Supplement: Supplementary file 1 [file mmc1.zip › Stress_Strain_Data_DIB/C-160x320-mm/C16-B1-7.txt]

      Strain  Stress(MPa)
  0.00000000       0.0000
  0.00013903       2.7170
  0.00015486       3.0263
  0.00023332       4.5596
  0.00025555       4.9940
  0.00027693       5.4656
  0.00030097       5.8193
  0.00032394       6.2208
  0.00034542       6.6881
  0.00036925       7.0511
  0.00039087       7.5119
  0.00041441       7.8878
  0.00043701       8.3056
  0.00045864       8.7663
  0.00048113       9.1887
  0.00050166       9.6982
  0.00052338      10.1545
  0.00054619      10.5631
  0.00057006      10.9241
  0.00058991      11.4636
  0.00061436      11.7995
  0.00063478      12.3136
  0.00065714      12.7416
  0.00067917      13.1845
  0.00070042      13.6621
  0.00072147      14.1484
  0.00074482      14.5326
  0.00076654      14.9895
  0.00078795      15.4598
  0.00081025      15.8908
  0.00083164      16.3621
  0.00085287      16.8400
  0.00087466      17.2936
  0.00089940      17.6165
  0.00092031      18.1092
  0.00094411      18.4733
  0.00096516      18.9595
  0.00098833      19.3519
  0.00100952      19.8323
  0.00103184      20.2622
  0.00105537      20.6384
  0.00107611      21.1387
  0.00109902      21.5426
  0.00112135      21.9722
  0.00114365      22.4030
  0.00116699      22.7879
  0.00119028      23.1749
  0.00121296      23.5890
  0.00123668      23.9567
  0.00125980      24.3511
  0.00128178      24.7963
  0.00130596      25.1439
  0.00132861      25.5595
  0.00135273      25.9094
  0.00137626      26.2858
  0.00139905      26.6949
  0.00142232      27.0832
  0.00144810      27.3597
  0.00147146      27.7434
  0.00149439      28.1463
  0.00152007      28.4276
  0.00154514      28.7358
  0.00156798      29.1425
  0.00159390      29.4132
  0.00161646      29.8326
  0.00164222      30.1102
  0.00166749      30.4091
  0.00169260      30.7155
  0.00171798      31.0101
  0.00174303      31.3188
  0.00176873      31.5991
  0.00179311      31.9377
  0.00182068      32.1349
  0.00184555      32.4522
  0.00187077      32.7535
  0.00189862      32.9385
  0.00192375      33.2437
  0.00195063      33.4717
  0.00197616      33.7596
  0.00200361      33.9619
  0.00203065      34.1830
  0.00205781      34.3982
  0.00208591      34.5722
  0.00211295      34.7929
  0.00214028      35.0006
  0.00216748      35.2144
  0.00219597      35.3709
  0.00222351      35.5697
  0.00225325      35.6707
  0.00228060      35.8775
  0.00230861      36.0555
  0.00233834      36.1572
  0.00236804      36.2597
  0.00239775      36.3624
  0.00242523      36.5637
  0.00245525      36.6524
  0.00248521      36.7437
  0.00251442      36.8683
  0.00254456      36.9516
  0.00257444      37.0464
  0.00260482      37.1194
  0.00263457      37.2197
  0.00269515      37.3733
  0.00275737      37.4541
  0.00281998      37.5175
  0.00288289      37.5675
  0.00297798      37.6106
  0.00300942      37.6362
  0.00313779      37.6237
  0.00333196      37.5327
  0.00359685      37.1462
  0.00397327      36.0734
  0.00426823      32.9344
