# Supplementary material for: Size effects on the mechanical behavior and the compressive failure strength of concrete: an extensive dataset
Source: Data Brief. 2020 Nov 2;33:106477. doi: 10.1016/j.dib.2020.106477 (PMC7674298; doi:10.1016/j.dib.2020.106477)
Supplement: Supplementary file 1 [file mmc1.zip › Stress_Strain_Data_DIB/C-160x320-mm/C16-B1-8.txt]

      Strain  Stress(MPa)
  0.00000000       0.0000
  0.00010026       2.6814
  0.00014420       3.8567
  0.00018309       4.8966
  0.00020339       5.4084
  0.00022435       5.8905
  0.00024540       6.3685
  0.00026821       6.7681
  0.00028979       7.2229
  0.00031044       7.7188
  0.00033163       8.1911
  0.00035530       8.5519
  0.00037677       9.0115
  0.00039720       9.5173
  0.00041872       9.9749
  0.00044079      10.4074
  0.00046137      10.9065
  0.00048257      11.3782
  0.00050355      11.8593
  0.00052607      12.2719
  0.00054714      12.7495
  0.00056873      13.2035
  0.00058974      13.6834
  0.00061138      14.1355
  0.00063422      14.5334
  0.00065472      15.0364
  0.00067781      15.4234
  0.00069850      15.9179
  0.00072106      16.3287
  0.00074189      16.8164
  0.00076406      17.2448
  0.00078697      17.6399
  0.00080913      18.0685
  0.00083244      18.4458
  0.00085505      18.8541
  0.00087748      19.2705
  0.00090043      19.6641
  0.00092293      20.0775
  0.00094624      20.4545
  0.00096838      20.8840
  0.00099177      21.2578
  0.00101380      21.6919
  0.00103700      22.0742
  0.00105916      22.5028
  0.00108412      22.8064
  0.00110674      23.2144
  0.00112976      23.6046
  0.00115272      23.9975
  0.00117778      24.2964
  0.00120015      24.7156
  0.00122566      24.9941
  0.00124823      25.4047
  0.00127204      25.7593
  0.00129527      26.1404
  0.00132062      26.4262
  0.00134356      26.8200
  0.00136692      27.1948
  0.00138987      27.5884
  0.00141515      27.8773
  0.00143783      28.2829
  0.00146289      28.5816
  0.00148509      29.0084
  0.00151041      29.2956
  0.00153575      29.5820
  0.00155925      29.9509
  0.00158649      30.1524
  0.00160904      30.5637
  0.00163358      30.8856
  0.00165833      31.1987
  0.00168379      31.4796
  0.00170810      31.8120
  0.00173333      32.1036
  0.00175787      32.4258
  0.00178324      32.7106
  0.00181081      32.8973
  0.00183590      33.1949
  0.00186054      33.5127
  0.00188535      33.8227
  0.00191272      34.0185
  0.00193756      34.3275
  0.00196473      34.5318
  0.00199024      34.8109
  0.00201719      35.0252
  0.00204426      35.2343
  0.00206928      35.5350
  0.00209666      35.7301
  0.00212417      35.9197
  0.00215125      36.1283
  0.00217852      36.3283
  0.00220624      36.5083
  0.00223356      36.7065
  0.00226101      36.8983
  0.00228812      37.1055
  0.00231788      37.1943
  0.00234539      37.3839
  0.00237540      37.4616
  0.00240272      37.6595
  0.00243240      37.7519
  0.00246219      37.8393
  0.00249254      37.9015
  0.00252142      38.0300
  0.00258309      38.1113
  0.00264530      38.1688
  0.00271001      38.1141
  0.00288495      37.3892
  0.00327206      31.4363
  0.00453689      23.1437
