# Supplementary material for: Size effects on the mechanical behavior and the compressive failure strength of concrete: an extensive dataset
Source: Data Brief. 2020 Nov 2;33:106477. doi: 10.1016/j.dib.2020.106477 (PMC7674298; doi:10.1016/j.dib.2020.106477)
Supplement: Supplementary file 1 [file mmc1.zip › Stress_Strain_Data_DIB/C-160x320-mm/C16-B1-9.txt]

      Strain  Stress(MPa)
  0.00000000       0.0000
  0.00013353       2.6415
  0.00014871       2.9419
  0.00019478       3.8533
  0.00024041       4.7559
  0.00026412       5.1260
  0.00028835       5.4735
  0.00031204       5.8447
  0.00033511       6.2439
  0.00036090       6.5222
  0.00038419       6.9110
  0.00040766       7.2921
  0.00043046       7.7029
  0.00045487       8.0424
  0.00048058       8.3242
  0.00050400       8.7072
  0.00052676       9.1197
  0.00055086       9.4730
  0.00057055      10.0213
  0.00059405      10.4009
  0.00061597      10.8507
  0.00064088      11.1681
  0.00066108      11.6934
  0.00068447      12.0781
  0.00070679      12.5102
  0.00072771      13.0041
  0.00075174      13.3604
  0.00077320      13.8303
  0.00079621      14.2314
  0.00081643      14.7563
  0.00083959      15.1510
  0.00086057      15.6425
  0.00088288      16.0747
  0.00090382      16.5677
  0.00092582      17.0138
  0.00094728      17.4836
  0.00097020      17.8889
  0.00099082      18.3963
  0.00101156      18.8981
  0.00103464      19.2964
  0.00105584      19.7779
  0.00107814      20.2107
  0.00109924      20.6964
  0.00112408      21.0171
  0.00114395      21.5574
  0.00116721      21.9474
  0.00118860      22.4205
  0.00121097      22.8501
  0.00123145      23.3637
  0.00125495      23.7434
  0.00127524      24.2648
  0.00129861      24.6505
  0.00131913      25.1622
  0.00134248      25.5485
  0.00136622      25.9173
  0.00138758      26.3918
  0.00140883      26.8710
  0.00143240      27.2477
  0.00145597      27.6246
  0.00147876      28.0356
  0.00149951      28.5371
  0.00152301      28.9168
  0.00154581      29.3273
  0.00156842      29.7462
  0.00159194      30.1253
  0.00161477      30.5347
  0.00164038      30.8206
  0.00166283      31.2470
  0.00168549      31.6638
  0.00170860      32.0607
  0.00173227      32.4332
  0.00175696      32.7599
  0.00178021      33.1508
  0.00180532      33.4592
  0.00182786      33.8816
  0.00185327      34.1766
  0.00187828      34.4897
  0.00190161      34.8770
  0.00192675      35.1840
  0.00195240      35.4684
  0.00197784      35.7625
  0.00200540      35.9627
  0.00203103      36.2482
  0.00205574      36.5743
  0.00208160      36.8495
  0.00210967      37.0270
  0.00213548      37.3046
  0.00216666      37.3445
  0.00219625      37.4547
  0.00222731      37.4999
  0.00225924      37.5064
  0.00229260      37.4501
  0.00233139      37.1533
  0.00242587      35.8121
  0.00346507      25.3195
