# Supplementary material for: Size effects on the mechanical behavior and the compressive failure strength of concrete: an extensive dataset
Source: Data Brief. 2020 Nov 2;33:106477. doi: 10.1016/j.dib.2020.106477 (PMC7674298; doi:10.1016/j.dib.2020.106477)
Supplement: Supplementary file 1 [file mmc1.zip › Stress_Strain_Data_DIB/C-160x320-mm/C16-B2-11.txt]

      Strain  Stress(MPa)
  0.00000000       0.0000
  0.00012615       2.2505
  0.00014524       2.5912
  0.00024564       4.3822
  0.00026922       4.8030
  0.00029299       5.1620
  0.00031817       5.4585
  0.00034170       5.8280
  0.00036434       6.2375
  0.00038759       6.6194
  0.00040850       7.1061
  0.00043233       7.4625
  0.00045507       7.8674
  0.00047916       8.2123
  0.00050193       8.6156
  0.00052557       8.9805
  0.00054793       9.4023
  0.00056811       9.9216
  0.00059221      10.2656
  0.00061480      10.6774
  0.00063619      11.1426
  0.00065876      11.5553
  0.00068215      11.9309
  0.00070278      12.4303
  0.00072637      12.7972
  0.00074753      13.2726
  0.00077107      13.6419
  0.00079137      14.1556
  0.00081470      14.5342
  0.00083546      15.0276
  0.00085806      15.4387
  0.00088115      15.8282
  0.00090352      16.2495
  0.00092433      16.7403
  0.00094581      17.2017
  0.00097182      17.4609
  0.00099180      17.9888
  0.00101458      18.3919
  0.00103742      18.7923
  0.00106007      19.2014
  0.00108304      19.5963
  0.00110584      19.9984
  0.00113084      20.3026
  0.00115315      20.7264
  0.00117547      21.1504
  0.00119758      21.5831
  0.00122081      21.9665
  0.00124558      22.2807
  0.00126868      22.6697
  0.00129179      23.0580
  0.00131421      23.4773
  0.00133749      23.8581
  0.00136022      24.2634
  0.00138565      24.5483
  0.00141045      24.8616
  0.00143303      25.2736
  0.00145629      25.6553
  0.00148190      25.9324
  0.00150536      26.3052
  0.00152833      26.6999
  0.00155197      27.0646
  0.00157692      27.3708
  0.00160173      27.6833
  0.00162542      28.0459
  0.00164993      28.3718
  0.00167334      28.7472
  0.00170040      28.9594
  0.00172326      29.3586
  0.00174881      29.6382
  0.00177345      29.9585
  0.00179830      30.2694
  0.00182187      30.6373
  0.00184884      30.8535
  0.00187435      31.1349
  0.00189911      31.4496
  0.00192383      31.7663
  0.00194832      32.0932
  0.00197510      32.3181
  0.00199991      32.6304
  0.00202671      32.8544
  0.00205200      33.1454
  0.00207966      33.3311
  0.00210508      33.6164
  0.00213240      33.8168
  0.00215807      34.0912
  0.00218550      34.2867
  0.00221239      34.5066
  0.00223935      34.7231
  0.00226549      34.9766
  0.00229494      35.0821
  0.00231985      35.3903
  0.00234951      35.4864
  0.00237759      35.6534
  0.00240476      35.8605
  0.00243458      35.9495
  0.00246433      36.0419
  0.00249202      36.2259
  0.00252207      36.3046
  0.00255187      36.3948
  0.00258225      36.4588
  0.00264457      36.5174
  0.00267527      36.5674
  0.00273906      36.5602
  0.00286793      36.4888
  0.00313223      36.0528
  0.00377035      33.1345
