# Supplementary material for: Size effects on the mechanical behavior and the compressive failure strength of concrete: an extensive dataset
Source: Data Brief. 2020 Nov 2;33:106477. doi: 10.1016/j.dib.2020.106477 (PMC7674298; doi:10.1016/j.dib.2020.106477)
Supplement: Supplementary file 1 [file mmc1.zip › Stress_Strain_Data_DIB/C-160x320-mm/C16-B2-12.txt]

      Strain  Stress(MPa)
  0.00000000       0.0000
  0.00011509       2.2572
  0.00013145       2.5781
  0.00021474       4.2117
  0.00023575       4.6239
  0.00025546       5.1591
  0.00028005       5.4745
  0.00030302       5.8631
  0.00032301       6.3854
  0.00034707       6.7248
  0.00036985       7.1220
  0.00039117       7.5846
  0.00041432       7.9647
  0.00043568       8.4255
  0.00045853       8.8195
  0.00047995       9.2777
  0.00050305       9.6602
  0.00052363      10.1560
  0.00054677      10.5367
  0.00056650      11.0705
  0.00058993      11.4387
  0.00061212      11.8622
  0.00063516      12.2474
  0.00065538      12.7592
  0.00067862      13.1357
  0.00069950      13.6180
  0.00072017      14.1096
  0.00074289      14.5094
  0.00076193      15.0743
  0.00078344      15.5281
  0.00080547      15.9588
  0.00082638      16.4398
  0.00084897      16.8453
  0.00086926      17.3543
  0.00089190      17.7577
  0.00091232      18.2604
  0.00093416      18.6998
  0.00095727      19.0819
  0.00097666      19.6310
  0.00099919      20.0393
  0.00101903      20.5684
  0.00104422      20.8572
  0.00106474      21.3553
  0.00108736      21.7595
  0.00111033      22.1482
  0.00113079      22.6494
  0.00115309      23.0678
  0.00117643      23.4398
  0.00119700      23.9357
  0.00121968      24.3374
  0.00124191      24.7590
  0.00126494      25.1450
  0.00128752      25.5508
  0.00131103      25.9150
  0.00133383      26.3113
  0.00135631      26.7215
  0.00137838      27.1507
  0.00140110      27.5504
  0.00142378      27.9517
  0.00144860      28.2575
  0.00147172      28.6389
  0.00149433      29.0438
  0.00151732      29.4312
  0.00153957      29.8522
  0.00156528      30.1174
  0.00158767      30.5322
  0.00161259      30.8329
  0.00163491      31.2508
  0.00165981      31.5527
  0.00168511      31.8365
  0.00170946      32.1632
  0.00173307      32.5227
  0.00175835      32.8078
  0.00178304      33.1187
  0.00180757      33.4373
  0.00183275      33.7269
  0.00185770      34.0264
  0.00188267      34.3248
  0.00190784      34.6149
  0.00193475      34.8261
  0.00195973      35.1246
  0.00198461      35.4272
  0.00201197      35.6187
  0.00203900      35.8252
  0.00206365      36.1383
  0.00209124      36.3193
  0.00211871      36.5058
  0.00214367      36.8051
  0.00217273      36.9201
  0.00219968      37.1299
  0.00222727      37.3110
  0.00225441      37.5125
  0.00228393      37.6068
  0.00231162      37.7836
  0.00234126      37.8728
  0.00236976      38.0130
  0.00239970      38.0884
  0.00243007      38.1448
  0.00246066      38.1914
  0.00249258      38.1781
  0.00253081      37.8819
  0.00266389      36.1672
  0.00283496      32.7476
  0.00320261      29.0212
  0.00361006      24.9284
