# Supplementary material for: Size effects on the mechanical behavior and the compressive failure strength of concrete: an extensive dataset
Source: Data Brief. 2020 Nov 2;33:106477. doi: 10.1016/j.dib.2020.106477 (PMC7674298; doi:10.1016/j.dib.2020.106477)
Supplement: Supplementary file 1 [file mmc1.zip › Stress_Strain_Data_DIB/C-160x320-mm/C16-B2-13.txt]

      Strain  Stress(MPa)
  0.00000000       0.0000
  0.00013112       2.4978
  0.00021477       4.0912
  0.00023732       4.5208
  0.00026141       4.8625
  0.00028313       5.3105
  0.00030600       5.7065
  0.00032946       6.0763
  0.00035438       6.3807
  0.00037614       6.8269
  0.00039623       7.3474
  0.00042079       7.6680
  0.00044263       8.1104
  0.00046582       8.4920
  0.00048672       8.9765
  0.00050920       9.3904
  0.00053121       9.8251
  0.00055399      10.2252
  0.00057476      10.7152
  0.00059708      11.1362
  0.00061766      11.6350
  0.00064054      12.0305
  0.00066169      12.5040
  0.00068217      13.0070
  0.00070286      13.5006
  0.00072540      13.9115
  0.00074680      14.3738
  0.00076727      14.8771
  0.00078960      15.2974
  0.00081038      15.7872
  0.00083217      16.2320
  0.00085291      16.7235
  0.00087466      17.1698
  0.00089856      17.5199
  0.00091802      18.0686
  0.00094099      18.4606
  0.00096140      18.9667
  0.00098282      19.4278
  0.00100607      19.8070
  0.00102624      20.3240
  0.00104885      20.7320
  0.00107178      21.1255
  0.00109397      21.5519
  0.00111472      22.0432
  0.00113730      22.4521
  0.00116006      22.8535
  0.00118300      23.2466
  0.00120439      23.7088
  0.00122548      24.1847
  0.00124935      24.5364
  0.00127173      24.9546
  0.00129400      25.3774
  0.00131804      25.7214
  0.00134150      26.0913
  0.00136442      26.4853
  0.00138760      26.8675
  0.00141085      27.2469
  0.00143353      27.6516
  0.00145647      28.0444
  0.00147986      28.4174
  0.00150454      28.7327
  0.00152701      29.1467
  0.00154899      29.5828
  0.00157506      29.8361
  0.00159839      30.2118
  0.00162352      30.5069
  0.00164660      30.8937
  0.00167031      31.2522
  0.00169558      31.5409
  0.00172071      31.8359
  0.00174306      32.2557
  0.00177029      32.4566
  0.00179418      32.8071
  0.00181859      33.1344
  0.00184422      33.4075
  0.00186910      33.7134
  0.00189606      33.9271
  0.00192101      34.2302
  0.00194919      34.3889
  0.00197370      34.7117
  0.00200170      34.8784
  0.00202705      35.1637
  0.00205641      35.2691
  0.00208149      35.5667
  0.00210866      35.7705
  0.00213884      35.8396
  0.00216643      36.0245
  0.00219376      36.2213
  0.00222305      36.3302
  0.00225125      36.4883
  0.00228113      36.5707
  0.00231183      36.6165
  0.00234240      36.6684
  0.00237283      36.7262
  0.00243570      36.7525
  0.00249923      36.7489
  0.00259686      36.6391
  0.00267142      36.1423
  0.00348896      33.6312
  0.00438864      24.6067
  0.00490648      18.4715
