# Supplementary material for: Size effects on the mechanical behavior and the compressive failure strength of concrete: an extensive dataset
Source: Data Brief. 2020 Nov 2;33:106477. doi: 10.1016/j.dib.2020.106477 (PMC7674298; doi:10.1016/j.dib.2020.106477)
Supplement: Supplementary file 1 [file mmc1.zip › Stress_Strain_Data_DIB/C-160x320-mm/C16-B2-14.txt]

      Strain  Stress(MPa)
  0.00000000       0.0000
  0.00008218       2.3963
  0.00011420       3.3299
  0.00015405       4.4919
  0.00017559       4.9380
  0.00019871       5.3131
  0.00022175       5.6915
  0.00024351       6.1278
  0.00026787       6.4467
  0.00028937       6.8946
  0.00031120       7.3277
  0.00033408       7.7135
  0.00035623       8.1321
  0.00037710       8.6086
  0.00039826       9.0720
  0.00042119       9.4553
  0.00044189       9.9398
  0.00046303      10.4038
  0.00048552      10.8073
  0.00050608      11.2977
  0.00052667      11.7870
  0.00054929      12.1846
  0.00056911      12.7083
  0.00059005      13.1817
  0.00061085      13.6613
  0.00063113      14.1646
  0.00065380      14.5596
  0.00067395      15.0690
  0.00069424      15.5716
  0.00071398      16.0990
  0.00073463      16.5855
  0.00075486      17.0910
  0.00077756      17.4848
  0.00079745      18.0059
  0.00081776      18.5075
  0.00083776      19.0234
  0.00085740      19.5555
  0.00087796      20.0460
  0.00089768      20.5742
  0.00091836      21.0594
  0.00093853      21.5676
  0.00095844      22.0875
  0.00097805      22.6211
  0.00099880      23.1029
  0.00101880      23.6186
  0.00103981      24.0889
  0.00106231      24.4917
  0.00108213      25.0158
  0.00110261      25.5099
  0.00112348      25.9862
  0.00114728      26.3304
  0.00116698      26.8598
  0.00118710      27.3704
  0.00120858      27.8191
  0.00123104      28.2242
  0.00125176      28.7073
  0.00127454      29.0977
  0.00129694      29.5049
  0.00131685      30.0248
  0.00133966      30.4138
  0.00136231      30.8099
  0.00138467      31.2191
  0.00140737      31.6125
  0.00142922      32.0448
  0.00145206      32.4326
  0.00147690      32.7298
  0.00149971      33.1184
  0.00152411      33.4357
  0.00154859      33.7489
  0.00157248      34.0890
  0.00159705      34.3984
  0.00162158      34.7096
  0.00164701      34.9800
  0.00167158      35.2894
  0.00169881      35.4785
  0.00172393      35.7631
  0.00175126      35.9476
  0.00177845      36.1386
  0.00180607      36.3100
  0.00183515      36.4156
  0.00186296      36.5787
  0.00189205      36.6840
  0.00192222      36.7404
  0.00198141      36.9050
  0.00204294      36.9638
  0.00210549      36.9765
  0.00216915      36.9394
  0.00232771      36.8725
  0.00240561      36.1919
  0.00332240      30.2564
