# Supplementary material for: Size effects on the mechanical behavior and the compressive failure strength of concrete: an extensive dataset
Source: Data Brief. 2020 Nov 2;33:106477. doi: 10.1016/j.dib.2020.106477 (PMC7674298; doi:10.1016/j.dib.2020.106477)
Supplement: Supplementary file 1 [file mmc1.zip › Stress_Strain_Data_DIB/C-160x320-mm/C16-B2-15.txt]

      Strain  Stress(MPa)
  0.00000000       0.0000
  0.00010197       2.3499
  0.00018152       4.1832
  0.00020541       4.7338
  0.00022835       5.1405
  0.00024939       5.6313
  0.00027259       6.0264
  0.00029449       6.4789
  0.00031527       6.9810
  0.00033945       7.3331
  0.00035943       7.8706
  0.00038076       8.3486
  0.00040194       8.8331
  0.00042345       9.3029
  0.00044445       9.7950
  0.00046561      10.2804
  0.00048642      10.7812
  0.00050710      11.2878
  0.00052840      11.7672
  0.00054671      12.3782
  0.00056780      12.8666
  0.00058880      13.3590
  0.00060962      13.8593
  0.00063111      14.3302
  0.00065179      14.8365
  0.00067013      15.4466
  0.00068963      16.0051
  0.00071150      16.4590
  0.00073189      16.9786
  0.00075188      17.5155
  0.00077316      17.9953
  0.00079335      18.5237
  0.00081364      19.0471
  0.00083478      19.5333
  0.00085552      20.0373
  0.00087522      20.5873
  0.00089681      21.0538
  0.00091876      21.5039
  0.00093980      21.9947
  0.00095987      22.5282
  0.00098138      22.9978
  0.00100213      23.5016
  0.00102555      23.8870
  0.00104640      24.3862
  0.00106673      24.9081
  0.00109004      25.2983
  0.00111092      25.7960
  0.00113246      26.2649
  0.00115369      26.7468
  0.00117718      27.1295
  0.00119885      27.5925
  0.00122210      27.9852
  0.00124333      28.4676
  0.00126582      28.8943
  0.00128874      29.3018
  0.00131199      29.6951
  0.00133493      30.1016
  0.00135783      30.5103
  0.00138098      30.9078
  0.00140308      31.3516
  0.00142880      31.6356
  0.00145163      32.0473
  0.00147591      32.3948
  0.00149871      32.8077
  0.00152420      33.1019
  0.00154931      33.4128
  0.00157312      33.7813
  0.00159836      34.0867
  0.00162392      34.3774
  0.00164942      34.6714
  0.00167265      35.0653
  0.00170050      35.2555
  0.00172555      35.5689
  0.00175112      35.8599
  0.00177930      36.0351
  0.00180675      36.2428
  0.00183245      36.5276
  0.00186065      36.7022
  0.00188843      36.8955
  0.00191604      37.0959
  0.00194435      37.2655
  0.00197395      37.3786
  0.00200458      37.4456
  0.00203476      37.5330
  0.00206278      37.7154
  0.00209314      37.7948
  0.00212425      37.8405
  0.00218761      37.8828
  0.00221934      37.9013
  0.00225266      37.8500
  0.00232868      37.3327
  0.00246904      35.3949
  0.00276077      29.6140
  0.00331735      22.0775
  0.00364400      19.0128
