# Supplementary material for: Size effects on the mechanical behavior and the compressive failure strength of concrete: an extensive dataset
Source: Data Brief. 2020 Nov 2;33:106477. doi: 10.1016/j.dib.2020.106477 (PMC7674298; doi:10.1016/j.dib.2020.106477)
Supplement: Supplementary file 1 [file mmc1.zip › Stress_Strain_Data_DIB/C-160x320-mm/C16-B2-16.txt]

      Strain  Stress(MPa)
  0.00000000       0.0000
  0.00009698       3.0048
  0.00016092       4.9858
  0.00018095       5.5068
  0.00019907       6.1135
  0.00022005       6.5917
  0.00024139       7.0542
  0.00026247       7.5278
  0.00028063       8.1327
  0.00030187       8.5997
  0.00032144       9.1410
  0.00034213       9.6328
  0.00036060      10.2237
  0.00038179      10.6925
  0.00040212      11.2000
  0.00041971      11.8306
  0.00043836      12.4137
  0.00045914      12.9007
  0.00047772      13.4870
  0.00049679      14.0510
  0.00051687      14.5696
  0.00053681      15.0950
  0.00055688      15.6140
  0.00057764      16.1024
  0.00059616      16.6911
  0.00061645      17.2001
  0.00063664      17.7141
  0.00065922      18.1207
  0.00067965      18.6239
  0.00069925      19.1642
  0.00072029      19.6400
  0.00074044      20.1556
  0.00076093      20.6560
  0.00078070      21.1887
  0.00080366      21.5779
  0.00082413      22.0793
  0.00084446      22.5869
  0.00086734      22.9799
  0.00088681      23.5263
  0.00090770      24.0085
  0.00092840      24.4995
  0.00095101      24.9047
  0.00097197      25.3842
  0.00099295      25.8626
  0.00101629      26.2352
  0.00103727      26.7137
  0.00105992      27.1171
  0.00108114      27.5848
  0.00110361      27.9963
  0.00112448      28.4793
  0.00114969      28.7680
  0.00116969      29.2903
  0.00119292      29.6681
  0.00121522      30.0872
  0.00123852      30.4615
  0.00126046      30.8970
  0.00128323      31.2948
  0.00130804      31.6015
  0.00133109      31.9870
  0.00135361      32.3967
  0.00137846      32.7011
  0.00140351      32.9973
  0.00142605      33.4055
  0.00145099      33.7063
  0.00147545      34.0284
  0.00150025      34.3358
  0.00152544      34.6251
  0.00155008      34.9393
  0.00157555      35.2166
  0.00160217      35.4419
  0.00162760      35.7207
  0.00165471      35.9240
  0.00168255      36.0946
  0.00170950      36.3055
  0.00173664      36.5074
  0.00176417      36.6921
  0.00179460      36.7467
  0.00182129      36.9690
  0.00185081      37.0643
  0.00188080      37.1386
  0.00191121      37.1937
  0.00194217      37.2247
  0.00200616      37.1932
  0.00204567      36.8407
  0.00211924      34.9600
  0.00238139      28.8794
  0.00251391      25.7743
  0.00275059      23.6746
  0.00297374      22.1818
  0.00319244      20.8890
  0.00347454      19.5910
