# Supplementary material for: Size effects on the mechanical behavior and the compressive failure strength of concrete: an extensive dataset
Source: Data Brief. 2020 Nov 2;33:106477. doi: 10.1016/j.dib.2020.106477 (PMC7674298; doi:10.1016/j.dib.2020.106477)
Supplement: Supplementary file 1 [file mmc1.zip › Stress_Strain_Data_DIB/C-160x320-mm/C16-B2-17.txt]

      Strain  Stress(MPa)
  0.00000000       0.0000
  0.00011977       2.5384
  0.00013614       2.8853
  0.00020666       4.3797
  0.00022772       4.8262
  0.00025142       5.1778
  0.00027199       5.6699
  0.00029566       6.0225
  0.00031569       6.5396
  0.00033933       6.8936
  0.00035997       7.3829
  0.00038374       7.7309
  0.00040393       8.2406
  0.00042512       8.7050
  0.00044703       9.1370
  0.00046778       9.6213
  0.00049018      10.0311
  0.00050952      10.5790
  0.00053113      11.0248
  0.00055132      11.5342
  0.00057462      11.9036
  0.00059401      12.4489
  0.00061585      12.8842
  0.00063647      13.3745
  0.00065708      13.8652
  0.00067775      14.3531
  0.00069801      14.8594
  0.00071874      15.3444
  0.00073888      15.8561
  0.00075916      16.3617
  0.00078025      16.8308
  0.00079981      17.3688
  0.00082225      17.7769
  0.00084247      18.2851
  0.00086323      18.7690
  0.00088304      19.2956
  0.00090605      19.6780
  0.00092575      20.2094
  0.00094622      20.7067
  0.00096926      21.0876
  0.00098913      21.6115
  0.00100918      22.1272
  0.00103043      22.5892
  0.00105379      22.9555
  0.00107355      23.4845
  0.00109461      23.9549
  0.00111769      24.3343
  0.00114039      24.7306
  0.00116043      25.2472
  0.00118175      25.7057
  0.00120435      26.1064
  0.00122780      26.4692
  0.00124842      26.9592
  0.00127376      27.2365
  0.00129644      27.6340
  0.00131976      28.0026
  0.00134193      28.4227
  0.00136471      28.8155
  0.00138704      29.2288
  0.00141281      29.4867
  0.00143464      29.9226
  0.00145951      30.2212
  0.00148219      30.6185
  0.00150681      30.9280
  0.00153244      31.1926
  0.00155670      31.5186
  0.00158128      31.8303
  0.00160640      32.1176
  0.00163328      32.3257
  0.00165823      32.6206
  0.00168303      32.9225
  0.00170988      33.1321
  0.00173682      33.3372
  0.00176455      33.5071
  0.00179153      33.7107
  0.00181901      33.8917
  0.00184583      34.1022
  0.00187380      34.2613
  0.00190310      34.3600
  0.00193300      34.4318
  0.00196276      34.5101
  0.00202289      34.6393
  0.00208498      34.6800
  0.00214806      34.6761
  0.00224598      34.5212
  0.00235093      34.0499
  0.00265918      31.5135
  0.00316963      26.9615
  0.00355308      21.0362
