# Supplementary material for: Size effects on the mechanical behavior and the compressive failure strength of concrete: an extensive dataset
Source: Data Brief. 2020 Nov 2;33:106477. doi: 10.1016/j.dib.2020.106477 (PMC7674298; doi:10.1016/j.dib.2020.106477)
Supplement: Supplementary file 1 [file mmc1.zip › Stress_Strain_Data_DIB/C-160x320-mm/C16-B2-18.txt]

      Strain  Stress(MPa)
  0.00000000       0.0000
  0.00010334       2.5073
  0.00011381       2.7614
  0.00014879       3.6102
  0.00019073       4.6276
  0.00021419       4.9973
  0.00023572       5.4532
  0.00025920       5.8225
  0.00028187       6.2277
  0.00030548       6.5907
  0.00032835       6.9869
  0.00035184       7.3555
  0.00037277       7.8385
  0.00039783       8.1364
  0.00041919       8.6004
  0.00043931       9.1197
  0.00046136       9.5524
  0.00048303      10.0026
  0.00050591      10.3980
  0.00052653      10.8951
  0.00054730      11.3854
  0.00056754      11.8991
  0.00058901      12.3579
  0.00061146      12.7728
  0.00063233      13.2586
  0.00065315      13.7464
  0.00067190      14.3271
  0.00069312      14.7972
  0.00071311      15.3222
  0.00073402      15.8063
  0.00075458      16.3055
  0.00077467      16.8262
  0.00079529      17.3233
  0.00081568      17.8306
  0.00083609      18.3367
  0.00085627      18.8534
  0.00087675      19.3564
  0.00089942      19.7615
  0.00091981      20.2689
  0.00094068      20.7546
  0.00096048      21.2882
  0.00098121      21.7798
  0.00100159      22.2877
  0.00102178      22.8037
  0.00104473      23.1966
  0.00106458      23.7278
  0.00108551      24.2109
  0.00110648      24.6919
  0.00112678      25.2030
  0.00114962      25.6009
  0.00117038      26.0914
  0.00119206      26.5407
  0.00121340      27.0053
  0.00123436      27.4870
  0.00125712      27.8885
  0.00127814      28.3672
  0.00130041      28.7904
  0.00132148      29.2669
  0.00134428      29.6665
  0.00136698      30.0703
  0.00138935      30.4889
  0.00141007      30.9812
  0.00143281      31.3834
  0.00145756      31.6952
  0.00148125      32.0549
  0.00150291      32.5055
  0.00152576      32.9023
  0.00155058      33.2114
  0.00157587      33.4992
  0.00159829      33.9159
  0.00162328      34.2169
  0.00164814      34.5241
  0.00167318      34.8234
  0.00169611      35.2169
  0.00172321      35.4238
  0.00174661      35.7965
  0.00177482      35.9539
  0.00180004      36.2449
  0.00182788      36.4187
  0.00185254      36.7349
  0.00188235      36.8205
  0.00190877      37.0577
  0.00193545      37.2834
  0.00196563      37.3528
  0.00199299      37.5480
  0.00202283      37.6326
  0.00205254      37.7226
  0.00208249      37.8020
  0.00211264      37.8726
  0.00214257      37.9531
  0.00217266      38.0261
  0.00220315      38.0815
  0.00226606      38.1055
  0.00232872      38.1413
  0.00239273      38.1163
  0.00252284      37.9728
  0.00282653      37.1603
  0.00397508      31.1956
  0.00439945      19.3061
