# Supplementary material for: Size effects on the mechanical behavior and the compressive failure strength of concrete: an extensive dataset
Source: Data Brief. 2020 Nov 2;33:106477. doi: 10.1016/j.dib.2020.106477 (PMC7674298; doi:10.1016/j.dib.2020.106477)
Supplement: Supplementary file 1 [file mmc1.zip › Stress_Strain_Data_DIB/C-160x320-mm/C16-B2-19.txt]

      Strain  Stress(MPa)
  0.00000000       0.0000
  0.00030218       2.8936
  0.00049245       4.7156
  0.00051251       5.2342
  0.00053567       5.6139
  0.00055655       6.0960
  0.00057861       6.5248
  0.00060156       6.9140
  0.00062359       7.3444
  0.00064497       7.8037
  0.00066807       8.1860
  0.00068900       8.6660
  0.00071024       9.1319
  0.00073132       9.6048
  0.00075415       9.9991
  0.00077651      10.4149
  0.00079911      10.8196
  0.00081871      11.3587
  0.00084176      11.7437
  0.00086152      12.2759
  0.00088205      12.7734
  0.00090427      13.1952
  0.00092541      13.6655
  0.00094606      14.1578
  0.00096726      14.6255
  0.00098775      15.1249
  0.00100801      15.6348
  0.00102862      16.1289
  0.00105148      16.5219
  0.00107201      17.0200
  0.00109270      17.5104
  0.00111240      18.0453
  0.00113378      18.5047
  0.00115509      18.9674
  0.00117592      19.4517
  0.00119545      19.9943
  0.00121899      20.3571
  0.00123654      20.9885
  0.00125894      21.4022
  0.00127934      21.9059
  0.00129940      22.4244
  0.00132254      22.8052
  0.00134262      23.3231
  0.00136549      23.7155
  0.00138610      24.2097
  0.00140894      24.6040
  0.00142885      25.1293
  0.00144982      25.6075
  0.00147162      26.0481
  0.00149496      26.4197
  0.00151372      26.9967
  0.00153564      27.4321
  0.00155692      27.8961
  0.00158005      28.2771
  0.00160054      28.7764
  0.00162163      29.2489
  0.00164363      29.6806
  0.00166604      30.0939
  0.00168675      30.5837
  0.00170961      30.9768
  0.00173180      31.4001
  0.00175473      31.7898
  0.00177707      32.2062
  0.00180016      32.5893
  0.00182224      33.0171
  0.00184676      33.3359
  0.00186916      33.7498
  0.00189537      33.9921
  0.00191846      34.3750
  0.00194304      34.6909
  0.00196775      35.0010
  0.00199280      35.2956
  0.00201828      35.5711
  0.00204348      35.8591
  0.00206858      36.1516
  0.00209544      36.3652
  0.00211904      36.7251
  0.00214456      36.9989
  0.00216904      37.3191
  0.00219725      37.4723
  0.00222839      37.4934
  0.00230066      37.0876
  0.00237186      36.7296
  0.00268843      32.4529
  0.00292490      27.5140
  0.00321537      25.8281
  0.00349233      24.7491
  0.00370958      23.5120
  0.00395878      22.2594
  0.00411202      21.0575
  0.00438767      20.0370
