# Supplementary material for: Size effects on the mechanical behavior and the compressive failure strength of concrete: an extensive dataset
Source: Data Brief. 2020 Nov 2;33:106477. doi: 10.1016/j.dib.2020.106477 (PMC7674298; doi:10.1016/j.dib.2020.106477)
Supplement: Supplementary file 1 [file mmc1.zip › Stress_Strain_Data_DIB/C-160x320-mm/C16-B2-20.txt]

      Strain  Stress(MPa)
  0.00000000       0.0000
  0.00020406       4.6715
  0.00022185       5.3030
  0.00024339       5.7685
  0.00026432       6.2611
  0.00028447       6.7879
  0.00030622       7.2442
  0.00032663       7.7595
  0.00034770       8.2461
  0.00036899       8.7229
  0.00039213       9.1175
  0.00040951       9.7671
  0.00043197      10.1917
  0.00045423      10.6254
  0.00047475      11.1362
  0.00049525      11.6477
  0.00051555      12.1682
  0.00053727      12.6257
  0.00055815      13.1202
  0.00058151      13.5054
  0.00060066      14.0765
  0.00062148      14.5740
  0.00064415      14.9893
  0.00066481      15.4939
  0.00068801      15.8858
  0.00070752      16.4412
  0.00073123      16.8106
  0.00075186      17.3167
  0.00077286      17.8061
  0.00079551      18.2222
  0.00081865      18.6168
  0.00083871      19.1482
  0.00086178      19.5457
  0.00088208      20.0662
  0.00090541      20.4525
  0.00092795      20.8736
  0.00094845      21.3852
  0.00097189      21.7667
  0.00099427      22.1951
  0.00101739      22.5903
  0.00104043      22.9896
  0.00106323      23.3994
  0.00108607      23.8073
  0.00110736      24.2839
  0.00112940      24.7272
  0.00115367      25.0719
  0.00117877      25.3795
  0.00120268      25.7401
  0.00122604      26.1252
  0.00124976      26.4940
  0.00127236      26.9123
  0.00129600      27.2850
  0.00132145      27.5774
  0.00134434      27.9830
  0.00136765      28.3702
  0.00139298      28.6681
  0.00141919      28.9264
  0.00144187      29.3414
  0.00146672      29.6603
  0.00149243      29.9414
  0.00151713      30.2669
  0.00154236      30.5690
  0.00156813      30.8474
  0.00159290      31.1698
  0.00161845      31.4576
  0.00164623      31.6466
  0.00167096      31.9709
  0.00169850      32.1709
  0.00172369      32.4745
  0.00175098      32.6853
  0.00177906      32.8614
  0.00180635      33.0723
  0.00183412      33.2619
  0.00186167      33.4610
  0.00189118      33.5737
  0.00191844      33.7860
  0.00194693      33.9434
  0.00197670      34.0446
  0.00200432      34.2407
  0.00203441      34.3276
  0.00206257      34.5001
  0.00209269      34.5857
  0.00212272      34.6750
  0.00215252      34.7747
  0.00218237      34.8722
  0.00221231      34.9657
  0.00227494      35.0308
  0.00230555      35.0949
  0.00233624      35.1552
  0.00239907      35.2114
  0.00249472      35.2337
  0.00259107      35.2253
  0.00268883      35.1540
  0.00292274      34.7309
  0.00360883      32.7351
  0.00441964      26.6356
  0.00473805      21.0507
  0.00502594      18.2374
