# Supplementary material for: Size effects on the mechanical behavior and the compressive failure strength of concrete: an extensive dataset
Source: Data Brief. 2020 Nov 2;33:106477. doi: 10.1016/j.dib.2020.106477 (PMC7674298; doi:10.1016/j.dib.2020.106477)
Supplement: Supplementary file 1 [file mmc1.zip › Stress_Strain_Data_DIB/C-160x320-mm/C16-B3-21.txt]

      Strain  Stress(MPa)
  0.00000000       0.0000
  0.00018946       3.9922
  0.00022286       4.6960
  0.00024355       5.1932
  0.00026461       5.6740
  0.00028731       6.0818
  0.00031027       6.4777
  0.00033347       6.8634
  0.00035503       7.3217
  0.00037852       7.6942
  0.00040166       8.0825
  0.00042412       8.5009
  0.00044545       8.9693
  0.00046702       9.4275
  0.00049030       9.8096
  0.00051132      10.2920
  0.00053404      10.6988
  0.00055449      11.2067
  0.00057728      11.6104
  0.00059754      12.1269
  0.00061875      12.6009
  0.00064237      12.9676
  0.00066229      13.4992
  0.00068274      14.0071
  0.00070304      14.5218
  0.00072362      15.0242
  0.00074608      15.4424
  0.00076622      15.9641
  0.00078591      16.5061
  0.00080872      16.9090
  0.00082978      17.3898
  0.00085004      17.9059
  0.00087081      18.3996
  0.00089131      18.9056
  0.00091043      19.4726
  0.00093251      19.9081
  0.00095330      20.4010
  0.00097368      20.9120
  0.00099671      21.3049
  0.00101713      21.8144
  0.00103650      22.3704
  0.00105948      22.7657
  0.00107893      23.3183
  0.00109990      23.8030
  0.00112096      24.2840
  0.00114429      24.6633
  0.00116267      25.2636
  0.00118432      25.7184
  0.00120611      26.1664
  0.00122943      26.5463
  0.00125054      27.0249
  0.00127150      27.5102
  0.00129408      27.9235
  0.00131552      28.3872
  0.00133534      28.9233
  0.00135941      29.2700
  0.00138030      29.7583
  0.00140513      30.0709
  0.00142603      30.5588
  0.00144885      30.9610
  0.00147135      31.3779
  0.00149433      31.7732
  0.00151714      32.1756
  0.00154003      32.5751
  0.00156241      32.9971
  0.00158707      33.3174
  0.00160995      33.7170
  0.00163518      34.0120
  0.00165768      34.4287
  0.00168246      34.7435
  0.00170597      35.1151
  0.00173060      35.4367
  0.00175388      35.8188
  0.00178114      36.0231
  0.00180417      36.4159
  0.00183150      36.6174
  0.00185650      36.9225
  0.00188229      37.1926
  0.00190791      37.4702
  0.00193538      37.6650
  0.00196350      37.8313
  0.00199235      37.9647
  0.00202089      38.1121
  0.00205233      38.1304
  0.00211734      38.0717
  0.00215317      37.8943
  0.00229593      37.2093
  0.00262565      35.2885
  0.00329701      30.9155
  0.00384798      21.9722
