# Supplementary material for: Size effects on the mechanical behavior and the compressive failure strength of concrete: an extensive dataset
Source: Data Brief. 2020 Nov 2;33:106477. doi: 10.1016/j.dib.2020.106477 (PMC7674298; doi:10.1016/j.dib.2020.106477)
Supplement: Supplementary file 1 [file mmc1.zip › Stress_Strain_Data_DIB/C-160x320-mm/C16-B3-22.txt]

      Strain  Stress(MPa)
  0.00000000       0.0000
  0.00008524       4.0111
  0.00011309       5.3212
  0.00013418       5.8089
  0.00015597       6.2657
  0.00017937       6.6515
  0.00020123       7.1052
  0.00022323       7.5533
  0.00024478       8.0206
  0.00026638       8.4861
  0.00028708       8.9909
  0.00031066       9.3689
  0.00033156       9.8649
  0.00035435      10.2776
  0.00037562      10.7576
  0.00039558      11.2954
  0.00041711      11.7638
  0.00043884      12.2233
  0.00045997      12.7095
  0.00048219      13.1474
  0.00050218      13.6836
  0.00052350      14.1612
  0.00054691      14.5469
  0.00056762      15.0516
  0.00058934      15.5112
  0.00061002      16.0173
  0.00063325      16.4104
  0.00065413      16.9079
  0.00067507      17.4021
  0.00069726      17.8413
  0.00071832      18.3307
  0.00073920      18.8279
  0.00076202      19.2390
  0.00078512      19.6383
  0.00080592      20.1389
  0.00082727      20.6151
  0.00085003      21.0290
  0.00087022      21.5569
  0.00089632      21.8235
  0.00091652      22.3507
  0.00093867      22.7913
  0.00096283      23.1436
  0.00098363      23.6443
  0.00100633      24.0612
  0.00102703      24.5662
  0.00105026      24.9592
  0.00107377      25.3405
  0.00109530      25.8086
  0.00111902      26.1803
  0.00114238      26.5678
  0.00116389      27.0373
  0.00118827      27.3795
  0.00121255      27.7267
  0.00123608      28.1068
  0.00125852      28.5350
  0.00128214      28.9108
  0.00130640      29.2588
  0.00132956      29.6550
  0.00135255      30.0593
  0.00137577      30.4527
  0.00140085      30.7644
  0.00142591      31.0769
  0.00144963      31.4487
  0.00147462      31.7642
  0.00150033      32.0478
  0.00152297      32.4670
  0.00154778      32.7909
  0.00157353      33.0726
  0.00159908      33.3633
  0.00162467      33.6528
  0.00164938      33.9805
  0.00167519      34.2599
  0.00170233      34.4804
  0.00172733      34.7953
  0.00175294      35.0836
  0.00178068      35.2777
  0.00180836      35.4747
  0.00183589      35.6778
  0.00186410      35.8510
  0.00189196      36.0400
  0.00192013      36.2150
  0.00194781      36.4116
  0.00197818      36.4897
  0.00200654      36.6565
  0.00203646      36.7542
  0.00206584      36.8759
  0.00209713      36.9130
  0.00216100      36.9308
  0.00219401      36.8918
  0.00223106      36.6749
  0.00236897      32.0025
  0.00271844      19.4041
