# Supplementary material for: Size effects on the mechanical behavior and the compressive failure strength of concrete: an extensive dataset
Source: Data Brief. 2020 Nov 2;33:106477. doi: 10.1016/j.dib.2020.106477 (PMC7674298; doi:10.1016/j.dib.2020.106477)
Supplement: Supplementary file 1 [file mmc1.zip › Stress_Strain_Data_DIB/C-160x320-mm/C16-B3-23.txt]

      Strain  Stress(MPa)
  0.00000000       0.0000
  0.00012708       3.1489
  0.00019477       4.8260
  0.00021511       5.3564
  0.00023889       5.7358
  0.00026161       6.1621
  0.00028202       6.6893
  0.00030520       7.0953
  0.00032908       7.4707
  0.00035045       7.9559
  0.00037218       8.4253
  0.00039010       9.0614
  0.00041237       9.5071
  0.00043610       9.8892
  0.00045686      10.4010
  0.00047761      10.9133
  0.00049867      11.4122
  0.00051886      11.9488
  0.00054262      12.3296
  0.00056040      12.9713
  0.00058166      13.4614
  0.00060330      13.9351
  0.00062466      14.4203
  0.00064645      14.8871
  0.00066342      15.5647
  0.00068541      16.0229
  0.00070705      16.4964
  0.00072740      17.0262
  0.00074730      17.5753
  0.00076956      18.0217
  0.00078849      18.6134
  0.00080942      19.1178
  0.00083311      19.5018
  0.00085373      20.0198
  0.00087494      20.5120
  0.00089541      21.0362
  0.00091664      21.5275
  0.00093786      22.0195
  0.00096053      22.4475
  0.00098131      22.9587
  0.00100290      23.4343
  0.00102681      23.8083
  0.00104713      24.3395
  0.00106961      24.7763
  0.00109216      25.2098
  0.00111418      25.6664
  0.00113763      26.0607
  0.00115937      26.5295
  0.00118100      27.0035
  0.00120430      27.4043
  0.00122594      27.8777
  0.00124921      28.2796
  0.00127268      28.6732
  0.00129565      29.0883
  0.00131944      29.4675
  0.00134272      29.8692
  0.00136576      30.2814
  0.00138819      30.7203
  0.00141227      31.0870
  0.00143615      31.4625
  0.00146183      31.7591
  0.00148558      32.1404
  0.00150904      32.5342
  0.00153383      32.8697
  0.00156067      33.1159
  0.00158340      33.5413
  0.00160922      33.8320
  0.00163490      34.1287
  0.00166010      34.4466
  0.00168602      34.7328
  0.00171176      35.0269
  0.00173721      35.3335
  0.00176554      35.5148
  0.00179152      35.7984
  0.00181930      36.0030
  0.00184742      36.1933
  0.00187640      36.3456
  0.00190340      36.5849
  0.00193427      36.6545
  0.00196545      36.7108
  0.00199738      36.7342
  0.00206586      36.5792
  0.00217423      36.1000
  0.00240467      34.5421
  0.00280168      31.3798
  0.00311694      24.6943
