# Supplementary material for: Size effects on the mechanical behavior and the compressive failure strength of concrete: an extensive dataset
Source: Data Brief. 2020 Nov 2;33:106477. doi: 10.1016/j.dib.2020.106477 (PMC7674298; doi:10.1016/j.dib.2020.106477)
Supplement: Supplementary file 1 [file mmc1.zip › Stress_Strain_Data_DIB/C-160x320-mm/C16-B3-24.txt]

      Strain  Stress(MPa)
  0.00000000       0.0000
  0.00014448       3.1858
  0.00018406       4.0587
  0.00022475       4.9558
  0.00024701       5.3800
  0.00026967       5.7862
  0.00029079       6.2613
  0.00031320       6.6788
  0.00033628       7.0662
  0.00035794       7.5172
  0.00038218       7.8528
  0.00040278       8.3512
  0.00042618       8.7244
  0.00044943       9.1042
  0.00047060       9.5770
  0.00049483       9.9133
  0.00051499      10.4312
  0.00053694      10.8691
  0.00056075      11.2240
  0.00058109      11.7340
  0.00060495      12.0867
  0.00062442      12.6356
  0.00064886      12.9623
  0.00067113      13.3860
  0.00069458      13.7568
  0.00071497      14.2645
  0.00073614      14.7372
  0.00075924      15.1240
  0.00078036      15.5992
  0.00080340      15.9883
  0.00082664      16.3686
  0.00084694      16.8804
  0.00086899      17.3142
  0.00089250      17.6823
  0.00091523      18.0854
  0.00093749      18.5093
  0.00095840      18.9939
  0.00098121      19.3936
  0.00100391      19.7982
  0.00102701      20.1847
  0.00104736      20.6943
  0.00107009      21.0973
  0.00109291      21.4963
  0.00111491      21.9322
  0.00113596      22.4105
  0.00115847      22.8234
  0.00118172      23.2032
  0.00120382      23.6344
  0.00122508      24.1033
  0.00124769      24.5119
  0.00126854      24.9992
  0.00129077      25.4246
  0.00131471      25.7734
  0.00133579      26.2504
  0.00135925      26.6211
  0.00138219      27.0148
  0.00140357      27.4782
  0.00142817      27.7976
  0.00145104      28.1946
  0.00147229      28.6638
  0.00149455      29.0879
  0.00151854      29.4349
  0.00154254      29.7812
  0.00156676      30.1177
  0.00158908      30.5389
  0.00161244      30.9141
  0.00163526      31.3133
  0.00166054      31.6024
  0.00168251      32.0395
  0.00170739      32.3464
  0.00173026      32.7433
  0.00175594      33.0147
  0.00177863      33.4196
  0.00180376      33.7153
  0.00182834      34.0357
  0.00185321      34.3430
  0.00187821      34.6446
  0.00190317      34.9483
  0.00192845      35.2372
  0.00195388      35.5197
  0.00198092      35.7302
  0.00200661      36.0007
  0.00203404      36.1937
  0.00206156      36.3829
  0.00208894      36.5781
  0.00211716      36.7358
  0.00214695      36.8230
  0.00217680      36.9077
  0.00220547      37.0453
  0.00223615      37.0929
  0.00226710      37.1285
  0.00229928      37.1093
  0.00233367      36.9909
  0.00241086      36.3785
  0.00258762      29.8946
  0.00275734      25.1448
  0.00290413      21.4207
  0.00307684      19.3760
