# Supplementary material for: Size effects on the mechanical behavior and the compressive failure strength of concrete: an extensive dataset
Source: Data Brief. 2020 Nov 2;33:106477. doi: 10.1016/j.dib.2020.106477 (PMC7674298; doi:10.1016/j.dib.2020.106477)
Supplement: Supplementary file 1 [file mmc1.zip › Stress_Strain_Data_DIB/C-160x320-mm/C16-B3-25.txt]

      Strain  Stress(MPa)
  0.00000000       0.0000
  0.00009156       2.9777
  0.00015446       5.0230
  0.00017162       5.6732
  0.00019134       6.2086
  0.00021193       6.7053
  0.00022927       7.3471
  0.00025038       7.8202
  0.00026961       8.3777
  0.00029029       8.8703
  0.00030848       9.4741
  0.00032743      10.0442
  0.00034828      10.5292
  0.00036624      11.1436
  0.00038636      11.6610
  0.00040582      12.2081
  0.00042707      12.6751
  0.00044562      13.2630
  0.00046469      13.8274
  0.00048530      14.3232
  0.00050744      14.7501
  0.00052584      15.3448
  0.00054693      15.8189
  0.00056643      16.3643
  0.00058855      16.7922
  0.00060808      17.3358
  0.00063040      17.7548
  0.00065125      18.2396
  0.00067096      18.7759
  0.00069256      19.2267
  0.00071566      19.6108
  0.00073596      20.1203
  0.00075919      20.4983
  0.00077899      21.0304
  0.00080159      21.4365
  0.00082184      21.9485
  0.00084479      22.3392
  0.00086744      22.7434
  0.00088940      23.1782
  0.00091245      23.5645
  0.00093339      24.0455
  0.00095708      24.4028
  0.00097919      24.8310
  0.00100084      25.2803
  0.00102458      25.6355
  0.00104870      25.9736
  0.00107151      26.3705
  0.00109529      26.7241
  0.00111760      27.1436
  0.00114266      27.4395
  0.00116574      27.8244
  0.00119081      28.1201
  0.00121311      28.5397
  0.00123820      28.8347
  0.00126098      29.2331
  0.00128550      29.5533
  0.00131152      29.8065
  0.00133580      30.1373
  0.00136147      30.4062
  0.00138594      30.7286
  0.00141145      31.0048
  0.00143610      31.3192
  0.00146067      31.6374
  0.00148690      31.8808
  0.00151331      32.1163
  0.00153914      32.3782
  0.00156396      32.6851
  0.00159271      32.8156
  0.00161938      33.0395
  0.00164674      33.2324
  0.00167357      33.4491
  0.00170080      33.6480
  0.00172819      33.8396
  0.00175531      34.0433
  0.00178470      34.1456
  0.00181217      34.3337
  0.00183948      34.5290
  0.00186883      34.6327
  0.00189816      34.7375
  0.00192537      34.9370
  0.00195492      35.0320
  0.00198494      35.1057
  0.00201463      35.1941
  0.00204207      35.3836
  0.00210330      35.4777
  0.00213314      35.5598
  0.00219313      35.7092
  0.00225536      35.7590
  0.00234944      35.7998
  0.00244372      35.8320
  0.00257097      35.8059
  0.00266899      35.6701
  0.00299751      35.1385
  0.00352345      32.8544
  0.00395762      30.4256
  0.00421457      28.8436
  0.00437493      27.3332
  0.00462377      26.1147
  0.00489014      24.1102
  0.00515701      22.0839
  0.00541948      20.2544
  0.00554419      18.9223
