# Supplementary material for: Size effects on the mechanical behavior and the compressive failure strength of concrete: an extensive dataset
Source: Data Brief. 2020 Nov 2;33:106477. doi: 10.1016/j.dib.2020.106477 (PMC7674298; doi:10.1016/j.dib.2020.106477)
Supplement: Supplementary file 1 [file mmc1.zip › Stress_Strain_Data_DIB/C-160x320-mm/C16-B3-26.txt]

      Strain  Stress(MPa)
  0.00000000       0.0000
  0.00026933       5.7692
  0.00028852       6.3360
  0.00031207       6.7095
  0.00033163       7.2597
  0.00035320       7.7207
  0.00037449       8.1944
  0.00039535       8.6872
  0.00041531       9.2197
  0.00043686       9.6816
  0.00045825      10.1510
  0.00047996      10.6056
  0.00050092      11.0938
  0.00052224      11.5661
  0.00054261      12.0808
  0.00056624      12.4499
  0.00058600      12.9918
  0.00060700      13.4780
  0.00062877      13.9303
  0.00065026      14.3949
  0.00067325      14.7932
  0.00069231      15.3659
  0.00071514      15.7710
  0.00073799      16.1752
  0.00075688      16.7551
  0.00077822      17.2266
  0.00080071      17.6466
  0.00082359      18.0499
  0.00084419      18.5539
  0.00086714      18.9537
  0.00088987      19.3636
  0.00091117      19.8366
  0.00093201      20.3301
  0.00095369      20.7863
  0.00097506      21.2561
  0.00099750      21.6788
  0.00102069      22.0678
  0.00104335      22.4805
  0.00106456      22.9576
  0.00108682      23.3881
  0.00111005      23.7753
  0.00113127      24.2523
  0.00115549      24.5956
  0.00117932      24.9562
  0.00120004      25.4551
  0.00122383      25.8174
  0.00124749      26.1857
  0.00126984      26.6124
  0.00129360      26.9763
  0.00131612      27.3953
  0.00134128      27.6965
  0.00136202      28.1947
  0.00138787      28.4658
  0.00141095      28.8595
  0.00143538      29.1938
  0.00145797      29.6094
  0.00148166      29.9763
  0.00150904      30.1795
  0.00153229      30.5660
  0.00155789      30.8482
  0.00158233      31.1816
  0.00160770      31.4740
  0.00163072      31.8705
  0.00165787      32.0836
  0.00168087      32.4814
  0.00170570      32.7976
  0.00173296      33.0059
  0.00175890      33.2730
  0.00178323      33.6113
  0.00180893      33.8890
  0.00183397      34.1959
  0.00186104      34.4127
  0.00188859      34.6084
  0.00191618      34.8018
  0.00194122      35.1088
  0.00196859      35.3123
  0.00199632      35.4997
  0.00202349      35.7118
  0.00205132      35.8949
  0.00207870      36.0981
  0.00210636      36.2886
  0.00213360      36.4979
  0.00216378      36.5762
  0.00219389      36.6580
  0.00222151      36.8504
  0.00225131      36.9457
  0.00228131      37.0325
  0.00231140      37.1149
  0.00234182      37.1828
  0.00237249      37.2398
  0.00240308      37.3003
  0.00246645      37.3238
  0.00253052      37.3161
  0.00266130      37.1832
  0.00277055      36.5878
  0.00329051      33.3591
  0.00355409      23.0682
