# Supplementary material for: Size effects on the mechanical behavior and the compressive failure strength of concrete: an extensive dataset
Source: Data Brief. 2020 Nov 2;33:106477. doi: 10.1016/j.dib.2020.106477 (PMC7674298; doi:10.1016/j.dib.2020.106477)
Supplement: Supplementary file 1 [file mmc1.zip › Stress_Strain_Data_DIB/C-160x320-mm/C16-B3-27.txt]

      Strain  Stress(MPa)
  0.00000000       0.0000
  0.00023121       4.6089
  0.00025325       5.0584
  0.00027527       5.5090
  0.00029884       5.8914
  0.00032210       6.2872
  0.00034587       6.6610
  0.00036912       7.0570
  0.00039235       7.4542
  0.00041339       7.9482
  0.00043551       8.3942
  0.00045867       8.7944
  0.00048018       9.2673
  0.00049962       9.8316
  0.00052255      10.2420
  0.00054389      10.7225
  0.00056435      11.2416
  0.00058498      11.7532
  0.00060557      12.2666
  0.00062842      12.6804
  0.00064782      13.2461
  0.00067006      13.6872
  0.00069173      14.1530
  0.00071226      14.6692
  0.00073314      15.1698
  0.00075343      15.6966
  0.00077479      16.1758
  0.00079631      16.6486
  0.00081783      17.1208
  0.00083866      17.6236
  0.00086036      18.0885
  0.00088026      18.6323
  0.00090217      19.0875
  0.00092499      19.5026
  0.00094631      19.9841
  0.00096725      20.4820
  0.00098741      21.0146
  0.00101124      21.3852
  0.00103040      21.9616
  0.00105384      22.3499
  0.00107506      22.8355
  0.00109616      23.3264
  0.00111925      23.7300
  0.00114102      24.1911
  0.00116354      24.6200
  0.00118495      25.0972
  0.00120830      25.4890
  0.00122900      25.9977
  0.00125311      26.3562
  0.00127495      26.8146
  0.00129758      27.2386
  0.00132089      27.6320
  0.00134468      28.0048
  0.00136788      28.4034
  0.00139143      28.7865
  0.00141436      29.1967
  0.00143906      29.5296
  0.00146262      29.9123
  0.00148864      30.1868
  0.00151168      30.5925
  0.00153677      30.9078
  0.00156265      31.1885
  0.00158754      31.5125
  0.00160999      31.9443
  0.00163768      32.1453
  0.00166344      32.4311
  0.00169211      32.5888
  0.00171722      32.9036
  0.00174548      33.0796
  0.00177284      33.2950
  0.00180065      33.4907
  0.00182884      33.6697
  0.00185901      33.7616
  0.00188906      33.8587
  0.00191728      34.0366
  0.00194738      34.1316
  0.00197729      34.2346
  0.00200768      34.3168
  0.00203746      34.4260
  0.00206815      34.4948
  0.00209951      34.5345
  0.00216283      34.5873
  0.00219442      34.6165
  0.00229120      34.6165
  0.00235709      34.5558
  0.00249280      34.2618
  0.00274256      33.2079
  0.00311411      31.0531
  0.00359710      28.2530
  0.00425626      21.9593
