# Supplementary material for: Size effects on the mechanical behavior and the compressive failure strength of concrete: an extensive dataset
Source: Data Brief. 2020 Nov 2;33:106477. doi: 10.1016/j.dib.2020.106477 (PMC7674298; doi:10.1016/j.dib.2020.106477)
Supplement: Supplementary file 1 [file mmc1.zip › Stress_Strain_Data_DIB/C-160x320-mm/C16-B3-28.txt]

      Strain  Stress(MPa)
  0.00000000       0.0000
  0.00020203       5.0264
  0.00022123       5.5955
  0.00024167       6.1096
  0.00026329       6.5713
  0.00028248       7.1411
  0.00030376       7.6180
  0.00032500       8.0967
  0.00034453       8.6516
  0.00036454       9.1845
  0.00038578       9.6636
  0.00040652      10.1645
  0.00042668      10.6911
  0.00044530      11.2859
  0.00046649      11.7668
  0.00048654      12.2984
  0.00050657      12.8306
  0.00052508      13.4303
  0.00054600      13.9233
  0.00056717      14.4054
  0.00058566      15.0059
  0.00060591      15.5286
  0.00062692      16.0177
  0.00064688      16.5528
  0.00066765      17.0528
  0.00068660      17.6329
  0.00070725      18.1376
  0.00072763      18.6544
  0.00074833      19.1574
  0.00076886      19.6677
  0.00078948      20.1737
  0.00081044      20.6652
  0.00083103      21.1724
  0.00085300      21.6192
  0.00087387      22.1140
  0.00089462      22.6146
  0.00091491      23.1355
  0.00093801      23.5320
  0.00095973      23.9893
  0.00098304      24.3768
  0.00100298      24.9132
  0.00102630      25.2997
  0.00104926      25.7025
  0.00107136      26.1428
  0.00109267      26.6188
  0.00111627      26.9930
  0.00113719      27.4861
  0.00116314      27.7563
  0.00118336      28.2800
  0.00120705      28.6505
  0.00122947      29.0767
  0.00125320      29.4456
  0.00127563      29.8717
  0.00130071      30.1803
  0.00132406      30.5656
  0.00134939      30.8634
  0.00137195      31.2834
  0.00139698      31.5946
  0.00142204      31.9042
  0.00144434      32.3358
  0.00147122      32.5651
  0.00149855      32.7742
  0.00152039      33.2263
  0.00154611      33.5070
  0.00157300      33.7354
  0.00159846      34.0272
  0.00162601      34.2267
  0.00165145      34.5196
  0.00167894      34.7215
  0.00170697      34.8993
  0.00173453      35.0983
  0.00176208      35.2978
  0.00178969      35.4942
  0.00181977      35.5816
  0.00184798      35.7520
  0.00187781      35.8501
  0.00190757      35.9519
  0.00193759      36.0417
  0.00196598      36.2039
  0.00199701      36.2488
  0.00206036      36.2824
  0.00209203      36.2992
  0.00215689      36.2658
  0.00219643      35.9341
  0.00231922      34.7545
  0.00276038      26.5726
  0.00305037      22.2466
  0.00318208      19.2526
