# Supplementary material for: Size effects on the mechanical behavior and the compressive failure strength of concrete: an extensive dataset
Source: Data Brief. 2020 Nov 2;33:106477. doi: 10.1016/j.dib.2020.106477 (PMC7674298; doi:10.1016/j.dib.2020.106477)
Supplement: Supplementary file 1 [file mmc1.zip › Stress_Strain_Data_DIB/C-160x320-mm/C16-B3-29.txt]

      Strain  Stress(MPa)
  0.00000000       0.0000
  0.00009038       2.5341
  0.00010051       2.8182
  0.00013258       3.7173
  0.00016912       4.7419
  0.00019080       5.2043
  0.00021222       5.6783
  0.00023679       6.0132
  0.00025770       6.5095
  0.00027908       6.9852
  0.00030087       7.4427
  0.00032254       7.9056
  0.00034374       8.3890
  0.00036313       8.9527
  0.00038596       9.3638
  0.00040430       9.9741
  0.00042553      10.4560
  0.00044777      10.8938
  0.00046458      11.5714
  0.00048591      12.0489
  0.00050689      12.5425
  0.00052690      13.0782
  0.00054841      13.5483
  0.00057040      13.9968
  0.00059039      14.5338
  0.00061227      14.9876
  0.00063414      15.4417
  0.00065455      15.9601
  0.00067424      16.5103
  0.00069795      16.8832
  0.00071935      17.3579
  0.00074160      17.7947
  0.00076264      18.2856
  0.00078337      18.7897
  0.00080639      19.1933
  0.00082668      19.7171
  0.00084931      20.1374
  0.00087243      20.5363
  0.00089348      21.0263
  0.00091601      21.4510
  0.00093750      21.9222
  0.00096040      22.3306
  0.00098212      22.7913
  0.00100564      23.1725
  0.00102823      23.5943
  0.00105012      24.0474
  0.00107311      24.4521
  0.00109578      24.8708
  0.00111890      25.2696
  0.00114072      25.7258
  0.00116442      26.0990
  0.00118835      26.4620
  0.00121161      26.8547
  0.00123505      27.2392
  0.00125821      27.6364
  0.00128151      28.0273
  0.00130437      28.4377
  0.00132791      28.8181
  0.00135309      29.1258
  0.00137730      29.4764
  0.00140109      29.8457
  0.00142402      30.2532
  0.00144996      30.5274
  0.00147346      30.9094
  0.00149855      31.2210
  0.00152146      31.6292
  0.00154903      31.8315
  0.00157178      32.2470
  0.00159760      32.5266
  0.00162275      32.8359
  0.00164768      33.1546
  0.00167317      33.4488
  0.00169873      33.7397
  0.00172375      34.0550
  0.00175012      34.3102
  0.00177653      34.5636
  0.00180234      34.8440
  0.00183031      35.0284
  0.00185514      35.3520
  0.00188439      35.4799
  0.00191239      35.6632
  0.00193999      35.8645
  0.00196793      36.0504
  0.00199678      36.1965
  0.00202703      36.2804
  0.00205607      36.4179
  0.00208756      36.4474
  0.00211977      36.4449
  0.00216342      35.9373
  0.00221461      35.0971
  0.00234735      33.4955
  0.00257648      30.4778
  0.00299564      23.3297
  0.00313589      18.5579
