# Supplementary material for: Size effects on the mechanical behavior and the compressive failure strength of concrete: an extensive dataset
Source: Data Brief. 2020 Nov 2;33:106477. doi: 10.1016/j.dib.2020.106477 (PMC7674298; doi:10.1016/j.dib.2020.106477)
Supplement: Supplementary file 1 [file mmc1.zip › Stress_Strain_Data_DIB/C-160x320-mm/C16-B3-30.txt]

      Strain  Stress(MPa)
  0.00000000       0.0000
  0.00008961       2.2831
  0.00010345       2.6356
  0.00013979       3.5615
  0.00017956       4.5748
  0.00019962       5.1025
  0.00022078       5.5813
  0.00024375       5.9797
  0.00026485       6.4607
  0.00028750       6.8732
  0.00031076       7.2586
  0.00033426       7.6335
  0.00035476       8.1413
  0.00037799       8.5284
  0.00039929       9.0008
  0.00041990       9.5038
  0.00044298       9.8973
  0.00046391      10.3864
  0.00048716      10.7722
  0.00050800      11.2650
  0.00052955      11.7262
  0.00054954      12.2570
  0.00057075      12.7335
  0.00059287      13.1698
  0.00061367      13.6644
  0.00063448      14.1587
  0.00065550      14.6435
  0.00067833      15.0481
  0.00069869      15.5623
  0.00071948      16.0578
  0.00074208      16.4726
  0.00076263      16.9783
  0.00078334      17.4769
  0.00080567      17.9037
  0.00082896      18.2876
  0.00084919      18.8078
  0.00087002      19.3010
  0.00089278      19.7088
  0.00091244      20.2544
  0.00093768      20.5516
  0.00095866      21.0381
  0.00098087      21.4703
  0.00100351      21.8834
  0.00102396      22.3934
  0.00104599      22.8338
  0.00106906      23.2274
  0.00109066      23.6868
  0.00111382      24.0765
  0.00113630      24.4964
  0.00115947      24.8859
  0.00118167      25.3184
  0.00120568      25.6704
  0.00122877      26.0633
  0.00125041      26.5207
  0.00127408      26.8879
  0.00129676      27.2990
  0.00131943      27.7108
  0.00134457      28.0125
  0.00136853      28.3666
  0.00139119      28.7785
  0.00141420      29.1751
  0.00143883      29.4999
  0.00146232      29.8746
  0.00148731      30.1834
  0.00151064      30.5655
  0.00153537      30.8857
  0.00156010      31.2058
  0.00158567      31.4884
  0.00161089      31.7863
  0.00163403      32.1771
  0.00166053      32.4184
  0.00168443      32.7757
  0.00171020      33.0494
  0.00173535      33.3507
  0.00176277      33.5511
  0.00178813      33.8430
  0.00181321      34.1477
  0.00184070      34.3447
  0.00186656      34.6147
  0.00189393      34.8172
  0.00192193      34.9918
  0.00194960      35.1814
  0.00197816      35.3311
  0.00200805      35.4218
  0.00203639      35.5812
  0.00206671      35.6525
  0.00209760      35.6989
  0.00212857      35.7412
  0.00216023      35.7536
  0.00219342      35.6975
  0.00226868      35.1903
  0.00242328      31.1563
  0.00274469      19.7062
