# Supplementary material for: Size effects on the mechanical behavior and the compressive failure strength of concrete: an extensive dataset
Source: Data Brief. 2020 Nov 2;33:106477. doi: 10.1016/j.dib.2020.106477 (PMC7674298; doi:10.1016/j.dib.2020.106477)
Supplement: Supplementary file 1 [file mmc1.zip › Stress_Strain_Data_DIB/C-160x320-mm/C16-B4-31.txt]

      Strain  Stress(MPa)
  0.00000000       0.0000
  0.00008887       2.5074
  0.00010154       2.8647
  0.00017006       4.7979
  0.00019247       5.2123
  0.00021302       5.7100
  0.00023615       6.0917
  0.00025708       6.5726
  0.00027761       7.0711
  0.00029741       7.6024
  0.00031794       8.1009
  0.00033917       8.5679
  0.00036054       9.0290
  0.00037916       9.6131
  0.00040030      10.0843
  0.00041912      10.6596
  0.00043955      11.1628
  0.00046030      11.6516
  0.00048124      12.1315
  0.00050116      12.6577
  0.00051917      13.2695
  0.00053886      13.8054
  0.00055935      14.3059
  0.00057981      14.8074
  0.00059990      15.3259
  0.00062050      15.8214
  0.00064126      16.3097
  0.00066123      16.8332
  0.00068163      17.3378
  0.00070406      17.7510
  0.00072424      18.2654
  0.00074446      18.7778
  0.00076555      19.2514
  0.00078530      19.7848
  0.00080369      20.3794
  0.00082613      20.7923
  0.00084639      21.3032
  0.00086639      21.8255
  0.00088684      22.3274
  0.00090920      22.7442
  0.00093019      23.2221
  0.00095047      23.7317
  0.00097364      24.1121
  0.00099379      24.6274
  0.00101621      25.0413
  0.00103897      25.4398
  0.00105817      25.9983
  0.00108388      26.2645
  0.00110453      26.7578
  0.00112788      27.1295
  0.00115044      27.5373
  0.00117173      28.0016
  0.00119457      28.3968
  0.00121776      28.7761
  0.00124061      29.1705
  0.00126490      29.5005
  0.00128642      29.9547
  0.00130989      30.3214
  0.00133465      30.6302
  0.00135760      31.0202
  0.00138243      31.3257
  0.00140526      31.7212
  0.00142993      32.0344
  0.00145472      32.3415
  0.00147996      32.6289
  0.00150276      33.0257
  0.00152867      33.2830
  0.00155347      33.5899
  0.00157948      33.8427
  0.00160414      34.1562
  0.00162922      34.4506
  0.00165664      34.6402
  0.00168381      34.8408
  0.00171128      35.0281
  0.00173879      35.2138
  0.00176451      35.4797
  0.00179371      35.5891
  0.00182056      35.8043
  0.00184807      35.9897
  0.00187807      36.0638
  0.00190732      36.1710
  0.00193491      36.3529
  0.00196426      36.4561
  0.00202414      36.6092
  0.00208558      36.6920
  0.00214774      36.7430
  0.00221064      36.7604
  0.00230560      36.7592
  0.00237244      36.5999
  0.00260806      35.9675
  0.00300834      33.6270
  0.00409496      28.8903
  0.00453692      21.8412
  0.00492040      18.8352
