# Supplementary material for: Size effects on the mechanical behavior and the compressive failure strength of concrete: an extensive dataset
Source: Data Brief. 2020 Nov 2;33:106477. doi: 10.1016/j.dib.2020.106477 (PMC7674298; doi:10.1016/j.dib.2020.106477)
Supplement: Supplementary file 1 [file mmc1.zip › Stress_Strain_Data_DIB/C-160x320-mm/C16-B4-32.txt]

      Strain  Stress(MPa)
  0.00000000       0.0000
  0.00010949       2.4821
  0.00011911       2.7004
  0.00019149       4.3413
  0.00021154       4.7957
  0.00023128       5.3260
  0.00025449       5.6999
  0.00027557       6.1702
  0.00029827       6.5673
  0.00031812       7.0926
  0.00033962       7.5437
  0.00036065       8.0160
  0.00038309       8.4246
  0.00040365       8.9181
  0.00042612       9.3256
  0.00044675       9.8156
  0.00046740      10.3051
  0.00048994      10.7097
  0.00050915      11.2636
  0.00053081      11.7078
  0.00055033      12.2479
  0.00057167      12.7064
  0.00058999      13.3007
  0.00061090      13.7783
  0.00062932      14.3679
  0.00064965      14.8716
  0.00066971      15.3877
  0.00068988      15.8987
  0.00071018      16.4039
  0.00073084      16.8928
  0.00075089      17.4091
  0.00076887      18.0188
  0.00078915      18.5249
  0.00081025      18.9942
  0.00083022      19.5139
  0.00085288      19.9131
  0.00087292      20.4299
  0.00089239      20.9724
  0.00091367      21.4334
  0.00093380      21.9460
  0.00095373      22.4678
  0.00097601      22.8840
  0.00099679      23.3673
  0.00101673      23.8888
  0.00103942      24.2863
  0.00105963      24.7956
  0.00108261      25.1800
  0.00110352      25.6579
  0.00112522      26.0996
  0.00114754      26.5141
  0.00116891      26.9708
  0.00119191      27.3544
  0.00121256      27.8437
  0.00123592      28.2111
  0.00125802      28.6354
  0.00127883      29.1176
  0.00130331      29.4343
  0.00132636      29.8157
  0.00134888      30.2210
  0.00137160      30.6168
  0.00139327      31.0606
  0.00141891      31.3250
  0.00143961      31.8120
  0.00146597      32.0444
  0.00148818      32.4635
  0.00151531      32.6609
  0.00153771      33.0716
  0.00156219      33.3884
  0.00158704      33.6889
  0.00161166      33.9993
  0.00163900      34.1874
  0.00166389      34.4859
  0.00169076      34.6953
  0.00171555      34.9979
  0.00174091      35.2753
  0.00176839      35.4570
  0.00179500      35.6778
  0.00182236      35.8653
  0.00185082      36.0028
  0.00187892      36.1567
  0.00190611      36.3515
  0.00193491      36.4738
  0.00196498      36.5390
  0.00199430      36.6378
  0.00202458      36.6934
  0.00205440      36.7697
  0.00208449      36.8339
  0.00214656      36.8774
  0.00217763      36.8974
  0.00224162      36.8542
  0.00240581      36.5568
  0.00271562      35.3779
  0.00320125      30.5393
  0.00347002      24.1120
  0.00380896      18.7825
