# Supplementary material for: Size effects on the mechanical behavior and the compressive failure strength of concrete: an extensive dataset
Source: Data Brief. 2020 Nov 2;33:106477. doi: 10.1016/j.dib.2020.106477 (PMC7674298; doi:10.1016/j.dib.2020.106477)
Supplement: Supplementary file 1 [file mmc1.zip › Stress_Strain_Data_DIB/C-160x320-mm/C16-B4-33.txt]

      Strain  Stress(MPa)
  0.00000000       0.0000
  0.00012569       2.8604
  0.00019187       4.3663
  0.00021447       4.8807
  0.00023662       5.3160
  0.00025745       5.8100
  0.00027675       6.3717
  0.00029940       6.7849
  0.00032263       7.1722
  0.00034257       7.7058
  0.00036414       8.1672
  0.00038523       8.6495
  0.00040623       9.1359
  0.00042767       9.6026
  0.00044765      10.1348
  0.00046913      10.5995
  0.00049082      11.0553
  0.00051174      11.5456
  0.00053290      12.0250
  0.00055327      12.5393
  0.00057462      13.0101
  0.00059591      13.4836
  0.00061739      13.9486
  0.00063777      14.4629
  0.00065688      15.0331
  0.00068022      15.4155
  0.00070074      15.9236
  0.00072167      16.4130
  0.00074113      16.9677
  0.00076497      17.3281
  0.00078307      17.9436
  0.00080399      18.4334
  0.00082745      18.8106
  0.00084774      19.3285
  0.00086864      19.8196
  0.00088874      20.3459
  0.00090968      20.8348
  0.00093208      21.2590
  0.00095253      21.7702
  0.00097534      22.1760
  0.00099848      22.5673
  0.00101839      23.1024
  0.00104022      23.5518
  0.00106422      23.9049
  0.00108480      24.4102
  0.00110808      24.7951
  0.00113065      25.2120
  0.00115177      25.6931
  0.00117536      26.0646
  0.00119850      26.4560
  0.00122169      26.8448
  0.00124395      27.2754
  0.00126710      27.6666
  0.00128986      28.0744
  0.00131567      28.3474
  0.00133803      28.7734
  0.00136113      29.1664
  0.00138476      29.5361
  0.00140967      29.8487
  0.00143448      30.1659
  0.00145794      30.5434
  0.00148073      30.9502
  0.00150721      31.1929
  0.00153085      31.5624
  0.00155551      31.8861
  0.00158329      32.0713
  0.00160809      32.3888
  0.00163377      32.6672
  0.00165884      32.9730
  0.00168609      33.1817
  0.00171360      33.3788
  0.00174144      33.5615
  0.00176637      33.8735
  0.00179358      34.0840
  0.00182156      34.2601
  0.00184936      34.4446
  0.00187630      34.6672
  0.00190589      34.7718
  0.00193359      34.9607
  0.00196339      35.0561
  0.00199111      35.2442
  0.00202127      35.3235
  0.00205133      35.4076
  0.00208132      35.4943
  0.00211158      35.5696
  0.00214153      35.6581
  0.00220392      35.7251
  0.00223497      35.7653
  0.00226616      35.7988
  0.00236207      35.7959
  0.00249272      35.6695
  0.00269608      35.1509
  0.00293530      33.0396
  0.00352825      26.5679
  0.00386508      18.7000
