# Supplementary material for: Size effects on the mechanical behavior and the compressive failure strength of concrete: an extensive dataset
Source: Data Brief. 2020 Nov 2;33:106477. doi: 10.1016/j.dib.2020.106477 (PMC7674298; doi:10.1016/j.dib.2020.106477)
Supplement: Supplementary file 1 [file mmc1.zip › Stress_Strain_Data_DIB/C-160x320-mm/C16-B4-34.txt]

      Strain  Stress(MPa)
  0.00000000       0.0000
  0.00020078       4.8185
  0.00021998       5.3795
  0.00024084       5.8663
  0.00025946       6.4532
  0.00028048       6.9329
  0.00029913       7.5182
  0.00032058       7.9788
  0.00034183       8.4481
  0.00036197       8.9671
  0.00038212       9.4853
  0.00040358       9.9455
  0.00042385      10.4584
  0.00044678      10.8527
  0.00046696      11.3697
  0.00048521      11.9730
  0.00050558      12.4817
  0.00052398      13.0784
  0.00054533      13.5436
  0.00056660      14.0119
  0.00058762      14.4915
  0.00060784      15.0070
  0.00062554      15.6348
  0.00064611      16.1344
  0.00066638      16.6478
  0.00068713      17.1394
  0.00070755      17.6455
  0.00072984      18.0686
  0.00075056      18.5617
  0.00076857      19.1757
  0.00078901      19.6811
  0.00081171      20.0854
  0.00083209      20.5938
  0.00085464      21.0052
  0.00087546      21.4934
  0.00089589      21.9995
  0.00091772      22.4430
  0.00093836      22.9397
  0.00096073      23.3586
  0.00098321      23.7731
  0.00100444      24.2432
  0.00102786      24.6153
  0.00104780      25.1431
  0.00107153      25.5018
  0.00109307      25.9583
  0.00111380      26.4507
  0.00113784      26.7953
  0.00116056      27.1986
  0.00118312      27.6097
  0.00120416      28.0884
  0.00122651      28.5085
  0.00106679      37.0693
