# Supplementary material for: Size effects on the mechanical behavior and the compressive failure strength of concrete: an extensive dataset
Source: Data Brief. 2020 Nov 2;33:106477. doi: 10.1016/j.dib.2020.106477 (PMC7674298; doi:10.1016/j.dib.2020.106477)
Supplement: Supplementary file 1 [file mmc1.zip › Stress_Strain_Data_DIB/C-160x320-mm/C16-B4-35.txt]

      Strain  Stress(MPa)
  0.00000000       0.0000
  0.00013056       2.7094
  0.00021610       4.4845
  0.00023361       5.1177
  0.00024790       5.8959
  0.00026728       6.4450
  0.00028376       7.1244
  0.00030088       7.7754
  0.00031792       8.4299
  0.00033572       9.0500
  0.00035581       9.5676
  0.00037352      10.1917
  0.00039408      10.6883
  0.00041359      11.2317
  0.00042965      11.9302
  0.00044833      12.5109
  0.00046780      13.0562
  0.00048653      13.6348
  0.00050467      14.2397
  0.00052559      14.7200
  0.00054404      15.3111
  0.00056230      15.9107
  0.00058098      16.4913
  0.00060185      16.9736
  0.00061905      17.6211
  0.00063997      18.1012
  0.00065991      18.6254
  0.00068027      19.1309
  0.00070058      19.6384
  0.00071812      20.2704
  0.00073880      20.7613
  0.00075894      21.2764
  0.00078172      21.6730
  0.00079959      22.2905
  0.00081938      22.8213
  0.00083975      23.3262
  0.00086027      23.8241
  0.00088265      24.2387
  0.00090323      24.7345
  0.00092269      25.2803
  0.00094477      25.7084
  0.00096744      26.1099
  0.00098961      26.5339
  0.00100956      27.0575
  0.00103105      27.5120
  0.00105318      27.9383
  0.00107416      28.4155
  0.00109761      28.7823
  0.00112007      29.1934
  0.00114298      29.5842
  0.00116529      30.0017
  0.00118833      30.3868
  0.00121023      30.8230
  0.00123339      31.2028
  0.00125579      31.6167
  0.00127827      32.0265
  0.00130285      32.3427
  0.00132564      32.7390
  0.00134802      33.1533
  0.00137300      33.4515
  0.00139807      33.7451
  0.00142098      34.1360
  0.00144548      34.4557
  0.00147026      34.7626
  0.00149464      35.0874
  0.00152009      35.3639
  0.00154506      35.6627
  0.00156968      35.9764
  0.00159712      36.1642
  0.00162198      36.4673
  0.00164753      36.7396
  0.00167424      36.9597
  0.00170106      37.1751
  0.00172953      37.3165
  0.00175684      37.5097
  0.00178447      37.6885
  0.00181401      37.7817
  0.00184377      37.8652
  0.00187372      37.9401
  0.00190419      37.9915
  0.00193468      38.0421
  0.00196601      38.0547
  0.00203040      38.0027
  0.00213165      37.7152
  0.00252484      35.6762
  0.00284031      27.1901
  0.00298941      23.3352
  0.00309371      21.4911
  0.00319329      19.8592
