# Supplementary material for: Size effects on the mechanical behavior and the compressive failure strength of concrete: an extensive dataset
Source: Data Brief. 2020 Nov 2;33:106477. doi: 10.1016/j.dib.2020.106477 (PMC7674298; doi:10.1016/j.dib.2020.106477)
Supplement: Supplementary file 1 [file mmc1.zip › Stress_Strain_Data_DIB/C-160x320-mm/C16-B4-36.txt]

      Strain  Stress(MPa)
  0.00000000       0.0000
  0.00010544       2.6988
  0.00015975       4.0891
  0.00017622       4.5105
  0.00019354       5.1599
  0.00021522       5.6153
  0.00023509       6.1515
  0.00025631       6.6275
  0.00027753       7.1036
  0.00029999       7.5245
  0.00031747       8.1671
  0.00033819       8.6654
  0.00035796       9.2057
  0.00037922       9.6803
  0.00039996      10.1773
  0.00041900      10.7503
  0.00043915      11.2742
  0.00046127      11.7100
  0.00048196      12.2098
  0.00050070      12.7960
  0.00051974      13.3692
  0.00054118      13.8354
  0.00056117      14.3661
  0.00058253      14.8360
  0.00060345      15.3255
  0.00062402      15.8304
  0.00064221      16.4412
  0.00066245      16.9606
  0.00068360      17.4397
  0.00070392      17.9560
  0.00072412      18.4775
  0.00074469      18.9824
  0.00076484      19.5060
  0.00078548      20.0077
  0.00080660      20.4882
  0.00082585      21.0522
  0.00084735      21.5157
  0.00087006      21.9254
  0.00089027      22.4465
  0.00090995      22.9909
  0.00093157      23.4491
  0.00095380      23.8803
  0.00097482      24.3655
  0.00099538      24.8708
  0.00101814      25.2783
  0.00103904      25.7685
  0.00106069      26.2255
  0.00108157      26.7166
  0.00110548      27.0732
  0.00112678      27.5459
  0.00114961      27.9502
  0.00117052      28.4400
  0.00119336      28.8439
  0.00121642      29.2381
  0.00123677      29.7530
  0.00125986      30.1460
  0.00128268      30.5509
  0.00130571      30.9464
  0.00132866      31.3457
  0.00135081      31.7802
  0.00137382      32.1771
  0.00139721      32.5563
  0.00142214      32.8676
  0.00144556      33.2459
  0.00147021      33.5697
  0.00149325      33.9645
  0.00151799      34.2844
  0.00154087      34.6867
  0.00156520      35.0242
  0.00159011      35.3361
  0.00161604      35.6029
  0.00164064      35.9288
  0.00166670      36.1897
  0.00169106      36.5260
  0.00171699      36.7928
  0.00174392      37.0150
  0.00176862      37.3363
  0.00179701      37.4936
  0.00182129      37.8337
  0.00185175      37.8988
  0.00187918      38.0990
  0.00190680      38.2903
  0.00193484      38.4632
  0.00196213      38.6698
  0.00199228      38.7485
  0.00202202      38.8460
  0.00205189      38.9373
  0.00208032      39.0931
  0.00211092      39.1523
  0.00214156      39.2092
  0.00220452      39.2493
  0.00223626      39.2577
  0.00233346      39.1949
  0.00246890      38.8512
  0.00278356      37.6375
  0.00324992      35.3571
  0.00359663      31.2993
  0.00424813      26.4657
  0.00494380      19.6689
