# Supplementary material for: Size effects on the mechanical behavior and the compressive failure strength of concrete: an extensive dataset
Source: Data Brief. 2020 Nov 2;33:106477. doi: 10.1016/j.dib.2020.106477 (PMC7674298; doi:10.1016/j.dib.2020.106477)
Supplement: Supplementary file 1 [file mmc1.zip › Stress_Strain_Data_DIB/C-160x320-mm/C16-B4-37.txt]

      Strain  Stress(MPa)
  0.00000000       0.0000
  0.00013300       2.5410
  0.00022164       4.2347
  0.00024429       4.6675
  0.00026713       5.0692
  0.00028884       5.5206
  0.00031215       5.9013
  0.00033827       6.1563
  0.00036013       6.6015
  0.00038322       6.9921
  0.00040466       7.4558
  0.00042847       7.8140
  0.00044924       8.3078
  0.00047351       8.6457
  0.00049617       9.0548
  0.00051743       9.5271
  0.00054091       9.8999
  0.00056183      10.3867
  0.00058325      10.8515
  0.00060419      11.3378
  0.00062706      11.7378
  0.00064792      12.2273
  0.00066952      12.6842
  0.00069082      13.1543
  0.00071212      13.6243
  0.00073221      14.1486
  0.00075322      14.6313
  0.00077361      15.1420
  0.00079421      15.6434
  0.00081736      16.0310
  0.00083831      16.5165
  0.00085868      17.0280
  0.00087894      17.5446
  0.00090207      17.9333
  0.00092206      18.4617
  0.00094247      18.9713
  0.00096567      19.3566
  0.00098582      19.8781
  0.00100591      20.4020
  0.00102830      20.8235
  0.00104945      21.3003
  0.00107227      21.7027
  0.00109471      22.1223
  0.00111531      22.6232
  0.00113838      23.0145
  0.00115901      23.5147
  0.00118138      23.9370
  0.00120484      24.3107
  0.00122388      24.8814
  0.00124732      25.2564
  0.00126810      25.7493
  0.00129182      26.1117
  0.00131327      26.5750
  0.00133685      26.9435
  0.00135738      27.4479
  0.00138089      27.8198
  0.00140353      28.2302
  0.00142640      28.6302
  0.00144957      29.0170
  0.00147260      29.4097
  0.00149472      29.8434
  0.00151778      30.2351
  0.00154065      30.6353
  0.00156638      30.9078
  0.00158874      31.3306
  0.00161380      31.6332
  0.00163628      32.0507
  0.00165916      32.4502
  0.00168435      32.7471
  0.00170899      33.0683
  0.00173458      33.3470
  0.00175928      33.6657
  0.00178390      33.9879
  0.00180723      34.3675
  0.00183419      34.5852
  0.00185798      34.9445
  0.00188446      35.1835
  0.00191166      35.3906
  0.00193704      35.6787
  0.00196209      35.9820
  0.00198944      36.1824
  0.00201697      36.3748
  0.00204473      36.5571
  0.00207225      36.7497
  0.00209943      36.9580
  0.00212682      37.1565
  0.00215473      37.3320
  0.00218278      37.5011
  0.00221270      37.5870
  0.00224255      37.6758
  0.00227259      37.7567
  0.00230274      37.8323
  0.00233373      37.8704
  0.00236467      37.9110
  0.00242797      37.9284
  0.00249338      37.8518
  0.00259711      37.4870
  0.00273036      35.8064
  0.00311502      28.5979
  0.00349936      21.4037
