# Supplementary material for: Size effects on the mechanical behavior and the compressive failure strength of concrete: an extensive dataset
Source: Data Brief. 2020 Nov 2;33:106477. doi: 10.1016/j.dib.2020.106477 (PMC7674298; doi:10.1016/j.dib.2020.106477)
Supplement: Supplementary file 1 [file mmc1.zip › Stress_Strain_Data_DIB/C-160x320-mm/C16-B4-38.txt]

      Strain  Stress(MPa)
  0.00000000       0.0000
  0.00011602       2.2952
  0.00012939       2.5597
  0.00022036       4.3595
  0.00024077       4.7631
  0.00026454       5.1195
  0.00028582       5.5874
  0.00031069       5.8952
  0.00033256       6.3365
  0.00035654       6.6840
  0.00037939       7.0816
  0.00040114       7.5288
  0.00042455       7.9014
  0.00044685       8.3238
  0.00046756       8.8173
  0.00049174       9.1552
  0.00051296       9.6260
  0.00053395      10.1071
  0.00055608      10.5368
  0.00057886      10.9376
  0.00059751      11.5235
  0.00061798      12.0277
  0.00064197      12.3743
  0.00066081      12.9513
  0.00068164      13.4392
  0.00070329      13.8911
  0.00072452      14.3609
  0.00074457      14.8840
  0.00076530      15.3766
  0.00078522      15.9055
  0.00080784      16.3135
  0.00082864      16.8028
  0.00084930      17.2986
  0.00086972      17.8050
  0.00088998      18.3185
  0.00091215      18.7468
  0.00093297      19.2353
  0.00095346      19.7386
  0.00097377      20.2499
  0.00099660      20.6484
  0.00101653      21.1769
  0.00103729      21.6682
  0.00105926      22.1052
  0.00107987      22.6031
  0.00110324      22.9775
  0.00112359      23.4870
  0.00114620      23.8955
  0.00116652      24.4062
  0.00118976      24.7867
  0.00121147      25.2354
  0.00123252      25.7139
  0.00125637      26.0666
  0.00127680      26.5726
  0.00130042      26.9358
  0.00132190      27.3951
  0.00134445      27.8061
  0.00136768      28.1872
  0.00139035      28.5929
  0.00141356      28.9746
  0.00143616      29.3836
  0.00145899      29.7823
  0.00148145      30.1973
  0.00150443      30.5893
  0.00152939      30.8928
  0.00155146      31.3252
  0.00157682      31.6109
  0.00159923      32.0284
  0.00162498      32.2963
  0.00164703      32.7301
  0.00167265      33.0040
  0.00169754      33.3105
  0.00172205      33.6337
  0.00174730      33.9245
  0.00177222      34.2294
  0.00179807      34.4931
  0.00182291      34.8021
  0.00184997      35.0117
  0.00187497      35.3133
  0.00190213      35.5180
  0.00192695      35.8277
  0.00195400      36.0378
  0.00197875      36.3508
  0.00200840      36.4442
  0.00203338      36.7467
  0.00206284      36.8493
  0.00209016      37.0468
  0.00211733      37.2516
  0.00214515      37.4273
  0.00217498      37.5127
  0.00220231      37.7101
  0.00223178      37.8118
  0.00226156      37.9000
  0.00229122      37.9934
  0.00232094      38.0837
  0.00235142      38.1403
  0.00238126      38.2255
  0.00241109      38.3112
  0.00247305      38.3800
  0.00250349      38.4382
  0.00256615      38.4755
  0.00262871      38.5171
  0.00275706      38.4561
  0.00295195      38.2589
  0.00309552      37.5173
  0.00348589      35.6767
  0.00402982      32.6479
  0.00463334      28.3741
  0.00493782      24.6958
  0.00538217      21.8614
  0.00571325      19.8330
