# Supplementary material for: Size effects on the mechanical behavior and the compressive failure strength of concrete: an extensive dataset
Source: Data Brief. 2020 Nov 2;33:106477. doi: 10.1016/j.dib.2020.106477 (PMC7674298; doi:10.1016/j.dib.2020.106477)
Supplement: Supplementary file 1 [file mmc1.zip › Stress_Strain_Data_DIB/C-160x320-mm/C16-B4-39.txt]

      Strain  Stress(MPa)
  0.00000000       0.0000
  0.00009424       2.2667
  0.00010497       2.5249
  0.00018586       4.4704
  0.00020691       4.9767
  0.00022937       5.3944
  0.00025072       5.8615
  0.00027140       6.3587
  0.00029228       6.8471
  0.00031251       7.3641
  0.00033353       7.8462
  0.00035584       8.2707
  0.00037660       8.7642
  0.00040107       9.0923
  0.00041931       9.6982
  0.00044016      10.1877
  0.00046135      10.6624
  0.00048100      11.2052
  0.00050141      11.7146
  0.00052217      12.2081
  0.00054154      12.7638
  0.00056266      13.2409
  0.00058316      13.7463
  0.00060161      14.3429
  0.00062230      14.8395
  0.00064290      15.3404
  0.00066139      15.9350
  0.00068152      16.4566
  0.00070173      16.9749
  0.00072261      17.4630
  0.00074302      17.9723
  0.00076319      18.4923
  0.00078293      19.0312
  0.00080381      19.5193
  0.00082452      20.0151
  0.00084465      20.5367
  0.00086560      21.0218
  0.00088749      21.4653
  0.00090635      22.0433
  0.00092790      22.5017
  0.00094654      23.0899
  0.00096941      23.4891
  0.00099046      23.9700
  0.00101292      24.3879
  0.00103213      24.9505
  0.00105406      25.3920
  0.00107479      25.8868
  0.00109680      26.3247
  0.00112005      26.7072
  0.00114050      27.2144
  0.00116416      27.5787
  0.00118723      27.9694
  0.00121045      28.3529
  0.00123032      28.8861
  0.00125392      29.2531
  0.00127645      29.6679
  0.00129993      30.0399
  0.00132300      30.4305
  0.00134584      30.8313
  0.00137072      31.1414
  0.00139513      31.4722
  0.00141836      31.8553
  0.00144342      32.1572
  0.00146851      32.4576
  0.00149112      32.8690
  0.00151789      33.0941
  0.00154315      33.3871
  0.00156820      33.6896
  0.00159281      34.0114
  0.00162088      34.1787
  0.00164823      34.3784
  0.00167357      34.6677
  0.00170181      34.8276
  0.00172939      35.0172
  0.00175696      35.2071
  0.00178653      35.3077
  0.00181462      35.4742
  0.00184505      35.5364
  0.00187543      35.6012
  0.00190640      35.6395
  0.00193783      35.6573
  0.00197030      35.6283
  0.00200770      35.3800
  0.00250911      21.5342
  0.00281826      19.1021
