# Supplementary material for: Size effects on the mechanical behavior and the compressive failure strength of concrete: an extensive dataset
Source: Data Brief. 2020 Nov 2;33:106477. doi: 10.1016/j.dib.2020.106477 (PMC7674298; doi:10.1016/j.dib.2020.106477)
Supplement: Supplementary file 1 [file mmc1.zip › Stress_Strain_Data_DIB/C-160x320-mm/C16-B4-40.txt]

      Strain  Stress(MPa)
  0.00000000       0.0000
  0.00012316       2.7426
  0.00021079       4.6939
  0.00023522       5.0148
  0.00025996       5.3217
  0.00028327       5.6927
  0.00030634       6.0749
  0.00032733       6.5505
  0.00034987       6.9562
  0.00037397       7.2919
  0.00039459       7.7840
  0.00041783       8.1583
  0.00044171       8.5042
  0.00046313       8.9605
  0.00048623       9.3409
  0.00050821       9.7721
  0.00053025      10.2006
  0.00055347      10.5759
  0.00057329      11.1041
  0.00059518      11.5390
  0.00061681      11.9860
  0.00063891      12.4116
  0.00066006      12.8798
  0.00068347      13.2467
  0.00070442      13.7238
  0.00072627      14.1610
  0.00074816      14.5959
  0.00077090      14.9927
  0.00079376      15.3840
  0.00081424      15.8825
  0.00083495      16.3708
  0.00085771      16.7667
  0.00087988      17.1895
  0.00090091      17.6632
  0.00092293      18.0925
  0.00094566      18.4897
  0.00096518      19.0312
  0.00098823      19.4141
  0.00101141      19.7915
  0.00103341      20.2214
  0.00105587      20.6312
  0.00107814      21.0489
  0.00110137      21.4237
  0.00112094      21.9633
  0.00114390      22.3502
  0.00116582      22.7838
  0.00118851      23.1831
  0.00121321      23.4919
  0.00123587      23.8922
  0.00125859      24.2900
  0.00128044      24.7272
  0.00130382      25.0948
  0.00132708      25.4685
  0.00134970      25.8709
  0.00137376      26.2083
  0.00139830      26.5241
  0.00142181      26.8866
  0.00144508      27.2594
  0.00146795      27.6503
  0.00149286      27.9497
  0.00151773      28.2509
  0.00154245      28.5587
  0.00156662      28.8914
  0.00159006      29.2566
  0.00161437      29.5828
  0.00164229      29.7471
  0.00166766      30.0256
  0.00169268      30.3199
  0.00171710      30.6411
  0.00174426      30.8392
  0.00176954      31.1219
  0.00179611      31.3466
  0.00182330      31.5433
  0.00185086      31.7235
  0.00187770      31.9362
  0.00190465      32.1434
  0.00193178      32.3431
  0.00196174      32.4152
  0.00199115      32.5120
  0.00201892      32.6830
  0.00204859      32.7680
  0.00207835      32.8494
  0.00213979      32.9251
  0.00217014      32.9799
  0.00223186      33.0434
  0.00226242      33.0886
  0.00235713      33.0880
  0.00251698      32.9973
  0.00274214      32.8082
  0.00288562      32.0342
  0.00326037      30.7960
  0.00353512      29.7966
  0.00374860      28.7136
  0.00386500      27.7376
  0.00405619      26.2376
  0.00417226      25.2763
  0.00432860      23.9241
  0.00445054      22.6990
  0.00450537      21.6530
  0.00462122      20.7016
  0.00473656      19.7731
  0.00485375      18.7618
  0.00490723      17.7766
  0.00505635      16.7485
