# Supplementary material for: Size effects on the mechanical behavior and the compressive failure strength of concrete: an extensive dataset
Source: Data Brief. 2020 Nov 2;33:106477. doi: 10.1016/j.dib.2020.106477 (PMC7674298; doi:10.1016/j.dib.2020.106477)
Supplement: Supplementary file 1 [file mmc1.zip › Stress_Strain_Data_DIB/C-40x80-mm/C4-B1-1.txt]

      Strain  Stress(MPa)
  0.00000000       0.0000
  0.00004580       0.2653
  0.00004656       0.2698
  0.00004672       0.2707
  0.00004655       0.2697
  0.00004712       0.2730
  0.00004626       0.2680
  0.00004629       0.2682
  0.00004636       0.2686
  0.00004676       0.2709
  0.00004661       0.2700
  0.00004708       0.2727
  0.00004712       0.2730
  0.00004751       0.2753
  0.00004616       0.2675
  0.00004767       0.2762
  0.00004629       0.2682
  0.00004621       0.2677
  0.00004589       0.2658
  0.00004641       0.2689
  0.00004595       0.2662
  0.00004683       0.2713
  0.00004566       0.2646
  0.00004602       0.2666
  0.00004682       0.2713
  0.00004640       0.2688
  0.00004576       0.2651
  0.00004661       0.2700
  0.00004629       0.2682
  0.00004594       0.2662
  0.00004615       0.2674
  0.00004579       0.2653
  0.00004692       0.2718
  0.00004665       0.2703
  0.00004596       0.2663
  0.00004567       0.2646
  0.00004656       0.2698
  0.00004650       0.2694
  0.00004614       0.2673
  0.00004708       0.2727
  0.00004622       0.2678
  0.00004643       0.2690
  0.00004650       0.2694
  0.00004676       0.2709
  0.00004616       0.2675
  0.00004610       0.2671
  0.00004593       0.2661
  0.00004620       0.2676
  0.00004640       0.2688
  0.00004788       0.2774
  0.00004795       0.2778
  0.00004788       0.2774
  0.00004792       0.2776
  0.00004713       0.2731
  0.00004804       0.2783
  0.00004930       0.2856
  0.00004921       0.2851
  0.00005033       0.2916
  0.00004939       0.2861
  0.00005044       0.2922
  0.00005068       0.2936
  0.00005116       0.2964
  0.00005125       0.2969
  0.00005194       0.3009
  0.00005245       0.3039
  0.00005233       0.3032
  0.00005333       0.3090
  0.00005320       0.3082
  0.00005262       0.3048
  0.00005428       0.3144
  0.00005517       0.3196
  0.00005409       0.3134
  0.00005531       0.3204
  0.00005544       0.3212
  0.00005592       0.3240
  0.00005520       0.3198
  0.00005619       0.3255
  0.00005730       0.3320
  0.00005645       0.3270
  0.00005715       0.3311
  0.00005738       0.3324
  0.00005690       0.3297
  0.00005945       0.3444
  0.00005791       0.3355
  0.00005825       0.3375
  0.00005967       0.3457
  0.00005746       0.3329
  0.00005905       0.3421
  0.00005983       0.3466
  0.00005816       0.3369
  0.00006040       0.3499
  0.00005933       0.3437
  0.00005902       0.3419
  0.00006093       0.3530
  0.00006012       0.3483
  0.00005994       0.3473
  0.00006129       0.3551
  0.00005997       0.3475
  0.00006119       0.3545
  0.00006112       0.3541
  0.00006072       0.3518
  0.00006219       0.3603
  0.00006322       0.3663
  0.00006058       0.3510
  0.00006248       0.3620
  0.00006200       0.3592
  0.00006047       0.3504
  0.00006221       0.3604
  0.00006166       0.3573
  0.00006171       0.3575
  0.00006322       0.3663
  0.00006238       0.3614
  0.00006243       0.3617
  0.00006363       0.3687
  0.00006317       0.3660
  0.00006349       0.3678
  0.00006437       0.3729
  0.00006336       0.3671
  0.00006451       0.3738
  0.00006418       0.3718
  0.00006520       0.3778
  0.00006526       0.3781
  0.00006554       0.3797
  0.00006499       0.3765
  0.00006589       0.3818
  0.00006597       0.3822
  0.00006755       0.3914
  0.00006769       0.3922
  0.00006721       0.3894
  0.00006692       0.3877
  0.00006783       0.3930
  0.00006857       0.3973
  0.00006828       0.3956
  0.00006834       0.3959
  0.00006900       0.3997
  0.00006998       0.4054
  0.00006939       0.4020
  0.00007080       0.4102
  0.00007234       0.4191
  0.00007477       0.4332
  0.00007541       0.4369
  0.00007619       0.4414
  0.00007664       0.4440
  0.00007664       0.4440
  0.00007886       0.4569
  0.00007846       0.4545
  0.00007880       0.4565
  0.00007963       0.4614
  0.00008007       0.4639
  0.00008070       0.4676
  0.00008088       0.4686
  0.00008175       0.4736
  0.00008259       0.4785
  0.00008335       0.4829
  0.00008454       0.4898
  0.00008614       0.4991
  0.00008688       0.5033
  0.00008737       0.5062
  0.00008795       0.5095
  0.00008907       0.5160
  0.00008959       0.5191
  0.00009105       0.5275
  0.00009162       0.5308
  0.00009241       0.5354
  0.00009319       0.5399
  0.00009509       0.5509
  0.00009680       0.5608
  0.00009626       0.5577
  0.00009895       0.5733
  0.00009941       0.5759
  0.00010041       0.5817
  0.00010092       0.5847
  0.00010209       0.5915
  0.00010269       0.5949
  0.00010256       0.5942
  0.00010443       0.6050
  0.00010428       0.6042
  0.00010611       0.6147
  0.00010686       0.6191
  0.00010707       0.6203
  0.00010869       0.6297
  0.00011082       0.6421
  0.00011042       0.6398
  0.00011081       0.6420
  0.00011212       0.6496
  0.00011417       0.6615
  0.00011486       0.6655
  0.00011572       0.6704
  0.00011679       0.6766
  0.00011707       0.6782
  0.00011773       0.6821
  0.00011879       0.6882
  0.00012088       0.7004
  0.00012081       0.6999
  0.00012199       0.7067
  0.00012171       0.7051
  0.00012404       0.7187
  0.00012418       0.7194
  0.00012459       0.7218
  0.00012575       0.7285
  0.00012767       0.7397
  0.00012825       0.7430
  0.00012943       0.7499
  0.00013010       0.7537
  0.00013073       0.7574
  0.00013180       0.7636
  0.00013272       0.7689
  0.00013407       0.7767
  0.00013359       0.7740
  0.00013381       0.7753
  0.00013634       0.7899
  0.00013675       0.7923
  0.00013732       0.7956
  0.00013815       0.8004
  0.00014027       0.8127
  0.00014088       0.8162
  0.00014215       0.8236
  0.00014228       0.8243
  0.00014339       0.8308
  0.00014257       0.8260
  0.00014582       0.8448
  0.00014697       0.8515
  0.00014776       0.8560
  0.00014768       0.8556
  0.00014806       0.8578
  0.00014936       0.8653
  0.00014944       0.8658
  0.00015030       0.8708
  0.00015240       0.8829
  0.00015265       0.8844
  0.00015448       0.8950
  0.00015421       0.8934
  0.00015358       0.8898
  0.00015540       0.9003
  0.00015577       0.9025
  0.00015658       0.9072
  0.00015665       0.9076
  0.00015814       0.9162
  0.00015984       0.9261
  0.00015960       0.9246
  0.00016051       0.9299
  0.00016180       0.9374
  0.00016236       0.9406
  0.00016407       0.9506
  0.00016526       0.9575
  0.00016658       0.9651
  0.00016711       0.9682
  0.00016917       0.9801
  0.00016911       0.9798
  0.00017000       0.9849
  0.00017156       0.9939
  0.00017209       0.9970
  0.00017267       1.0004
  0.00017364       1.0060
  0.00017494       1.0135
  0.00017583       1.0187
  0.00017689       1.0248
  0.00017843       1.0338
  0.00017926       1.0386
  0.00018044       1.0454
  0.00018144       1.0512
  0.00018297       1.0601
  0.00018281       1.0591
  0.00018437       1.0681
  0.00018577       1.0763
  0.00018626       1.0791
  0.00018785       1.0883
  0.00018798       1.0891
  0.00019044       1.1033
  0.00019025       1.1022
  0.00019210       1.1129
  0.00019416       1.1249
  0.00019438       1.1262
  0.00019538       1.1320
  0.00019750       1.1442
  0.00019845       1.1498
  0.00019848       1.1499
  0.00019982       1.1577
  0.00020123       1.1659
  0.00020144       1.1670
  0.00020329       1.1778
  0.00020408       1.1824
  0.00020595       1.1932
  0.00020622       1.1948
  0.00020693       1.1989
  0.00020866       1.2089
  0.00021000       1.2167
  0.00021066       1.2205
  0.00021066       1.2205
  0.00021303       1.2342
  0.00021372       1.2382
  0.00021502       1.2458
  0.00021527       1.2472
  0.00021774       1.2615
  0.00021807       1.2634
  0.00021921       1.2700
  0.00022111       1.2810
  0.00022171       1.2845
  0.00022314       1.2928
  0.00022371       1.2961
  0.00022579       1.3082
  0.00022768       1.3191
  0.00022871       1.3250
  0.00023050       1.3354
  0.00023125       1.3397
  0.00023184       1.3432
  0.00023828       1.3805
  0.00023927       1.3862
  0.00024073       1.3947
  0.00024266       1.4059
  0.00024393       1.4132
  0.00024593       1.4248
  0.00024779       1.4356
  0.00024845       1.4394
  0.00025028       1.4500
  0.00025126       1.4557
  0.00025316       1.4667
  0.00025479       1.4762
  0.00025603       1.4833
  0.00025688       1.4883
  0.00025970       1.5046
  0.00026047       1.5090
  0.00026182       1.5169
  0.00026327       1.5253
  0.00026580       1.5399
  0.00026616       1.5420
  0.00026831       1.5545
  0.00026989       1.5636
  0.00027110       1.5707
  0.00027219       1.5770
  0.00027403       1.5876
  0.00027603       1.5992
  0.00027791       1.6101
  0.00027876       1.6150
  0.00028042       1.6246
  0.00028081       1.6269
  0.00028328       1.6412
  0.00028512       1.6519
  0.00028600       1.6570
  0.00028817       1.6696
  0.00028974       1.6787
  0.00029219       1.6928
  0.00029408       1.7038
  0.00029675       1.7193
  0.00029797       1.7263
  0.00029907       1.7327
  0.00030089       1.7432
  0.00030259       1.7531
  0.00030360       1.7589
  0.00030661       1.7764
  0.00030830       1.7862
  0.00030902       1.7903
  0.00031144       1.8044
  0.00031347       1.8161
  0.00031578       1.8295
  0.00031676       1.8352
  0.00031866       1.8462
  0.00032088       1.8590
  0.00032301       1.8714
  0.00032564       1.8866
  0.00032752       1.8975
  0.00032961       1.9096
  0.00033095       1.9174
  0.00033372       1.9334
  0.00033609       1.9472
  0.00033867       1.9621
  0.00034743       2.0129
  0.00034969       2.0259
  0.00035223       2.0407
  0.00035384       2.0500
  0.00035509       2.0573
  0.00035772       2.0725
  0.00035942       2.0823
  0.00036173       2.0957
  0.00036366       2.1069
  0.00036605       2.1208
  0.00036855       2.1352
  0.00036990       2.1431
  0.00037177       2.1539
  0.00037394       2.1665
  0.00037644       2.1809
  0.00037710       2.1848
  0.00038021       2.2028
  0.00038898       2.2536
  0.00039165       2.2690
  0.00039259       2.2745
  0.00039499       2.2884
  0.00039751       2.3030
  0.00039940       2.3140
  0.00040171       2.3273
  0.00040412       2.3413
  0.00040667       2.3561
  0.00040897       2.3694
  0.00041016       2.3763
  0.00041261       2.3905
  0.00041464       2.4022
  0.00041684       2.4150
  0.00041922       2.4288
  0.00042228       2.4465
  0.00042392       2.4560
  0.00042646       2.4708
  0.00042897       2.4853
  0.00043098       2.4969
  0.00043282       2.5076
  0.00043517       2.5212
  0.00043822       2.5388
  0.00044064       2.5529
  0.00044215       2.5617
  0.00044434       2.5743
  0.00044608       2.5844
  0.00044815       2.5964
  0.00045107       2.6133
  0.00045417       2.6313
  0.00045574       2.6404
  0.00045720       2.6488
  0.00045891       2.6588
  0.00046185       2.6758
  0.00046422       2.6895
  0.00046652       2.7029
  0.00046885       2.7163
  0.00047047       2.7257
  0.00047343       2.7429
  0.00047570       2.7560
  0.00047851       2.7723
  0.00048043       2.7834
  0.00048359       2.8017
  0.00048526       2.8114
  0.00048803       2.8275
  0.00048997       2.8387
  0.00049213       2.8512
  0.00049462       2.8656
  0.00049706       2.8797
  0.00049929       2.8927
  0.00050181       2.9073
  0.00050479       2.9246
  0.00050771       2.9414
  0.00050985       2.9539
  0.00051223       2.9677
  0.00051374       2.9764
  0.00051622       2.9908
  0.00051883       3.0059
  0.00052165       3.0222
  0.00052437       3.0380
  0.00052612       3.0481
  0.00052899       3.0648
  0.00053126       3.0779
  0.00053412       3.0945
  0.00053639       3.1076
  0.00053847       3.1197
  0.00054092       3.1339
  0.00054294       3.1456
  0.00054615       3.1642
  0.00054791       3.1744
  0.00055143       3.1947
  0.00055411       3.2103
  0.00055649       3.2241
  0.00055945       3.2412
  0.00056113       3.2510
  0.00056426       3.2691
  0.00056582       3.2782
  0.00056807       3.2912
  0.00057073       3.3066
  0.00057307       3.3201
  0.00057549       3.3342
  0.00057853       3.3518
  0.00058070       3.3644
  0.00058277       3.3763
  0.00058536       3.3914
  0.00058762       3.4045
  0.00059029       3.4199
  0.00059315       3.4365
  0.00059594       3.4526
  0.00059774       3.4631
  0.00060020       3.4773
  0.00060318       3.4946
  0.00060542       3.5075
  0.00060786       3.5217
  0.00061038       3.5363
  0.00061295       3.5512
  0.00061605       3.5692
  0.00061865       3.5842
  0.00062052       3.5950
  0.00062375       3.6138
  0.00062631       3.6286
  0.00062849       3.6412
  0.00063080       3.6546
  0.00063349       3.6702
  0.00063629       3.6864
  0.00063883       3.7011
  0.00064197       3.7193
  0.00064450       3.7339
  0.00064690       3.7479
  0.00065011       3.7665
  0.00065279       3.7820
  0.00065496       3.7945
  0.00065736       3.8085
  0.00066034       3.8257
  0.00066278       3.8399
  0.00066535       3.8548
  0.00066826       3.8717
  0.00067059       3.8851
  0.00067369       3.9031
  0.00067644       3.9190
  0.00067849       3.9309
  0.00068181       3.9501
  0.00068389       3.9622
  0.00068628       3.9760
  0.00068973       3.9960
  0.00069225       4.0106
  0.00069515       4.0274
  0.00069748       4.0409
  0.00070004       4.0558
  0.00070242       4.0696
  0.00070558       4.0879
  0.00070816       4.1028
  0.00071009       4.1140
  0.00071173       4.1235
  0.00071463       4.1403
  0.00071799       4.1598
  0.00071934       4.1676
  0.00072131       4.1790
  0.00072461       4.1981
  0.00072676       4.2106
  0.00073000       4.2293
  0.00073258       4.2443
  0.00073486       4.2575
  0.00073863       4.2793
  0.00074138       4.2953
  0.00074278       4.3034
  0.00074638       4.3242
  0.00074954       4.3425
  0.00075147       4.3537
  0.00075383       4.3674
  0.00075724       4.3871
  0.00076002       4.4033
  0.00076377       4.4250
  0.00076567       4.4360
  0.00076771       4.4478
  0.00077155       4.4700
  0.00077400       4.4842
  0.00077605       4.4961
  0.00077935       4.5152
  0.00078230       4.5323
  0.00078574       4.5522
  0.00078908       4.5716
  0.00080002       4.6350
  0.00080224       4.6478
  0.00080504       4.6641
  0.00080857       4.6845
  0.00081093       4.6982
  0.00081399       4.7159
  0.00081590       4.7270
  0.00081866       4.7430
  0.00082273       4.7666
  0.00082447       4.7766
  0.00082794       4.7968
  0.00083125       4.8159
  0.00083362       4.8296
  0.00083632       4.8453
  0.00083970       4.8649
  0.00084220       4.8793
  0.00084499       4.8955
  0.00084794       4.9126
  0.00085004       4.9248
  0.00085370       4.9460
  0.00085634       4.9613
  0.00085895       4.9764
  0.00086149       4.9911
  0.00086435       5.0077
  0.00086776       5.0274
  0.00087037       5.0426
  0.00087327       5.0594
  0.00087675       5.0795
  0.00087981       5.0972
  0.00088171       5.1083
  0.00088519       5.1284
  0.00088785       5.1439
  0.00089151       5.1651
  0.00089449       5.1823
  0.00089664       5.1948
  0.00090010       5.2148
  0.00090337       5.2338
  0.00090620       5.2502
  0.00090870       5.2647
  0.00091212       5.2845
  0.00091561       5.3047
  0.00091841       5.3209
  0.00092094       5.3356
  0.00092387       5.3525
  0.00092686       5.3699
  0.00093073       5.3923
  0.00093298       5.4053
  0.00093671       5.4269
  0.00093974       5.4445
  0.00094242       5.4600
  0.00094575       5.4793
  0.00094810       5.4929
  0.00095179       5.5143
  0.00095392       5.5266
  0.00095667       5.5426
  0.00096035       5.5639
  0.00096385       5.5842
  0.00096706       5.6027
  0.00097039       5.6221
  0.00097367       5.6410
  0.00097623       5.6559
  0.00097842       5.6686
  0.00098242       5.6918
  0.00098548       5.7095
  0.00098898       5.7297
  0.00099281       5.7519
  0.00099488       5.7639
  0.00099850       5.7849
  0.00100114       5.8002
  0.00100429       5.8184
  0.00100778       5.8387
  0.00101101       5.8574
  0.00101485       5.8796
  0.00101716       5.8930
  0.00102028       5.9111
  0.00102359       5.9303
  0.00102673       5.9485
  0.00103008       5.9679
  0.00103300       5.9848
  0.00103671       6.0063
  0.00104031       6.0271
  0.00104357       6.0460
  0.00104640       6.0624
  0.00105029       6.0850
  0.00105343       6.1031
  0.00105651       6.1210
  0.00106016       6.1421
  0.00106250       6.1557
  0.00106660       6.1795
  0.00107024       6.2005
  0.00107311       6.2172
  0.00107584       6.2330
  0.00107925       6.2528
  0.00108223       6.2700
  0.00108581       6.2907
  0.00108831       6.3052
  0.00109260       6.3301
  0.00109661       6.3533
  0.00109828       6.3630
  0.00110230       6.3863
  0.00110593       6.4073
  0.00110837       6.4215
  0.00111284       6.4473
  0.00111680       6.4703
  0.00111991       6.4883
  0.00112254       6.5035
  0.00112582       6.5226
  0.00112947       6.5437
  0.00113218       6.5594
  0.00113547       6.5785
  0.00113955       6.6021
  0.00114241       6.6187
  0.00114487       6.6329
  0.00114864       6.6548
  0.00115296       6.6798
  0.00115599       6.6973
  0.00115875       6.7133
  0.00116162       6.7300
  0.00116601       6.7554
  0.00116958       6.7761
  0.00117364       6.7996
  0.00117564       6.8112
  0.00117912       6.8314
  0.00118313       6.8546
  0.00118700       6.8770
  0.00119097       6.9000
  0.00119418       6.9186
  0.00119692       6.9344
  0.00120107       6.9585
  0.00120513       6.9820
  0.00120897       7.0043
  0.00121170       7.0201
  0.00121490       7.0386
  0.00121782       7.0556
  0.00122282       7.0845
  0.00122587       7.1022
  0.00122895       7.1201
  0.00123157       7.1352
  0.00123487       7.1543
  0.00123940       7.1806
  0.00124260       7.1992
  0.00124638       7.2210
  0.00124852       7.2335
  0.00125264       7.2573
  0.00125689       7.2819
  0.00126070       7.3040
  0.00126466       7.3269
  0.00126779       7.3450
  0.00127062       7.3615
  0.00127517       7.3879
  0.00127910       7.4106
  0.00128174       7.4259
  0.00128528       7.4464
  0.00128924       7.4693
  0.00129296       7.4909
  0.00129683       7.5133
  0.00129953       7.5290
  0.00130387       7.5541
  0.00130608       7.5669
  0.00130974       7.5881
  0.00131471       7.6169
  0.00131840       7.6383
  0.00132041       7.6499
  0.00132404       7.6709
  0.00132772       7.6923
  0.00133084       7.7104
  0.00133496       7.7342
  0.00133873       7.7561
  0.00134207       7.7754
  0.00134542       7.7948
  0.00134862       7.8133
  0.00135235       7.8350
  0.00135558       7.8537
  0.00135922       7.8748
  0.00136340       7.8990
  0.00136675       7.9184
  0.00136907       7.9318
  0.00137346       7.9573
  0.00137749       7.9806
  0.00138134       8.0029
  0.00138440       8.0207
  0.00138841       8.0439
  0.00139262       8.0683
  0.00139551       8.0850
  0.00139950       8.1081
  0.00140304       8.1287
  0.00140666       8.1496
  0.00141047       8.1717
  0.00141498       8.1978
  0.00141751       8.2125
  0.00142140       8.2350
  0.00142479       8.2547
  0.00142887       8.2783
  0.00143360       8.3057
  0.00143653       8.3227
  0.00145148       8.4093
  0.00145534       8.4358
  0.00145952       8.4587
  0.00146408       8.4773
  0.00146841       8.4985
  0.00147404       8.5189
  0.00147839       8.5399
  0.00148242       8.5645
  0.00148706       8.5821
  0.00149124       8.6050
  0.00149413       8.6286
  0.00149790       8.6561
  0.00150265       8.6726
  0.00150706       8.6928
  0.00151149       8.7128
  0.00151413       8.7392
  0.00151848       8.7602
  0.00152245       8.7855
  0.00152569       8.8050
  0.00152971       8.8297
  0.00153419       8.8493
  0.00153867       8.8687
  0.00154256       8.8949
  0.00154691       8.9159
  0.00155129       8.9365
  0.00155560       8.9580
  0.00155989       8.9796
  0.00156571       8.9978
  0.00156983       9.0214
  0.00157370       9.0478
  0.00157831       9.0659
  0.00158235       9.0903
  0.00158637       9.1151
  0.00159092       9.1338
  0.00159484       9.1597
  0.00159966       9.1752
  0.00160361       9.2008
  0.00160809       9.2202
  0.00161184       9.2481
  0.00161640       9.2666
  0.00161911       9.2922
  0.00162338       9.3141
  0.00162769       9.3355
  0.00163169       9.3604
  0.00163503       9.3789
  0.00163904       9.4038
  0.00164316       9.4273
  0.00164707       9.4533
  0.00165135       9.4751
  0.00165550       9.4983
  0.00165925       9.5262
  0.00166387       9.5440
  0.00166723       9.5763
  0.00167227       9.5894
  0.00167580       9.6197
  0.00168016       9.6406
  0.00168442       9.6626
  0.00168878       9.6834
  0.00169284       9.7077
  0.00169642       9.7233
  0.00170029       9.7498
  0.00170425       9.7752
  0.00170809       9.8021
  0.00171243       9.8231
  0.00171670       9.8450
  0.00172159       9.8597
  0.00172427       9.8857
  0.00172843       9.9089
  0.00173265       9.9313
  0.00173583       9.9515
  0.00173982       9.9766
  0.00174398       9.9998
  0.00174814      10.0228
  0.00175199      10.0481
  0.00175553      10.0672
  0.00175963      10.0954
  0.00176398      10.1201
  0.00176898      10.1361
  0.00177377      10.1549
  0.00177817      10.1790
  0.00178228      10.2072
  0.00178652      10.2335
  0.00179081      10.2591
  0.00179582      10.2749
  0.00180072      10.2923
  0.00180501      10.3178
  0.00180890      10.3490
  0.00181306      10.3763
  0.00181643      10.3977
  0.00182130      10.4155
  0.00182608      10.4345
  0.00183025      10.4617
  0.00183344      10.4855
  0.00183760      10.5129
  0.00184224      10.5337
  0.00184532      10.5590
  0.00185038      10.5742
  0.00185523      10.5922
  0.00185919      10.6223
  0.00186212      10.6496
  0.00186633      10.6764
  0.00187095      10.6974
  0.00187546      10.7201
  0.00188025      10.7390
  0.00188330      10.7646
  0.00188732      10.7939
  0.00189186      10.8162
  0.00189594      10.8446
  0.00190064      10.8647
  0.00190568      10.8802
  0.00190914      10.9003
  0.00191366      10.9227
  0.00191739      10.9560
  0.00192164      10.9822
  0.00192629      11.0029
  0.00192984      11.0218
  0.00193445      11.0431
  0.00193870      11.0692
  0.00194202      11.0913
  0.00194641      11.1156
  0.00194960      11.1393
  0.00195432      11.1591
  0.00195732      11.1855
  0.00196164      11.2107
  0.00196568      11.2397
  0.00196994      11.2658
  0.00197342      11.2856
  0.00197802      11.3071
  0.00198217      11.3346
  0.00198510      11.3619
  0.00198970      11.3833
  0.00199376      11.4121
  0.00199847      11.4320
  0.00200305      11.4537
  0.00200619      11.4782
  0.00201034      11.5057
  0.00201462      11.5314
  0.00201923      11.5528
  0.00202215      11.5803
  0.00202651      11.6049
  0.00203147      11.6214
  0.00203420      11.6514
  0.00203835      11.6790
  0.00204272      11.7036
  0.00204698      11.7207
  0.00205136      11.7481
  0.00205477      11.7715
  0.00205941      11.7949
  0.00206252      11.8230
  0.00206712      11.8470
  0.00207181      11.8697
  0.00207479      11.8997
  0.00207923      11.9263
  0.00208426      11.9437
  0.00208748      11.9700
  0.00209171      11.9999
  0.00209646      12.0217
  0.00210064      12.0521
  0.00210453      12.0681
  0.00210880      12.0973
  0.00211363      12.1179
  0.00211659      12.1482
  0.00212138      12.1694
  0.00212607      12.1921
  0.00213080      12.2142
  0.00213427      12.2366
  0.00213893      12.2599
  0.00214315      12.2898
  0.00214631      12.3170
  0.00215089      12.3414
  0.00215421      12.3661
  0.00215871      12.3918
  0.00216242      12.4106
  0.00216650      12.4426
  0.00217004      12.4640
  0.00217363      12.4847
  0.00217787      12.5143
  0.00218251      12.5378
  0.00218563      12.5656
  0.00219017      12.5907
  0.00219501      12.6111
  0.00219811      12.6393
  0.00220273      12.6629
  0.00220761      12.6828
  0.00221168      12.7150
  0.00221513      12.7378
  0.00221984      12.7602
  0.00222450      12.7833
  0.00222913      12.8070
  0.00223227      12.8345
  0.00223675      12.8605
  0.00224139      12.8839
  0.00224501      12.9041
  0.00224940      12.9314
  0.00225390      12.9570
  0.00225852      12.9808
  0.00226199      13.0033
  0.00226671      13.0255
  0.00226987      13.0528
  0.00227434      13.0789
  0.00227757      13.1050
  0.00228231      13.1270
  0.00228545      13.1545
  0.00228903      13.1754
  0.00229358      13.2001
  0.00229818      13.2242
  0.00230125      13.2529
  0.00230586      13.2769
  0.00230905      13.3035
  0.00231360      13.3284
  0.00231790      13.3571
  0.00232136      13.3798
  0.00232779      13.3997
  0.00233124      13.4247
  0.00233554      13.4563
  0.00234034      13.4794
  0.00234500      13.5047
  0.00234863      13.5269
  0.00235340      13.5505
  0.00235673      13.5775
  0.00236135      13.6035
  0.00236619      13.6260
  0.00236941      13.6549
  0.00237273      13.6822
  0.00237755      13.7049
  0.00238102      13.7296
  0.00238580      13.7530
  0.00238941      13.7753
  0.00239282      13.8011
  0.00239731      13.8293
  0.00240045      13.8595
  0.00240522      13.8831
  0.00240877      13.9065
  0.00241362      13.9288
  0.00241685      13.9574
  0.00242155      13.9822
  0.00242505      14.0064
  0.00242849      14.0317
  0.00243286      14.0619
  0.00243777      14.0832
  0.00244098      14.1123
  0.00244586      14.1340
  0.00244910      14.1626
  0.00245361      14.1905
  0.00245715      14.2140
  0.00246178      14.2401
  0.00246624      14.2688
  0.00246958      14.2957
  0.00247432      14.3199
  0.00247769      14.3462
  0.00248230      14.3725
  0.00248582      14.3963
  0.00248923      14.4221
  0.00249406      14.4447
  0.00249725      14.4741
  0.00250087      14.4963
  0.00250535      14.5247
  0.00250892      14.5477
  0.00251231      14.5737
  0.00251684      14.6013
  0.00252049      14.6231
  0.00252399      14.6472
  0.00252839      14.6770
  0.00253182      14.7024
  0.00253677      14.7230
  0.00253986      14.7541
  0.00254354      14.7751
  0.00254808      14.8027
  0.00255128      14.8319
  0.00255619      14.8531
  0.00255948      14.8808
  0.00256280      14.9081
  0.00256732      14.9359
  0.00257074      14.9614
  0.00257542      14.9866
  0.00257879      15.0130
  0.00258330      15.0408
  0.00258547      15.0682
  0.00258920      15.0903
  0.00259397      15.1161
  0.00259737      15.1443
  0.00260096      15.1689
  0.00260570      15.1952
  0.00260912      15.2231
  0.00261258      15.2501
  0.00262789      15.3543
  0.00263270      15.3793
  0.00263621      15.4056
  0.00264002      15.4263
  0.00265610      15.5389
  0.00266103      15.5617
  0.00266451      15.5883
  0.00266946      15.6108
  0.00267292      15.6380
  0.00267611      15.6700
  0.00269273      15.7728
  0.00269622      15.7993
  0.00270090      15.8266
  0.00270430      15.8549
  0.00270894      15.8830
  0.00271302      15.8987
  0.00271612      15.9323
  0.00271960      15.9592
  0.00272427      15.9867
  0.00272810      16.0071
  0.00273169      16.0318
  0.00273519      16.0581
  0.00273840      16.0898
  0.00274319      16.1152
  0.00274680      16.1396
  0.00275045      16.1633
  0.00275378      16.1926
  0.00275847      16.2198
  0.00276221      16.2418
  0.00276673      16.2722
  0.00277033      16.2967
  0.00277391      16.3215
  0.00277840      16.3524
  0.00278206      16.3759
  0.00278683      16.4016
  0.00279042      16.4264
  0.00279403      16.4507
  0.00279873      16.4778
  0.00280213      16.5060
  0.00280660      16.5372
  0.00281020      16.5617
  0.00281371      16.5879
  0.00281836      16.6158
  0.00282172      16.6448
  0.00282535      16.6687
  0.00282868      16.6984
  0.00283216      16.7251
  0.00283668      16.7504
  0.00284008      16.7783
  0.00284367      16.8027
  0.00284716      16.8291
  0.00285060      16.8562
  0.00285525      16.8837
  0.00285871      16.9106
  0.00286178      16.9444
  0.00286708      16.9602
  0.00287014      16.9943
  0.00287518      17.0148
  0.00287877      17.0393
  0.00288346      17.0662
  0.00288684      17.0943
  0.00289130      17.1255
  0.00289480      17.1514
  0.00289968      17.1749
  0.00290331      17.1986
  0.00290811      17.2236
  0.00291160      17.2497
  0.00291636      17.2755
  0.00292004      17.2982
  0.00292339      17.3270
  0.00292818      17.3521
  0.00293155      17.3805
  0.00293515      17.4048
  0.00293972      17.4338
  0.00294307      17.4626
  0.00294683      17.4840
  0.00295016      17.5130
  0.00295515      17.5345
  0.00295883      17.5574
  0.00297409      17.6612
  0.00297866      17.6903
  0.00298214      17.7167
  0.00298701      17.7402
  0.00299024      17.7713
  0.00299502      17.7964
  0.00299854      17.8222
  0.00300209      17.8473
  0.00300692      17.8717
  0.00301025      17.9009
  0.00301506      17.9255
  0.00301858      17.9513
  0.00302202      17.9784
  0.00302665      18.0064
  0.00303024      18.0308
  0.00303353      18.0607
  0.00303803      18.0910
  0.00304161      18.1157
  0.00304493      18.1449
  0.00304837      18.1721
  0.00305199      18.1960
  0.00305541      18.2235
  0.00306032      18.2464
  0.00306378      18.2732
  0.00306708      18.3030
  0.00307060      18.3286
  0.00307378      18.3606
  0.00307723      18.3874
  0.00308073      18.4136
  0.00308509      18.4426
  0.00308872      18.4677
  0.00309332      18.4977
  0.00309715      18.5190
  0.00310078      18.5440
  0.00310581      18.5659
  0.00310958      18.5884
  0.00311304      18.6166
  0.00311787      18.6424
  0.00312144      18.6684
  0.00312487      18.6974
  0.00312962      18.7246
  0.00313337      18.7474
  0.00313828      18.7716
  0.00314174      18.7999
  0.00314547      18.8231
  0.00315007      18.8532
  0.00315342      18.8835
  0.00315735      18.9029
  0.00316223      18.9276
  0.00316559      18.9578
  0.00316915      18.9842
  0.00317272      19.0104
  0.00317634      19.0358
  0.00317973      19.0653
  0.00318349      19.0880
  0.00318707      19.1139
  0.00319194      19.1388
  0.00319538      19.1675
  0.00319914      19.1900
  0.00320242      19.2219
  0.00320609      19.2461
  0.00321098      19.2707
  0.00321448      19.2983
  0.00321821      19.3215
  0.00322147      19.3535
  0.00322654      19.3747
  0.00323001      19.4028
  0.00323339      19.4326
  0.00323803      19.4620
  0.00324175      19.4853
  0.00324520      19.5138
  0.00324903      19.5350
  0.00325353      19.5671
  0.00325734      19.5886
  0.00326063      19.6202
  0.00326425      19.6455
  0.00326908      19.6712
  0.00327263      19.6978
  0.00327608      19.7263
  0.00327974      19.7506
  0.00328319      19.7792
  0.00328670      19.8065
  0.00329031      19.8319
  0.00329382      19.8595
  0.00329865      19.8851
  0.00330200      19.9156
  0.00330572      19.9389
  0.00330920      19.9667
  0.00331282      19.9920
  0.00331646      20.0169
  0.00332137      20.0411
  0.00332499      20.0662
  0.00332747      20.0909
  0.00333228      20.1186
  0.00333587      20.1463
  0.00333938      20.1755
  0.00334302      20.2020
  0.00334793      20.2279
  0.00335148      20.2563
  0.00335523      20.2804
  0.00336009      20.3073
  0.00336349      20.3388
  0.00336742      20.3594
  0.00337105      20.3862
  0.00337569      20.4174
  0.00337921      20.4465
  0.00338283      20.4735
  0.00338661      20.4971
  0.00339000      20.5288
  0.00339376      20.5528
  0.00339763      20.5747
  0.00340112      20.6045
  0.00340465      20.6331
  0.00340840      20.6574
  0.00341183      20.6883
  0.00341539      20.7164
  0.00342047      20.7387
  0.00342396      20.7683
  0.00342753      20.7963
  0.00343104      20.8255
  0.00343600      20.8505
  0.00343938      20.8822
  0.00344315      20.9062
  0.00344803      20.9327
  0.00345162      20.9602
  0.00345646      20.9874
  0.00346010      21.0140
  0.00346540      21.0319
  0.00346883      21.0626
  0.00347373      21.0887
  0.00347743      21.1139
  0.00348203      21.1461
  0.00348583      21.1694
  0.00349007      21.2090
  0.00349421      21.2253
  0.00349786      21.2516
  0.00350146      21.2790
  0.00350532      21.3011
  0.00350865      21.3338
  0.00351212      21.3638
  0.00351596      21.3864
  0.00351944      21.4162
  0.00352299      21.4446
  0.00352671      21.4695
  0.00353169      21.4938
  0.00353509      21.5254
  0.00353885      21.5494
  0.00354250      21.5757
  0.00354594      21.6063
  0.00354957      21.6331
  0.00355303      21.6634
  0.00355772      21.6937
  0.00356147      21.7180
  0.00356491      21.7486
  0.00356917      21.7784
  0.00357260      21.8099
  0.00357633      21.8351
  0.00358115      21.8633
  0.00358466      21.8930
  0.00358817      21.9228
  0.00359188      21.9483
  0.00359553      21.9752
  0.00359911      22.0033
  0.00360284      22.0285
  0.00360677      22.0496
  0.00361013      22.0824
  0.00361399      22.1050
  0.00361766      22.1314
  0.00362114      22.1617
  0.00362471      22.1903
  0.00362832      22.2178
  0.00363180      22.2482
  0.00363530      22.2781
  0.00363905      22.3029
  0.00364263      22.3312
  0.00364624      22.3589
  0.00364978      22.3881
  0.00365316      22.4204
  0.00365683      22.4469
  0.00366045      22.4743
  0.00367261      22.5554
  0.00367595      22.5887
  0.00367945      22.6186
  0.00368354      22.6363
  0.00368705      22.6660
  0.00369199      22.6918
  0.00369587      22.7138
  0.00369926      22.7459
  0.00370296      22.7717
  0.00370663      22.7981
  0.00371171      22.8210
  0.00371528      22.8494
  0.00371870      22.8811
  0.00372244      22.9060
  0.00372634      22.9276
  0.00373007      22.9528
  0.00373337      22.9869
  0.00373719      23.0103
  0.00374084      23.0371
  0.00374451      23.0635
  0.00374832      23.0870
  0.00375160      23.1216
  0.00375556      23.1418
  0.00375946      23.1634
  0.00376429      23.1914
  0.00376776      23.2221
  0.00377180      23.2409
  0.00377538      23.2691
  0.00378058      23.2893
  0.00378416      23.3176
  0.00378798      23.3410
  0.00379298      23.3652
  0.00379677      23.3893
  0.00380164      23.4164
  0.00380520      23.4397
  0.00381027      23.4635
  0.00381380      23.4939
  0.00381764      23.5176
  0.00382275      23.5406
  0.00382661      23.5638
  0.00383153      23.5909
  0.00383509      23.6206
  0.00383901      23.6427
  0.00384257      23.6723
  0.00384741      23.7012
  0.00385117      23.7266
  0.00385481      23.7546
  0.00385846      23.7825
  0.00386217      23.8090
  0.00386565      23.8404
  0.00386988      23.8557
  0.00387353      23.8836
  0.00387596      23.9111
  0.00388809      23.9956
  0.00389183      24.0214
  0.00389588      24.0407
  0.00389960      24.0670
  0.00390326      24.0947
  0.00390666      24.1277
  0.00391070      24.1472
  0.00391414      24.1796
  0.00391791      24.2049
  0.00392165      24.2306
  0.00392540      24.2564
  0.00392963      24.2716
  0.00393401      24.2838
  0.00393962      24.2959
  0.00394497      24.3137
  0.00395034      24.3310
  0.00395415      24.3553
  0.00395914      24.3808
  0.00396467      24.3948
  0.00396868      24.4146
  0.00397359      24.4420
  0.00397745      24.4652
  0.00398278      24.4835
  0.00398638      24.5124
  0.00399037      24.5327
  0.00399450      24.5502
  0.00399818      24.5774
  0.00400204      24.6007
  0.00400569      24.6285
  0.00400952      24.6524
  0.00401317      24.6804
  0.00402605      24.7486
  0.00402995      24.7711
  0.00403360      24.7989
  0.00403730      24.8256
  0.00404219      24.8535
  0.00404625      24.8724
  0.00405011      24.8955
  0.00405397      24.9188
  0.00405769      24.9453
  0.00406171      24.9650
  0.00406585      24.9823
  0.00407031      24.9926
  0.00407592      25.0047
  0.00408013      25.0204
  0.00408551      25.0375
  0.00409142      25.0432
  0.00409534      25.0652
  0.00410057      25.0855
  0.00410562      25.1098
  0.00410992      25.1236
  0.00411386      25.1451
  0.00411908      25.1658
  0.00412306      25.1864
  0.00412712      25.2055
  0.00413217      25.2295
  0.00413618      25.2497
  0.00413986      25.2768
  0.00414405      25.2930
  0.00414777      25.3192
  0.00415312      25.3370
  0.00415711      25.3575
  0.00416219      25.3812
  0.00416603      25.4047
  0.00417209      25.4072
  0.00417719      25.4303
  0.00418244      25.4502
  0.00418612      25.4774
  0.00419148      25.4951
  0.00419673      25.5150
  0.00420068      25.5362
  0.00420475      25.5549
  0.00420994      25.5763
  0.00421387      25.5981
  0.00421773      25.6213
  0.00422164      25.6435
  0.00422543      25.6682
  0.00422959      25.6851
  0.00423339      25.7096
  0.00423718      25.7345
  0.00424107      25.7572
  0.00424478      25.7837
  0.00424719      25.8116
  0.00425110      25.8338
  0.00425474      25.8619
  0.00425856      25.8860
  0.00426121      25.9086
  0.00426491      25.9353
  0.00426860      25.9623
  0.00427116      25.9871
  0.00427505      26.0096
  0.00427861      26.0395
  0.00428112      26.0652
  0.00428492      26.0898
  0.00428860      26.1168
  0.00429221      26.1456
  0.00429466      26.1727
  0.00429836      26.1995
  0.00430082      26.2264
  0.00430449      26.2536
  0.00430831      26.2777
  0.00431075      26.3050
  0.00431447      26.3314
  0.00431704      26.3558
  0.00432028      26.3925
  0.00432303      26.4131
  0.00432668      26.4409
  0.00432932      26.4639
  0.00433267      26.4982
  0.00433536      26.5201
  0.00433752      26.5533
  0.00434145      26.5751
  0.00434387      26.6029
  0.00434757      26.6296
  0.00435005      26.6560
  0.00436223      26.7663
  0.00436461      26.7947
  0.00436818      26.8242
  0.00437085      26.8465
  0.00437447      26.8750
  0.00437708      26.8988
  0.00438065      26.9282
  0.00438301      26.9572
  0.00438655      26.9875
  0.00438923      27.0095
  0.00439302      27.0343
  0.00439536      27.0639
  0.00439900      27.0919
  0.00440243      27.1243
  0.00440514      27.1459
  0.00440882      27.1729
  0.00441123      27.2009
  0.00441496      27.2270
  0.00441747      27.2527
  0.00442119      27.2790
  0.00442496      27.3044
  0.00442732      27.3334
  0.00442998      27.3558
  0.00443379      27.3803
  0.00443648      27.4021
  0.00444012      27.4301
  0.00444254      27.4579
  0.00444649      27.4792
  0.00444894      27.5062
  0.00445138      27.5336
  0.00445405      27.5559
  0.00445771      27.5835
  0.00446040      27.6054
  0.00446285      27.6325
  0.00446639      27.6625
  0.00446917      27.6826
  0.00447164      27.7091
  0.00447537      27.7352
  0.00447777      27.7633
  0.00448070      27.7800
  0.00448448      27.8050
  0.00448668      27.8375
  0.00449047      27.8624
  0.00449301      27.8874
  0.00449651      27.9185
  0.00449888      27.9473
  0.00450288      27.9676
  0.00450654      27.9952
  0.00450897      28.0226
  0.00451274      28.0478
  0.00451522      28.0743
  0.00451890      28.1014
  0.00452163      28.1225
  0.00452528      28.1503
  0.00452767      28.1786
  0.00453133      28.2062
  0.00453374      28.2341
  0.00453751      28.2595
  0.00454033      28.2786
  0.00454257      28.3102
  0.00454631      28.3359
  0.00454884      28.3613
  0.00455237      28.3916
  0.00455504      28.4141
  0.00455720      28.4473
  0.00456127      28.4660
  0.00456352      28.4976
  0.00456732      28.5221
  0.00456997      28.5449
  0.00457232      28.5740
  0.00457604      28.6004
  0.00457860      28.6250
  0.00458087      28.6560
  0.00458454      28.6834
  0.00458720      28.7060
  0.00459083      28.7342
  0.00459318      28.7634
  0.00459683      28.7912
  0.00460056      28.8172
  0.00460316      28.8411
  0.00460675      28.8701
  0.00460936      28.8938
  0.00461307      28.9204
  0.00461689      28.9444
  0.00461905      28.9779
  0.00462306      28.9978
  0.00462539      29.0275
  0.00462939      29.0477
  0.00463149      29.0824
  0.00463520      29.1089
  0.00463905      29.1323
  0.00464152      29.1589
  0.00464524      29.1854
  0.00464893      29.2122
  0.00465273      29.2368
  0.00465519      29.2636
  0.00466050      29.2823
  0.00466441      29.3046
  0.00466969      29.3237
  0.00467462      29.3506
  0.00468002      29.3672
  0.00468385      29.3912
  0.00468916      29.4098
  0.00469309      29.4316
  0.00469818      29.4550
  0.00470192      29.4810
  0.00470590      29.5015
  0.00470970      29.5262
  0.00471367      29.5470
  0.00471867      29.5723
  0.00472230      29.6007
  0.00472642      29.6182
  0.00473017      29.6440
  0.00473412      29.6653
  0.00473812      29.6855
  0.00474083      29.7069
  0.00474496      29.7244
  0.00474761      29.7471
  0.00475173      29.7647
  0.00475530      29.7943
  0.00475945      29.8115
  0.00476325      29.8359
  0.00476619      29.8526
  0.00476992      29.8785
  0.00477363      29.9051
  0.00477626      29.9282
  0.00478059      29.9413
  0.00478375      29.9532
  0.00479262      29.9748
  0.00479561      29.9903
  0.00479866      30.0044
  0.00480142      30.0247
  0.00480562      30.0406
  0.00480854      30.0577
  0.00481129      30.0782
  0.00481422      30.0949
  0.00481819      30.1159
  0.00482092      30.1369
  0.00482379      30.1548
  0.00482767      30.1777
  0.00483049      30.1967
  0.00483329      30.2163
  0.00483608      30.2361
  0.00483884      30.2564
  0.00484163      30.2760
  0.00484436      30.2971
  0.00484724      30.3148
  0.00485011      30.3329
  0.00485183      30.3491
  0.00485481      30.3648
  0.00485670      30.3772
  0.00485855      30.3906
  0.00486020      30.4082
  0.00486222      30.4180
  0.00486358      30.4418
  0.00487172      30.4794
  0.00487452      30.4990
  0.00487758      30.5128
  0.00488051      30.5295
  0.00488158      30.5596
  0.00488941      30.6038
  0.00489087      30.6257
  0.00489365      30.6455
  0.00489508      30.6681
  0.00489933      30.7097
  0.00490631      30.7720
  0.00490800      30.7889
  0.00491336      30.8598
  0.00491614      30.8797
  0.00491764      30.9005
  0.00491896      30.9254
  0.00492085      30.9379
  0.00492203      30.9657
  0.00492355      30.9862
  0.00492494      31.0096
  0.00492629      31.0337
  0.00492756      31.0595
  0.00492933      31.1013
  0.00493062      31.1269
  0.00493205      31.1493
  0.00493337      31.1741
  0.00493465      31.1997
  0.00493658      31.2381
  0.00493798      31.2878
  0.00493932      31.3121
  0.00494087      31.3586
  0.00494224      31.3822
  0.00494522      31.4512
  0.00494663      31.4742
  0.00494943      31.5470
  0.00495226      31.6190
  0.00495369      31.6417
  0.00495634      31.7175
  0.00495816      31.7582
  0.00495958      31.7809
  0.00496034      31.8444
  0.00496204      31.9144
  0.00496246      31.9319
  0.00496443      32.0227
  0.00496620      32.0912
  0.00496649      32.1114
  0.00496695      32.1283
  0.00496717      32.1502
  0.00496749      32.1698
  0.00496766      32.1929
  0.00496774      32.2179
  0.00496963      32.2836
  0.00496976      32.3074
  0.00496927      32.3446
  0.00496930      32.3706
  0.00496951      32.3929
  0.00496984      32.4122
  0.00497014      32.4326
  0.00497058      32.4498
  0.00496982      32.4927
  0.00497012      32.5128
  0.00496962      32.5505
  0.00496911      32.5879
  0.00496873      32.6229
  0.00496768      32.6723
  0.00496718      32.6829
  0.00496503      32.7027
  0.00496343      32.7107
  0.00496170      32.7214
  0.00495991      32.7334
  0.00495816      32.7445
  0.00495613      32.7615
  0.00495445      32.7713
  0.00495269      32.7826
  0.00495078      32.7973
  0.00494882      32.8129
  0.00494710      32.8234
  0.00494029      32.8637
  0.00493836      32.8788
  0.00493124      32.9258
  0.00492954      32.9359
  0.00492741      32.9551
  0.00491942      32.9944
  0.00490647      33.0609
  0.00490334      33.0750
  0.00490009      33.0920
  0.00489697      33.1059
  0.00489380      33.1211
  0.00489088      33.1309
  0.00487826      33.1901
  0.00486763      33.2331
  0.00486331      33.2463
  0.00485877      33.2643
  0.00485575      33.2763
  0.00485279      33.2869
  0.00484739      33.2969
  0.00484325      33.3064
  0.00483771      33.3193
  0.00483142      33.3217
  0.00482600      33.3323
  0.00481934      33.3428
  0.00481161      33.3496
  0.00480394      33.3553
  0.00479581      33.3708
  0.00478794      33.3808
  0.00478013      33.3895
  0.00477360      33.3973
  0.00476566      33.4087
  0.00475771      33.4205
  0.00474985      33.4304
  0.00474202      33.4394
  0.00473415      33.4495
  0.00472653      33.4540
  0.00471743      33.4639
  0.00470863      33.4673
  0.00469771      33.4633
  0.00468396      33.4668
  0.00467046      33.4652
  0.00465495      33.4535
  0.00463567      33.4433
  0.00461183      33.4248
  0.00458790      33.4083
  0.00456176      33.3865
  0.00453345      33.3579
  0.00450285      33.3256
  0.00447230      33.2922
  0.00443907      33.2632
  0.00440015      33.2238
  0.00436229      33.1884
  0.00432802      33.1552
  0.00429633      33.1197
  0.00426620      33.0774
  0.00423562      33.0444
  0.00420621      33.0132
  0.00417920      32.9832
  0.00415332      32.9555
  0.00412638      32.9243
  0.00410118      32.8285
  0.00385298      32.3499
  0.00336182      31.2262
  0.00349536      20.2929
  0.01458514       5.3150
  0.01469076       5.1349
  0.01477126       5.0722
  0.01483440       5.0482
  0.01488973       5.0343
  0.01493201       5.0248
  0.01496717       5.0169
  0.01499917       5.0106
  0.01502816       5.0073
  0.01505409       5.0073
  0.01507458       5.0100
  0.01509403       5.0117
  0.01512764       5.0034
  0.01513879       5.0032
  0.01515004       5.0024
  0.01516047       4.9994
  0.01516139       4.9672
  0.01515115       4.9488
  0.01513838       4.8289
  0.01514640       4.8120
  0.01515244       4.7991
  0.01515987       4.7854
  0.01516811       4.7741
  0.01517719       4.7649
  0.01518575       4.7585
  0.01519353       4.7565
  0.01520242       4.7483
  0.01521193       4.7436
  0.01522288       4.7376
  0.01523287       4.7302
  0.01524112       4.7256
  0.01525015       4.7235
  0.01525742       4.7175
  0.01526380       4.7163
  0.01527062       4.7128
  0.01527866       4.7093
  0.01528512       4.7077
  0.01529114       4.7085
  0.01529645       4.7065
  0.01530339       4.7023
  0.01530900       4.6986
  0.01531428       4.6967
  0.01531898       4.6980
  0.01532454       4.6946
  0.01532933       4.6954
  0.01533475       4.6928
  0.01533843       4.6929
  0.01534307       4.6945
  0.01534823       4.6933
  0.01535423       4.6875
  0.01535825       4.6857
  0.01536303       4.6866
  0.01536744       4.6827
  0.01537213       4.6841
  0.01537614       4.6824
  0.01537993       4.6819
  0.01538477       4.6825
  0.01538847       4.6825
  0.01539178       4.6847
  0.01539594       4.6821
  0.01540395       4.6720
  0.01540450       4.6690
  0.01540608       4.6671
  0.01540798       4.6634
  0.01541554       4.6558
  0.01541782       4.6569
  0.01542030       4.6568
  0.01542324       4.6542
  0.01542640       4.6504
  0.01542906       4.6494
  0.01543135       4.6504
  0.01543419       4.6483
  0.01543699       4.6465
  0.01543973       4.6450
  0.01544411       4.6413
  0.01544803       4.6401
  0.01545033       4.6410
  0.01545285       4.6408
  0.01545565       4.6389
