# Supplementary material for: Size effects on the mechanical behavior and the compressive failure strength of concrete: an extensive dataset
Source: Data Brief. 2020 Nov 2;33:106477. doi: 10.1016/j.dib.2020.106477 (PMC7674298; doi:10.1016/j.dib.2020.106477)
Supplement: Supplementary file 1 [file mmc1.zip › Stress_Strain_Data_DIB/C-40x80-mm/C4-B1-10.txt]

      Strain  Stress(MPa)
  0.00000000       0.0000
  0.00003562       0.2705
  0.00003600       0.2733
  0.00003644       0.2767
  0.00003628       0.2754
  0.00003505       0.2662
  0.00003596       0.2731
  0.00003586       0.2723
  0.00003570       0.2711
  0.00003574       0.2714
  0.00003611       0.2742
  0.00003570       0.2711
  0.00003561       0.2704
  0.00003548       0.2694
  0.00003586       0.2723
  0.00003587       0.2724
  0.00003621       0.2749
  0.00003556       0.2700
  0.00003628       0.2754
  0.00003617       0.2747
  0.00003572       0.2713
  0.00003551       0.2696
  0.00003569       0.2710
  0.00003508       0.2664
  0.00003558       0.2702
  0.00003577       0.2716
  0.00003565       0.2707
  0.00003596       0.2731
  0.00003562       0.2705
  0.00003599       0.2733
  0.00003613       0.2744
  0.00003673       0.2789
  0.00003634       0.2760
  0.00003629       0.2755
  0.00003658       0.2778
  0.00003640       0.2763
  0.00003731       0.2833
  0.00003769       0.2862
  0.00003738       0.2838
  0.00003761       0.2856
  0.00003798       0.2884
  0.00003839       0.2915
  0.00003853       0.2925
  0.00003870       0.2938
  0.00003847       0.2921
  0.00003891       0.2954
  0.00003943       0.2994
  0.00003922       0.2978
  0.00003969       0.3014
  0.00004059       0.3082
  0.00004041       0.3068
  0.00004060       0.3083
  0.00004052       0.3077
  0.00004089       0.3105
  0.00004206       0.3193
  0.00004277       0.3248
  0.00004279       0.3249
  0.00004338       0.3294
  0.00004349       0.3302
  0.00004422       0.3357
  0.00004407       0.3346
  0.00004439       0.3371
  0.00004467       0.3392
  0.00004529       0.3439
  0.00004589       0.3484
  0.00004707       0.3574
  0.00004750       0.3607
  0.00004725       0.3587
  0.00004740       0.3599
  0.00004819       0.3659
  0.00004869       0.3697
  0.00004844       0.3678
  0.00004885       0.3709
  0.00004904       0.3723
  0.00004898       0.3719
  0.00004962       0.3767
  0.00005020       0.3812
  0.00005060       0.3842
  0.00005085       0.3861
  0.00005148       0.3909
  0.00005131       0.3896
  0.00005184       0.3936
  0.00005272       0.4003
  0.00005267       0.3999
  0.00005287       0.4014
  0.00005364       0.4073
  0.00005349       0.4061
  0.00005351       0.4063
  0.00005425       0.4119
  0.00005428       0.4121
  0.00005551       0.4215
  0.00005536       0.4203
  0.00005654       0.4293
  0.00005624       0.4270
  0.00005646       0.4287
  0.00005739       0.4358
  0.00005872       0.4458
  0.00005847       0.4440
  0.00005836       0.4431
  0.00005913       0.4490
  0.00005947       0.4516
  0.00005985       0.4544
  0.00006010       0.4563
  0.00006058       0.4600
  0.00006071       0.4610
  0.00006112       0.4641
  0.00006098       0.4630
  0.00006154       0.4673
  0.00006179       0.4692
  0.00006230       0.4730
  0.00006284       0.4772
  0.00006301       0.4785
  0.00006356       0.4826
  0.00006419       0.4874
  0.00006419       0.4874
  0.00006372       0.4838
  0.00006448       0.4896
  0.00006475       0.4916
  0.00006597       0.5009
  0.00006590       0.5004
  0.00006593       0.5006
  0.00006676       0.5069
  0.00006704       0.5090
  0.00006746       0.5122
  0.00006738       0.5116
  0.00006835       0.5190
  0.00006837       0.5191
  0.00006875       0.5220
  0.00006901       0.5240
  0.00006909       0.5246
  0.00006953       0.5279
  0.00006969       0.5291
  0.00007042       0.5347
  0.00007116       0.5403
  0.00007099       0.5391
  0.00007144       0.5424
  0.00007105       0.5394
  0.00007217       0.5480
  0.00007232       0.5491
  0.00007243       0.5499
  0.00007421       0.5635
  0.00007323       0.5560
  0.00007388       0.5610
  0.00007344       0.5576
  0.00007357       0.5586
  0.00007493       0.5689
  0.00007495       0.5691
  0.00007475       0.5675
  0.00007491       0.5688
  0.00007514       0.5705
  0.00007521       0.5711
  0.00007539       0.5724
  0.00007600       0.5771
  0.00007666       0.5821
  0.00007625       0.5790
  0.00007686       0.5836
  0.00007663       0.5819
  0.00007718       0.5861
  0.00007727       0.5867
  0.00007812       0.5931
  0.00007859       0.5967
  0.00007897       0.5996
  0.00007871       0.5977
  0.00007825       0.5942
  0.00007898       0.5997
  0.00007963       0.6046
  0.00007971       0.6052
  0.00008082       0.6136
  0.00008076       0.6132
  0.00008056       0.6117
  0.00008168       0.6202
  0.00008232       0.6251
  0.00008221       0.6242
  0.00008266       0.6276
  0.00008344       0.6336
  0.00008393       0.6372
  0.00008384       0.6366
  0.00008439       0.6408
  0.00008487       0.6444
  0.00008543       0.6486
  0.00008524       0.6472
  0.00008542       0.6486
  0.00008607       0.6535
  0.00008644       0.6563
  0.00008743       0.6639
  0.00008868       0.6733
  0.00008843       0.6715
  0.00008901       0.6759
  0.00008979       0.6818
  0.00008962       0.6805
  0.00009011       0.6842
  0.00009081       0.6895
  0.00009111       0.6918
  0.00009167       0.6960
  0.00009254       0.7027
  0.00009298       0.7060
  0.00009353       0.7102
  0.00009396       0.7134
  0.00009383       0.7125
  0.00009424       0.7156
  0.00009594       0.7285
  0.00009567       0.7264
  0.00009529       0.7235
  0.00009647       0.7325
  0.00009792       0.7435
  0.00009818       0.7455
  0.00009813       0.7451
  0.00009932       0.7541
  0.00009977       0.7575
  0.00009979       0.7577
  0.00010034       0.7619
  0.00010115       0.7680
  0.00010173       0.7724
  0.00010213       0.7755
  0.00010335       0.7847
  0.00010357       0.7864
  0.00010345       0.7855
  0.00010474       0.7953
  0.00010470       0.7950
  0.00010469       0.7949
  0.00010632       0.8073
  0.00010684       0.8112
  0.00010712       0.8134
  0.00010767       0.8175
  0.00010869       0.8253
  0.00010921       0.8292
  0.00011013       0.8362
  0.00011042       0.8384
  0.00011135       0.8455
  0.00011147       0.8464
  0.00011263       0.8552
  0.00011342       0.8612
  0.00011347       0.8616
  0.00011388       0.8647
  0.00011410       0.8664
  0.00011570       0.8785
  0.00011597       0.8805
  0.00011628       0.8829
  0.00011693       0.8878
  0.00011729       0.8906
  0.00011790       0.8952
  0.00011779       0.8944
  0.00011946       0.9070
  0.00011900       0.9036
  0.00012039       0.9141
  0.00012094       0.9183
  0.00012183       0.9250
  0.00012216       0.9275
  0.00012265       0.9313
  0.00012313       0.9349
  0.00012397       0.9413
  0.00012479       0.9475
  0.00012589       0.9558
  0.00012679       0.9627
  0.00012741       0.9674
  0.00012831       0.9742
  0.00012926       0.9814
  0.00013011       0.9879
  0.00013036       0.9898
  0.00013149       0.9984
  0.00013213       1.0032
  0.00013275       1.0079
  0.00013363       1.0146
  0.00013415       1.0186
  0.00013507       1.0256
  0.00013647       1.0362
  0.00013777       1.0461
  0.00013770       1.0456
  0.00013935       1.0581
  0.00013965       1.0603
  0.00014124       1.0724
  0.00014181       1.0767
  0.00014317       1.0871
  0.00014411       1.0942
  0.00014462       1.0981
  0.00014605       1.1089
  0.00014662       1.1133
  0.00014787       1.1227
  0.00014876       1.1295
  0.00014924       1.1332
  0.00015059       1.1434
  0.00015044       1.1423
  0.00015227       1.1561
  0.00015295       1.1613
  0.00015421       1.1709
  0.00015484       1.1757
  0.00015626       1.1864
  0.00015766       1.1971
  0.00015895       1.2069
  0.00015951       1.2111
  0.00016012       1.2158
  0.00016071       1.2202
  0.00016137       1.2252
  0.00016311       1.2385
  0.00016378       1.2436
  0.00016528       1.2550
  0.00016613       1.2614
  0.00016763       1.2728
  0.00016819       1.2770
  0.00016879       1.2816
  0.00016999       1.2907
  0.00017013       1.2918
  0.00017188       1.3051
  0.00017255       1.3102
  0.00017327       1.3156
  0.00017430       1.3234
  0.00017497       1.3285
  0.00017586       1.3353
  0.00017714       1.3450
  0.00017886       1.3581
  0.00017946       1.3626
  0.00018028       1.3688
  0.00018221       1.3835
  0.00018269       1.3871
  0.00018418       1.3985
  0.00018524       1.4065
  0.00018573       1.4102
  0.00018732       1.4223
  0.00018817       1.4288
  0.00018929       1.4373
  0.00018957       1.4393
  0.00019150       1.4540
  0.00019238       1.4608
  0.00019317       1.4667
  0.00019300       1.4654
  0.00019507       1.4811
  0.00019619       1.4896
  0.00019642       1.4914
  0.00019813       1.5044
  0.00019935       1.5137
  0.00020065       1.5235
  0.00020118       1.5275
  0.00020276       1.5395
  0.00020377       1.5472
  0.00020380       1.5474
  0.00020590       1.5634
  0.00020717       1.5730
  0.00020790       1.5786
  0.00020843       1.5826
  0.00020986       1.5934
  0.00021043       1.5978
  0.00021216       1.6109
  0.00021312       1.6182
  0.00021403       1.6251
  0.00021518       1.6338
  0.00021648       1.6437
  0.00021759       1.6522
  0.00021868       1.6604
  0.00021965       1.6678
  0.00022100       1.6780
  0.00022264       1.6904
  0.00022360       1.6978
  0.00022378       1.6992
  0.00022563       1.7132
  0.00022625       1.7179
  0.00022797       1.7309
  0.00022933       1.7413
  0.00023098       1.7538
  0.00023145       1.7574
  0.00023272       1.7670
  0.00023434       1.7793
  0.00023481       1.7829
  0.00023571       1.7897
  0.00023762       1.8042
  0.00023869       1.8124
  0.00024021       1.8239
  0.00024112       1.8308
  0.00024266       1.8425
  0.00024307       1.8456
  0.00024381       1.8512
  0.00024528       1.8624
  0.00024708       1.8761
  0.00024767       1.8805
  0.00024986       1.8971
  0.00025017       1.8995
  0.00025134       1.9084
  0.00025294       1.9205
  0.00025408       1.9292
  0.00025656       1.9481
  0.00025828       1.9611
  0.00025962       1.9713
  0.00026044       1.9775
  0.00026207       1.9898
  0.00026330       1.9992
  0.00026524       2.0139
  0.00026584       2.0185
  0.00026756       2.0315
  0.00026890       2.0417
  0.00026998       2.0499
  0.00027089       2.0568
  0.00027257       2.0696
  0.00027358       2.0773
  0.00027526       2.0900
  0.00028035       2.1287
  0.00028139       2.1366
  0.00028281       2.1473
  0.00028452       2.1603
  0.00028573       2.1695
  0.00028739       2.1821
  0.00028873       2.1923
  0.00028930       2.1966
  0.00029144       2.2129
  0.00029266       2.2221
  0.00029381       2.2309
  0.00029530       2.2422
  0.00029620       2.2490
  0.00029796       2.2624
  0.00029908       2.2709
  0.00030091       2.2848
  0.00030178       2.2914
  0.00030320       2.3022
  0.00030527       2.3178
  0.00030655       2.3276
  0.00030842       2.3418
  0.00030946       2.3497
  0.00031104       2.3617
  0.00031254       2.3731
  0.00031344       2.3799
  0.00031562       2.3965
  0.00031711       2.4078
  0.00031859       2.4190
  0.00031966       2.4271
  0.00032080       2.4358
  0.00032171       2.4427
  0.00032361       2.4571
  0.00032483       2.4664
  0.00032659       2.4798
  0.00032856       2.4947
  0.00033036       2.5084
  0.00033141       2.5163
  0.00033356       2.5327
  0.00033505       2.5440
  0.00033605       2.5516
  0.00033797       2.5662
  0.00033936       2.5768
  0.00034088       2.5882
  0.00034279       2.6027
  0.00034358       2.6087
  0.00034579       2.6256
  0.00034646       2.6306
  0.00034874       2.6479
  0.00034966       2.6550
  0.00035183       2.6714
  0.00035359       2.6848
  0.00035486       2.6944
  0.00035707       2.7112
  0.00035821       2.7199
  0.00035996       2.7332
  0.00036120       2.7426
  0.00036357       2.7605
  0.00036433       2.7663
  0.00036687       2.7856
  0.00036822       2.7959
  0.00036975       2.8075
  0.00037166       2.8220
  0.00037350       2.8360
  0.00037492       2.8467
  0.00037654       2.8590
  0.00037866       2.8751
  0.00038055       2.8895
  0.00038190       2.8997
  0.00038353       2.9121
  0.00038688       2.9375
  0.00038813       2.9470
  0.00039026       2.9632
  0.00039256       2.9806
  0.00039358       2.9884
  0.00039598       3.0066
  0.00039777       3.0202
  0.00039984       3.0360
  0.00040108       3.0454
  0.00040256       3.0566
  0.00040507       3.0757
  0.00040652       3.0867
  0.00040855       3.1021
  0.00040995       3.1127
  0.00041248       3.1319
  0.00041383       3.1421
  0.00041557       3.1553
  0.00041773       3.1718
  0.00041957       3.1858
  0.00042148       3.2003
  0.00042379       3.2178
  0.00042584       3.2334
  0.00042781       3.2483
  0.00042910       3.2581
  0.00043143       3.2758
  0.00043329       3.2900
  0.00043501       3.3030
  0.00043727       3.3201
  0.00043882       3.3319
  0.00044090       3.3477
  0.00044325       3.3656
  0.00044451       3.3751
  0.00044686       3.3930
  0.00044913       3.4102
  0.00045100       3.4244
  0.00045284       3.4384
  0.00045423       3.4489
  0.00045604       3.4627
  0.00045855       3.4817
  0.00046091       3.4997
  0.00046282       3.5141
  0.00046459       3.5276
  0.00046666       3.5433
  0.00046863       3.5583
  0.00047050       3.5725
  0.00047308       3.5921
  0.00047514       3.6077
  0.00047700       3.6218
  0.00047874       3.6350
  0.00048090       3.6514
  0.00048277       3.6656
  0.00048504       3.6829
  0.00048690       3.6970
  0.00048885       3.7118
  0.00049066       3.7255
  0.00049262       3.7404
  0.00049470       3.7562
  0.00049683       3.7724
  0.00049847       3.7848
  0.00050114       3.8051
  0.00050304       3.8196
  0.00050478       3.8327
  0.00050670       3.8473
  0.00050827       3.8593
  0.00051086       3.8789
  0.00051265       3.8925
  0.00051474       3.9083
  0.00051705       3.9259
  0.00051941       3.9438
  0.00052119       3.9573
  0.00052380       3.9772
  0.00052519       3.9877
  0.00052752       4.0054
  0.00052959       4.0211
  0.00053137       4.0346
  0.00053391       4.0539
  0.00053578       4.0681
  0.00053806       4.0854
  0.00053956       4.0968
  0.00054173       4.1133
  0.00054382       4.1291
  0.00054610       4.1465
  0.00054811       4.1618
  0.00055023       4.1778
  0.00055239       4.1942
  0.00055408       4.2071
  0.00055593       4.2211
  0.00055803       4.2371
  0.00055996       4.2517
  0.00056173       4.2652
  0.00056437       4.2852
  0.00056633       4.3001
  0.00056843       4.3160
  0.00056978       4.3263
  0.00057210       4.3439
  0.00057420       4.3598
  0.00057530       4.3682
  0.00057761       4.3857
  0.00057945       4.3997
  0.00058211       4.4199
  0.00058419       4.4357
  0.00058607       4.4500
  0.00058876       4.4704
  0.00059058       4.4842
  0.00059265       4.5000
  0.00059468       4.5154
  0.00059687       4.5319
  0.00059855       4.5448
  0.00060120       4.5648
  0.00060301       4.5786
  0.00060525       4.5956
  0.00060738       4.6117
  0.00060980       4.6301
  0.00061183       4.6456
  0.00061386       4.6610
  0.00061627       4.6792
  0.00061839       4.6954
  0.00062032       4.7101
  0.00062245       4.7262
  0.00062476       4.7437
  0.00062766       4.7658
  0.00062926       4.7779
  0.00063185       4.7976
  0.00063329       4.8085
  0.00064158       4.8714
  0.00064417       4.8911
  0.00064710       4.9133
  0.00064891       4.9271
  0.00065090       4.9422
  0.00065303       4.9584
  0.00065523       4.9751
  0.00065730       4.9908
  0.00065940       5.0067
  0.00066160       5.0234
  0.00066392       5.0411
  0.00066552       5.0532
  0.00066825       5.0739
  0.00067023       5.0890
  0.00067240       5.1054
  0.00067471       5.1230
  0.00067641       5.1359
  0.00067898       5.1554
  0.00068116       5.1720
  0.00068335       5.1886
  0.00068527       5.2032
  0.00068796       5.2236
  0.00069031       5.2415
  0.00069308       5.2625
  0.00069493       5.2765
  0.00069750       5.2960
  0.00069955       5.3116
  0.00070221       5.3318
  0.00070429       5.3476
  0.00070659       5.3650
  0.00070890       5.3826
  0.00071100       5.3986
  0.00071373       5.4193
  0.00071573       5.4345
  0.00071848       5.4553
  0.00072042       5.4701
  0.00072263       5.4868
  0.00072491       5.5042
  0.00072732       5.5225
  0.00072982       5.5414
  0.00073191       5.5573
  0.00073428       5.5753
  0.00073710       5.5967
  0.00073884       5.6099
  0.00074121       5.6279
  0.00074320       5.6430
  0.00074577       5.6626
  0.00074846       5.6830
  0.00075092       5.7016
  0.00075299       5.7174
  0.00075563       5.7374
  0.00075811       5.7562
  0.00076019       5.7720
  0.00076284       5.7921
  0.00076473       5.8065
  0.00076753       5.8277
  0.00076962       5.8437
  0.00077178       5.8600
  0.00077472       5.8823
  0.00077634       5.8946
  0.00077952       5.9188
  0.00078183       5.9364
  0.00078412       5.9538
  0.00078641       5.9711
  0.00079936       6.0695
  0.00080162       6.0866
  0.00080398       6.1045
  0.00080654       6.1240
  0.00080900       6.1427
  0.00081133       6.1603
  0.00081375       6.1787
  0.00081613       6.1968
  0.00081857       6.2153
  0.00082151       6.2376
  0.00082350       6.2528
  0.00082613       6.2727
  0.00082867       6.2920
  0.00083131       6.3121
  0.00083393       6.3319
  0.00083613       6.3486
  0.00083851       6.3667
  0.00084105       6.3860
  0.00084335       6.4034
  0.00084632       6.4260
  0.00084855       6.4429
  0.00085106       6.4620
  0.00085363       6.4815
  0.00085585       6.4984
  0.00085874       6.5203
  0.00086081       6.5360
  0.00086385       6.5591
  0.00086596       6.5752
  0.00086834       6.5932
  0.00087073       6.6113
  0.00087301       6.6287
  0.00087513       6.6448
  0.00087837       6.6694
  0.00088020       6.6833
  0.00088288       6.7036
  0.00088537       6.7225
  0.00088796       6.7421
  0.00089065       6.7626
  0.00089286       6.7794
  0.00089545       6.7991
  0.00089756       6.8151
  0.00090063       6.8384
  0.00090337       6.8592
  0.00090555       6.8757
  0.00090832       6.8967
  0.00091017       6.9108
  0.00091261       6.9294
  0.00091602       6.9552
  0.00091867       6.9754
  0.00092106       6.9935
  0.00092333       7.0107
  0.00092581       7.0295
  0.00092819       7.0477
  0.00093144       7.0723
  0.00093351       7.0880
  0.00093622       7.1086
  0.00093813       7.1231
  0.00094181       7.1511
  0.00094377       7.1660
  0.00094631       7.1852
  0.00094858       7.2024
  0.00095060       7.2178
  0.00095404       7.2439
  0.00095681       7.2649
  0.00095935       7.2843
  0.00096173       7.3023
  0.00096378       7.3179
  0.00097486       7.4020
  0.00097729       7.4205
  0.00097931       7.4358
  0.00098246       7.4597
  0.00098488       7.4781
  0.00098694       7.4937
  0.00098998       7.5168
  0.00099317       7.5410
  0.00099552       7.5589
  0.00099825       7.5796
  0.00100051       7.5967
  0.00100389       7.6224
  0.00101401       7.6993
  0.00101622       7.7161
  0.00101913       7.7382
  0.00102186       7.7589
  0.00102483       7.7814
  0.00102729       7.8001
  0.00103006       7.8211
  0.00103312       7.8443
  0.00103493       7.8581
  0.00103758       7.8783
  0.00104013       7.8976
  0.00104276       7.9176
  0.00104506       7.9351
  0.00104866       7.9623
  0.00105117       7.9814
  0.00105312       7.9962
  0.00105639       8.0211
  0.00105828       8.0354
  0.00106171       8.0615
  0.00106497       8.0862
  0.00106712       8.1025
  0.00107036       8.1271
  0.00107330       8.1495
  0.00107615       8.1711
  0.00107824       8.1869
  0.00108141       8.2110
  0.00108376       8.2289
  0.00108711       8.2543
  0.00108989       8.2754
  0.00109359       8.3035
  0.00109549       8.3179
  0.00109869       8.3422
  0.00110157       8.3641
  0.00110400       8.3825
  0.00110700       8.4058
  0.00110992       8.4300
  0.00111324       8.4496
  0.00111647       8.4702
  0.00111965       8.4914
  0.00112243       8.5173
  0.00112579       8.5364
  0.00112980       8.5625
  0.00113327       8.5802
  0.00113654       8.6004
  0.00113974       8.6212
  0.00114292       8.6424
  0.00114587       8.6663
  0.00114935       8.6840
  0.00115272       8.7029
  0.00115687       8.7273
  0.00115997       8.7494
  0.00116292       8.7733
  0.00116505       8.7923
  0.00117473       8.8542
  0.00117788       8.8757
  0.00118127       8.8945
  0.00118397       8.9213
  0.00118724       8.9415
  0.00118894       8.9654
  0.00119237       8.9837
  0.00119559       9.0043
  0.00119855       9.0282
  0.00120209       9.0451
  0.00120519       9.0672
  0.00120780       9.0951
  0.00120959       9.1181
  0.00121284       9.1385
  0.00121592       9.1608
  0.00121952       9.1770
  0.00122364       9.2018
  0.00122663       9.2252
  0.00122946       9.2505
  0.00123285       9.2693
  0.00123630       9.2873
  0.00123930       9.3106
  0.00124253       9.3312
  0.00124500       9.3608
  0.00124848       9.3784
  0.00125132       9.4036
  0.00125467       9.4228
  0.00125903       9.4447
  0.00126180       9.4707
  0.00126493       9.4925
  0.00126740       9.5221
  0.00127121       9.5359
  0.00127360       9.5663
  0.00127579       9.5846
  0.00127925       9.6024
  0.00128230       9.6252
  0.00128536       9.6478
  0.00128864       9.6678
  0.00129162       9.6913
  0.00129315       9.7174
  0.00129611       9.7412
  0.00129911       9.7645
  0.00130246       9.7837
  0.00130510       9.8113
  0.00130788       9.8371
  0.00131123       9.8563
  0.00131418       9.8802
  0.00131737       9.9013
  0.00132025       9.9261
  0.00132217       9.9475
  0.00132529       9.9693
  0.00132841       9.9912
  0.00133107      10.0186
  0.00133444      10.0375
  0.00133986      10.0536
  0.00134276      10.0820
  0.00134630      10.1017
  0.00134964      10.1241
  0.00135321      10.1434
  0.00135652      10.1662
  0.00135947      10.1939
  0.00136161      10.2157
  0.00136488      10.2391
  0.00136790      10.2659
  0.00137119      10.2890
  0.00137426      10.3150
  0.00137668      10.3330
  0.00138004      10.3551
  0.00138306      10.3818
  0.00138637      10.4047
  0.00138845      10.4273
  0.00139161      10.4521
  0.00139508      10.4728
  0.00139812      10.4993
  0.00140060      10.5163
  0.00140379      10.5408
  0.00140724      10.5618
  0.00141018      10.5896
  0.00141348      10.6126
  0.00141659      10.6381
  0.00141991      10.6608
  0.00142192      10.6844
  0.00142537      10.7052
  0.00142851      10.7303
  0.00143177      10.7538
  0.00143470      10.7818
  0.00143829      10.8008
  0.00144155      10.8244
  0.00144505      10.8445
  0.00144798      10.8725
  0.00145103      10.8990
  0.00145460      10.9181
  0.00145654      10.9427
  0.00145962      10.9686
  0.00146280      10.9932
  0.00146610      11.0162
  0.00146940      11.0390
  0.00147130      11.0643
  0.00147466      11.0863
  0.00147814      11.1067
  0.00148019      11.1298
  0.00148335      11.1547
  0.00148681      11.1754
  0.00148867      11.2011
  0.00149199      11.2237
  0.00149530      11.2465
  0.00149678      11.2774
  0.00150068      11.2921
  0.00150349      11.3218
  0.00150699      11.3420
  0.00150863      11.3707
  0.00151199      11.3928
  0.00151500      11.4197
  0.00151908      11.4319
  0.00152166      11.4647
  0.00152496      11.4877
  0.00152658      11.5167
  0.00153025      11.5345
  0.00153296      11.5656
  0.00153660      11.5838
  0.00153972      11.6093
  0.00154315      11.6303
  0.00154492      11.6572
  0.00154798      11.6835
  0.00155122      11.7073
  0.00155629      11.7324
  0.00155978      11.7553
  0.00156163      11.7847
  0.00156546      11.8025
  0.00156866      11.8301
  0.00157087      11.8537
  0.00157434      11.8773
  0.00157598      11.9097
  0.00157960      11.9308
  0.00158323      11.9518
  0.00158550      11.9745
  0.00158854      12.0046
  0.00159163      12.0339
  0.00159377      12.0587
  0.00159728      12.0815
  0.00160048      12.1091
  0.00160264      12.1336
  0.00160605      12.1579
  0.00160962      12.1797
  0.00161148      12.2089
  0.00161516      12.2289
  0.00161823      12.2586
  0.00162143      12.2863
  0.00162351      12.3120
  0.00162711      12.3333
  0.00163053      12.3575
  0.00163252      12.3846
  0.00163566      12.4131
  0.00163935      12.4332
  0.00164147      12.4582
  0.00164521      12.4775
  0.00164685      12.5099
  0.00165036      12.5327
  0.00165393      12.5546
  0.00165604      12.5799
  0.00165906      12.6103
  0.00166115      12.6358
  0.00166490      12.6549
  0.00166801      12.6839
  0.00167048      12.7035
  0.00167356      12.7331
  0.00167561      12.7592
  0.00167876      12.7876
  0.00168065      12.8162
  0.00168436      12.8360
  0.00168654      12.8600
  0.00168983      12.8862
  0.00169196      12.9111
  0.00169525      12.9374
  0.00169754      12.9599
  0.00170049      12.9913
  0.00170276      13.0141
  0.00170606      13.0401
  0.00170954      13.0634
  0.00171186      13.0854
  0.00171477      13.1176
  0.00171702      13.1405
  0.00172029      13.1671
  0.00172344      13.1955
  0.00172585      13.2161
  0.00172900      13.2444
  0.00173213      13.2730
  0.00173376      13.3058
  0.00173742      13.3264
  0.00173918      13.3571
  0.00174308      13.3737
  0.00174660      13.4019
  0.00174890      13.4265
  0.00175233      13.4530
  0.00175581      13.4786
  0.00175801      13.5051
  0.00176131      13.5339
  0.00176338      13.5623
  0.00176724      13.5815
  0.00176903      13.6149
  0.00177278      13.6359
  0.00177489      13.6639
  0.00177853      13.6867
  0.00178084      13.7112
  0.00178317      13.7352
  0.00178631      13.7667
  0.00178876      13.7888
  0.00179114      13.8121
  0.00179451      13.8397
  0.00179678      13.8647
  0.00180003      13.8945
  0.00180236      13.9184
  0.00180548      13.9503
  0.00180785      13.9737
  0.00181124      14.0010
  0.00181395      14.0186
  0.00181588      14.0496
  0.00181931      14.0761
  0.00182282      14.1012
  0.00182446      14.1371
  0.00182805      14.1610
  0.00183049      14.1831
  0.00183375      14.2126
  0.00183576      14.2423
  0.00183953      14.2629
  0.00184157      14.2921
  0.00184534      14.3127
  0.00184748      14.3401
  0.00185090      14.3667
  0.00185306      14.3938
  0.00185610      14.4270
  0.00185873      14.4460
  0.00186227      14.4705
  0.00186445      14.4974
  0.00186662      14.5242
  0.00186992      14.5529
  0.00187208      14.5799
  0.00187430      14.6059
  0.00187780      14.6312
  0.00188008      14.6562
  0.00188201      14.6871
  0.00188461      14.7066
  0.00188770      14.7390
  0.00188976      14.7677
  0.00189196      14.7941
  0.00189549      14.8190
  0.00189775      14.8442
  0.00190093      14.8751
  0.00190346      14.8956
  0.00190587      14.9185
  0.00190935      14.9441
  0.00191140      14.9729
  0.00191493      14.9979
  0.00191693      15.0275
  0.00191929      15.0511
  0.00192185      15.0797
  0.00192408      15.1068
  0.00192766      15.1320
  0.00192978      15.1612
  0.00193343      15.1849
  0.00193561      15.2130
  0.00193801      15.2371
  0.00194151      15.2636
  0.00194377      15.2902
  0.00194730      15.3162
  0.00194922      15.3491
  0.00195290      15.3724
  0.00195501      15.4016
  0.00195857      15.4271
  0.00196064      15.4572
  0.00196302      15.4816
  0.00196643      15.5099
  0.00196856      15.5387
  0.00197181      15.5700
  0.00197433      15.5917
  0.00197634      15.6228
  0.00197999      15.6468
  0.00198220      15.6742
  0.00198569      15.7010
  0.00198795      15.7275
  0.00199008      15.7565
  0.00199328      15.7885
  0.00199570      15.8122
  0.00199913      15.8402
  0.00200142      15.8662
  0.00200479      15.8950
  0.00200699      15.9227
  0.00201028      15.9531
  0.00201251      15.9804
  0.00201589      16.0091
  0.00201795      16.0392
  0.00202171      16.0612
  0.00202511      16.0896
  0.00202713      16.1205
  0.00203053      16.1490
  0.00203297      16.1723
  0.00203658      16.1969
  0.00203956      16.2329
  0.00204173      16.2611
  0.00204541      16.2845
  0.00204785      16.3077
  0.00205104      16.3399
  0.00205316      16.3691
  0.00205669      16.3952
  0.00205899      16.4209
  0.00206245      16.4483
  0.00206487      16.4720
  0.00206814      16.5027
  0.00207044      16.5287
  0.00207270      16.5551
  0.00207589      16.5875
  0.00207831      16.6110
  0.00208149      16.6436
  0.00208378      16.6696
  0.00208736      16.6947
  0.00208956      16.7223
  0.00209370      16.7486
  0.00209598      16.7752
  0.00209939      16.8038
  0.00210155      16.8326
  0.00210470      16.8660
  0.00210740      16.8849
  0.00211053      16.9188
  0.00211285      16.9445
  0.00211622      16.9740
  0.00212739      17.0883
  0.00213125      17.1087
  0.00213460      17.1385
  0.00213643      17.1733
  0.00214036      17.1924
  0.00214373      17.2218
  0.00214693      17.2543
  0.00214907      17.2834
  0.00215260      17.3099
  0.00215504      17.3335
  0.00215823      17.3663
  0.00216194      17.3894
  0.00216380      17.4238
  0.00216742      17.4485
  0.00216962      17.4765
  0.00217288      17.5079
  0.00217638      17.5351
  0.00217871      17.5606
  0.00218082      17.5905
  0.00218428      17.6181
  0.00218653      17.6452
  0.00218975      17.6774
  0.00219202      17.7041
  0.00219553      17.7311
  0.00219780      17.7578
  0.00220001      17.7856
  0.00220335      17.8155
  0.00220677      17.8440
  0.00220904      17.8709
  0.00221127      17.8984
  0.00221462      17.9281
  0.00221806      17.9562
  0.00222017      17.9860
  0.00222365      18.0132
  0.00222568      18.0445
  0.00222941      18.0672
  0.00223154      18.0966
  0.00223479      18.1281
  0.00223809      18.1589
  0.00224018      18.1890
  0.00224377      18.2142
  0.00224615      18.2391
  0.00224941      18.2704
  0.00225130      18.3043
  0.00225481      18.3310
  0.00225831      18.3580
  0.00226079      18.3810
  0.00226394      18.4144
  0.00226633      18.4448
  0.00226983      18.4737
  0.00227208      18.5029
  0.00227556      18.5321
  0.00227781      18.5613
  0.00228022      18.5873
  0.00228376      18.6154
  0.00228575      18.6498
  0.00228955      18.6729
  0.00229175      18.7029
  0.00229383      18.7355
  0.00229716      18.7678
  0.00229951      18.7950
  0.00230332      18.8178
  0.00230539      18.8503
  0.00230886      18.8801
  0.00231110      18.9093
  0.00231461      18.9380
  0.00231690      18.9663
  0.00232041      18.9952
  0.00232393      19.0238
  0.00232599      19.0566
  0.00232970      19.0815
  0.00233208      19.1080
  0.00233543      19.1400
  0.00233805      19.1617
  0.00234140      19.1936
  0.00234354      19.2251
  0.00234706      19.2537
  0.00234946      19.2798
  0.00235286      19.3108
  0.00235499      19.3422
  0.00235857      19.3696
  0.00236086      19.3979
  0.00236450      19.4242
  0.00236687      19.4509
  0.00237027      19.4818
  0.00237247      19.5119
  0.00237607      19.5391
  0.00237836      19.5674
  0.00238064      19.5958
  0.00238397      19.6282
  0.00239404      19.7481
  0.00239626      19.7778
  0.00239848      19.8076
  0.00240230      19.8301
  0.00240444      19.8615
  0.00240773      19.8947
  0.00241004      19.9226
  0.00241375      19.9474
  0.00241600      19.9764
  0.00241812      20.0082
  0.00242151      20.0394
  0.00242511      20.0663
  0.00242707      20.0958
  0.00243042      20.1286
  0.00243275      20.1569
  0.00243646      20.1823
  0.00243860      20.2144
  0.00244202      20.2456
  0.00244427      20.2755
  0.00244786      20.3033
  0.00245009      20.3336
  0.00245386      20.3579
  0.00245735      20.3878
  0.00245942      20.4211
  0.00246300      20.4492
  0.00246540      20.4760
  0.00246887      20.5065
  0.00247106      20.5373
  0.00247338      20.5658
  0.00247669      20.5995
  0.00247899      20.6282
  0.00248250      20.6576
  0.00248471      20.6885
  0.00248695      20.7184
  0.00248925      20.7472
  0.00249296      20.7727
  0.00249525      20.8017
  0.00249759      20.8298
  0.00250115      20.8582
  0.00250333      20.8895
  0.00250685      20.9187
  0.00250924      20.9457
  0.00251264      20.9776
  0.00251496      21.0059
  0.00251851      21.0346
  0.00252067      21.0662
  0.00252425      21.0943
  0.00252793      21.1205
  0.00252997      21.1546
  0.00253249      21.1789
  0.00253569      21.2146
  0.00253922      21.2437
  0.00254170      21.2689
  0.00254511      21.3004
  0.00254738      21.3298
  0.00255079      21.3613
  0.00255336      21.3848
  0.00255661      21.4194
  0.00255887      21.4491
  0.00256252      21.4757
  0.00256451      21.5108
  0.00256806      21.5396
  0.00257156      21.5692
  0.00257405      21.5942
  0.00257750      21.6249
  0.00257971      21.6557
  0.00258305      21.6884
  0.00258563      21.7116
  0.00258908      21.7424
  0.00259243      21.7759
  0.00259617      21.8023
  0.00259825      21.8377
  0.00260191      21.8656
  0.00260424      21.8954
  0.00260661      21.9245
  0.00261030      21.9520
  0.00261252      21.9843
  0.00261610      22.0140
  0.00261812      22.0505
  0.00262186      22.0769
  0.00262417      22.1072
  0.00262788      22.1343
  0.00263007      22.1671
  0.00263379      22.1939
  0.00263621      22.2219
  0.00263858      22.2509
  0.00264204      22.2831
  0.00264450      22.3104
  0.00264822      22.3371
  0.00265167      22.3696
  0.00265417      22.3959
  0.00265643      22.4274
  0.00265994      22.4585
  0.00266236      22.4865
  0.00266575      22.5204
  0.00266835      22.5445
  0.00267186      22.5758
  0.00267399      22.6100
  0.00267769      22.6371
  0.00267996      22.6683
  0.00268244      22.6951
  0.00268606      22.7240
  0.00268844      22.7529
  0.00269066      22.7851
  0.00269423      22.8151
  0.00269666      22.8428
  0.00269885      22.8758
  0.00270133      22.9024
  0.00270476      22.9354
  0.00270704      22.9665
  0.00270941      22.9954
  0.00271313      23.0221
  0.00271518      23.0581
  0.00271886      23.0858
  0.00272117      23.1160
  0.00272350      23.1460
  0.00272707      23.1761
  0.00272948      23.2041
  0.00273294      23.2365
  0.00273524      23.2671
  0.00274833      23.3858
  0.00275085      23.4117
  0.00275322      23.4432
  0.00275569      23.4701
  0.00275926      23.5003
  0.00276162      23.5296
  0.00276543      23.5546
  0.00276756      23.5891
  0.00277123      23.6169
  0.00277353      23.6477
  0.00277583      23.6784
  0.00277981      23.6997
  0.00278199      23.7328
  0.00278557      23.7629
  0.00278792      23.7924
  0.00279167      23.8186
  0.00279395      23.8498
  0.00279610      23.8837
  0.00279972      23.9127
  0.00280244      23.9343
  0.00280465      23.9669
  0.00280695      23.9977
  0.00281051      24.0279
  0.00281320      24.0502
  0.00281546      24.0819
  0.00281913      24.1097
  0.00282136      24.1420
  0.00282388      24.1680
  0.00282747      24.1976
  0.00282985      24.2266
  0.00283361      24.2526
  0.00283608      24.2795
  0.00283951      24.3127
  0.00284193      24.3407
  0.00284555      24.3699
  0.00284935      24.3950
  0.00285149      24.4291
  0.00285519      24.4564
  0.00285775      24.4816
  0.00286157      24.5063
  0.00286513      24.5366
  0.00286740      24.5679
  0.00287087      24.6000
  0.00287345      24.6249
  0.00287676      24.6605
  0.00287902      24.6921
  0.00288271      24.7196
  0.00288526      24.7450
  0.00288752      24.7764
  0.00289133      24.8013
  0.00289366      24.8313
  0.00289716      24.8630
  0.00289952      24.8924
  0.00291393      25.0367
  0.00291758      25.0650
  0.00292001      25.0930
  0.00293347      25.2002
  0.00293567      25.2327
  0.00293942      25.2587
  0.00294184      25.2866
  0.00294542      25.3161
  0.00294765      25.3480
  0.00295118      25.3785
  0.00295483      25.4067
  0.00295735      25.4324
  0.00296080      25.4648
  0.00296321      25.4928
  0.00296693      25.5194
  0.00296955      25.5430
  0.00297302      25.5749
  0.00297528      25.6062
  0.00297876      25.6378
  0.00298123      25.6647
  0.00298483      25.6937
  0.00298710      25.7247
  0.00298932      25.7568
  0.00299295      25.7855
  0.00299526      25.8155
  0.00299740      25.8493
  0.00300106      25.8773
  0.00300338      25.9071
  0.00300606      25.9296
  0.00300957      25.9606
  0.00301176      25.9934
  0.00301430      26.0186
  0.00301796      26.0464
  0.00302018      26.0787
  0.00302267      26.1050
  0.00302480      26.1389
  0.00302843      26.1675
  0.00303078      26.1968
  0.00303453      26.2228
  0.00303679      26.2539
  0.00303912      26.2838
  0.00304279      26.3115
  0.00304494      26.3450
  0.00304723      26.3755
  0.00305087      26.4040
  0.00305336      26.4303
  0.00305579      26.4578
  0.00305926      26.4898
  0.00306155      26.5203
  0.00306525      26.5474
  0.00306754      26.5780
  0.00306945      26.6167
  0.00307309      26.6450
  0.00307566      26.6697
  0.00307809      26.6972
  0.00308139      26.7329
  0.00308387      26.7595
  0.00308646      26.7836
  0.00308818      26.8170
  0.00309206      26.8416
  0.00309442      26.8727
  0.00309698      26.8992
  0.00310054      26.9311
  0.00310311      26.9572
  0.00310528      26.9927
  0.00310779      27.0202
  0.00311850      27.1437
  0.00312105      27.1704
  0.00312360      27.1971
  0.00312626      27.2213
  0.00312850      27.2549
  0.00313090      27.2849
  0.00313445      27.3171
  0.00313698      27.3443
  0.00313938      27.3744
  0.00314163      27.4080
  0.00314408      27.4368
  0.00314783      27.4646
  0.00315061      27.4861
  0.00315276      27.5218
  0.00315511      27.5530
  0.00315890      27.5799
  0.00316091      27.6188
  0.00316362      27.6419
  0.00316599      27.6726
  0.00316959      27.7036
  0.00317207      27.7319
  0.00317453      27.7606
  0.00317701      27.7888
  0.00318080      27.8157
  0.00318317      27.8465
  0.00318580      27.8714
  0.00318916      27.9078
  0.00319134      27.9430
  0.00319407      27.9654
  0.00319634      27.9986
  0.00319899      28.0229
  0.00320126      28.0560
  0.00320494      28.0852
  0.00320733      28.1155
  0.00320990      28.1419
  0.00321239      28.1699
  0.00321487      28.1982
  0.00321721      28.2296
  0.00321960      28.2598
  0.00322194      28.2915
  0.00322451      28.3177
  0.00322667      28.3532
  0.00323039      28.3815
  0.00323276      28.4121
  0.00323527      28.4399
  0.00323807      28.4697
  0.00324062      28.4965
  0.00324290      28.5299
  0.00324646      28.5620
  0.00324907      28.5878
  0.00325152      28.6170
  0.00325394      28.6468
  0.00325641      28.6757
  0.00325882      28.7059
  0.00326116      28.7376
  0.00326496      28.7645
  0.00326734      28.7954
  0.00326975      28.8255
  0.00327216      28.8558
  0.00327459      28.8855
  0.00327836      28.9128
  0.00328086      28.9410
  0.00329197      29.0565
  0.00329424      29.0898
  0.00329669      29.1192
  0.00331560      29.3122
  0.00331938      29.3395
  0.00332205      29.3636
  0.00332468      29.3887
  0.00332725      29.4153
  0.00332872      29.4385
  0.00333169      29.4559
  0.00333405      29.4872
  0.00333678      29.5102
  0.00333922      29.5396
  0.00334189      29.5637
  0.00334424      29.5953
  0.00334692      29.6194
  0.00334960      29.6433
  0.00335205      29.6726
  0.00335451      29.7016
  0.00335709      29.7279
  0.00335931      29.7624
  0.00336194      29.7877
  0.00336577      29.8138
  0.00336849      29.8368
  0.00337074      29.8707
  0.00337298      29.9047
  0.00337569      29.9280
  0.00337827      29.9542
  0.00338188      29.9854
  0.00338433      30.0146
  0.00338672      30.0452
  0.00338951      30.0668
  0.00339204      30.0942
  0.00339569      30.1245
  0.00339712      30.1606
  0.00339988      30.1837
  0.00340218      30.2182
  0.00340471      30.2470
  0.00340813      30.2842
  0.00341092      30.3067
  0.00341344      30.3356
  0.00341599      30.3640
  0.00341862      30.3904
  0.00342136      30.4140
  0.00342371      30.4471
  0.00342736      30.4789
  0.00342991      30.5072
  0.00343238      30.5373
  0.00343486      30.5674
  0.00343724      30.5999
  0.00343990      30.6254
  0.00344356      30.6568
  0.00344631      30.6803
  0.00344872      30.7121
  0.00345100      30.7469
  0.00345350      30.7764
  0.00345745      30.8009
  0.00345995      30.8303
  0.00346241      30.8608
  0.00346646      30.8829
  0.00346850      30.9236
  0.00347149      30.9412
  0.00347379      30.9756
  0.00347757      31.0040
  0.00347999      31.0355
  0.00348263      31.0616
  0.00348607      31.0985
  0.00348902      31.1170
  0.00349143      31.1487
  0.00349518      31.1780
  0.00349758      31.2100
  0.00350147      31.2359
  0.00350399      31.2650
  0.00350654      31.2933
  0.00351051      31.3173
  0.00351271      31.3540
  0.00351540      31.3790
  0.00351884      31.4158
  0.00352147      31.4419
  0.00352396      31.4717
  0.00352789      31.4969
  0.00353015      31.5319
  0.00353301      31.5530
  0.00353554      31.5816
  0.00353779      31.6171
  0.00354168      31.6432
  0.00354414      31.6735
  0.00354667      31.7023
  0.00354894      31.7375
  0.00355176      31.7593
  0.00355417      31.7908
  0.00355812      31.8258
  0.00356100      31.8457
  0.00357211      31.9650
  0.00357466      31.9929
  0.00357738      32.0168
  0.00357964      32.0514
  0.00358355      32.0765
  0.00358602      32.1063
  0.00358872      32.1305
  0.00359126      32.1587
  0.00359506      32.1862
  0.00359757      32.2150
  0.00359999      32.2461
  0.00360272      32.2696
  0.00360637      32.3008
  0.00360874      32.3330
  0.00361133      32.3599
  0.00361378      32.3901
  0.00361752      32.4192
  0.00362031      32.4413
  0.00362246      32.4787
  0.00362491      32.5088
  0.00362768      32.5315
  0.00363028      32.5581
  0.00363392      32.5895
  0.00363647      32.6174
  0.00363883      32.6498
  0.00364162      32.6720
  0.00364427      32.6975
  0.00364655      32.7318
  0.00364922      32.7566
  0.00365157      32.7894
  0.00365403      32.8193
  0.00365679      32.8421
  0.00365936      32.8696
  0.00366170      32.9025
  0.00366556      32.9286
  0.00366800      32.9591
  0.00367068      32.9839
  0.00367296      33.0180
  0.00367563      33.0431
  0.00367811      33.0726
  0.00368071      33.0993
  0.00368307      33.1315
  0.00368570      33.1575
  0.00368820      33.1866
  0.00369188      33.2170
  0.00369468      33.2390
  0.00369715      33.2688
  0.00369960      33.2989
  0.00370347      33.3250
  0.00370599      33.3537
  0.00370836      33.3858
  0.00371127      33.4051
  0.00371483      33.4384
  0.00371746      33.4643
  0.00371971      33.4992
  0.00372379      33.5203
  0.00372639      33.5471
  0.00372895      33.5745
  0.00373182      33.5948
  0.00373420      33.6268
  0.00373809      33.6523
  0.00374047      33.6841
  0.00374324      33.7068
  0.00374581      33.7343
  0.00374832      33.7629
  0.00375106      33.7863
  0.00375390      33.8073
  0.00375652      33.8334
  0.00376005      33.8676
  0.00376279      33.8910
  0.00376962      33.9645
  0.00377230      33.9892
  0.00377505      34.0125
  0.00377765      34.0390
  0.00378040      34.0622
  0.00378295      34.0901
  0.00378577      34.1114
  0.00379253      34.1866
  0.00379959      34.2549
  0.00380248      34.2746
  0.00380843      34.3396
  0.00381321      34.3736
  0.00381879      34.3883
  0.00382337      34.3977
  0.00382797      34.4064
  0.00383235      34.4204
  0.00383822      34.4284
  0.00384263      34.4416
  0.00384728      34.4490
  0.00385164      34.4635
  0.00387477      33.8279
  0.00388063      33.7774
  0.00388707      33.7427
  0.00389220      33.7093
  0.00390158      33.6344
  0.00391131      32.7866
  0.00620737      17.1709
  0.01889201       0.3632
  0.01889908       0.3507
  0.01890292       0.3456
  0.01891211       0.3298
  0.01891225       0.3293
  0.01891475       0.3246
  0.01891594       0.3201
  0.01891901       0.3133
  0.01892249       0.3049
  0.01892447       0.3021
  0.01892589       0.3015
  0.01892692       0.3023
  0.01892910       0.2988
  0.01893182       0.2932
