# Supplementary material for: Size effects on the mechanical behavior and the compressive failure strength of concrete: an extensive dataset
Source: Data Brief. 2020 Nov 2;33:106477. doi: 10.1016/j.dib.2020.106477 (PMC7674298; doi:10.1016/j.dib.2020.106477)
Supplement: Supplementary file 1 [file mmc1.zip › Stress_Strain_Data_DIB/C-40x80-mm/C4-B1-11.txt]

      Strain  Stress(MPa)
  0.00000000       0.0000
  0.00005524       0.5968
  0.00005555       0.6002
  0.00005573       0.6021
  0.00005578       0.6027
  0.00005577       0.6025
  0.00005538       0.5984
  0.00005555       0.6001
  0.00005518       0.5962
  0.00005611       0.6062
  0.00005580       0.6029
  0.00005647       0.6101
  0.00005694       0.6151
  0.00005747       0.6209
  0.00005794       0.6260
  0.00005820       0.6288
  0.00005913       0.6389
  0.00005929       0.6406
  0.00005940       0.6418
  0.00006056       0.6543
  0.00006081       0.6570
  0.00006126       0.6619
  0.00006211       0.6710
  0.00006235       0.6737
  0.00006305       0.6811
  0.00006296       0.6802
  0.00006383       0.6897
  0.00006494       0.7016
  0.00006542       0.7068
  0.00006528       0.7053
  0.00006603       0.7134
  0.00006679       0.7216
  0.00006709       0.7249
  0.00006763       0.7307
  0.00006803       0.7350
  0.00006892       0.7446
  0.00006911       0.7466
  0.00007010       0.7573
  0.00007100       0.7671
  0.00007197       0.7776
  0.00007395       0.7989
  0.00007431       0.8028
  0.00007515       0.8119
  0.00007546       0.8152
  0.00007608       0.8220
  0.00007647       0.8262
  0.00007743       0.8366
  0.00007798       0.8425
  0.00007809       0.8437
  0.00007909       0.8545
  0.00007969       0.8609
  0.00008077       0.8726
  0.00008135       0.8789
  0.00008208       0.8868
  0.00008281       0.8947
  0.00008339       0.9009
  0.00008428       0.9106
  0.00008440       0.9118
  0.00008536       0.9223
  0.00008640       0.9335
  0.00008713       0.9413
  0.00008787       0.9493
  0.00008855       0.9567
  0.00008922       0.9640
  0.00008947       0.9667
  0.00009029       0.9755
  0.00009143       0.9878
  0.00009194       0.9934
  0.00009317       1.0066
  0.00009424       1.0182
  0.00009501       1.0265
  0.00009546       1.0313
  0.00009562       1.0331
  0.00009638       1.0413
  0.00009746       1.0530
  0.00009806       1.0594
  0.00009939       1.0738
  0.00009974       1.0776
  0.00010020       1.0825
  0.00010143       1.0959
  0.00010230       1.1052
  0.00010286       1.1113
  0.00010327       1.1157
  0.00010431       1.1269
  0.00010557       1.1405
  0.00010598       1.1450
  0.00010706       1.1567
  0.00010721       1.1583
  0.00010823       1.1693
  0.00010861       1.1734
  0.00011001       1.1885
  0.00011031       1.1918
  0.00011162       1.2060
  0.00011213       1.2115
  0.00011392       1.2308
  0.00011449       1.2369
  0.00011489       1.2412
  0.00011547       1.2476
  0.00011628       1.2563
  0.00011732       1.2675
  0.00011837       1.2789
  0.00011927       1.2886
  0.00012023       1.2990
  0.00012067       1.3037
  0.00012197       1.3178
  0.00012278       1.3265
  0.00012320       1.3310
  0.00012401       1.3397
  0.00012537       1.3545
  0.00012626       1.3641
  0.00012981       1.4024
  0.00013068       1.4118
  0.00013179       1.4238
  0.00013233       1.4297
  0.00013318       1.4389
  0.00013381       1.4457
  0.00013504       1.4590
  0.00013619       1.4714
  0.00013676       1.4775
  0.00013784       1.4892
  0.00013854       1.4967
  0.00013922       1.5041
  0.00013990       1.5115
  0.00014247       1.5393
  0.00014588       1.5761
  0.00014691       1.5872
  0.00014746       1.5932
  0.00014864       1.6059
  0.00014944       1.6145
  0.00015008       1.6215
  0.00015089       1.6302
  0.00015252       1.6478
  0.00015350       1.6584
  0.00015440       1.6681
  0.00015482       1.6727
  0.00015655       1.6914
  0.00015707       1.6970
  0.00015759       1.7026
  0.00015880       1.7157
  0.00015973       1.7257
  0.00016050       1.7340
  0.00016191       1.7493
  0.00016268       1.7576
  0.00016348       1.7663
  0.00016458       1.7781
  0.00016572       1.7904
  0.00016660       1.8000
  0.00016777       1.8126
  0.00016846       1.8200
  0.00016947       1.8310
  0.00017053       1.8423
  0.00017175       1.8556
  0.00017254       1.8641
  0.00017330       1.8723
  0.00017517       1.8925
  0.00017581       1.8995
  0.00017673       1.9094
  0.00017804       1.9235
  0.00017938       1.9380
  0.00018071       1.9524
  0.00018140       1.9598
  0.00018322       1.9795
  0.00018363       1.9840
  0.00018520       2.0009
  0.00018616       2.0112
  0.00018731       2.0237
  0.00018804       2.0315
  0.00018931       2.0453
  0.00019059       2.0591
  0.00019167       2.0708
  0.00019236       2.0783
  0.00019396       2.0955
  0.00019465       2.1030
  0.00019561       2.1134
  0.00019652       2.1232
  0.00019770       2.1359
  0.00019895       2.1495
  0.00019973       2.1579
  0.00020101       2.1717
  0.00020182       2.1805
  0.00020312       2.1945
  0.00020425       2.2066
  0.00020560       2.2213
  0.00020647       2.2307
  0.00020732       2.2398
  0.00020877       2.2556
  0.00021016       2.2705
  0.00021133       2.2832
  0.00021237       2.2944
  0.00021308       2.3021
  0.00021432       2.3155
  0.00021536       2.3267
  0.00021679       2.3422
  0.00021774       2.3524
  0.00021939       2.3703
  0.00022008       2.3777
  0.00022126       2.3905
  0.00022225       2.4012
  0.00022361       2.4158
  0.00022472       2.4278
  0.00022609       2.4427
  0.00022646       2.4467
  0.00022813       2.4646
  0.00023252       2.5122
  0.00023434       2.5318
  0.00023481       2.5369
  0.00023604       2.5501
  0.00023729       2.5637
  0.00023839       2.5755
  0.00023965       2.5892
  0.00024027       2.5959
  0.00024188       2.6132
  0.00024273       2.6224
  0.00024419       2.6383
  0.00024565       2.6540
  0.00024668       2.6651
  0.00024749       2.6739
  0.00024868       2.6867
  0.00025317       2.7352
  0.00025421       2.7464
  0.00025545       2.7598
  0.00025625       2.7685
  0.00025738       2.7807
  0.00025889       2.7970
  0.00025957       2.8044
  0.00026108       2.8206
  0.00026232       2.8340
  0.00026373       2.8493
  0.00026513       2.8644
  0.00026592       2.8729
  0.00026707       2.8854
  0.00026865       2.9024
  0.00026919       2.9082
  0.00027047       2.9221
  0.00027178       2.9363
  0.00027290       2.9484
  0.00027427       2.9632
  0.00027508       2.9719
  0.00027675       2.9899
  0.00027776       3.0009
  0.00027931       3.0176
  0.00028045       3.0300
  0.00028192       3.0459
  0.00028285       3.0559
  0.00028395       3.0677
  0.00028511       3.0803
  0.00028599       3.0898
  0.00028736       3.1046
  0.00028827       3.1144
  0.00028975       3.1305
  0.00029083       3.1421
  0.00029194       3.1541
  0.00029365       3.1726
  0.00029456       3.1824
  0.00029631       3.2013
  0.00029688       3.2074
  0.00029866       3.2267
  0.00029978       3.2388
  0.00030107       3.2528
  0.00030258       3.2690
  0.00030376       3.2818
  0.00030475       3.2925
  0.00030628       3.3090
  0.00030708       3.3177
  0.00030794       3.3270
  0.00030959       3.3448
  0.00031072       3.3569
  0.00031169       3.3674
  0.00031335       3.3854
  0.00031484       3.4015
  0.00031600       3.4140
  0.00031754       3.4306
  0.00031892       3.4456
  0.00031959       3.4529
  0.00032110       3.4692
  0.00032249       3.4841
  0.00032340       3.4939
  0.00032492       3.5104
  0.00032600       3.5220
  0.00032770       3.5405
  0.00033276       3.5951
  0.00033392       3.6077
  0.00033571       3.6270
  0.00033674       3.6381
  0.00033841       3.6561
  0.00033956       3.6686
  0.00034148       3.6893
  0.00034235       3.6987
  0.00034402       3.7167
  0.00034511       3.7285
  0.00034674       3.7461
  0.00034763       3.7558
  0.00034890       3.7695
  0.00035030       3.7846
  0.00035181       3.8009
  0.00035318       3.8158
  0.00035450       3.8300
  0.00035573       3.8432
  0.00035731       3.8603
  0.00035909       3.8796
  0.00036004       3.8898
  0.00036159       3.9065
  0.00036278       3.9195
  0.00036444       3.9374
  0.00036537       3.9475
  0.00036667       3.9615
  0.00036824       3.9784
  0.00036962       3.9934
  0.00037100       4.0083
  0.00037684       4.0713
  0.00037881       4.0926
  0.00037952       4.1003
  0.00038136       4.1202
  0.00038249       4.1324
  0.00038693       4.1804
  0.00038824       4.1945
  0.00038959       4.2091
  0.00039100       4.2244
  0.00039231       4.2385
  0.00039402       4.2569
  0.00039538       4.2716
  0.00039687       4.2877
  0.00039843       4.3046
  0.00040005       4.3221
  0.00040139       4.3365
  0.00040258       4.3494
  0.00040433       4.3684
  0.00040565       4.3826
  0.00040732       4.4006
  0.00040905       4.4194
  0.00041012       4.4309
  0.00041158       4.4466
  0.00041269       4.4587
  0.00041434       4.4765
  0.00041562       4.4903
  0.00041754       4.5111
  0.00041878       4.5245
  0.00042059       4.5440
  0.00042231       4.5626
  0.00042368       4.5774
  0.00042462       4.5876
  0.00042622       4.6048
  0.00042746       4.6183
  0.00042937       4.6388
  0.00043123       4.6589
  0.00043236       4.6712
  0.00043397       4.6886
  0.00043534       4.7033
  0.00043675       4.7186
  0.00043848       4.7373
  0.00043993       4.7529
  0.00044160       4.7710
  0.00044276       4.7835
  0.00044439       4.8011
  0.00044595       4.8180
  0.00044764       4.8362
  0.00044919       4.8530
  0.00045026       4.8646
  0.00045201       4.8835
  0.00045345       4.8990
  0.00045539       4.9200
  0.00045729       4.9405
  0.00045852       4.9538
  0.00045962       4.9657
  0.00046143       4.9853
  0.00046273       4.9993
  0.00046437       5.0170
  0.00046575       5.0319
  0.00046756       5.0515
  0.00046935       5.0708
  0.00047092       5.0878
  0.00047229       5.1025
  0.00047809       5.1653
  0.00047994       5.1852
  0.00048143       5.2013
  0.00048328       5.2213
  0.00048478       5.2375
  0.00048685       5.2599
  0.00048763       5.2683
  0.00048969       5.2906
  0.00049111       5.3059
  0.00049252       5.3211
  0.00049426       5.3400
  0.00049617       5.3605
  0.00049755       5.3755
  0.00049916       5.3929
  0.00050073       5.4099
  0.00050228       5.4266
  0.00050402       5.4454
  0.00050551       5.4615
  0.00050711       5.4788
  0.00050847       5.4935
  0.00051029       5.5131
  0.00051156       5.5268
  0.00051388       5.5519
  0.00051506       5.5647
  0.00051690       5.5845
  0.00051854       5.6022
  0.00052009       5.6190
  0.00052188       5.6383
  0.00052405       5.6617
  0.00052535       5.6758
  0.00052753       5.6994
  0.00052846       5.7094
  0.00053049       5.7314
  0.00053207       5.7484
  0.00053354       5.7643
  0.00053523       5.7825
  0.00053650       5.7963
  0.00053855       5.8184
  0.00054015       5.8357
  0.00054185       5.8541
  0.00054345       5.8714
  0.00054548       5.8933
  0.00054723       5.9122
  0.00054886       5.9298
  0.00055066       5.9493
  0.00055207       5.9645
  0.00055374       5.9826
  0.00055551       6.0017
  0.00055736       6.0217
  0.00055893       6.0386
  0.00056025       6.0529
  0.00056215       6.0734
  0.00056391       6.0924
  0.00056547       6.1093
  0.00056688       6.1245
  0.00056925       6.1501
  0.00057096       6.1686
  0.00057259       6.1862
  0.00057457       6.2076
  0.00057641       6.2275
  0.00057790       6.2436
  0.00057984       6.2646
  0.00058151       6.2826
  0.00058320       6.3008
  0.00058557       6.3264
  0.00058659       6.3375
  0.00058881       6.3614
  0.00059051       6.3798
  0.00059224       6.3985
  0.00059362       6.4134
  0.00059539       6.4325
  0.00059672       6.4469
  0.00059897       6.4712
  0.00060095       6.4926
  0.00060290       6.5137
  0.00060471       6.5333
  0.00060637       6.5512
  0.00060819       6.5709
  0.00061008       6.5913
  0.00061103       6.6015
  0.00061345       6.6276
  0.00061502       6.6446
  0.00061674       6.6632
  0.00061854       6.6826
  0.00062010       6.6995
  0.00062204       6.7205
  0.00062359       6.7372
  0.00062532       6.7559
  0.00062717       6.7759
  0.00062880       6.7935
  0.00063061       6.8131
  0.00063225       6.8307
  0.00063399       6.8496
  0.00063602       6.8715
  0.00063817       6.8947
  0.00063954       6.9096
  0.00064156       6.9313
  0.00064346       6.9519
  0.00064540       6.9728
  0.00064716       6.9918
  0.00064875       7.0090
  0.00065079       7.0310
  0.00065239       7.0484
  0.00065397       7.0654
  0.00065542       7.0811
  0.00065755       7.1041
  0.00066536       7.1885
  0.00066757       7.2124
  0.00066888       7.2266
  0.00067105       7.2500
  0.00067273       7.2681
  0.00067820       7.3272
  0.00068571       7.4084
  0.00068714       7.4238
  0.00068932       7.4474
  0.00069093       7.4647
  0.00069245       7.4811
  0.00069473       7.5058
  0.00069656       7.5256
  0.00069888       7.5506
  0.00070121       7.5758
  0.00070231       7.5876
  0.00070439       7.6102
  0.00070604       7.6279
  0.00070811       7.6503
  0.00070928       7.6629
  0.00071151       7.6870
  0.00071342       7.7077
  0.00071526       7.7276
  0.00071743       7.7510
  0.00071869       7.7647
  0.00072112       7.7909
  0.00072288       7.8099
  0.00072454       7.8278
  0.00072659       7.8500
  0.00072863       7.8721
  0.00073036       7.8908
  0.00073230       7.9117
  0.00073428       7.9331
  0.00073630       7.9549
  0.00073805       7.9739
  0.00074003       7.9952
  0.00074187       8.0151
  0.00074351       8.0328
  0.00074565       8.0559
  0.00074772       8.0783
  0.00074973       8.1000
  0.00075159       8.1201
  0.00075343       8.1399
  0.00075548       8.1621
  0.00075711       8.1798
  0.00075956       8.2062
  0.00076138       8.2259
  0.00076337       8.2473
  0.00076525       8.2677
  0.00076706       8.2872
  0.00076922       8.3106
  0.00077121       8.3320
  0.00077304       8.3518
  0.00077494       8.3723
  0.00077699       8.3920
  0.00077870       8.4158
  0.00078192       8.4363
  0.00078432       8.4518
  0.00078600       8.4759
  0.00078908       8.4980
  0.00079132       8.5155
  0.00079269       8.5433
  0.00079591       8.5638
  0.00079805       8.5824
  0.00079941       8.6104
  0.00080792       8.6708
  0.00081655       8.7591
  0.00082019       8.7747
  0.00082232       8.7934
  0.00082402       8.8172
  0.00082736       8.8363
  0.00082942       8.8558
  0.00083231       8.8803
  0.00083447       8.8987
  0.00083750       8.9215
  0.00083926       8.9446
  0.00084125       8.9651
  0.00084434       8.9871
  0.00084604       9.0109
  0.00084916       9.0326
  0.00085117       9.0528
  0.00085314       9.0734
  0.00085465       9.0995
  0.00085795       9.1191
  0.00085980       9.1412
  0.00086181       9.1614
  0.00086354       9.1850
  0.00086688       9.2039
  0.00086868       9.2267
  0.00087068       9.2470
  0.00087391       9.2673
  0.00087581       9.2888
  0.00087753       9.3125
  0.00087968       9.3309
  0.00088267       9.3541
  0.00088419       9.3802
  0.00088614       9.4011
  0.00088768       9.4269
  0.00089097       9.4465
  0.00089289       9.4678
  0.00089525       9.4838
  0.00089698       9.5073
  0.00089958       9.5351
  0.00090134       9.5584
  0.00090375       9.5738
  0.00090534       9.5989
  0.00090845       9.6207
  0.00091024       9.6434
  0.00091192       9.6676
  0.00091380       9.6894
  0.00091559       9.7121
  0.00091765       9.7317
  0.00092104       9.7502
  0.00092259       9.7758
  0.00092431       9.7995
  0.00092672       9.8149
  0.00092829       9.8403
  0.00093052       9.8579
  0.00093183       9.8864
  0.00093389       9.9060
  0.00093573       9.9282
  0.00093845       9.9547
  0.00094007       9.9795
  0.00094274       9.9918
  0.00094944      10.0678
  0.00095972      10.1817
  0.00096154      10.2078
  0.00096390      10.2264
  0.00096596      10.2492
  0.00096796      10.2727
  0.00097009      10.2945
  0.00097198      10.3195
  0.00097420      10.3401
  0.00097649      10.3596
  0.00097855      10.3823
  0.00098588      10.4517
  0.00098811      10.4721
  0.00099035      10.4924
  0.00099225      10.5173
  0.00099429      10.5403
  0.00099608      10.5667
  0.00099787      10.5933
  0.00100131      10.6139
  0.00100346      10.6354
  0.00100555      10.6577
  0.00100778      10.6781
  0.00100987      10.7005
  0.00101179      10.7251
  0.00101396      10.7462
  0.00101551      10.7760
  0.00101795      10.7936
  0.00102442      10.8578
  0.00102634      10.8823
  0.00102874      10.9004
  0.00103047      10.9277
  0.00103275      10.9474
  0.00103476      10.9708
  0.00103792      10.9954
  0.00104039      11.0124
  0.00104203      11.0410
  0.00104406      11.0641
  0.00104654      11.0811
  0.00104846      11.1058
  0.00105004      11.1352
  0.00105237      11.1542
  0.00105413      11.1811
  0.00105634      11.2016
  0.00105921      11.2302
  0.00106141      11.2510
  0.00106319      11.2776
  0.00106519      11.3012
  0.00106764      11.3186
  0.00106958      11.3429
  0.00107151      11.3674
  0.00107366      11.3889
  0.00107558      11.4137
  0.00107727      11.4415
  0.00108022      11.4690
  0.00108234      11.4909
  0.00108444      11.5131
  0.00108624      11.5393
  0.00108839      11.5609
  0.00109164      11.5843
  0.00109364      11.6078
  0.00109557      11.6323
  0.00109778      11.6529
  0.00109979      11.6764
  0.00110167      11.7016
  0.00110696      11.7220
  0.00110884      11.7506
  0.00111099      11.7749
  0.00111300      11.8016
  0.00111523      11.8248
  0.00111740      11.8488
  0.00111975      11.8702
  0.00112152      11.9005
  0.00112395      11.9206
  0.00112602      11.9462
  0.00112950      11.9691
  0.00113158      11.9945
  0.00113404      12.0142
  0.00113600      12.0415
  0.00113799      12.0685
  0.00114199      12.0831
  0.00114403      12.1093
  0.00114625      12.1325
  0.00114831      12.1584
  0.00115156      12.1850
  0.00115356      12.2118
  0.00115609      12.2301
  0.00115935      12.2565
  0.00116158      12.2797
  0.00116409      12.2985
  0.00116729      12.3257
  0.00117100      12.3450
  0.00117284      12.3743
  0.00117639      12.3961
  0.00117838      12.4231
  0.00118203      12.4432
  0.00118413      12.4685
  0.00118745      12.4938
  0.00118981      12.5150
  0.00119327      12.5382
  0.00119668      12.5623
  0.00119861      12.5900
  0.00120211      12.6126
  0.00120429      12.6367
  0.00120748      12.6641
  0.00120982      12.6854
  0.00121302      12.7128
  0.00121522      12.7364
  0.00121874      12.7587
  0.00122082      12.7842
  0.00122426      12.8078
  0.00122652      12.8303
  0.00122864      12.8553
  0.00123199      12.8803
  0.00123407      12.9058
  0.00123742      12.9307
  0.00124081      12.9550
  0.00124319      12.9759
  0.00124643      13.0025
  0.00124897      13.0207
  0.00125223      13.0471
  0.00125426      13.0735
  0.00125643      13.0975
  0.00126013      13.1170
  0.00126361      13.1399
  0.00126696      13.1649
  0.00127038      13.1887
  0.00127385      13.2118
  0.00127574      13.2402
  0.00127923      13.2629
  0.00128167      13.2828
  0.00128495      13.3088
  0.00128688      13.3367
  0.00128907      13.3606
  0.00129304      13.3757
  0.00129531      13.4040
  0.00129716      13.4363
  0.00130093      13.4565
  0.00130317      13.4819
  0.00130520      13.5110
  0.00130753      13.5348
  0.00131094      13.5612
  0.00131340      13.5829
  0.00131579      13.6057
  0.00131808      13.6303
  0.00132003      13.6606
  0.00132383      13.6804
  0.00132602      13.7067
  0.00132813      13.7343
  0.00133042      13.7589
  0.00133250      13.7869
  0.00133626      13.8074
  0.00134854      13.9371
  0.00135198      13.9632
  0.00135437      13.9859
  0.00135635      14.0159
  0.00136012      14.0362
  0.00136221      14.0641
  0.00137260      14.1623
  0.00137569      14.1944
  0.00137788      14.2206
  0.00138040      14.2412
  0.00138391      14.2660
  0.00138592      14.2954
  0.00138848      14.3153
  0.00139163      14.3463
  0.00139404      14.3687
  0.00139601      14.3988
  0.00139966      14.4212
  0.00140187      14.4470
  0.00140431      14.4690
  0.00140601      14.5038
  0.00140826      14.5289
  0.00141211      14.5480
  0.00141409      14.5778
  0.00141611      14.6070
  0.00141835      14.6324
  0.00142048      14.6597
  0.00142276      14.6845
  0.00142525      14.7055
  0.00142839      14.7367
  0.00143071      14.7608
  0.00143279      14.7888
  0.00143485      14.8174
  0.00143724      14.8401
  0.00144037      14.8717
  0.00144300      14.8902
  0.00144513      14.9175
  0.00144828      14.9485
  0.00145066      14.9715
  0.00145295      14.9961
  0.00145656      15.0190
  0.00145865      15.0472
  0.00145990      15.0765
  0.00146253      15.0962
  0.00146599      15.1231
  0.00146791      15.1555
  0.00147119      15.1859
  0.00147377      15.2062
  0.00147601      15.2331
  0.00147951      15.2592
  0.00148160      15.2886
  0.00148394      15.3135
  0.00148786      15.3321
  0.00148983      15.3637
  0.00149234      15.3853
  0.00149565      15.4151
  0.00149788      15.4420
  0.00149996      15.4715
  0.00150278      15.4877
  0.00150607      15.5177
  0.00150871      15.5372
  0.00151046      15.5727
  0.00151265      15.6002
  0.00151629      15.6240
  0.00151855      15.6502
  0.00152096      15.6738
  0.00152305      15.7033
  0.00152679      15.7251
  0.00152897      15.7529
  0.00153107      15.7821
  0.00153323      15.8103
  0.00153554      15.8357
  0.00153901      15.8624
  0.00154120      15.8901
  0.00154373      15.9114
  0.00154716      15.9389
  0.00154943      15.9650
  0.00155186      15.9882
  0.00155537      16.0143
  0.00155778      16.0379
  0.00156071      16.0744
  0.00157123      16.1753
  0.00157339      16.2034
  0.00157715      16.2249
  0.00157910      16.2567
  0.00158137      16.2830
  0.00158475      16.3113
  0.00158704      16.3371
  0.00158930      16.3635
  0.00159245      16.3961
  0.00159481      16.4205
  0.00159683      16.4512
  0.00160029      16.4783
  0.00160263      16.5030
  0.00161514      16.6350
  0.00161721      16.6648
  0.00161970      16.6869
  0.00162158      16.7203
  0.00162416      16.7406
  0.00162807      16.7709
  0.00163051      16.7943
  0.00163263      16.8235
  0.00163455      16.8566
  0.00163819      16.8806
  0.00164029      16.9103
  0.00164255      16.9370
  0.00164622      16.9604
  0.00164829      16.9907
  0.00165052      17.0179
  0.00165381      17.0484
  0.00165613      17.0740
  0.00165850      17.0986
  0.00166199      17.1254
  0.00166431      17.1511
  0.00166644      17.1801
  0.00167002      17.2053
  0.00167220      17.2334
  0.00167567      17.2606
  0.00167781      17.2896
  0.00167994      17.3185
  0.00168338      17.3463
  0.00168581      17.3698
  0.00168823      17.3937
  0.00169173      17.4203
  0.00169371      17.4521
  0.00169596      17.4790
  0.00169822      17.5057
  0.00170155      17.5355
  0.00170388      17.5609
  0.00170593      17.5914
  0.00170830      17.6160
  0.00171178      17.6431
  0.00171369      17.6762
  0.00171592      17.7035
  0.00171837      17.7267
  0.00172160      17.7582
  0.00172388      17.7846
  0.00172620      17.8103
  0.00172826      17.8405
  0.00173140      17.8738
  0.00173390      17.8961
  0.00173584      17.9287
  0.00173940      17.9542
  0.00174171      17.9800
  0.00174529      18.0051
  0.00174730      18.0364
  0.00174931      18.0678
  0.00175325      18.0862
  0.00175520      18.1188
  0.00175753      18.1441
  0.00176081      18.1748
  0.00176313      18.2005
  0.00176648      18.2298
  0.00176883      18.2548
  0.00177098      18.2835
  0.00177429      18.3136
  0.00177663      18.3389
  0.00177997      18.3683
  0.00178212      18.3971
  0.00178466      18.4229
  0.00178816      18.4516
  0.00179043      18.4800
  0.00179273      18.5078
  0.00179620      18.5369
  0.00179860      18.5628
  0.00180067      18.5953
  0.00180318      18.6189
  0.00180771      18.6761
  0.00181131      18.7025
  0.00181352      18.7323
  0.00181609      18.7547
  0.00181845      18.7814
  0.00182054      18.8134
  0.00182437      18.8354
  0.00182642      18.8682
  0.00182877      18.8952
  0.00183110      18.9224
  0.00183329      18.9524
  0.00183704      18.9760
  0.00183914      19.0078
  0.00184158      19.0329
  0.00184506      19.0619
  0.00184726      19.0918
  0.00185087      19.1181
  0.00185293      19.1506
  0.00185535      19.1762
  0.00185901      19.2015
  0.00186112      19.2332
  0.00186489      19.2564
  0.00186700      19.2880
  0.00186939      19.3141
  0.00187273      19.3458
  0.00187503      19.3737
  0.00187859      19.4010
  0.00188093      19.4280
  0.00188330      19.4545
  0.00188661      19.4869
  0.00188893      19.5144
  0.00189224      19.5465
  0.00189459      19.5735
  0.00189701      19.5990
  0.00189925      19.6279
  0.00190286      19.6543
  0.00190500      19.6854
  0.00190730      19.7133
  0.00190940      19.7450
  0.00191281      19.7753
  0.00191542      19.7971
  0.00191762      19.8269
  0.00191990      19.8552
  0.00192324      19.8869
  0.00192571      19.9115
  0.00192788      19.9419
  0.00193004      19.9724
  0.00193367      19.9984
  0.00193589      20.0278
  0.00193841      20.0513
  0.00194844      20.1674
  0.00195223      20.1906
  0.00195433      20.2233
  0.00195663      20.2519
  0.00196022      20.2793
  0.00196270      20.3041
  0.00196501      20.3323
  0.00196853      20.3612
  0.00197074      20.3917
  0.00197410      20.4237
  0.00197635      20.4534
  0.00197891      20.4766
  0.00198256      20.5029
  0.00198468      20.5350
  0.00198690      20.5651
  0.00199057      20.5909
  0.00199286      20.6197
  0.00199503      20.6509
  0.00199735      20.6791
  0.00199960      20.7086
  0.00200335      20.7328
  0.00200557      20.7630
  0.00200791      20.7906
  0.00201009      20.8217
  0.00201260      20.8458
  0.00201581      20.8811
  0.00201828      20.9062
  0.00202066      20.9331
  0.00202273      20.9662
  0.00202507      20.9941
  0.00202865      21.0216
  0.00203066      21.0561
  0.00203300      21.0839
  0.00203541      21.1101
  0.00203879      21.1419
  0.00204124      21.1673
  0.00204450      21.2015
  0.00204702      21.2254
  0.00204918      21.2569
  0.00205286      21.2824
  0.00205512      21.3118
  0.00205719      21.3451
  0.00206088      21.3704
  0.00206316      21.3994
  0.00206674      21.4269
  0.00206897      21.4570
  0.00207255      21.4846
  0.00207486      21.5130
  0.00207701      21.5445
  0.00208059      21.5722
  0.00208289      21.6007
  0.00208510      21.6311
  0.00208868      21.6587
  0.00209084      21.6901
  0.00209324      21.7166
  0.00209666      21.7475
  0.00210017      21.7775
  0.00210268      21.8033
  0.00210499      21.8333
  0.00210856      21.8627
  0.00211103      21.8893
  0.00211309      21.9247
  0.00211560      21.9505
  0.00211813      21.9759
  0.00212164      22.0066
  0.00212405      22.0344
  0.00212631      22.0656
  0.00212848      22.0987
  0.00213226      22.1235
  0.00214300      22.2379
  0.00214531      22.2680
  0.00214879      22.2994
  0.00215120      22.3274
  0.00215328      22.3623
  0.00215712      22.3862
  0.00216052      22.4193
  0.00216289      22.4480
  0.00216530      22.4758
  0.00216877      22.5075
  0.00217112      22.5367
  0.00217362      22.5626
  0.00217720      22.5918
  0.00217953      22.6215
  0.00218303      22.6525
  0.00218550      22.6790
  0.00218881      22.7142
  0.00219131      22.7402
  0.00219374      22.7676
  0.00219710      22.8016
  0.00219953      22.8291
  0.00220191      22.8575
  0.00220539      22.8891
  0.00220770      22.9190
  0.00221016      22.9459
  0.00221231      22.9793
  0.00221595      23.0073
  0.00221835      23.0353
  0.00222036      23.0719
  0.00222288      23.0975
  0.00222651      23.1257
  0.00222879      23.1562
  0.00223120      23.1841
  0.00223485      23.2120
  0.00223694      23.2468
  0.00223948      23.2718
  0.00224276      23.3077
  0.00224518      23.3351
  0.00224887      23.3622
  0.00225097      23.3966
  0.00225429      23.4315
  0.00225544      23.4626
  0.00225898      23.4927
  0.00226164      23.5154
  0.00226504      23.5487
  0.00226752      23.5752
  0.00227099      23.6070
  0.00227323      23.6387
  0.00227557      23.6682
  0.00227901      23.7006
  0.00228128      23.7317
  0.00228477      23.7631
  0.00228715      23.7916
  0.00229088      23.8177
  0.00229314      23.8491
  0.00229691      23.8745
  0.00229914      23.9063
  0.00230132      23.9392
  0.00230503      23.9659
  0.00230714      24.0003
  0.00230950      24.0294
  0.00231304      24.0596
  0.00231525      24.0920
  0.00231754      24.1227
  0.00232111      24.1523
  0.00232349      24.1810
  0.00232566      24.2141
  0.00232943      24.2395
  0.00233163      24.2720
  0.00233378      24.3055
  0.00233748      24.3324
  0.00233971      24.3643
  0.00234202      24.3944
  0.00234554      24.4251
  0.00234797      24.4527
  0.00235142      24.4850
  0.00235385      24.5125
  0.00235743      24.5419
  0.00235965      24.5739
  0.00236296      24.6093
  0.00236538      24.6370
  0.00236891      24.6675
  0.00237123      24.6976
  0.00237478      24.7276
  0.00237818      24.7608
  0.00238068      24.7869
  0.00238415      24.8187
  0.00238632      24.8519
  0.00239018      24.8753
  0.00239224      24.9108
  0.00239589      24.9386
  0.00239820      24.9690
  0.00240193      24.9950
  0.00240406      25.0292
  0.00240618      25.0634
  0.00240974      25.0932
  0.00241303      25.1254
  0.00241641      25.1589
  0.00241897      25.1833
  0.00242105      25.2183
  0.00242488      25.2420
  0.00242715      25.2728
  0.00242933      25.3054
  0.00243265      25.3400
  0.00243500      25.3689
  0.00243830      25.4041
  0.00244048      25.4369
  0.00244416      25.4638
  0.00244632      25.4968
  0.00246140      25.6500
  0.00246492      25.6803
  0.00246707      25.7137
  0.00247078      25.7399
  0.00247286      25.7746
  0.00247650      25.8026
  0.00247996      25.8341
  0.00248227      25.8641
  0.00248594      25.8914
  0.00248929      25.9254
  0.00249137      25.9601
  0.00249493      25.9898
  0.00249738      26.0167
  0.00250071      26.0510
  0.00250309      26.0794
  0.00250661      26.1098
  0.00250900      26.1379
  0.00251248      26.1692
  0.00251462      26.2026
  0.00251811      26.2337
  0.00252050      26.2618
  0.00252259      26.2965
  0.00252614      26.3262
  0.00252836      26.3581
  0.00253210      26.3837
  0.00253410      26.4204
  0.00253632      26.4521
  0.00253995      26.4802
  0.00254209      26.5136
  0.00254583      26.5393
  0.00254822      26.5675
  0.00255151      26.6027
  0.00255508      26.6321
  0.00255723      26.6653
  0.00256087      26.6933
  0.00256306      26.7257
  0.00256652      26.7574
  0.00256888      26.7862
  0.00257181      26.8201
  0.00257536      26.8516
  0.00257770      26.8828
  0.00258133      26.9128
  0.00258361      26.9452
  0.00258720      26.9759
  0.00259069      27.0091
  0.00259326      27.0349
  0.00259680      27.0667
  0.00259897      27.1018
  0.00260270      27.1293
  0.00260485      27.1648
  0.00260850      27.1943
  0.00261073      27.2279
  0.00261428      27.2595
  0.00261677      27.2872
  0.00262023      27.3211
  0.00262247      27.3544
  0.00263326      27.4744
  0.00263688      27.5045
  0.00263914      27.5376
  0.00264146      27.5691
  0.00264511      27.5986
  0.00264751      27.6283
  0.00265105      27.6602
  0.00265363      27.6858
  0.00265702      27.7211
  0.00265937      27.7520
  0.00266300      27.7818
  0.00266540      27.8116
  0.00266891      27.8442
  0.00267124      27.8757
  0.00267475      27.9081
  0.00267705      27.9403
  0.00268063      27.9714
  0.00268441      27.9976
  0.00268656      28.0333
  0.00269033      28.0598
  0.00269252      28.0945
  0.00269632      28.1204
  0.00269856      28.1539
  0.00270207      28.1864
  0.00270439      28.2180
  0.00270801      28.2481
  0.00271036      28.2790
  0.00271392      28.3104
  0.00271629      28.3408
  0.00271979      28.3737
  0.00272216      28.4041
  0.00272445      28.4365
  0.00272830      28.4700
  0.00273078      28.4983
  0.00273425      28.5321
  0.00273673      28.5602
  0.00273998      28.5992
  0.00274268      28.6224
  0.00274609      28.6578
  0.00274864      28.6843
  0.00275202      28.7202
  0.00275445      28.7497
  0.00275778      28.7866
  0.00276028      28.8144
  0.00276393      28.8443
  0.00276614      28.8787
  0.00276984      28.9072
  0.00277211      28.9403
  0.00277567      28.9720
  0.00277913      29.0061
  0.00278144      29.0383
  0.00278512      29.0673
  0.00278740      29.1001
  0.00279105      29.1299
  0.00279469      29.1598
  0.00280645      29.2872
  0.00281000      29.3191
  0.00281226      29.3526
  0.00281591      29.3821
  0.00281841      29.4099
  0.00282193      29.4427
  0.00282424      29.4750
  0.00282752      29.5130
  0.00283008      29.5396
  0.00283368      29.5703
  0.00283600      29.6023
  0.00283958      29.6335
  0.00284177      29.6685
  0.00284544      29.6978
  0.00284792      29.7261
  0.00285146      29.7582
  0.00285370      29.7920
  0.00285617      29.8203
  0.00285970      29.8529
  0.00286331      29.8836
  0.00286543      29.9201
  0.00286911      29.9491
  0.00287124      29.9855
  0.00287489      30.0150
  0.00287868      30.0416
  0.00288072      30.0801
  0.00288413      30.1152
  0.00288702      30.1452
  0.00288940      30.1772
  0.00289308      30.2076
  0.00289706      30.2309
  0.00289927      30.2669
  0.00290283      30.3004
  0.00290657      30.3292
  0.00290880      30.3649
  0.00291241      30.3970
  0.00291612      30.4267
  0.00291857      30.4573
  0.00292200      30.4936
  0.00292567      30.5243
  0.00292814      30.5542
  0.00293162      30.5895
  0.00293404      30.6204
  0.00293773      30.6508
  0.00294019      30.6808
  0.00294400      30.7081
  0.00294625      30.7432
  0.00294962      30.7813
  0.00295225      30.8073
  0.00295599      30.8363
  0.00295817      30.8732
  0.00296204      30.8989
  0.00297396      31.0286
  0.00298745      31.1504
  0.00298954      31.1895
  0.00299312      31.2223
  0.00299691      31.2501
  0.00299947      31.2779
  0.00300294      31.3134
  0.00300531      31.3456
  0.00300896      31.3768
  0.00301266      31.4066
  0.00301607      31.4437
  0.00301868      31.4702
  0.00302227      31.5027
  0.00303421      31.6320
  0.00304625      31.7590
  0.00305003      31.7870
  0.00305425      31.8150
  0.00305638      31.8523
  0.00305991      31.8859
  0.00306231      31.9169
  0.00306577      31.9523
  0.00306830      31.9802
  0.00307194      32.0111
  0.00307440      32.0407
  0.00307784      32.0765
  0.00308136      32.1102
  0.00308377      32.1410
  0.00308744      32.1713
  0.00308984      32.2021
  0.00309355      32.2314
  0.00309719      32.2625
  0.00310045      32.3025
  0.00310337      32.3210
  0.00310668      32.3598
  0.00311032      32.3908
  0.00311264      32.4237
  0.00311612      32.4585
  0.00311984      32.4875
  0.00312232      32.5166
  0.00312565      32.5549
  0.00312969      32.5762
  0.00313174      32.6156
  0.00313561      32.6412
  0.00313896      32.6789
  0.00314284      32.7042
  0.00314502      32.7403
  0.00314902      32.7627
  0.00315246      32.7983
  0.00315465      32.8345
  0.00315844      32.8617
  0.00316186      32.8981
  0.00316413      32.9321
  0.00316778      32.9629
  0.00317004      32.9973
  0.00317376      33.0263
  0.00317740      33.0571
  0.00317985      33.0870
  0.00318347      33.1184
  0.00318717      33.1478
  0.00318953      33.1799
  0.00319325      33.2089
  0.00319660      33.2466
  0.00320041      33.2736
  0.00320393      33.3074
  0.00320609      33.3440
  0.00320989      33.3713
  0.00321344      33.4042
  0.00321718      33.4328
  0.00322064      33.4680
  0.00322408      33.5036
  0.00322643      33.5360
  0.00323033      33.5607
  0.00323335      33.6652
  0.00325058      33.7546
  0.00325433      33.7830
  0.00325776      33.8189
  0.00326163      33.8444
  0.00326390      33.8784
  0.00326743      33.9121
  0.00327099      33.9447
  0.00327347      33.9740
  0.00327708      34.0056
  0.00328064      34.0384
  0.00328280      34.0753
  0.00328657      34.1031
  0.00329006      34.1374
  0.00329266      34.1638
  0.00329628      34.1951
  0.00329982      34.2284
  0.00330344      34.2600
  0.00330584      34.2910
  0.00330959      34.3191
  0.00331323      34.3502
  0.00331677      34.3835
  0.00332034      34.4160
  0.00332398      34.4470
  0.00332621      34.4819
  0.00333003      34.5087
  0.00333350      34.5437
  0.00333723      34.5725
  0.00334056      34.6107
  0.00334420      34.6416
  0.00334787      34.6718
  0.00335152      34.7025
  0.00335483      34.7414
  0.00335861      34.7689
  0.00336219      34.8012
  0.00336566      34.8362
  0.00336815      34.8651
  0.00337192      34.8929
  0.00337550      34.9252
  0.00337899      34.9598
  0.00338267      34.9897
  0.00338601      35.0278
  0.00338978      35.0557
  0.00339352      35.0842
  0.00339579      35.1183
  0.00339959      35.1455
  0.00340348      35.1702
  0.00340696      35.2050
  0.00341054      35.2374
  0.00341399      35.2728
  0.00341762      35.3040
  0.00342138      35.3320
  0.00342477      35.3689
  0.00342864      35.3945
  0.00343262      35.4173
  0.00343609      35.4522
  0.00344100      35.4822
  0.00344444      35.5180
  0.00344828      35.5441
  0.00345166      35.5813
  0.00345531      35.6118
  0.00345912      35.6387
  0.00346420      35.6648
  0.00346796      35.6930
  0.00348885      35.8423
  0.00348374      35.9345
  0.00354146      36.2064
  0.00356571      36.3639
  0.00357051      36.3966
  0.00357584      36.4167
  0.00358050      36.4528
  0.00358546      36.4817
  0.00359031      36.5132
  0.00359516      36.5446
  0.00359891      36.5729
  0.00360380      36.6034
  0.00360867      36.6345
  0.00361235      36.6643
  0.00361713      36.6975
  0.00362082      36.7273
  0.00362561      36.7603
  0.00362940      36.7876
  0.00363429      36.8181
  0.00363805      36.8462
  0.00364300      36.8753
  0.00364627      36.9151
  0.00365131      36.9420
  0.00365503      36.9711
  0.00365973      37.0062
  0.00366331      37.0384
  0.00366852      37.0613
  0.00367210      37.0937
  0.00367687      37.1270
  0.00368064      37.1549
  0.00368509      37.1961
  0.00368887      37.2236
  0.00369373      37.2549
  0.00369738      37.2856
  0.00370238      37.3134
  0.00370618      37.3407
  0.00371115      37.3691
  0.00371468      37.4027
  0.00371955      37.4337
  0.00372316      37.4654
  0.00372803      37.4964
  0.00373167      37.5274
  0.00373670      37.5547
  0.00374031      37.5863
  0.00374396      37.6169
  0.00374858      37.6539
  0.00375242      37.6800
  0.00375723      37.7126
  0.00376099      37.7406
  0.00376587      37.7714
  0.00376940      37.8050
  0.00377436      37.8337
  0.00377767      37.8725
  0.00378281      37.8970
  0.00378761      37.9297
  0.00379129      37.9597
  0.00379627      37.9881
  0.00380093      38.0242
  0.00380471      38.0517
  0.00380952      38.0842
  0.00381446      38.1137
  0.00381949      38.1407
  0.00382303      38.1741
  0.00382768      38.2104
  0.00383286      38.2341
  0.00383615      38.2734
  0.00384108      38.3030
  0.00384593      38.3343
  0.00385057      38.3710
  0.00385458      38.3929
  0.00385936      38.4262
  0.00386319      38.4526
  0.00386815      38.4815
  0.00387283      38.5170
  0.00387656      38.5457
  0.00388146      38.5761
  0.00388641      38.6052
  0.00389291      38.6268
  0.00389742      38.6663
  0.00390238      38.6954
  0.00390843      38.7277
  0.00391354      38.7530
  0.00391989      38.7782
  0.00392597      38.8097
  0.00393233      38.8347
  0.00393855      38.8631
  0.00394491      38.8879
  0.00395087      38.9224
  0.00395742      38.9428
  0.00396498      38.9685
  0.00397265      38.9918
  0.00397995      39.0237
  0.00398922      39.0382
  0.00399830      39.0571
  0.00400583      39.0835
  0.00401595      39.1072
  0.00402485      39.1304
  0.00403506      39.1519
  0.00404418      39.1698
  0.00411445      39.2311
  0.00413116      39.2447
  0.00414652      39.2612
  0.00416205      39.2736
  0.00417741      39.2899
  0.00419290      39.3033
  0.00421087      39.3164
  0.00422920      39.3208
  0.00425275      39.3186
  0.00428202      39.2978
  0.00433850      39.0700
  0.00731268      23.0512
  0.02699659       0.4892
  0.02708704       0.3486
  0.02710959       0.3380
  0.02712603       0.3366
  0.02718131       0.3283
  0.02719473       0.3242
  0.02720514       0.3269
  0.02721994       0.3223
  0.02723238       0.3173
  0.02724934       0.3139
  0.02726164       0.3141
  0.02728036       0.3133
  0.02729411       0.3126
  0.02731345       0.3095
  0.02733288       0.3015
  0.02735203       0.2991
  0.02737104       0.2972
  0.02738726       0.2966
  0.02740477       0.2958
  0.02742123       0.2942
  0.02743973       0.2943
  0.02745460       0.2941
  0.02747411       0.2903
  0.02749013       0.2905
  0.02750599       0.2912
  0.02752274       0.2885
  0.02753790       0.2872
  0.02755191       0.2903
  0.02756710       0.2889
  0.02758136       0.2863
  0.02759517       0.2854
  0.02760972       0.2864
  0.02762339       0.2861
  0.02763695       0.2861
  0.02765134       0.2831
  0.02766418       0.2812
  0.02767732       0.2829
  0.02769031       0.2805
  0.02770139       0.2852
