# Supplementary material for: Size effects on the mechanical behavior and the compressive failure strength of concrete: an extensive dataset
Source: Data Brief. 2020 Nov 2;33:106477. doi: 10.1016/j.dib.2020.106477 (PMC7674298; doi:10.1016/j.dib.2020.106477)
Supplement: Supplementary file 1 [file mmc1.zip › Stress_Strain_Data_DIB/C-40x80-mm/C4-B1-12.txt]

      Strain  Stress(MPa)
  0.00000000       0.0000
  0.00000852       0.2495
  0.00000861       0.2520
  0.00000862       0.2524
  0.00000853       0.2497
  0.00000858       0.2511
  0.00000870       0.2548
  0.00000824       0.2411
  0.00000846       0.2477
  0.00000843       0.2469
  0.00000855       0.2503
  0.00000852       0.2495
  0.00000842       0.2466
  0.00000818       0.2395
  0.00000837       0.2450
  0.00000855       0.2502
  0.00000854       0.2500
  0.00000855       0.2502
  0.00000844       0.2471
  0.00000846       0.2478
  0.00000868       0.2540
  0.00000876       0.2565
  0.00000859       0.2514
  0.00000865       0.2531
  0.00000847       0.2479
  0.00000853       0.2497
  0.00000848       0.2484
  0.00000842       0.2465
  0.00000844       0.2471
  0.00000880       0.2575
  0.00000843       0.2468
  0.00000859       0.2515
  0.00000841       0.2460
  0.00000853       0.2498
  0.00000827       0.2420
  0.00000856       0.2505
  0.00000852       0.2493
  0.00000852       0.2494
  0.00000844       0.2470
  0.00000850       0.2487
  0.00000865       0.2533
  0.00000851       0.2490
  0.00000831       0.2432
  0.00000849       0.2485
  0.00000864       0.2529
  0.00000849       0.2486
  0.00000837       0.2449
  0.00000861       0.2520
  0.00000841       0.2462
  0.00000829       0.2426
  0.00000859       0.2515
  0.00000828       0.2423
  0.00000830       0.2430
  0.00000829       0.2427
  0.00000849       0.2486
  0.00000852       0.2494
  0.00000862       0.2524
  0.00000844       0.2470
  0.00000850       0.2489
  0.00000847       0.2479
  0.00000833       0.2438
  0.00000845       0.2473
  0.00000857       0.2508
  0.00000849       0.2486
  0.00000850       0.2489
  0.00000840       0.2459
  0.00000852       0.2494
  0.00000836       0.2448
  0.00000849       0.2485
  0.00000855       0.2502
  0.00000864       0.2530
  0.00000840       0.2460
  0.00000850       0.2487
  0.00000846       0.2477
  0.00000858       0.2511
  0.00000850       0.2488
  0.00000855       0.2502
  0.00000848       0.2482
  0.00000858       0.2513
  0.00000856       0.2507
  0.00000865       0.2532
  0.00000839       0.2456
  0.00000838       0.2453
  0.00000833       0.2439
  0.00000840       0.2459
  0.00000847       0.2479
  0.00000835       0.2446
  0.00000840       0.2459
  0.00000863       0.2528
  0.00000855       0.2504
  0.00000829       0.2427
  0.00000847       0.2479
  0.00000834       0.2441
  0.00000851       0.2491
  0.00000854       0.2499
  0.00000870       0.2548
  0.00000883       0.2585
  0.00000864       0.2530
  0.00000853       0.2497
  0.00000854       0.2501
  0.00000876       0.2564
  0.00000872       0.2551
  0.00000880       0.2577
  0.00000844       0.2472
  0.00000842       0.2466
  0.00000857       0.2510
  0.00000861       0.2520
  0.00000858       0.2511
  0.00000848       0.2483
  0.00000858       0.2511
  0.00000861       0.2520
  0.00000867       0.2537
  0.00000856       0.2505
  0.00000851       0.2490
  0.00000870       0.2548
  0.00000882       0.2582
  0.00000859       0.2515
  0.00000849       0.2486
  0.00000862       0.2523
  0.00000850       0.2487
  0.00000873       0.2555
  0.00000874       0.2560
  0.00000884       0.2587
  0.00000865       0.2533
  0.00000856       0.2507
  0.00000868       0.2540
  0.00000856       0.2504
  0.00000866       0.2534
  0.00000856       0.2505
  0.00000878       0.2571
  0.00000858       0.2511
  0.00000851       0.2491
  0.00000887       0.2597
  0.00000859       0.2514
  0.00000888       0.2598
  0.00000881       0.2580
  0.00000862       0.2523
  0.00000877       0.2567
  0.00000886       0.2593
  0.00000882       0.2581
  0.00000896       0.2622
  0.00000903       0.2643
  0.00000900       0.2635
  0.00000887       0.2597
  0.00000913       0.2671
  0.00000890       0.2606
  0.00000907       0.2656
  0.00000922       0.2699
  0.00000917       0.2685
  0.00000925       0.2708
  0.00000948       0.2774
  0.00000909       0.2662
  0.00000942       0.2757
  0.00000953       0.2789
  0.00000936       0.2739
  0.00000929       0.2719
  0.00000964       0.2822
  0.00000930       0.2724
  0.00000930       0.2723
  0.00000950       0.2780
  0.00000968       0.2834
  0.00000955       0.2794
  0.00000960       0.2810
  0.00000972       0.2847
  0.00000978       0.2863
  0.00000991       0.2902
  0.00000985       0.2882
  0.00000971       0.2842
  0.00001003       0.2935
  0.00001003       0.2937
  0.00000994       0.2909
  0.00001006       0.2946
  0.00001027       0.3005
  0.00001024       0.2998
  0.00000996       0.2914
  0.00001023       0.2994
  0.00001055       0.3088
  0.00001040       0.3044
  0.00001050       0.3075
  0.00001061       0.3106
  0.00001028       0.3009
  0.00001040       0.3044
  0.00001049       0.3071
  0.00001055       0.3090
  0.00001061       0.3106
  0.00001071       0.3134
  0.00001042       0.3051
  0.00001049       0.3070
  0.00001072       0.3137
  0.00001054       0.3085
  0.00001071       0.3135
  0.00001060       0.3103
  0.00001093       0.3200
  0.00001082       0.3168
  0.00001095       0.3204
  0.00001079       0.3157
  0.00001087       0.3181
  0.00001096       0.3209
  0.00001102       0.3224
  0.00001122       0.3284
  0.00001111       0.3252
  0.00001123       0.3287
  0.00001134       0.3319
  0.00001135       0.3322
  0.00001135       0.3322
  0.00001137       0.3330
  0.00001153       0.3375
  0.00001143       0.3345
  0.00001173       0.3434
  0.00001163       0.3404
  0.00001154       0.3378
  0.00001170       0.3424
  0.00001179       0.3450
  0.00001192       0.3489
  0.00001196       0.3502
  0.00001203       0.3522
  0.00001197       0.3503
  0.00001218       0.3564
  0.00001225       0.3585
  0.00001227       0.3591
  0.00001232       0.3605
  0.00001260       0.3689
  0.00001261       0.3691
  0.00001257       0.3680
  0.00001255       0.3672
  0.00001257       0.3680
  0.00001253       0.3669
  0.00001305       0.3819
  0.00001274       0.3731
  0.00001309       0.3833
  0.00001297       0.3796
  0.00001293       0.3785
  0.00001301       0.3808
  0.00001310       0.3835
  0.00001307       0.3826
  0.00001314       0.3846
  0.00001318       0.3858
  0.00001333       0.3902
  0.00001346       0.3939
  0.00001349       0.3948
  0.00001342       0.3930
  0.00001363       0.3990
  0.00001376       0.4028
  0.00001375       0.4025
  0.00001355       0.3965
  0.00001370       0.4010
  0.00001374       0.4022
  0.00001396       0.4085
  0.00001361       0.3985
  0.00001403       0.4108
  0.00001390       0.4069
  0.00001399       0.4096
  0.00001412       0.4133
  0.00001418       0.4150
  0.00001426       0.4175
  0.00001422       0.4163
  0.00001432       0.4192
  0.00001446       0.4233
  0.00001444       0.4228
  0.00001461       0.4276
  0.00001467       0.4293
  0.00001455       0.4260
  0.00001466       0.4290
  0.00001493       0.4371
  0.00001508       0.4414
  0.00001502       0.4396
  0.00001505       0.4404
  0.00001521       0.4453
  0.00001536       0.4496
  0.00001540       0.4507
  0.00001545       0.4522
  0.00001549       0.4536
  0.00001568       0.4591
  0.00001551       0.4539
  0.00001594       0.4667
  0.00001609       0.4710
  0.00001616       0.4729
  0.00001615       0.4727
  0.00001620       0.4742
  0.00001657       0.4850
  0.00001662       0.4864
  0.00001668       0.4882
  0.00001676       0.4907
  0.00001696       0.4966
  0.00001729       0.5060
  0.00001736       0.5080
  0.00001761       0.5154
  0.00001765       0.5167
  0.00001773       0.5191
  0.00001773       0.5190
  0.00001782       0.5216
  0.00001791       0.5243
  0.00001817       0.5320
  0.00001820       0.5328
  0.00001836       0.5376
  0.00001857       0.5437
  0.00001887       0.5523
  0.00001910       0.5590
  0.00001917       0.5612
  0.00001940       0.5680
  0.00001957       0.5728
  0.00001981       0.5799
  0.00001989       0.5822
  0.00002084       0.6101
  0.00002103       0.6155
  0.00002138       0.6260
  0.00002182       0.6387
  0.00002221       0.6501
  0.00002236       0.6545
  0.00002243       0.6565
  0.00002267       0.6637
  0.00002270       0.6646
  0.00002300       0.6732
  0.00002337       0.6840
  0.00002352       0.6885
  0.00002359       0.6905
  0.00002383       0.6975
  0.00002420       0.7084
  0.00002441       0.7145
  0.00002460       0.7201
  0.00002492       0.7295
  0.00002508       0.7342
  0.00002540       0.7434
  0.00002556       0.7481
  0.00002584       0.7564
  0.00002624       0.7680
  0.00002635       0.7713
  0.00002659       0.7782
  0.00002687       0.7867
  0.00002712       0.7939
  0.00002746       0.8038
  0.00002775       0.8122
  0.00002795       0.8182
  0.00002825       0.8269
  0.00002856       0.8360
  0.00002856       0.8361
  0.00002885       0.8444
  0.00002932       0.8583
  0.00002945       0.8622
  0.00002983       0.8733
  0.00003022       0.8847
  0.00003035       0.8885
  0.00003070       0.8987
  0.00003077       0.9008
  0.00003121       0.9137
  0.00003143       0.9200
  0.00003154       0.9234
  0.00003204       0.9380
  0.00003217       0.9418
  0.00003257       0.9535
  0.00003317       0.9711
  0.00003318       0.9713
  0.00003363       0.9845
  0.00003391       0.9926
  0.00003413       0.9990
  0.00003416       1.0001
  0.00003504       1.0257
  0.00003538       1.0358
  0.00003549       1.0389
  0.00003591       1.0512
  0.00003639       1.0652
  0.00003650       1.0685
  0.00003709       1.0856
  0.00003725       1.0904
  0.00003757       1.0998
  0.00003774       1.1048
  0.00003803       1.1132
  0.00003831       1.1214
  0.00003858       1.1294
  0.00003900       1.1415
  0.00003919       1.1472
  0.00003964       1.1605
  0.00003994       1.1691
  0.00004003       1.1717
  0.00004054       1.1868
  0.00004076       1.1932
  0.00004103       1.2011
  0.00004153       1.2157
  0.00004182       1.2241
  0.00004203       1.2304
  0.00004232       1.2389
  0.00004266       1.2489
  0.00004305       1.2601
  0.00004326       1.2664
  0.00004353       1.2742
  0.00004386       1.2840
  0.00004413       1.2919
  0.00004443       1.3006
  0.00004471       1.3087
  0.00004527       1.3252
  0.00004524       1.3244
  0.00004564       1.3360
  0.00004598       1.3459
  0.00004619       1.3522
  0.00004667       1.3662
  0.00004680       1.3700
  0.00004724       1.3827
  0.00004761       1.3936
  0.00004791       1.4025
  0.00004814       1.4092
  0.00004838       1.4163
  0.00004864       1.4237
  0.00004892       1.4319
  0.00004931       1.4434
  0.00004944       1.4473
  0.00004978       1.4573
  0.00005012       1.4672
  0.00005044       1.4767
  0.00005091       1.4904
  0.00005111       1.4963
  0.00005146       1.5065
  0.00005167       1.5125
  0.00005209       1.5248
  0.00005234       1.5322
  0.00005250       1.5369
  0.00005283       1.5464
  0.00005321       1.5575
  0.00005347       1.5653
  0.00005384       1.5760
  0.00005413       1.5847
  0.00005450       1.5955
  0.00005488       1.6064
  0.00005507       1.6119
  0.00005533       1.6197
  0.00005567       1.6296
  0.00005592       1.6370
  0.00005632       1.6487
  0.00005660       1.6568
  0.00005693       1.6665
  0.00005730       1.6775
  0.00005781       1.6923
  0.00005810       1.7008
  0.00005850       1.7125
  0.00005875       1.7197
  0.00005898       1.7264
  0.00005953       1.7427
  0.00005978       1.7499
  0.00006014       1.7605
  0.00006053       1.7719
  0.00006070       1.7770
  0.00006107       1.7877
  0.00006146       1.7992
  0.00006190       1.8121
  0.00006210       1.8180
  0.00006263       1.8334
  0.00006290       1.8412
  0.00006332       1.8536
  0.00006372       1.8652
  0.00006379       1.8674
  0.00006419       1.8790
  0.00006459       1.8906
  0.00006501       1.9031
  0.00006521       1.9090
  0.00006556       1.9192
  0.00006610       1.9350
  0.00006667       1.9517
  0.00006704       1.9624
  0.00006751       1.9761
  0.00006768       1.9813
  0.00006808       1.9929
  0.00006858       2.0075
  0.00006877       2.0132
  0.00006928       2.0279
  0.00006959       2.0372
  0.00006992       2.0468
  0.00007016       2.0537
  0.00007057       2.0658
  0.00007098       2.0778
  0.00007120       2.0842
  0.00007178       2.1012
  0.00007211       2.1109
  0.00007248       2.1217
  0.00007285       2.1326
  0.00007310       2.1397
  0.00007354       2.1529
  0.00007406       2.1681
  0.00007434       2.1760
  0.00007547       2.2093
  0.00007570       2.2159
  0.00007624       2.2318
  0.00007645       2.2378
  0.00007680       2.2483
  0.00007721       2.2603
  0.00007765       2.2730
  0.00007792       2.2808
  0.00007832       2.2928
  0.00007887       2.3086
  0.00007915       2.3168
  0.00007952       2.3278
  0.00008000       2.3418
  0.00008034       2.3518
  0.00008068       2.3616
  0.00008219       2.4060
  0.00008261       2.4182
  0.00008303       2.4305
  0.00008345       2.4429
  0.00008401       2.4592
  0.00008420       2.4649
  0.00008460       2.4764
  0.00008501       2.4885
  0.00008558       2.5051
  0.00008579       2.5114
  0.00008617       2.5225
  0.00008668       2.5374
  0.00008703       2.5475
  0.00008751       2.5617
  0.00008800       2.5761
  0.00008833       2.5856
  0.00008875       2.5979
  0.00008914       2.6093
  0.00008956       2.6217
  0.00009002       2.6352
  0.00009037       2.6453
  0.00009095       2.6623
  0.00009113       2.6676
  0.00009156       2.6802
  0.00009197       2.6923
  0.00009240       2.7048
  0.00009269       2.7132
  0.00009335       2.7327
  0.00009376       2.7448
  0.00009428       2.7600
  0.00009474       2.7734
  0.00009511       2.7840
  0.00009550       2.7956
  0.00009600       2.8103
  0.00009657       2.8269
  0.00009694       2.8377
  0.00009747       2.8533
  0.00009751       2.8545
  0.00009831       2.8778
  0.00009865       2.8877
  0.00010036       2.9380
  0.00010228       2.9939
  0.00010280       3.0093
  0.00010323       3.0218
  0.00010374       3.0368
  0.00010422       3.0507
  0.00010486       3.0695
  0.00010524       3.0807
  0.00010583       3.0979
  0.00010624       3.1098
  0.00010675       3.1249
  0.00010721       3.1385
  0.00010776       3.1544
  0.00010825       3.1688
  0.00010870       3.1819
  0.00010927       3.1987
  0.00010983       3.2151
  0.00011038       3.2311
  0.00011075       3.2419
  0.00011115       3.2538
  0.00011180       3.2727
  0.00011232       3.2880
  0.00011286       3.3037
  0.00011332       3.3173
  0.00011388       3.3336
  0.00011434       3.3471
  0.00011489       3.3631
  0.00011537       3.3771
  0.00011584       3.3910
  0.00011632       3.4050
  0.00011687       3.4212
  0.00011754       3.4407
  0.00011796       3.4532
  0.00011832       3.4637
  0.00011904       3.4847
  0.00011975       3.5054
  0.00012004       3.5140
  0.00012061       3.5307
  0.00012126       3.5495
  0.00012170       3.5625
  0.00012237       3.5822
  0.00012269       3.5915
  0.00012315       3.6050
  0.00012381       3.6244
  0.00012417       3.6347
  0.00012490       3.6562
  0.00012538       3.6704
  0.00012610       3.6913
  0.00012660       3.7058
  0.00012713       3.7214
  0.00012767       3.7374
  0.00012817       3.7519
  0.00012856       3.7632
  0.00012908       3.7784
  0.00012968       3.7961
  0.00013028       3.8138
  0.00013070       3.8259
  0.00013127       3.8428
  0.00013181       3.8585
  0.00013233       3.8738
  0.00013292       3.8910
  0.00013345       3.9065
  0.00013402       3.9233
  0.00013465       3.9417
  0.00013512       3.9553
  0.00013577       3.9744
  0.00013632       3.9904
  0.00013681       4.0047
  0.00013754       4.0262
  0.00013792       4.0372
  0.00013829       4.0483
  0.00013919       4.0746
  0.00013949       4.0832
  0.00013998       4.0977
  0.00014072       4.1192
  0.00014123       4.1343
  0.00014196       4.1555
  0.00014243       4.1693
  0.00014304       4.1873
  0.00014368       4.2059
  0.00014407       4.2174
  0.00014459       4.2325
  0.00014509       4.2472
  0.00014576       4.2668
  0.00014631       4.2830
  0.00014692       4.3007
  0.00014741       4.3151
  0.00014822       4.3388
  0.00014873       4.3537
  0.00014916       4.3664
  0.00014983       4.3861
  0.00015015       4.3954
  0.00015074       4.4126
  0.00015153       4.4356
  0.00015212       4.4530
  0.00015292       4.4765
  0.00015325       4.4862
  0.00015376       4.5010
  0.00015449       4.5225
  0.00015495       4.5358
  0.00015562       4.5556
  0.00015635       4.5769
  0.00015686       4.5918
  0.00015725       4.6032
  0.00015788       4.6216
  0.00015838       4.6364
  0.00015929       4.6628
  0.00015992       4.6814
  0.00016050       4.6982
  0.00016117       4.7180
  0.00016166       4.7323
  0.00016226       4.7499
  0.00016288       4.7679
  0.00016338       4.7825
  0.00016402       4.8013
  0.00016481       4.8244
  0.00016541       4.8421
  0.00016595       4.8579
  0.00016642       4.8717
  0.00016720       4.8946
  0.00016771       4.9093
  0.00016839       4.9294
  0.00016914       4.9513
  0.00016967       4.9666
  0.00017025       4.9837
  0.00017086       5.0016
  0.00017160       5.0232
  0.00017190       5.0321
  0.00017256       5.0512
  0.00017335       5.0744
  0.00017393       5.0915
  0.00017461       5.1114
  0.00017517       5.1279
  0.00017592       5.1498
  0.00017638       5.1631
  0.00017709       5.1838
  0.00017775       5.2033
  0.00017843       5.2233
  0.00017882       5.2345
  0.00017955       5.2558
  0.00018019       5.2747
  0.00018093       5.2963
  0.00018169       5.3186
  0.00018226       5.3353
  0.00018276       5.3499
  0.00018359       5.3741
  0.00018412       5.3899
  0.00018470       5.4067
  0.00018554       5.4314
  0.00018610       5.4477
  0.00018669       5.4650
  0.00018739       5.4855
  0.00018791       5.5008
  0.00018876       5.5256
  0.00018931       5.5416
  0.00018998       5.5614
  0.00019062       5.5800
  0.00019119       5.5966
  0.00019196       5.6192
  0.00019255       5.6365
  0.00019325       5.6570
  0.00019399       5.6786
  0.00019483       5.7033
  0.00019506       5.7101
  0.00019584       5.7327
  0.00019846       5.8096
  0.00019910       5.8283
  0.00019972       5.8464
  0.00020042       5.8669
  0.00020114       5.8880
  0.00020180       5.9072
  0.00020251       5.9282
  0.00020310       5.9453
  0.00020381       5.9663
  0.00020446       5.9853
  0.00020514       6.0051
  0.00020589       6.0271
  0.00020675       6.0521
  0.00020720       6.0655
  0.00020796       6.0877
  0.00020866       6.1080
  0.00020917       6.1231
  0.00021004       6.1485
  0.00021071       6.1683
  0.00021145       6.1898
  0.00021214       6.2101
  0.00021267       6.2254
  0.00021347       6.2488
  0.00021402       6.2650
  0.00021470       6.2848
  0.00021547       6.3074
  0.00021610       6.3258
  0.00021688       6.3487
  0.00021764       6.3711
  0.00021803       6.3825
  0.00021890       6.4079
  0.00021973       6.4321
  0.00022025       6.4475
  0.00022123       6.4761
  0.00022192       6.4964
  0.00022251       6.5135
  0.00022327       6.5358
  0.00022389       6.5540
  0.00022448       6.5712
  0.00022539       6.5977
  0.00022610       6.6186
  0.00022656       6.6320
  0.00022736       6.6556
  0.00022823       6.6810
  0.00022874       6.6960
  0.00022953       6.7192
  0.00023026       6.7403
  0.00023102       6.7626
  0.00023179       6.7851
  0.00023251       6.8062
  0.00023301       6.8209
  0.00023384       6.8453
  0.00023448       6.8641
  0.00023524       6.8862
  0.00023593       6.9065
  0.00023666       6.9278
  0.00023745       6.9509
  0.00023811       6.9703
  0.00023896       6.9952
  0.00023945       7.0093
  0.00024028       7.0337
  0.00024089       7.0517
  0.00024162       7.0729
  0.00024240       7.0958
  0.00024318       7.1185
  0.00024388       7.1390
  0.00024457       7.1594
  0.00024537       7.1828
  0.00024599       7.2010
  0.00024658       7.2181
  0.00024738       7.2416
  0.00024814       7.2639
  0.00024890       7.2860
  0.00024953       7.3046
  0.00025042       7.3305
  0.00025111       7.3508
  0.00025176       7.3699
  0.00025259       7.3940
  0.00025331       7.4153
  0.00025396       7.4341
  0.00025467       7.4550
  0.00025566       7.4839
  0.00025627       7.5019
  0.00025704       7.5245
  0.00025776       7.5453
  0.00025854       7.5683
  0.00025927       7.5895
  0.00026007       7.6131
  0.00026072       7.6319
  0.00026153       7.6558
  0.00026218       7.6747
  0.00026276       7.6919
  0.00026396       7.7270
  0.00026461       7.7460
  0.00026549       7.7718
  0.00026623       7.7934
  0.00026685       7.8114
  0.00026760       7.8335
  0.00026847       7.8590
  0.00026926       7.8821
  0.00027002       7.9044
  0.00027071       7.9246
  0.00027148       7.9472
  0.00027388       8.0174
  0.00027471       8.0417
  0.00027542       8.0624
  0.00027600       8.0794
  0.00027684       8.1040
  0.00027766       8.1278
  0.00027855       8.1541
  0.00027922       8.1737
  0.00027982       8.1913
  0.00028096       8.2246
  0.00028169       8.2458
  0.00028239       8.2665
  0.00028315       8.2886
  0.00028402       8.3141
  0.00028490       8.3398
  0.00028542       8.3552
  0.00028618       8.3772
  0.00028783       8.4015
  0.00028969       8.4234
  0.00029125       8.4487
  0.00029285       8.4737
  0.00029491       8.4932
  0.00029639       8.5195
  0.00030015       8.5919
  0.00030190       8.6151
  0.00030362       8.6386
  0.00030543       8.6610
  0.00030727       8.6831
  0.00030875       8.7094
  0.00031066       8.7307
  0.00031184       8.7606
  0.00031358       8.7838
  0.00031536       8.8067
  0.00031601       8.8282
  0.00031760       8.8533
  0.00031955       8.8740
  0.00032096       8.9011
  0.00032278       8.9235
  0.00032683       8.9925
  0.00032852       9.0164
  0.00033010       9.0415
  0.00033095       9.0607
  0.00033241       9.0872
  0.00033451       9.1355
  0.00033852       9.2050
  0.00034227       9.2775
  0.00034362       9.3054
  0.00034707       9.3816
  0.00034784       9.4017
  0.00034911       9.4306
  0.00035043       9.4588
  0.00035124       9.4785
  0.00035283       9.5034
  0.00035445       9.5282
  0.00035536       9.5467
  0.00035750       9.5944
  0.00036128       9.6666
  0.00036230       9.6984
  0.00036288       9.7208
  0.00036831       9.8173
  0.00036866       9.8424
  0.00037220       9.9175
  0.00037600       9.9895
  0.00037652      10.0125
  0.00037730      10.0671
  0.00038156      10.1408
  0.00038181      10.1699
  0.00038401      10.1896
  0.00038439      10.2170
  0.00038749      10.2897
  0.00039038      10.3652
  0.00039223      10.3896
  0.00039258      10.4174
  0.00039688      10.4906
  0.00039759      10.5136
  0.00039942      10.5383
  0.00040021      10.5603
  0.00040361      10.6453
  0.00040391      10.6738
  0.00040590      10.6963
  0.00040773      10.7209
  0.00040782      10.7520
  0.00040987      10.7738
  0.00041029      10.8006
  0.00041227      10.8233
  0.00041615      10.9021
  0.00041822      10.9558
  0.00042236      11.0311
  0.00042427      11.0546
  0.00042479      11.0802
  0.00042637      11.1082
  0.00042804      11.1348
  0.00042853      11.1608
  0.00043031      11.1860
  0.00043201      11.2124
  0.00043264      11.2365
  0.00043417      11.2650
  0.00043575      11.2929
  0.00043638      11.3171
  0.00044067      11.3904
  0.00044483      11.4654
  0.00044514      11.4937
  0.00044655      11.5238
  0.00044671      11.5541
  0.00044871      11.6089
  0.00045244      11.6896
  0.00045402      11.7174
  0.00045354      11.7416
  0.00045508      11.7722
  0.00045570      11.7985
  0.00046005      11.8769
  0.00046419      11.9584
  0.00046536      11.9769
  0.00046656      12.0124
  0.00046868      12.0349
  0.00046883      12.0678
  0.00047132      12.1202
  0.00047568      12.1984
  0.00047972      12.2813
  0.00048021      12.3094
  0.00048306      12.3565
  0.00048637      12.4497
  0.00049066      12.5291
  0.00049126      12.5557
  0.00049533      12.6380
  0.00049793      12.7238
  0.00049993      12.7831
  0.00050437      12.8603
  0.00050505      12.8857
  0.00050547      12.9147
  0.00050747      12.9388
  0.00050776      12.9698
  0.00050996      12.9913
  0.00050985      13.0278
  0.00051046      13.0542
  0.00051257      13.0769
  0.00051277      13.1091
  0.00051437      13.1389
  0.00051510      13.1636
  0.00051888      13.2502
  0.00051968      13.2739
  0.00052131      13.3033
  0.00052195      13.3292
  0.00052583      13.4200
  0.00052651      13.4470
  0.00053331      13.5866
  0.00053802      13.7017
  0.00054001      13.7275
  0.00054094      13.7507
  0.00054493      13.8396
  0.00054668      13.8689
  0.00055166      13.9801
  0.00055239      14.0063
  0.00055686      14.0879
  0.00055711      14.1213
  0.00055865      14.1539
  0.00055970      14.1753
  0.00056154      14.2407
  0.00056638      14.3166
  0.00056672      14.3487
  0.00056725      14.3780
  0.00056900      14.4075
  0.00056989      14.4313
  0.00057139      14.4645
  0.00057258      14.4838
  0.00057626      14.5772
  0.00057735      14.5980
  0.00057760      14.6315
  0.00058170      14.7186
  0.00058191      14.7526
  0.00058448      14.7699
  0.00058605      14.8019
  0.00058672      14.8290
  0.00059072      14.9178
  0.00059534      14.9970
  0.00060082      15.0830
  0.00060484      15.1756
  0.00060535      15.2066
  0.00060721      15.2358
  0.00060890      15.2677
  0.00060974      15.2933
  0.00061139      15.3258
  0.00061358      15.3498
  0.00061411      15.3805
  0.00061621      15.4058
  0.00061794      15.4371
  0.00061814      15.4729
  0.00062264      15.5580
  0.00062342      15.5847
  0.00062506      15.6174
  0.00062541      15.6508
  0.00062996      15.7351
  0.00063060      15.7640
  0.00063216      15.7979
  0.00063270      15.8285
  0.00063682      15.8999
  0.00063860      15.9694
  0.00064275      16.0600
  0.00064347      16.0877
  0.00064497      16.1225
  0.00064595      16.1461
  0.00065018      16.2354
  0.00065087      16.2635
  0.00065239      16.2981
  0.00065309      16.3260
  0.00065717      16.4178
  0.00065822      16.4401
  0.00065988      16.4725
  0.00066023      16.5059
  0.00066305      16.5590
  0.00066735      16.6473
  0.00066769      16.6809
  0.00066833      16.7098
  0.00067017      16.7392
  0.00067057      16.7712
  0.00067276      16.7965
  0.00067362      16.8234
  0.00067425      16.8540
  0.00067603      16.8861
  0.00067643      16.9205
  0.00067740      16.9456
  0.00067903      16.9802
  0.00068024      17.0011
  0.00068078      17.0334
  0.00068136      17.0649
  0.00068301      17.0991
  0.00068393      17.1249
  0.00068438      17.1587
  0.00068549      17.1813
  0.00068854      17.2746
  0.00068927      17.3035
  0.00069118      17.3336
  0.00069194      17.3620
  0.00069264      17.3915
  0.00069475      17.4181
  0.00069510      17.4535
  0.00069572      17.4842
  0.00069664      17.5102
  0.00069851      17.5408
  0.00069899      17.5740
  0.00069981      17.6014
  0.00070052      17.6307
  0.00070499      17.7209
  0.00070532      17.7567
  0.00070614      17.7841
  0.00070953      17.8717
  0.00071416      17.9592
  0.00071469      17.9915
  0.00071534      18.0219
  0.00071990      18.1106
  0.00072049      18.1420
  0.00072234      18.1729
  0.00072285      18.2055
  0.00072360      18.2342
  0.00072560      18.2625
  0.00072640      18.2905
  0.00072865      18.3559
  0.00073209      18.4467
  0.00073385      18.4799
  0.00073459      18.5096
  0.00073690      18.5334
  0.00073723      18.5701
  0.00074265      18.6889
  0.00074446      18.7213
  0.00074508      18.7529
  0.00074795      18.8097
  0.00075122      18.9017
  0.00075331      18.9293
  0.00075600      18.9890
  0.00076088      19.0746
  0.00076316      19.1413
  0.00077002      19.2565
  0.00077168      19.2915
  0.00077254      19.3190
  0.00077392      19.3589
  0.00077602      19.3865
  0.00077815      19.4135
  0.00077846      19.4504
  0.00078070      19.4756
  0.00078236      19.5104
  0.00078310      19.5402
  0.00078512      19.5689
  0.00078684      19.6029
  0.00078889      19.6314
  0.00078973      19.6592
  0.00079143      19.6935
  0.00079313      19.7279
  0.00079807      19.8125
  0.00079985      19.8454
  0.00080401      19.9435
  0.00080859      20.0342
  0.00081028      20.0687
  0.00081190      20.0952
  0.00081333      20.1347
  0.00081445      20.1581
  0.00081699      20.2212
  0.00082153      20.3139
  0.00082230      20.3434
  0.00082488      20.4056
  0.00082916      20.5029
  0.00082983      20.5340
  0.00083187      20.5629
  0.00083368      20.5958
  0.00083447      20.6250
  0.00083617      20.6598
  0.00083821      20.6886
  0.00083887      20.7200
  0.00084320      20.8162
  0.00084787      20.9067
  0.00085252      20.9974
  0.00085415      21.0334
  0.00085523      21.0576
  0.00085698      21.0914
  0.00085885      21.1233
  0.00086352      21.2137
  0.00086418      21.2451
  0.00086592      21.2792
  0.00086792      21.3087
  0.00086858      21.3400
  0.00087048      21.3715
  0.00087258      21.3992
  0.00087296      21.4354
  0.00087479      21.4681
  0.00087690      21.4957
  0.00087790      21.5211
  0.00088226      21.6169
  0.00088656      21.7138
  0.00088760      21.7385
  0.00089188      21.8445
  0.00089482      21.9030
  0.00089964      21.9942
  0.00090167      22.0246
  0.00090257      22.0529
  0.00090445      22.0859
  0.00090625      22.1203
  0.00090691      22.1530
  0.00090878      22.1860
  0.00091125      22.2084
  0.00091295      22.2445
  0.00091467      22.2804
  0.00091946      22.3724
  0.00092131      22.4059
  0.00092308      22.4408
  0.00092515      22.4704
  0.00092733      22.4979
  0.00092777      22.5346
  0.00092977      22.5654
  0.00093190      22.5938
  0.00093380      22.6264
  0.00093561      22.6607
  0.00093769      22.6900
  0.00093971      22.7205
  0.00094048      22.7511
  0.00094245      22.7824
  0.00094455      22.8114
  0.00094626      22.8475
  0.00094834      22.8768
  0.00095012      22.9116
  0.00095426      23.0152
  0.00095632      23.0450
  0.00095859      23.0709
  0.00096033      23.1063
  0.00096105      23.1379
  0.00096329      23.1645
  0.00096500      23.2005
  0.00096678      23.2352
  0.00097137      23.3308
  0.00097346      23.3599
  0.00097544      23.3911
  0.00097752      23.4205
  0.00097851      23.4497
  0.00097888      23.4876
  0.00098095      23.5172
  0.00098302      23.5468
  0.00098493      23.5793
  0.00099483      23.7355
  0.00099653      23.7718
  0.00099850      23.8032
  0.00100057      23.8327
  0.00100254      23.8642
  0.00100434      23.8987
  0.00100630      23.9302
  0.00100822      23.9625
  0.00101016      23.9946
  0.00101209      24.0266
  0.00101386      24.0617
  0.00101564      24.0965
  0.00102445      24.2277
  0.00102632      24.2609
  0.00102805      24.2968
  0.00103262      24.3929
  0.00103421      24.4311
  0.00103636      24.4593
  0.00103826      24.4920
  0.00104035      24.5211
  0.00104220      24.5547
  0.00104398      24.5896
  0.00104583      24.6233
  0.00104759      24.6585
  0.00104948      24.6913
  0.00105023      24.7225
  0.00105179      24.7612
  0.00105356      24.7963
  0.00105555      24.8274
  0.00105760      24.8573
  0.00105931      24.8934
  0.00106152      24.9204
  0.00106306      24.9596
  0.00106509      24.9901
  0.00106719      25.0191
  0.00107014      25.0551
  0.00107178      25.0924
  0.00107357      25.1213
  0.00107533      25.1561
  0.00107707      25.1911
  0.00107904      25.2222
  0.00108091      25.2550
  0.00108269      25.2894
  0.00108430      25.3267
  0.00108659      25.3521
  0.00108820      25.3893
  0.00109010      25.4216
  0.00109201      25.4537
  0.00109397      25.4848
  0.00109562      25.5215
  0.00109770      25.5506
  0.00109936      25.5871
  0.00110090      25.6257
  0.00110304      25.6536
  0.00110467      25.6908
  0.00110664      25.7218
  0.00110844      25.7556
  0.00111042      25.7866
  0.00111220      25.8208
  0.00111424      25.8506
  0.00111618      25.8821
  0.00111793      25.9171
  0.00111947      25.9556
  0.00112142      25.9871
  0.00112335      26.0187
  0.00112543      26.0477
  0.00112682      26.0891
  0.00112871      26.1214
  0.00113082      26.1500
  0.00113283      26.1803
  0.00113439      26.2186
  0.00113616      26.2531
  0.00113830      26.2811
  0.00114118      26.3177
  0.00114321      26.3477
  0.00114496      26.3826
  0.00114662      26.4192
  0.00114831      26.4550
  0.00115048      26.4826
  0.00115225      26.5170
  0.00115389      26.5539
  0.00115581      26.5858
  0.00115782      26.6160
  0.00116530      26.7472
  0.00116693      26.7843
  0.00116883      26.8187
  0.00117086      26.8504
  0.00117268      26.8859
  0.00117466      26.9186
  0.00117679      26.9481
  0.00117884      26.9795
  0.00118082      27.0121
  0.00118136      27.0485
  0.00118317      27.0843
  0.00118530      27.1140
  0.00118743      27.1438
  0.00118907      27.1828
  0.00119127      27.2111
  0.00119341      27.2408
  0.00119504      27.2800
  0.00119709      27.3112
  0.00119900      27.3451
  0.00119963      27.3798
  0.00120179      27.4090
  0.00120368      27.4433
  0.00120595      27.4703
  0.00120791      27.5033
  0.00120986      27.5364
  0.00121037      27.5734
  0.00121239      27.6053
  0.00121426      27.6400
  0.00121652      27.6673
  0.00121863      27.6974
  0.00122290      27.8033
  0.00121997      27.8820
  0.00121127      27.9763
  0.00120943      28.0112
  0.00120928      28.0374
  0.00120873      28.0711
  0.00120849      28.0988
  0.00120803      28.1309
  0.00120751      28.1641
  0.00120825      28.1967
  0.00120898      28.2296
  0.00120964      28.2638
  0.00121020      28.3000
  0.00121092      28.3330
  0.00121171      28.3648
  0.00121259      28.3947
  0.00121312      28.4313
  0.00121407      28.4641
  0.00121467      28.5001
  0.00121549      28.5318
  0.00122018      28.6315
  0.00122513      28.7264
  0.00122697      28.7621
  0.00122740      28.8013
  0.00122947      28.8328
  0.00123152      28.8646
  0.00123215      28.8999
  0.00123386      28.9383
  0.00123609      28.9666
  0.00123792      29.0027
  0.00123863      29.0365
  0.00124051      29.0716
  0.00124284      29.0980
  0.00124453      29.1367
  0.00124653      29.1695
  0.00124819      29.2087
  0.00125030      29.2393
  0.00125077      29.2779
  0.00125289      29.3083
  0.00125479      29.3431
  0.00125665      29.3784
  0.00125897      29.4051
  0.00126051      29.4467
  0.00126257      29.4783
  0.00126661      29.5431
  0.00126976      29.5773
  0.00127162      29.6129
  0.00127375      29.6432
  0.00127536      29.6835
  0.00127725      29.7183
  0.00127941      29.7479
  0.00128272      29.7794
  0.00128443      29.8176
  0.00128644      29.8502
  0.00128821      29.8874
  0.00129139      29.9213
  0.00129350      29.9518
  0.00129491      29.9959
  0.00129704      30.0263
  0.00130045      30.0557
  0.00130225      30.0922
  0.00130418      30.1263
  0.00130818      30.1587
  0.00131001      30.1955
  0.00131222      30.2248
  0.00131395      30.2634
  0.00131599      30.2960
  0.00131918      30.3304
  0.00132102      30.3669
  0.00132313      30.3980
  0.00132506      30.4330
  0.00132707      30.4660
  0.00133002      30.5051
  0.00133203      30.5383
  0.00133410      30.5702
  0.00133606      30.6045
  0.00133813      30.6365
  0.00134131      30.6710
  0.00134304      30.7097
  0.00134534      30.7372
  0.00134721      30.7732
  0.00135038      30.8078
  0.00135230      30.8427
  0.00135430      30.8761
  0.00135739      30.9123
  0.00135937      30.9462
  0.00136272      30.9774
  0.00136469      31.0112
  0.00136650      31.0484
  0.00136974      31.0817
  0.00137189      31.1121
  0.00137497      31.1486
  0.00137663      31.1887
  0.00137865      31.2217
  0.00138220      31.2489
  0.00138395      31.2872
  0.00138721      31.3201
  0.00139750      31.4572
  0.00139966      31.4875
  0.00140261      31.5264
  0.00140463      31.5595
  0.00140673      31.5909
  0.00140976      31.6283
  0.00141158      31.6653
  0.00141461      31.7027
  0.00141677      31.7329
  0.00142003      31.7658
  0.00142195      31.8006
  0.00142309      31.8373
  0.00142647      31.8692
  0.00142841      31.9053
  0.00143062      31.9360
  0.00143395      31.9689
  0.00143600      32.0029
  0.00143926      32.0374
  0.00144123      32.0729
  0.00144472      32.1026
  0.00144665      32.1388
  0.00144983      32.1749
  0.00145184      32.2096
  0.00145494      32.2474
  0.00145842      32.2774
  0.00146052      32.3101
  0.00146389      32.3423
  0.00146572      32.3808
  0.00146895      32.4159
  0.00147238      32.4468
  0.00147432      32.4830
  0.00147767      32.5155
  0.00148086      32.5514
  0.00148296      32.5842
  0.00148594      32.6244
  0.00148957      32.6514
  0.00149146      32.6884
  0.00149434      32.7306
  0.00149641      32.7642
  0.00149992      32.7934
  0.00150331      32.8253
  0.00150499      32.8667
  0.00150831      32.9000
  0.00151032      32.9348
  0.00151375      32.9655
  0.00151586      32.9982
  0.00151886      33.0380
  0.00152200      33.0750
  0.00152423      33.1051
  0.00152736      33.1422
  0.00152956      33.1732
  0.00153266      33.2107
  0.00153598      33.2440
  0.00153798      33.2789
  0.00154134      33.3113
  0.00154455      33.3467
  0.00154639      33.3849
  0.00155002      33.4118
  0.00155282      33.4557
  0.00155646      33.4823
  0.00155896      33.5162
  0.00156226      33.5502
  0.00156569      33.5816
  0.00156776      33.6157
  0.00157959      33.7549
  0.00158322      33.8591
  0.00159689      33.9601
  0.00160015      33.9949
  0.00161081      34.1327
  0.00161418      34.1654
  0.00161615      34.2015
  0.00161950      34.2345
  0.00162288      34.2670
  0.00162480      34.3042
  0.00162812      34.3378
  0.00163008      34.3741
  0.00163355      34.4046
  0.00163646      34.4469
  0.00163873      34.4768
  0.00164217      34.5080
  0.00164417      34.5432
  0.00164752      34.5764
  0.00165078      34.6112
  0.00165291      34.6440
  0.00165624      34.6775
  0.00165923      34.7180
  0.00166265      34.7497
  0.00166501      34.7776
  0.00166806      34.8170
  0.00167152      34.8476
  0.00167348      34.8839
  0.00167657      34.9224
  0.00167999      34.9541
  0.00168310      34.9921
  0.00168527      35.0240
  0.00168842      35.0612
  0.00169026      35.1000
  0.00169369      35.1314
  0.00169724      35.1632
  0.00169935      35.1985
  0.00170256      35.2368
  0.00170479      35.2694
  0.00170825      35.3021
  0.00171050      35.3343
  0.00171388      35.3687
  0.00171603      35.4030
  0.00171940      35.4378
  0.00172167      35.4694
  0.00172507      35.5035
  0.00172839      35.5392
  0.00173069      35.5703
  0.00173383      35.6099
  0.00173611      35.6414
  0.00173955      35.6746
  0.00174181      35.7065
  0.00174514      35.7421
  0.00174837      35.7799
  0.00175214      35.8058
  0.00175405      35.8454
  0.00175747      35.8789
  0.00176064      35.9180
  0.00176318      35.9439
  0.00176644      35.9809
  0.00176961      36.0201
  0.00177188      36.0517
  0.00177519      36.0878
  0.00178777      36.2191
  0.00179080      36.2885
  0.00180217      36.3920
  0.00180539      36.4300
  0.00180895      36.4606
  0.00181106      36.4959
  0.00182333      36.6341
  0.00182665      36.6698
  0.00183012      36.7022
  0.00183240      36.7338
  0.00184497      36.8775
  0.00184718      36.9102
  0.00185037      36.9487
  0.00185377      36.9824
  0.00185717      37.0160
  0.00186085      37.0436
  0.00186389      37.0852
  0.00186765      37.1109
  0.00187080      37.1501
  0.00187399      37.1885
  0.00187758      37.2179
  0.00188087      37.2542
  0.00188442      37.2845
  0.00188745      37.3263
  0.00189101      37.3565
  0.00189433      37.3919
  0.00189908      37.4231
  0.00190244      37.4577
  0.00190571      37.4943
  0.00190919      37.5262
  0.00191264      37.5588
  0.00191587      37.5963
  0.00191937      37.6278
  0.00192260      37.6652
  0.00192597      37.6995
  0.00192925      37.7359
  0.00193282      37.7659
  0.00193604      37.8036
  0.00193942      37.8377
  0.00194265      37.8750
  0.00194630      37.9034
  0.00194958      37.9396
  0.00195413      37.9751
  0.00195731      38.0136
  0.00196096      38.0418
  0.00196434      38.0759
  0.00196886      38.1123
  0.00197214      38.1486
  0.00197534      38.1868
  0.00197896      38.2156
  0.00198227      38.2512
  0.00198665      38.2904
  0.00199001      38.3250
  0.00199367      38.3532
  0.00199680      38.3927
  0.00200164      38.4218
  0.00200484      38.4600
  0.00200831      38.4921
  0.00201183      38.5337
  0.00201556      38.5618
  0.00201886      38.5994
  0.00202233      38.6331
  0.00203603      38.7728
  0.00204074      38.8063
  0.00204400      38.8450
  0.00204757      38.8766
  0.00205122      38.9062
  0.00205444      38.9458
  0.00205798      38.9781
  0.00206252      39.0158
  0.00206623      39.0439
  0.00206956      39.0809
  0.00207342      39.1059
  0.00207792      39.1444
  0.00208149      39.1758
  0.00208490      39.2112
  0.00208842      39.2438
  0.00209306      39.2792
  0.00209632      39.3178
  0.00209980      39.3515
  0.00210330      39.3845
  0.00210788      39.4211
  0.00211133      39.4554
  0.00211495      39.4858
  0.00211949      39.5236
  0.00212301      39.5562
  0.00212666      39.5858
  0.00212998      39.6231
  0.00213444      39.6626
  0.00213812      39.6915
  0.00214173      39.7223
  0.00214501      39.7604
  0.00214852      39.7933
  0.00215322      39.8273
  0.00215650      39.8653
  0.00216017      39.8947
  0.00216326      39.9373
  0.00216793      39.9719
  0.00217112      40.0120
  0.00217469      40.0436
  0.00217947      40.0757
  0.00218295      40.1093
  0.00218636      40.1446
  0.00219132      40.1725
  0.00219449      40.2082
  0.00219928      40.2403
  0.00220235      40.2835
  0.00220705      40.3176
  0.00221076      40.3459
  0.00221407      40.3836
  0.00221874      40.4184
  0.00222214      40.4538
  0.00222568      40.4863
  0.00223003      40.5285
  0.00223369      40.5580
  0.00223717      40.5917
  0.00224068      40.6248
  0.00224564      40.6528
  0.00224889      40.6920
  0.00225220      40.7296
  0.00225601      40.7557
  0.00226038      40.7974
  0.00226396      40.8287
  0.00226727      40.8664
  0.00227199      40.9001
  0.00227559      40.9310
  0.00228029      40.9652
  0.00228378      40.9986
  0.00228726      41.0322
  0.00229186      41.0687
  0.00229505      41.1092
  0.00229987      41.1405
  0.00230472      41.1712
  0.00230834      41.2016
  0.00231264      41.2449
  0.00231612      41.2787
  0.00232119      41.3042
  0.00232594      41.3370
  0.00232943      41.3704
  0.00233397      41.4082
  0.00233843      41.4479
  0.00234327      41.4787
  0.00234797      41.5128
  0.00235273      41.5455
  0.00236997      41.6894
  0.00237497      41.7164
  0.00237955      41.7533
  0.00238432      41.7857
  0.00239049      41.8143
  0.00239643      41.8483
  0.00240365      41.8839
  0.00240938      41.9233
  0.00241693      41.9489
  0.00242321      41.9753
  0.00242891      42.0152
  0.00243627      42.0452
  0.00244224      42.0791
  0.00244835      42.1093
  0.00245438      42.1418
  0.00246154      42.1764
  0.00246745      42.2116
  0.00247343      42.2449
  0.00247955      42.2751
  0.00248570      42.3046
  0.00249169      42.3380
  0.00249743      42.3770
  0.00250351      42.4081
  0.00250938      42.4442
  0.00251553      42.4736
  0.00252273      42.5075
  0.00252875      42.5400
  0.00253474      42.5732
  0.00254096      42.6010
  0.00254793      42.6401
  0.00255392      42.6734
  0.00255992      42.7063
  0.00256590      42.7398
  0.00257288      42.7787
  0.00257908      42.8070
  0.00258521      42.8371
  0.00259116      42.8711
  0.00259840      42.9041
  0.00260463      42.9317
  0.00261037      42.9707
  0.00261753      43.0053
  0.00262502      43.0326
  0.00263121      43.0610
  0.00263843      43.0944
  0.00264436      43.1290
  0.00265304      43.1570
  0.00265890      43.1933
  0.00266632      43.2218
  0.00267328      43.2614
  0.00268060      43.2922
  0.00268811      43.3189
  0.00269513      43.3570
  0.00270105      43.3918
  0.00270821      43.4265
  0.00271566      43.4545
  0.00272179      43.4843
  0.00272902      43.5174
  0.00273519      43.5464
  0.00274118      43.5797
  0.00274827      43.6160
  0.00275419      43.6509
  0.00276009      43.6863
  0.00276628      43.7149
  0.00277217      43.7504
  0.00277955      43.7800
  0.00278577      43.8078
  0.00279158      43.8451
  0.00279887      43.8768
  0.00280490      43.9092
  0.00281219      43.9410
  0.00281796      43.9793
  0.00282445      44.0007
  0.00283156      44.0366
  0.00283761      44.0686
  0.00284350      44.1041
  0.00284953      44.1364
  0.00285666      44.1719
  0.00288088      44.2985
  0.00288677      44.3342
  0.00289301      44.3616
  0.00289882      44.3990
  0.00290497      44.4284
  0.00291097      44.4614
  0.00291822      44.4940
  0.00294953      44.6573
  0.00295557      44.6892
  0.00296146      44.7248
  0.00296766      44.7531
  0.00297472      44.7902
  0.00298079      44.8215
  0.00298674      44.8557
  0.00299259      44.8922
  0.00299749      44.9220
  0.00300349      44.9551
  0.00300969      44.9834
  0.00301541      45.0229
  0.00302151      45.0535
  0.00302773      45.0814
  0.00303355      45.1186
  0.00303965      45.1492
  0.00304573      45.1803
  0.00307452      45.3448
  0.00309237      45.4472
  0.00311414      45.5736
  0.00311897      45.6051
  0.00312503      45.6367
  0.00313011      45.6623
  0.00313453      45.7033
  0.00314083      45.7292
  0.00314550      45.7644
  0.00315171      45.7925
  0.00315783      45.8229
  0.00316376      45.8573
  0.00316991      45.8867
  0.00317601      45.9175
  0.00318178      45.9559
  0.00318808      45.9818
  0.00319522      46.0171
  0.00320138      46.0464
  0.00320760      46.0742
  0.00321359      46.1072
  0.00322092      46.1382
  0.00322693      46.1709
  0.00323307      46.2006
  0.00323901      46.2349
  0.00324503      46.2676
  0.00325108      46.2993
  0.00325869      46.3236
  0.00326450      46.3608
  0.00327058      46.3920
  0.00327689      46.4178
  0.00328425      46.4477
  0.00329148      46.4809
  0.00329885      46.5106
  0.00330473      46.5466
  0.00331220      46.5740
  0.00331951      46.6051
  0.00332689      46.6349
  0.00333597      46.6535
  0.00334284      46.6950
  0.00335019      46.7252
  0.00335772      46.7513
  0.00336520      46.7787
  0.00337256      46.8086
  0.00338005      46.8357
  0.00338738      46.8665
  0.00339619      46.8915
  0.00340359      46.9205
  0.00341205      46.9536
  0.00342069      46.9828
  0.00343057      47.0116
  0.00344203      47.0324
  0.00345844      47.0528
  0.00347621      47.0704
  0.00349245      47.0947
  0.00350860      47.1213
  0.00352385      47.1402
  0.00353901      47.1610
  0.00355433      47.1780
  0.00356935      47.2022
  0.00358457      47.2216
  0.00359995      47.2374
  0.00361465      47.2689
  0.00362847      47.2922
  0.00364235      47.3142
  0.00365633      47.3337
  0.00367005      47.3594
  0.00368390      47.3819
  0.00369644      47.4063
  0.00371032      47.4283
  0.00372556      47.4473
  0.00373917      47.4756
  0.00375427      47.4979
  0.00376800      47.5233
  0.00378316      47.5441
  0.00379955      47.5650
  0.00381605      47.5833
  0.00383228      47.6082
  0.00385007      47.6251
  0.00386913      47.6413
  0.00393940      47.7306
  0.00395451      47.7527
  0.00397209      47.7746
  0.00398729      47.7945
  0.00400467      47.8211
  0.00402238      47.8402
  0.00404012      47.8584
  0.00405757      47.8834
  0.00407667      47.8987
  0.00409433      47.9189
  0.00411318      47.9400
  0.00413371      47.9507
  0.00416035      47.9629
  0.00418547      47.9819
  0.00421471      47.9910
  0.00424132      48.0040
  0.00427183      48.0122
  0.00430775      48.0094
  0.00435315      47.9871
  0.00445349      47.8632
  0.00527847      37.3608
  0.02390399       0.5572
  0.02392913       0.5016
  0.02394450       0.4847
  0.02395683       0.4750
  0.02396778       0.4658
  0.02397613       0.4670
  0.02398664       0.4645
  0.02399536       0.4641
  0.02400566       0.4625
  0.02401687       0.4621
  0.02402832       0.4607
  0.02403861       0.4591
  0.02404912       0.4566
  0.02405906       0.4563
  0.02406924       0.4551
  0.02407816       0.4540
  0.02408836       0.4527
  0.02409744       0.4510
  0.02410644       0.4496
  0.02411665       0.4483
  0.02412659       0.4431
  0.02413658       0.4427
  0.02414720       0.4397
  0.02415550       0.4411
  0.02416444       0.4399
  0.02417405       0.4360
  0.02418218       0.4381
  0.02419278       0.4352
  0.02419925       0.4389
  0.02420898       0.4346
  0.02421774       0.4342
  0.02422436       0.4373
  0.02423343       0.4356
  0.02423981       0.4347
  0.02424577       0.4405
  0.02425237       0.4388
  0.02426067       0.4353
  0.02426601       0.4385
  0.02427305       0.4400
  0.02428146       0.4360
  0.02428713       0.4380
  0.02429389       0.4357
  0.02430026       0.4349
  0.02430539       0.4391
  0.02431194       0.4376
  0.02431725       0.4361
  0.02432326       0.4367
  0.02432873       0.4346
  0.02433435       0.4368
  0.02433874       0.4390
  0.02434400       0.4377
  0.02435044       0.4367
  0.02435492       0.4385
  0.02436010       0.4375
  0.02436517       0.4370
  0.02436926       0.4355
  0.02437417       0.4356
  0.02437901       0.4360
  0.02438249       0.4369
  0.02438612       0.4371
  0.02439038       0.4349
  0.02439590       0.4326
  0.02439946       0.4332
  0.02440307       0.4336
  0.02440606       0.4364
  0.02441012       0.4350
  0.02441246       0.4355
  0.02441702       0.4321
  0.02441938       0.4326
  0.02442519       0.4340
  0.02443624       0.4342
  0.02443911       0.4375
  0.02444205       0.4405
  0.02445268       0.4376
  0.02446250       0.4378
  0.02446640       0.4370
  0.02447628       0.4370
  0.02447873       0.4371
  0.02448158       0.4405
  0.02448481       0.4375
  0.02448757       0.4363
  0.02449121       0.4366
  0.02449378       0.4362
  0.02449563       0.4386
  0.02449845       0.4372
  0.02450692       0.4379
  0.02450935       0.4380
  0.02451863       0.4404
  0.02452126       0.4398
  0.02452355       0.4405
  0.02452672       0.4377
  0.02453320       0.4365
  0.02453538       0.4376
  0.02453785       0.4376
  0.02453999       0.4389
  0.02454590       0.4400
  0.02454827       0.4404
  0.02455225       0.4393
  0.02455376       0.4431
