# Supplementary material for: Size effects on the mechanical behavior and the compressive failure strength of concrete: an extensive dataset
Source: Data Brief. 2020 Nov 2;33:106477. doi: 10.1016/j.dib.2020.106477 (PMC7674298; doi:10.1016/j.dib.2020.106477)
Supplement: Supplementary file 1 [file mmc1.zip › Stress_Strain_Data_DIB/C-40x80-mm/C4-B1-13.txt]

      Strain  Stress(MPa)
  0.00000000       0.0000
  0.00002955       0.2525
  0.00003042       0.2600
  0.00003033       0.2592
  0.00003006       0.2569
  0.00003005       0.2568
  0.00003041       0.2598
  0.00003015       0.2577
  0.00003087       0.2638
  0.00003095       0.2645
  0.00003119       0.2665
  0.00003093       0.2643
  0.00003076       0.2628
  0.00003186       0.2722
  0.00003135       0.2679
  0.00003207       0.2740
  0.00003228       0.2758
  0.00003178       0.2716
  0.00003291       0.2812
  0.00003364       0.2874
  0.00003382       0.2890
  0.00003470       0.2965
  0.00003412       0.2916
  0.00003408       0.2912
  0.00003420       0.2922
  0.00003435       0.2936
  0.00003558       0.3040
  0.00003515       0.3004
  0.00003562       0.3044
  0.00003580       0.3059
  0.00003578       0.3057
  0.00003654       0.3122
  0.00003685       0.3149
  0.00003783       0.3233
  0.00003681       0.3145
  0.00003814       0.3259
  0.00003770       0.3221
  0.00003801       0.3248
  0.00003884       0.3319
  0.00003913       0.3344
  0.00003961       0.3384
  0.00003909       0.3340
  0.00004016       0.3431
  0.00004081       0.3487
  0.00004022       0.3437
  0.00004103       0.3506
  0.00004132       0.3531
  0.00004226       0.3611
  0.00004190       0.3580
  0.00004219       0.3605
  0.00004271       0.3649
  0.00004360       0.3725
  0.00004362       0.3727
  0.00004461       0.3812
  0.00004412       0.3770
  0.00004555       0.3892
  0.00004575       0.3910
  0.00004672       0.3992
  0.00004716       0.4030
  0.00004779       0.4084
  0.00004797       0.4099
  0.00004835       0.4131
  0.00004953       0.4233
  0.00005058       0.4322
  0.00005098       0.4356
  0.00005079       0.4340
  0.00005147       0.4398
  0.00005284       0.4515
  0.00005404       0.4618
  0.00005383       0.4600
  0.00005322       0.4548
  0.00005429       0.4639
  0.00005493       0.4694
  0.00005484       0.4686
  0.00005568       0.4757
  0.00005619       0.4801
  0.00005555       0.4747
  0.00005602       0.4787
  0.00005583       0.4770
  0.00005672       0.4847
  0.00005664       0.4840
  0.00005669       0.4844
  0.00005645       0.4824
  0.00005704       0.4874
  0.00005777       0.4937
  0.00005742       0.4906
  0.00005739       0.4904
  0.00005805       0.4961
  0.00005819       0.4972
  0.00005856       0.5004
  0.00005918       0.5057
  0.00005906       0.5047
  0.00005943       0.5078
  0.00006034       0.5156
  0.00006050       0.5169
  0.00006100       0.5213
  0.00006126       0.5235
  0.00006180       0.5281
  0.00006156       0.5260
  0.00006214       0.5310
  0.00006317       0.5398
  0.00006410       0.5478
  0.00006428       0.5492
  0.00006458       0.5518
  0.00006536       0.5585
  0.00006583       0.5625
  0.00006561       0.5607
  0.00006606       0.5645
  0.00006643       0.5677
  0.00006669       0.5699
  0.00006670       0.5699
  0.00006752       0.5770
  0.00006741       0.5760
  0.00006861       0.5863
  0.00006952       0.5940
  0.00007002       0.5983
  0.00007076       0.6046
  0.00007107       0.6073
  0.00007138       0.6099
  0.00007201       0.6153
  0.00007277       0.6218
  0.00007301       0.6239
  0.00007354       0.6284
  0.00007356       0.6286
  0.00007469       0.6382
  0.00007505       0.6413
  0.00007482       0.6393
  0.00007546       0.6448
  0.00007664       0.6549
  0.00007778       0.6646
  0.00007754       0.6626
  0.00007848       0.6706
  0.00007882       0.6735
  0.00007872       0.6726
  0.00008045       0.6875
  0.00008115       0.6934
  0.00008085       0.6909
  0.00008075       0.6900
  0.00008120       0.6938
  0.00008232       0.7034
  0.00008330       0.7118
  0.00008295       0.7088
  0.00008439       0.7211
  0.00008418       0.7193
  0.00008563       0.7317
  0.00008594       0.7344
  0.00008632       0.7376
  0.00008776       0.7499
  0.00008828       0.7544
  0.00008878       0.7586
  0.00008849       0.7562
  0.00008992       0.7684
  0.00009036       0.7721
  0.00009080       0.7758
  0.00009193       0.7856
  0.00009257       0.7910
  0.00009364       0.8001
  0.00009329       0.7972
  0.00009417       0.8047
  0.00009424       0.8052
  0.00009553       0.8163
  0.00009607       0.8209
  0.00009644       0.8241
  0.00009695       0.8285
  0.00009797       0.8372
  0.00009795       0.8370
  0.00009912       0.8470
  0.00009906       0.8464
  0.00009987       0.8534
  0.00010014       0.8557
  0.00010109       0.8638
  0.00010163       0.8684
  0.00010226       0.8738
  0.00010349       0.8843
  0.00010348       0.8842
  0.00010434       0.8916
  0.00010524       0.8993
  0.00010560       0.9023
  0.00010629       0.9083
  0.00010677       0.9123
  0.00010744       0.9181
  0.00010859       0.9279
  0.00010979       0.9381
  0.00011025       0.9420
  0.00011101       0.9486
  0.00011144       0.9523
  0.00011219       0.9587
  0.00011305       0.9660
  0.00011380       0.9724
  0.00011482       0.9811
  0.00011588       0.9902
  0.00011572       0.9888
  0.00011689       0.9988
  0.00011787       1.0072
  0.00011888       1.0159
  0.00012021       1.0272
  0.00012063       1.0308
  0.00012115       1.0353
  0.00012260       1.0476
  0.00012257       1.0474
  0.00012410       1.0604
  0.00012519       1.0698
  0.00012612       1.0777
  0.00012635       1.0797
  0.00012708       1.0859
  0.00012842       1.0973
  0.00012920       1.1040
  0.00012986       1.1097
  0.00013039       1.1142
  0.00013095       1.1189
  0.00013249       1.1321
  0.00013315       1.1378
  0.00013451       1.1494
  0.00013494       1.1530
  0.00013599       1.1620
  0.00013679       1.1689
  0.00013765       1.1762
  0.00013845       1.1831
  0.00013965       1.1933
  0.00014075       1.2027
  0.00014070       1.2023
  0.00014179       1.2116
  0.00014312       1.2229
  0.00014338       1.2252
  0.00014513       1.2401
  0.00014564       1.2445
  0.00014666       1.2532
  0.00014739       1.2595
  0.00014818       1.2662
  0.00014927       1.2755
  0.00014924       1.2752
  0.00015096       1.2900
  0.00015188       1.2978
  0.00015326       1.3096
  0.00015354       1.3120
  0.00015470       1.3219
  0.00015560       1.3296
  0.00015616       1.3344
  0.00016001       1.3673
  0.00016119       1.3774
  0.00016209       1.3851
  0.00016312       1.3938
  0.00016410       1.4022
  0.00016485       1.4087
  0.00016533       1.4127
  0.00016709       1.4277
  0.00016774       1.4334
  0.00016861       1.4408
  0.00016976       1.4506
  0.00017052       1.4571
  0.00017096       1.4609
  0.00017207       1.4704
  0.00017297       1.4780
  0.00017426       1.4891
  0.00017476       1.4933
  0.00017532       1.4981
  0.00017698       1.5123
  0.00017758       1.5174
  0.00017872       1.5272
  0.00017931       1.5322
  0.00018075       1.5445
  0.00018109       1.5474
  0.00018218       1.5567
  0.00018263       1.5605
  0.00018371       1.5698
  0.00018460       1.5774
  0.00018558       1.5858
  0.00018627       1.5917
  0.00018705       1.5983
  0.00018808       1.6072
  0.00018963       1.6204
  0.00019019       1.6252
  0.00019089       1.6311
  0.00019237       1.6438
  0.00019326       1.6514
  0.00019460       1.6629
  0.00019486       1.6650
  0.00019573       1.6725
  0.00019702       1.6836
  0.00019751       1.6877
  0.00019893       1.6999
  0.00019944       1.7042
  0.00020049       1.7132
  0.00020155       1.7222
  0.00020288       1.7336
  0.00020427       1.7454
  0.00020396       1.7428
  0.00020583       1.7588
  0.00020691       1.7681
  0.00020814       1.7785
  0.00020953       1.7904
  0.00020995       1.7940
  0.00021057       1.7993
  0.00021161       1.8082
  0.00021232       1.8142
  0.00021410       1.8294
  0.00021468       1.8345
  0.00021549       1.8414
  0.00021643       1.8494
  0.00021711       1.8552
  0.00021803       1.8630
  0.00021871       1.8689
  0.00021957       1.8762
  0.00022055       1.8846
  0.00022203       1.8973
  0.00022313       1.9067
  0.00022442       1.9177
  0.00022621       1.9330
  0.00022763       1.9451
  0.00022920       1.9585
  0.00023048       1.9695
  0.00023121       1.9757
  0.00023199       1.9824
  0.00023317       1.9924
  0.00023413       2.0006
  0.00023519       2.0097
  0.00023656       2.0214
  0.00023801       2.0338
  0.00023815       2.0350
  0.00024017       2.0522
  0.00024070       2.0568
  0.00024210       2.0687
  0.00024282       2.0749
  0.00024427       2.0872
  0.00024528       2.0959
  0.00024672       2.1082
  0.00024759       2.1156
  0.00024881       2.1261
  0.00025017       2.1377
  0.00025059       2.1413
  0.00025217       2.1548
  0.00025336       2.1650
  0.00025428       2.1728
  0.00025578       2.1856
  0.00025666       2.1932
  0.00025742       2.1997
  0.00025868       2.2104
  0.00026027       2.2240
  0.00026172       2.2364
  0.00026308       2.2480
  0.00026327       2.2496
  0.00026466       2.2615
  0.00026577       2.2710
  0.00026736       2.2846
  0.00026894       2.2981
  0.00027012       2.3082
  0.00027123       2.3177
  0.00027245       2.3281
  0.00027344       2.3365
  0.00027462       2.3466
  0.00027608       2.3591
  0.00027687       2.3659
  0.00027828       2.3779
  0.00027917       2.3855
  0.00028019       2.3942
  0.00028145       2.4050
  0.00028324       2.4203
  0.00028442       2.4303
  0.00028572       2.4414
  0.00028615       2.4451
  0.00028820       2.4626
  0.00028994       2.4775
  0.00029113       2.4877
  0.00029259       2.5002
  0.00029426       2.5145
  0.00029506       2.5212
  0.00029628       2.5317
  0.00029811       2.5474
  0.00029882       2.5534
  0.00030015       2.5648
  0.00030198       2.5804
  0.00030252       2.5850
  0.00030455       2.6024
  0.00030556       2.6110
  0.00030723       2.6252
  0.00030849       2.6361
  0.00030954       2.6450
  0.00031048       2.6530
  0.00031180       2.6643
  0.00031359       2.6796
  0.00031460       2.6883
  0.00031616       2.7016
  0.00031764       2.7142
  0.00031853       2.7218
  0.00032083       2.7415
  0.00032157       2.7478
  0.00032299       2.7600
  0.00032465       2.7742
  0.00032539       2.7805
  0.00032742       2.7978
  0.00032817       2.8042
  0.00032992       2.8192
  0.00033151       2.8328
  0.00033305       2.8459
  0.00033403       2.8543
  0.00033583       2.8696
  0.00033724       2.8817
  0.00033861       2.8934
  0.00034050       2.9095
  0.00034180       2.9207
  0.00034305       2.9313
  0.00034505       2.9484
  0.00034609       2.9574
  0.00034778       2.9718
  0.00034960       2.9873
  0.00035085       2.9980
  0.00035243       3.0115
  0.00035418       3.0265
  0.00035612       3.0430
  0.00035717       3.0520
  0.00035935       3.0706
  0.00036078       3.0829
  0.00036183       3.0918
  0.00036376       3.1083
  0.00036552       3.1234
  0.00036628       3.1299
  0.00036810       3.1454
  0.00036993       3.1610
  0.00037169       3.1760
  0.00037305       3.1877
  0.00037427       3.1982
  0.00037571       3.2104
  0.00037780       3.2283
  0.00037990       3.2462
  0.00038123       3.2576
  0.00038259       3.2693
  0.00038451       3.2856
  0.00038604       3.2987
  0.00038758       3.3119
  0.00038976       3.3305
  0.00039105       3.3415
  0.00039276       3.3562
  0.00039403       3.3670
  0.00039596       3.3834
  0.00039765       3.3979
  0.00039931       3.4121
  0.00040131       3.4291
  0.00040313       3.4447
  0.00040475       3.4585
  0.00040663       3.4747
  0.00040799       3.4863
  0.00040973       3.5011
  0.00041169       3.5179
  0.00041360       3.5342
  0.00041523       3.5482
  0.00041687       3.5621
  0.00041875       3.5782
  0.00042026       3.5912
  0.00042239       3.6093
  0.00042402       3.6233
  0.00042551       3.6360
  0.00042733       3.6516
  0.00042932       3.6685
  0.00043076       3.6808
  0.00043275       3.6978
  0.00043437       3.7116
  0.00043677       3.7322
  0.00043821       3.7445
  0.00043984       3.7584
  0.00044186       3.7757
  0.00044386       3.7927
  0.00044583       3.8096
  0.00044764       3.8251
  0.00044957       3.8415
  0.00045111       3.8548
  0.00045269       3.8682
  0.00045467       3.8851
  0.00045652       3.9009
  0.00045789       3.9127
  0.00046021       3.9324
  0.00046205       3.9482
  0.00046387       3.9638
  0.00047218       4.0348
  0.00047473       4.0565
  0.00047649       4.0716
  0.00047827       4.0868
  0.00048052       4.1061
  0.00048211       4.1196
  0.00048385       4.1345
  0.00048586       4.1516
  0.00048788       4.1689
  0.00048961       4.1837
  0.00049207       4.2048
  0.00049379       4.2195
  0.00049556       4.2345
  0.00049742       4.2504
  0.00049956       4.2687
  0.00050158       4.2860
  0.00050261       4.2948
  0.00050525       4.3173
  0.00050715       4.3336
  0.00050931       4.3520
  0.00051058       4.3629
  0.00051221       4.3768
  0.00051468       4.3980
  0.00051665       4.4148
  0.00051869       4.4322
  0.00052083       4.4504
  0.00052288       4.4680
  0.00052415       4.4788
  0.00052647       4.4987
  0.00052885       4.5190
  0.00053081       4.5358
  0.00053199       4.5459
  0.00053441       4.5665
  0.00053664       4.5856
  0.00053868       4.6030
  0.00054034       4.6172
  0.00054213       4.6325
  0.00054417       4.6499
  0.00054630       4.6681
  0.00054839       4.6859
  0.00054967       4.6969
  0.00055211       4.7178
  0.00055432       4.7367
  0.00055627       4.7533
  0.00055744       4.7633
  0.00055963       4.7821
  0.00056146       4.7977
  0.00056391       4.8186
  0.00056584       4.8351
  0.00056733       4.8478
  0.00056979       4.8688
  0.00057157       4.8841
  0.00057355       4.9010
  0.00057583       4.9204
  0.00057727       4.9327
  0.00057936       4.9506
  0.00058172       4.9708
  0.00058351       4.9860
  0.00058549       5.0030
  0.00058787       5.0233
  0.00058941       5.0365
  0.00059236       5.0617
  0.00059432       5.0784
  0.00059612       5.0938
  0.00059762       5.1067
  0.00059971       5.1245
  0.00060227       5.1464
  0.00060415       5.1625
  0.00060658       5.1832
  0.00060854       5.1999
  0.00061097       5.2207
  0.00061309       5.2388
  0.00061523       5.2571
  0.00061674       5.2700
  0.00061898       5.2892
  0.00062148       5.3105
  0.00062394       5.3316
  0.00062628       5.3515
  0.00062834       5.3692
  0.00063067       5.3890
  0.00063294       5.4084
  0.00063455       5.4222
  0.00063629       5.4371
  0.00063850       5.4559
  0.00064046       5.4727
  0.00064281       5.4928
  0.00064512       5.5125
  0.00064702       5.5288
  0.00064981       5.5526
  0.00065143       5.5664
  0.00065370       5.5858
  0.00066299       5.6652
  0.00066492       5.6817
  0.00066669       5.6969
  0.00066950       5.7208
  0.00067114       5.7348
  0.00067359       5.7558
  0.00067598       5.7762
  0.00067881       5.8004
  0.00067927       5.8043
  0.00068213       5.8288
  0.00068383       5.8433
  0.00068601       5.8620
  0.00068868       5.8848
  0.00069034       5.8990
  0.00069237       5.9163
  0.00069430       5.9328
  0.00070344       6.0109
  0.00070623       6.0347
  0.00070758       6.0462
  0.00071028       6.0694
  0.00071298       6.0924
  0.00071510       6.1106
  0.00071695       6.1263
  0.00071931       6.1465
  0.00072148       6.1650
  0.00072367       6.1837
  0.00072630       6.2062
  0.00072868       6.2266
  0.00073111       6.2473
  0.00073348       6.2675
  0.00073520       6.2823
  0.00073729       6.3001
  0.00073968       6.3206
  0.00074227       6.3427
  0.00075082       6.4157
  0.00075333       6.4371
  0.00075585       6.4587
  0.00075864       6.4826
  0.00076083       6.5013
  0.00076297       6.5196
  0.00076540       6.5404
  0.00076828       6.5649
  0.00077026       6.5819
  0.00077291       6.6045
  0.00077508       6.6230
  0.00077709       6.6402
  0.00077890       6.6557
  0.00078130       6.6762
  0.00078375       6.6971
  0.00078616       6.7177
  0.00078909       6.7428
  0.00079020       6.7522
  0.00079367       6.7819
  0.00079495       6.7928
  0.00079775       6.8167
  0.00080014       6.8372
  0.00080286       6.8604
  0.00080464       6.8757
  0.00080799       6.9043
  0.00080922       6.9147
  0.00081167       6.9357
  0.00081438       6.9589
  0.00081727       6.9836
  0.00081941       7.0018
  0.00082226       7.0262
  0.00082439       7.0444
  0.00082621       7.0599
  0.00082873       7.0814
  0.00083150       7.1052
  0.00083398       7.1264
  0.00083594       7.1431
  0.00083751       7.1565
  0.00084036       7.1808
  0.00084286       7.2022
  0.00084528       7.2229
  0.00084749       7.2418
  0.00084988       7.2622
  0.00085217       7.2818
  0.00085461       7.3026
  0.00085691       7.3223
  0.00085860       7.3367
  0.00086200       7.3658
  0.00086468       7.3887
  0.00086683       7.4071
  0.00086907       7.4261
  0.00087188       7.4502
  0.00087408       7.4690
  0.00087627       7.4877
  0.00087865       7.5081
  0.00088122       7.5300
  0.00088360       7.5503
  0.00088520       7.5640
  0.00088795       7.5875
  0.00089037       7.6082
  0.00089291       7.6299
  0.00089542       7.6513
  0.00089736       7.6679
  0.00090017       7.6919
  0.00090263       7.7130
  0.00090463       7.7300
  0.00090701       7.7504
  0.00090993       7.7753
  0.00091205       7.7935
  0.00091434       7.8130
  0.00091706       7.8363
  0.00091913       7.8540
  0.00092213       7.8796
  0.00092409       7.8963
  0.00092679       7.9194
  0.00092941       7.9418
  0.00093165       7.9609
  0.00093448       7.9851
  0.00093761       8.0118
  0.00093963       8.0291
  0.00094197       8.0491
  0.00094447       8.0705
  0.00094745       8.0959
  0.00095004       8.1181
  0.00095249       8.1390
  0.00095479       8.1587
  0.00095744       8.1813
  0.00095999       8.2031
  0.00096236       8.2234
  0.00096537       8.2491
  0.00096809       8.2723
  0.00097038       8.2919
  0.00097300       8.3143
  0.00097591       8.3391
  0.00097839       8.3603
  0.00098062       8.3794
  0.00099404       8.4702
  0.00099849       8.4909
  0.00100212       8.5068
  0.00100468       8.5352
  0.00100778       8.5572
  0.00101042       8.5846
  0.00101395       8.6016
  0.00101648       8.6305
  0.00102030       8.6439
  0.00102282       8.6729
  0.00102565       8.6981
  0.00102913       8.7156
  0.00103155       8.7457
  0.00103509       8.7626
  0.00103806       8.7862
  0.00104119       8.8079
  0.00104430       8.8298
  0.00104764       8.8489
  0.00105020       8.8774
  0.00105350       8.8970
  0.00105656       8.9197
  0.00105950       8.9435
  0.00106248       8.9671
  0.00106693       8.9877
  0.00106981       9.0124
  0.00107268       9.0372
  0.00107611       9.0554
  0.00107902       9.0797
  0.00108212       9.1017
  0.00108501       9.1262
  0.00108776       9.1523
  0.00109155       9.1663
  0.00109432       9.1922
  0.00109692       9.2202
  0.00110001       9.2423
  0.00110964       9.3046
  0.00112017       9.4002
  0.00112356       9.4188
  0.00112625       9.4457
  0.00112902       9.4716
  0.00113195       9.4956
  0.00113529       9.5148
  0.00113777       9.5442
  0.00114072       9.5681
  0.00114391       9.5891
  0.00114723       9.6085
  0.00115035       9.6303
  0.00115316       9.6558
  0.00115626       9.6778
  0.00115868       9.7079
  0.00116173       9.7305
  0.00116478       9.7531
  0.00116811       9.7724
  0.00117104       9.7965
  0.00117413       9.8187
  0.00117745       9.8381
  0.00118046       9.8613
  0.00118326       9.8868
  0.00118640       9.9084
  0.00118913       9.9348
  0.00119258       9.9528
  0.00119378       9.9826
  0.00120498      10.0515
  0.00120833      10.0738
  0.00121159      10.0972
  0.00121482      10.1212
  0.00121781      10.1485
  0.00121999      10.1697
  0.00122364      10.1879
  0.00122645      10.2177
  0.00122962      10.2424
  0.00123314      10.2623
  0.00123629      10.2874
  0.00123920      10.3157
  0.00124300      10.3318
  0.00124595      10.3596
  0.00124903      10.3855
  0.00125238      10.4078
  0.00125542      10.4344
  0.00125878      10.4565
  0.00126067      10.4817
  0.00126406      10.5034
  0.00126737      10.5263
  0.00127067      10.5494
  0.00127416      10.5697
  0.00127702      10.5987
  0.00127994      10.6268
  0.00128354      10.6457
  0.00128598      10.7147
  0.00130136      10.7937
  0.00130360      10.8141
  0.00130691      10.8370
  0.00130962      10.8680
  0.00131977      10.9677
  0.00132346      10.9853
  0.00132617      11.0164
  0.00132981      11.0347
  0.00133140      11.0641
  0.00133434      11.0920
  0.00133806      11.1092
  0.00134066      11.1417
  0.00134295      11.1616
  0.00134621      11.1850
  0.00134934      11.2104
  0.00135229      11.2381
  0.00135474      11.2557
  0.00135785      11.2813
  0.00136093      11.3072
  0.00136388      11.3351
  0.00136719      11.3579
  0.00136884      11.3865
  0.00137233      11.4069
  0.00137532      11.4341
  0.00137834      11.4609
  0.00138165      11.4837
  0.00138460      11.5115
  0.00138664      11.5347
  0.00138955      11.5630
  0.00139292      11.5851
  0.00139618      11.6086
  0.00139795      11.6355
  0.00140116      11.6597
  0.00140308      11.6846
  0.00140649      11.7061
  0.00141094      11.7354
  0.00141340      11.7553
  0.00141676      11.7807
  0.00142001      11.8079
  0.00142201      11.8350
  0.00142542      11.8597
  0.00142865      11.8872
  0.00143059      11.9152
  0.00143415      11.9375
  0.00143742      11.9644
  0.00143989      11.9841
  0.00144270      12.0181
  0.00144605      12.0436
  0.00144974      12.0638
  0.00145175      12.0909
  0.00145543      12.1113
  0.00145875      12.1373
  0.00146075      12.1646
  0.00146391      12.1930
  0.00146735      12.2171
  0.00147062      12.2440
  0.00147266      12.2705
  0.00147607      12.2952
  0.00147933      12.3221
  0.00148151      12.3465
  0.00148490      12.3714
  0.00148831      12.3960
  0.00149039      12.4220
  0.00149383      12.4461
  0.00149574      12.4748
  0.00150698      12.5718
  0.00151012      12.6006
  0.00151353      12.6252
  0.00152123      12.6996
  0.00153350      12.8000
  0.00153557      12.8262
  0.00153862      12.8565
  0.00154185      12.8839
  0.00154398      12.9091
  0.00154745      12.9327
  0.00155056      12.9621
  0.00155260      12.9886
  0.00155610      13.0118
  0.00155930      13.0397
  0.00156132      13.0666
  0.00156488      13.0889
  0.00156800      13.1179
  0.00157134      13.1437
  0.00157324      13.1725
  0.00157675      13.1954
  0.00157995      13.2234
  0.00158175      13.2538
  0.00158537      13.2750
  0.00158739      13.3019
  0.00159088      13.3253
  0.00159372      13.3589
  0.00159587      13.3838
  0.00159868      13.4090
  0.00160085      13.4360
  0.00160459      13.4573
  0.00160682      13.4833
  0.00160996      13.5152
  0.00161253      13.5353
  0.00161572      13.5662
  0.00161787      13.5936
  0.00162182      13.6112
  0.00162378      13.6420
  0.00162740      13.6655
  0.00163046      13.6986
  0.00163302      13.7188
  0.00163676      13.7402
  0.00163862      13.7725
  0.00164250      13.7916
  0.00164572      13.8220
  0.00164919      13.8479
  0.00165141      13.8741
  0.00165470      13.9033
  0.00165811      13.9304
  0.00166163      13.9555
  0.00166518      13.9803
  0.00166751      14.0046
  0.00167080      14.0338
  0.00167443      14.0570
  0.00167784      14.0840
  0.00167996      14.1120
  0.00168336      14.1392
  0.00168628      14.1748
  0.00169028      14.1917
  0.00169217      14.2236
  0.00169571      14.2484
  0.00169927      14.2728
  0.00170167      14.2960
  0.00170526      14.3199
  0.00170882      14.3443
  0.00171080      14.3747
  0.00171381      14.4088
  0.00171761      14.4291
  0.00171991      14.4538
  0.00172326      14.4821
  0.00172687      14.5057
  0.00172885      14.5359
  0.00173248      14.5592
  0.00173470      14.5854
  0.00173808      14.6129
  0.00174162      14.6379
  0.00174504      14.6648
  0.00174877      14.6863
  0.00175057      14.7198
  0.00175381      14.7497
  0.00175763      14.7697
  0.00176117      14.7946
  0.00176399      14.8320
  0.00176777      14.8526
  0.00177133      14.8771
  0.00177472      14.9045
  0.00177687      14.9320
  0.00178070      14.9517
  0.00178389      14.9827
  0.00178764      15.0038
  0.00179109      15.0302
  0.00179496      15.0493
  0.00179756      15.0821
  0.00180092      15.1110
  0.00180473      15.1318
  0.00180810      15.1605
  0.00181211      15.1776
  0.00181570      15.2024
  0.00181892      15.2338
  0.00182256      15.2574
  0.00182601      15.2847
  0.00182985      15.3049
  0.00183313      15.3352
  0.00183687      15.3572
  0.00183927      15.3810
  0.00184394      15.4087
  0.00184755      15.4330
  0.00185117      15.4571
  0.00185430      15.4901
  0.00185789      15.5149
  0.00186157      15.5379
  0.00186497      15.5660
  0.00186859      15.5903
  0.00187238      15.6113
  0.00187602      15.6351
  0.00187945      15.6627
  0.00188285      15.6909
  0.00188665      15.7118
  0.00189004      15.7402
  0.00189319      15.7727
  0.00189695      15.7944
  0.00190042      15.8213
  0.00190403      15.8456
  0.00190754      15.8717
  0.00191074      15.9035
  0.00191329      15.9245
  0.00191672      15.9521
  0.00192004      15.9816
  0.00192384      16.0026
  0.00192738      16.0282
  0.00192961      16.0550
  0.00193309      16.0817
  0.00193668      16.1065
  0.00193986      16.1384
  0.00194354      16.1617
  0.00194689      16.1906
  0.00194927      16.2147
  0.00195273      16.2418
  0.00195635      16.2660
  0.00196006      16.2885
  0.00196359      16.3143
  0.00196700      16.3422
  0.00197053      16.3680
  0.00197407      16.3937
  0.00197756      16.4202
  0.00198111      16.4456
  0.00198326      16.4739
  0.00198493      16.5329
  0.00200074      16.6058
  0.00200570      16.6282
  0.00200924      16.6538
  0.00201241      16.6862
  0.00201601      16.7107
  0.00201956      16.7360
  0.00202378      16.7600
  0.00202594      16.7892
  0.00202949      16.8156
  0.00203276      16.8473
  0.00203532      16.8690
  0.00203900      16.8930
  0.00204113      16.9228
  0.00204457      16.9513
  0.00204798      16.9805
  0.00205072      16.9989
  0.00205390      17.0323
  0.00205621      17.0587
  0.00205987      17.0830
  0.00206182      17.1161
  0.00206536      17.1429
  0.00206872      17.1729
  0.00207107      17.1984
  0.00207451      17.2270
  0.00207682      17.2534
  0.00208022      17.2827
  0.00208398      17.3053
  0.00208612      17.3348
  0.00208967      17.3613
  0.00209186      17.3899
  0.00209535      17.4174
  0.00209907      17.4409
  0.00210112      17.4721
  0.00210455      17.5008
  0.00210794      17.5302
  0.00211005      17.5604
  0.00211383      17.5826
  0.00211628      17.6063
  0.00211831      17.6380
  0.00212197      17.6623
  0.00212552      17.6889
  0.00212740      17.7233
  0.00212995      17.7452
  0.00213333      17.7748
  0.00213547      17.8044
  0.00213912      17.8291
  0.00214135      17.8570
  0.00214371      17.8824
  0.00214713      17.9114
  0.00214922      17.9417
  0.00215157      17.9675
  0.00215509      17.9946
  0.00215747      18.0196
  0.00216055      18.0549
  0.00216283      18.0818
  0.00216629      18.1099
  0.00216887      18.1313
  0.00217229      18.1603
  0.00217434      18.1916
  0.00217788      18.2181
  0.00218020      18.2444
  0.00218341      18.2772
  0.00218586      18.3010
  0.00218952      18.3255
  0.00219321      18.3492
  0.00219500      18.3853
  0.00219870      18.4089
  0.00220004      18.4349
  0.00220353      18.4642
  0.00220564      18.4962
  0.00220955      18.5172
  0.00221166      18.5492
  0.00221521      18.5771
  0.00221860      18.6083
  0.00223272      18.7468
  0.00223499      18.7756
  0.00223742      18.8013
  0.00224076      18.8334
  0.00224317      18.8595
  0.00224662      18.8895
  0.00225728      18.9982
  0.00226088      19.0251
  0.00226319      19.0532
  0.00226672      19.0816
  0.00226906      19.1091
  0.00227279      19.1335
  0.00227634      19.1617
  0.00227863      19.1902
  0.00228232      19.2154
  0.00228583      19.2442
  0.00228811      19.2729
  0.00229200      19.2941
  0.00229563      19.3206
  0.00229899      19.3524
  0.00230168      19.3729
  0.00230512      19.4032
  0.00230874      19.4300
  0.00231237      19.4563
  0.00231484      19.4813
  0.00231842      19.5088
  0.00232187      19.5388
  0.00232554      19.5645
  0.00232773      19.5948
  0.00233156      19.6174
  0.00233500      19.6476
  0.00233753      19.6713
  0.00234105      19.6999
  0.00234470      19.7261
  0.00234705      19.7532
  0.00235086      19.7761
  0.00235326      19.8025
  0.00235641      19.8384
  0.00235879      19.8651
  0.00236239      19.8920
  0.00236481      19.9180
  0.00236864      19.9404
  0.00237202      19.9719
  0.00237452      19.9961
  0.00237804      20.0248
  0.00238187      20.0474
  0.00238550      20.0739
  0.00238981      20.0991
  0.00239333      20.1281
  0.00239595      20.1504
  0.00239937      20.1814
  0.00240298      20.2086
  0.00240540      20.2347
  0.00240894      20.2633
  0.00241244      20.2928
  0.00241494      20.3173
  0.00241821      20.3512
  0.00242075      20.3750
  0.00242409      20.4077
  0.00242639      20.4363
  0.00243010      20.4614
  0.00244016      20.5832
  0.00244270      20.6072
  0.00244623      20.6358
  0.00244844      20.6663
  0.00245066      20.6963
  0.00245303      20.7235
  0.00245663      20.7510
  0.00245888      20.7805
  0.00246108      20.8110
  0.00247340      20.9623
  0.00247571      20.9908
  0.00247791      21.0212
  0.00248030      21.0481
  0.00248379      21.0777
  0.00248594      21.1091
  0.00248849      21.1328
  0.00249049      21.1673
  0.00249410      21.1946
  0.00249621      21.2268
  0.00249847      21.2563
  0.00250170      21.2910
  0.00250434      21.3128
  0.00250620      21.3502
  0.00250959      21.3818
  0.00251216      21.4049
  0.00251422      21.4383
  0.00251647      21.4679
  0.00251991      21.4985
  0.00252229      21.5255
  0.00252442      21.5574
  0.00252663      21.5878
  0.00253018      21.6163
  0.00253248      21.6448
  0.00253480      21.6729
  0.00253707      21.7021
  0.00254022      21.7385
  0.00254287      21.7685
  0.00254535      21.7954
  0.00254755      21.8284
  0.00255001      21.8560
  0.00255237      21.8857
  0.00255481      21.9135
  0.00255710      21.9447
  0.00255949      21.9735
  0.00256176      22.0051
  0.00256429      22.0311
  0.00256647      22.0646
  0.00256914      22.0875
  0.00257251      22.1222
  0.00257485      22.1522
  0.00257719      22.1823
  0.00257960      22.2109
  0.00258168      22.2466
  0.00258401      22.2767
  0.00258772      22.3040
  0.00259009      22.3335
  0.00259266      22.3584
  0.00259439      22.4018
  0.00259698      22.4264
  0.00260049      22.4580
  0.00260282      22.4883
  0.00260526      22.5162
  0.00260756      22.5471
  0.00260988      22.5777
  0.00261312      22.6150
  0.00261572      22.6396
  0.00261803      22.6703
  0.00262041      22.6995
  0.00262275      22.7294
  0.00262623      22.7618
  0.00262877      22.7875
  0.00263109      22.8179
  0.00263322      22.8526
  0.00263544      22.8853
  0.00263789      22.9129
  0.00264009      22.9459
  0.00264249      22.9747
  0.00264473      23.0070
  0.00264688      23.0411
  0.00264933      23.0688
  0.00265158      23.1007
  0.00265392      23.1308
  0.00265618      23.1627
  0.00265834      23.1965
  0.00266105      23.2186
  0.00266329      23.2509
  0.00266571      23.2791
  0.00266790      23.3126
  0.00267022      23.3430
  0.00267254      23.3735
  0.00267491      23.4027
  0.00267709      23.4364
  0.00267856      23.4673
  0.00268092      23.4962
  0.00268461      23.5232
  0.00268702      23.5508
  0.00268913      23.5847
  0.00269147      23.6141
  0.00269371      23.6453
  0.00269588      23.6781
  0.00269823      23.7070
  0.00270042      23.7394
  0.00270286      23.7664
  0.00270631      23.7984
  0.00270860      23.8286
  0.00271087      23.8594
  0.00271297      23.8934
  0.00271520      23.9251
  0.00271772      23.9504
  0.00271995      23.9819
  0.00272347      24.0124
  0.00272555      24.0470
  0.00272784      24.0773
  0.00273019      24.1062
  0.00273237      24.1387
  0.00273469      24.1684
  0.00273681      24.2022
  0.00273931      24.2281
  0.00274144      24.2617
  0.00274366      24.2934
  0.00274582      24.3262
  0.00274830      24.3525
  0.00275045      24.3856
  0.00275263      24.4183
  0.00275496      24.4476
  0.00275711      24.4809
  0.00275926      24.5140
  0.00276176      24.5399
  0.00276393      24.5725
  0.00276608      24.6056
  0.00276832      24.6371
  0.00277028      24.6742
  0.00277264      24.7030
  0.00277482      24.7354
  0.00277857      24.7611
  0.00278052      24.7985
  0.00278307      24.8232
  0.00278501      24.8608
  0.00278741      24.8887
  0.00279093      24.9193
  0.00279311      24.9519
  0.00279540      24.9821
  0.00279761      25.0140
  0.00279974      25.0475
  0.00280190      25.0806
  0.00280551      25.1091
  0.00280865      25.1463
  0.00281109      25.1739
  0.00281323      25.2081
  0.00282810      25.3958
  0.00283044      25.4255
  0.00283272      25.4567
  0.00283467      25.4949
  0.00284264      25.5905
  0.00284491      25.6218
  0.00284746      25.6738
  0.00284984      25.7026
  0.00285342      25.7325
  0.00285585      25.7605
  0.00285798      25.7948
  0.00286173      25.8209
  0.00286394      25.8534
  0.00286750      25.8839
  0.00286992      25.9119
  0.00287183      25.9508
  0.00287552      25.9784
  0.00287766      26.0124
  0.00288128      26.0415
  0.00288347      26.0744
  0.00288592      26.1020
  0.00288919      26.1384
  0.00289162      26.1664
  0.00289371      26.2014
  0.00289746      26.2277
  0.00289986      26.2562
  0.00290190      26.2924
  0.00290544      26.3231
  0.00290774      26.3538
  0.00290965      26.3929
  0.00291228      26.4164
  0.00291448      26.4492
  0.00291778      26.4851
  0.00291992      26.5191
  0.00292247      26.5444
  0.00292477      26.5751
  0.00292828      26.6064
  0.00293035      26.6420
  0.00293254      26.6751
  0.00293494      26.7036
  0.00293700      26.7393
  0.00293921      26.7721
  0.00294132      26.7983
  0.00294378      26.8264
  0.00294569      26.8668
  0.00294922      26.8988
  0.00295169      26.9267
  0.00295396      26.9591
  0.00295632      26.9893
  0.00295852      27.0232
  0.00296073      27.0570
  0.00296314      27.0862
  0.00296521      27.1231
  0.00296755      27.1538
  0.00297112      27.1849
  0.00297367      27.2110
  0.00297594      27.2434
  0.00297811      27.2780
  0.00298040      27.3099
  0.00298382      27.3443
  0.00298605      27.3776
  0.00298843      27.4076
  0.00299070      27.4398
  0.00299280      27.4761
  0.00299636      27.5073
  0.00299878      27.5363
  0.00300080      27.5743
  0.00300332      27.6010
  0.00300671      27.6362
  0.00300909      27.6661
  0.00301112      27.7039
  0.00301346      27.7347
  0.00301573      27.7670
  0.00301949      27.7938
  0.00302164      27.8288
  0.00302386      27.8624
  0.00302642      27.8883
  0.00302843      27.9265
  0.00303082      27.9561
  0.00303297      27.9911
  0.00303517      28.0250
  0.00303773      28.0509
  0.00304145      28.0787
  0.00304345      28.1172
  0.00304599      28.1434
  0.00304844      28.1719
  0.00305062      28.2062
  0.00305296      28.2371
  0.00305629      28.2734
  0.00305848      28.3075
  0.00306103      28.3338
  0.00306342      28.3634
  0.00306542      28.4017
  0.00306754      28.4375
  0.00307103      28.4703
  0.00307476      28.4991
  0.00307705      28.5323
  0.00307933      28.5658
  0.00308166      28.5982
  0.00308506      28.6347
  0.00308749      28.6645
  0.00309007      28.6911
  0.00309236      28.7246
  0.00309593      28.7569
  0.00309814      28.7921
  0.00310053      28.8231
  0.00310286      28.8555
  0.00310533      28.8845
  0.00310874      28.9206
  0.00311111      28.9520
  0.00311328      28.9881
  0.00311568      29.0189
  0.00311825      29.0457
  0.00312040      29.0822
  0.00312399      29.1142
  0.00312633      29.1464
  0.00312875      29.1767
  0.00313091      29.2130
  0.00313319      29.2464
  0.00313542      29.2811
  0.00313788      29.3106
  0.00314022      29.3427
  0.00314270      29.3716
  0.00314506      29.4031
  0.00314735      29.4364
  0.00315801      29.5637
  0.00316040      29.5946
  0.00316252      29.6319
  0.00316491      29.6629
  0.00316731      29.6936
  0.00316956      29.7279
  0.00317188      29.7604
  0.00317413      29.7947
  0.00317657      29.8244
  0.00318018      29.8560
  0.00318248      29.8890
  0.00318469      29.9242
  0.00318712      29.9542
  0.00318915      29.9936
  0.00319171      30.0206
  0.00319407      30.0523
  0.00319750      30.0879
  0.00319987      30.1193
  0.00320143      30.1499
  0.00320387      30.1808
  0.00320625      30.2127
  0.00320849      30.2482
  0.00321213      30.2798
  0.00321431      30.3166
  0.00321665      30.3497
  0.00321906      30.3809
  0.00322118      30.4194
  0.00322381      30.4454
  0.00322601      30.4819
  0.00322846      30.5121
  0.00323079      30.5455
  0.00323320      30.5767
  0.00323701      30.6043
  0.00323917      30.6416
  0.00324132      30.6793
  0.00324375      30.7101
  0.00324618      30.7410
  0.00324872      30.7694
  0.00325097      30.8044
  0.00325333      30.8371
  0.00325558      30.8723
  0.00325814      30.9000
  0.00326044      30.9340
  0.00326279      30.9668
  0.00326534      30.9948
  0.00326881      31.0304
  0.00327108      31.0651
  0.00327330      31.1011
  0.00327568      31.1330
  0.00328660      31.2576
  0.00328902      31.2888
  0.00329996      31.4129
  0.00330241      31.4432
  0.00330488      31.4731
  0.00330836      31.5085
  0.00331064      31.5430
  0.00331297      31.5764
  0.00331541      31.6069
  0.00331770      31.6411
  0.00332166      31.6652
  0.00332369      31.7057
  0.00332599      31.7395
  0.00332957      31.7726
  0.00333221      31.7985
  0.00333544      31.8333
  0.00333811      31.8589
  0.00334164      31.8939
  0.00334402      31.9265
  0.00334778      31.9558
  0.00335003      31.9913
  0.00335370      32.0229
  0.00335627      32.0508
  0.00335859      32.0849
  0.00336220      32.1178
  0.00336459      32.1501
  0.00336816      32.1842
  0.00337055      32.2163
  0.00337436      32.2445
  0.00337678      32.2762
  0.00337893      32.3144
  0.00338281      32.3406
  0.00338478      32.3832
  0.00338885      32.4050
  0.00339109      32.4409
  0.00339464      32.4754
  0.00339691      32.5105
  0.00339928      32.5433
  0.00340308      32.5717
  0.00340523      32.6098
  0.00340806      32.6315
  0.00341013      32.6717
  0.00341250      32.7045
  0.00341612      32.7372
  0.00341855      32.7685
  0.00342090      32.8020
  0.00342471      32.8299
  0.00342682      32.8691
  0.00342950      32.8944
  0.00343165      32.9325
  0.00343535      32.9634
  0.00343774      32.9956
  0.00344035      33.0226
  0.00344249      33.0612
  0.00344505      33.0892
  0.00344725      33.1262
  0.00344969      33.1574
  0.00345205      33.1905
  0.00345434      33.2252
  0.00345705      33.2499
  0.00346057      33.2851
  0.00346281      33.3209
  0.00346510      33.3558
  0.00346740      33.3904
  0.00347002      33.4170
  0.00347233      33.4515
  0.00347373      33.4921
  0.00347757      33.5210
  0.00348015      33.5504
  0.00348246      33.5868
  0.00348503      33.6165
  0.00348880      33.6471
  0.00349127      33.6796
  0.00349381      33.7100
  0.00349610      33.7468
  0.00349847      33.7814
  0.00350224      33.8122
  0.00350463      33.8467
  0.00350681      33.8862
  0.00350939      33.9157
  0.00351156      33.9555
  0.00351543      33.9838
  0.00351796      34.0144
  0.00352054      34.0439
  0.00352286      34.0798
  0.00352538      34.1108
  0.00352902      34.1450
  0.00353146      34.1780
  0.00353399      34.2088
  0.00353645      34.2413
  0.00353876      34.2776
  0.00354120      34.3104
  0.00354487      34.3440
  0.00354736      34.3755
  0.00354968      34.4115
  0.00355221      34.4422
  0.00355475      34.4728
  0.00355712      34.5075
  0.00355963      34.5388
  0.00356209      34.5713
  0.00356464      34.6015
  0.00356685      34.6403
  0.00356929      34.6734
  0.00357176      34.7057
  0.00357546      34.7382
  0.00357811      34.7658
  0.00358033      34.8044
  0.00358287      34.8348
  0.00358533      34.8673
  0.00358907      34.8990
  0.00359138      34.9352
  0.00359407      34.9618
  0.00359638      34.9981
  0.00359891      35.0288
  0.00360268      35.0596
  0.00360487      35.0990
  0.00360750      35.1271
  0.00361006      35.1571
  0.00361475      35.1891
  0.00361713      35.2248
  0.00361968      35.2557
  0.00362191      35.2952
  0.00362470      35.3199
  0.00362815      35.3602
  0.00363081      35.3883
  0.00363332      35.4205
  0.00363541      35.4638
  0.00363943      35.4889
  0.00364175      35.5260
  0.00364409      35.5628
  0.00364675      35.5910
  0.00364942      35.6189
  0.00365172      35.6566
  0.00365448      35.6821
  0.00365835      35.7111
  0.00366068      35.7481
  0.00366320      35.7799
  0.00366564      35.8140
  0.00366809      35.8476
  0.00367043      35.8842
  0.00367289      35.9177
  0.00367552      35.9468
  0.00367790      35.9823
  0.00368030      36.0174
  0.00368420      36.0456
  0.00368661      36.0803
  0.00368932      36.1073
  0.00369159      36.1458
  0.00369411      36.1777
  0.00369663      36.2095
  0.00369912      36.2422
  0.00370269      36.2793
  0.00370537      36.3070
  0.00370785      36.3398
  0.00371044      36.3699
  0.00371298      36.4013
  0.00371542      36.4352
  0.00371901      36.4718
  0.00372180      36.4964
  0.00372067      36.4934
  0.00371407      36.5364
  0.00371332      36.5563
  0.00371361      36.5814
  0.00371372      36.6115
  0.00371413      36.6335
  0.00371440      36.6592
  0.00371751      36.7411
  0.00371880      36.7726
  0.00372026      36.7999
  0.00372163      36.8291
  0.00372208      36.8645
  0.00372490      36.8879
  0.00372610      36.9214
  0.00372761      36.9467
  0.00373373      37.0459
  0.00373505      37.0762
  0.00374132      37.1716
  0.00374769      37.2644
  0.00375371      37.3662
  0.00375634      37.3946
  0.00376249      37.4932
  0.00376499      37.5249
  0.00377128      37.6198
  0.00377366      37.6550
  0.00377655      37.6766
  0.00377891      37.7121
  0.00378148      37.7421
  0.00378396      37.7747
  0.00378649      37.8059
  0.00378900      37.8374
  0.00379138      37.8724
  0.00379399      37.9014
  0.00379647      37.9339
  0.00379892      37.9671
  0.00380143      37.9986
  0.00380362      38.0386
  0.00380636      38.0644
  0.00380862      38.1023
  0.00381137      38.1277
  0.00381374      38.1630
  0.00381637      38.1915
  0.00381875      38.2266
  0.00382106      38.2635
  0.00382377      38.2898
  0.00382753      38.3214
  0.00382997      38.3548
  0.00383230      38.3911
  0.00383495      38.4190
  0.00383751      38.4493
  0.00384121      38.4823
  0.00384589      38.5092
  0.00384924      38.5524
  0.00385193      38.5801
  0.00385552      38.6169
  0.00385802      38.6498
  0.00386184      38.6805
  0.00386439      38.7117
  0.00386699      38.7419
  0.00387093      38.7694
  0.00387323      38.8073
  0.00387615      38.8291
  0.00387985      38.8628
  0.00388222      38.8990
  0.00388462      38.9343
  0.00388845      38.9648
  0.00389091      38.9987
  0.00389478      39.0279
  0.00389717      39.0637
  0.00390093      39.0959
  0.00390359      39.1244
  0.00390759      39.1502
  0.00390995      39.1868
  0.00391398      39.2117
  0.00391646      39.2449
  0.00392033      39.2745
  0.00392278      39.3084
  0.00392660      39.3390
  0.00392921      39.3690
  0.00393276      39.4068
  0.00393536      39.4369
  0.00393920      39.4670
  0.00394171      39.4995
  0.00394540      39.5336
  0.00394907      39.5683
  0.00395175      39.5962
  0.00395552      39.6281
  0.00395807      39.6597
  0.00396073      39.6882
  0.00396469      39.7150
  0.00396709      39.7503
  0.00397095      39.7800
  0.00397323      39.8186
  0.00397724      39.8442
  0.00397984      39.8744
  0.00398355      39.9079
  0.00398603      39.9411
  0.00398958      39.9792
  0.00399229      40.0063
  0.00399613      40.0363
  0.00399862      40.0693
  0.00400249      40.0986
  0.00400622      40.1318
  0.00400908      40.1550
  0.00401195      40.1897
  0.00401548      40.2283
  0.00401950      40.2539
  0.00402202      40.2861
  0.00402599      40.3129
  0.00402969      40.3471
  0.00403359      40.3756
  0.00403729      40.4096
  0.00404002      40.4364
  0.00404384      40.4673
  0.00404762      40.4992
  0.00405157      40.5265
  0.00405541      40.5568
  0.00405810      40.5845
  0.00406308      40.6175
  0.00406708      40.6436
  0.00407080      40.6771
  0.00407489      40.7006
  0.00407888      40.7271
  0.00408263      40.7597
  0.00408639      40.7921
  0.00408922      40.8161
  0.00409292      40.8503
  0.00409705      40.8727
  0.00410069      40.9083
  0.00410461      40.9364
  0.00410856      40.9638
  0.00411118      40.9935
  0.00411515      41.0205
  0.00411796      41.0451
  0.00412204      41.0689
  0.00412547      41.1101
  0.00412838      41.1321
  0.00413237      41.1582
  0.00413616      41.1899
  0.00413909      41.2113
  0.00414309      41.2373
  0.00414561      41.2697
  0.00414944      41.3003
  0.00415189      41.3344
  0.00415628      41.3833
  0.00416336      41.4601
  0.00416617      41.4846
  0.00417319      41.5629
  0.00418146      41.6410
  0.00418405      41.6716
  0.00418696      41.6935
  0.00418847      41.7197
  0.00418967      41.8206
  0.00418981      41.8503
  0.00419022      41.8727
  0.00419063      41.8950
  0.00419301      41.9310
  0.00419490      41.9470
  0.00419955      41.9556
  0.00420606      41.9475
  0.00421973      41.9140
  0.00422977      41.8781
  0.00423880      41.6357
  0.00434409      38.2298
  0.01092647      18.1576
  0.02025545       2.7626
  0.02031957       2.6476
  0.02035260       2.6261
  0.02037051       2.6475
  0.02038467       2.6691
  0.02039635       2.6999
  0.02040557       2.7259
  0.02041310       2.7490
  0.02042157       2.7685
  0.02042754       2.7881
  0.02043506       2.8019
  0.02044055       2.8186
  0.02044486       2.8351
  0.02045061       2.8462
  0.02045434       2.8602
  0.02045992       2.8719
  0.02046540       2.8794
  0.02046892       2.8895
  0.02047358       2.9000
  0.02047787       2.9072
  0.02048165       2.9164
  0.02048579       2.9242
  0.02048885       2.9360
  0.02049260       2.9406
  0.02049624       2.9503
  0.02049958       2.9564
  0.02050232       2.9648
  0.02050655       2.9676
  0.02050814       2.9756
  0.02051285       2.9766
  0.02051583       2.9841
  0.02051896       2.9863
  0.02052138       2.9912
  0.02052484       2.9969
  0.02052591       3.0069
  0.02053309       3.0173
  0.02053375       3.0288
  0.02053891       3.0327
  0.02054589       3.0439
  0.02054743       3.0474
  0.02055420       3.0547
  0.02055595       3.0574
  0.02055722       3.0620
  0.02055985       3.0661
  0.02056178       3.0729
  0.02056991       3.0797
  0.02057126       3.0886
  0.02057354       3.0894
  0.02057556       3.0911
  0.02057628       3.0978
  0.02057982       3.0985
  0.02058110       3.1030
  0.02058305       3.1050
  0.02058654       3.1059
  0.02058873       3.1070
  0.02059011       3.1158
  0.02059305       3.1188
  0.02059535       3.1241
  0.02059749       3.1301
  0.02060145       3.1339
  0.02060382       3.1390
  0.02060722       3.1403
  0.02061066       3.1460
  0.02061021       3.1524
  0.02061399       3.1568
  0.02061503       3.1576
  0.02061772       3.1662
  0.02061838       3.1684
  0.02061998       3.1670
  0.02062098       3.1679
  0.02062604       3.1676
  0.02062618       3.1717
  0.02062701       3.1733
  0.02062785       3.1748
  0.02062955       3.1731
  0.02062983       3.1767
  0.02063097       3.1771
  0.02063212       3.1821
  0.02063427       3.1880
  0.02063558       3.1878
  0.02063831       3.1915
  0.02063952       3.1916
  0.02064025       3.1936
  0.02064182       3.1924
  0.02064195       3.1965
  0.02064338       3.1958
  0.02064405       3.1980
  0.02064463       3.2005
  0.02064621       3.1992
  0.02064622       3.2038
  0.02064727       3.2045
  0.02064852       3.2045
  0.02064945       3.2057
  0.02065047       3.2065
  0.02065176       3.2063
  0.02065335       3.2051
  0.02065375       3.2082
  0.02065482       3.2089
  0.02065519       3.2121
  0.02065494       3.2178
  0.02065666       3.2159
  0.02065734       3.2181
  0.02065874       3.2175
  0.02065958       3.2190
  0.02065988       3.2225
  0.02066054       3.2247
  0.02066185       3.2245
  0.02066212       3.2281
  0.02066364       3.2271
  0.02066500       3.2267
  0.02066499       3.2314
  0.02066582       3.2329
  0.02066761       3.2308
  0.02066777       3.2349
  0.02066828       3.2377
  0.02066959       3.2374
  0.02067128       3.2357
  0.02067206       3.2375
  0.02067301       3.2386
  0.02067415       3.2390
  0.02067513       3.2399
  0.02067555       3.2430
  0.02067645       3.2443
  0.02067822       3.2423
  0.02067828       3.2468
  0.02067992       3.2453
  0.02068133       3.2446
  0.02068102       3.2505
  0.02068197       3.2516
  0.02068336       3.2510
  0.02068452       3.2513
  0.02068485       3.2548
  0.02068599       3.2551
  0.02068722       3.2552
  0.02068820       3.2562
  0.02068921       3.2571
  0.02069041       3.2572
  0.02069157       3.2575
  0.02069208       3.2603
  0.02069196       3.2654
  0.02069370       3.2635
  0.02069495       3.2635
  0.02069600       3.2642
  0.02069721       3.2644
  0.02069898       3.2624
  0.02069925       3.2660
  0.02070006       3.2677
  0.02070110       3.2684
  0.02070194       3.2699
  0.02070269       3.2718
  0.02070616       3.2727
  0.02070716       3.2736
  0.02070775       3.2761
  0.02070865       3.2774
  0.02070948       3.2789
  0.02071155       3.2852
  0.02071250       3.2863
  0.02071429       3.2842
  0.02071534       3.2849
  0.02071629       3.2860
  0.02071825       3.2833
  0.02071876       3.2861
  0.02071908       3.2896
  0.02071998       3.2909
  0.02072134       3.2904
  0.02072225       3.2916
  0.02072381       3.2905
  0.02072383       3.2951
  0.02072538       3.2939
  0.02072674       3.2934
  0.02072651       3.2990
  0.02072763       3.2994
  0.02073143       3.2992
  0.02073312       3.2975
  0.02073721       3.3008
  0.02073895       3.2989
  0.02073920       3.3027
  0.02074108       3.3003
  0.02074129       3.3041
  0.02074313       3.3019
  0.02074359       3.3049
  0.02074447       3.3062
  0.02074533       3.3076
  0.02074714       3.3055
  0.02074684       3.3113
  0.02074841       3.3101
  0.02074965       3.3101
  0.02075055       3.3114
  0.02075171       3.3117
  0.02075339       3.3100
  0.02075424       3.3115
  0.02075435       3.3157
  0.02075462       3.3194
  0.02075728       3.3141
  0.02075762       3.3175
  0.02075917       3.3163
