# Supplementary material for: Size effects on the mechanical behavior and the compressive failure strength of concrete: an extensive dataset
Source: Data Brief. 2020 Nov 2;33:106477. doi: 10.1016/j.dib.2020.106477 (PMC7674298; doi:10.1016/j.dib.2020.106477)
Supplement: Supplementary file 1 [file mmc1.zip › Stress_Strain_Data_DIB/C-40x80-mm/C4-B1-14.txt]

      Strain  Stress(MPa)
  0.00000000       0.0000
  0.00003154       0.2974
  0.00003165       0.2985
  0.00003140       0.2961
  0.00003132       0.2954
  0.00003163       0.2983
  0.00003169       0.2988
  0.00003178       0.2997
  0.00003180       0.2999
  0.00003264       0.3079
  0.00003269       0.3083
  0.00003256       0.3071
  0.00003340       0.3150
  0.00003361       0.3170
  0.00003371       0.3179
  0.00003430       0.3235
  0.00003390       0.3197
  0.00003426       0.3232
  0.00003474       0.3276
  0.00003487       0.3288
  0.00003495       0.3297
  0.00003519       0.3319
  0.00003544       0.3342
  0.00003558       0.3355
  0.00003569       0.3366
  0.00003595       0.3391
  0.00003647       0.3440
  0.00003683       0.3473
  0.00003726       0.3514
  0.00003764       0.3550
  0.00003759       0.3545
  0.00003808       0.3592
  0.00003903       0.3681
  0.00003893       0.3671
  0.00003936       0.3712
  0.00004014       0.3786
  0.00004074       0.3843
  0.00004128       0.3894
  0.00004099       0.3866
  0.00004431       0.4179
  0.00004446       0.4193
  0.00004582       0.4321
  0.00004640       0.4376
  0.00004737       0.4467
  0.00004742       0.4472
  0.00004778       0.4506
  0.00004891       0.4613
  0.00004950       0.4669
  0.00005039       0.4752
  0.00005032       0.4746
  0.00005085       0.4796
  0.00005182       0.4887
  0.00005227       0.4930
  0.00005230       0.4932
  0.00005310       0.5008
  0.00005364       0.5059
  0.00005420       0.5112
  0.00005429       0.5120
  0.00005453       0.5143
  0.00005473       0.5162
  0.00005390       0.5083
  0.00005482       0.5170
  0.00005450       0.5140
  0.00005585       0.5267
  0.00005611       0.5292
  0.00005716       0.5391
  0.00005698       0.5374
  0.00005720       0.5394
  0.00005704       0.5380
  0.00005841       0.5509
  0.00005955       0.5616
  0.00005872       0.5538
  0.00006022       0.5679
  0.00005994       0.5653
  0.00006027       0.5685
  0.00006130       0.5781
  0.00006105       0.5758
  0.00006270       0.5913
  0.00006299       0.5940
  0.00006424       0.6059
  0.00006423       0.6058
  0.00006429       0.6063
  0.00006501       0.6131
  0.00006468       0.6100
  0.00006574       0.6200
  0.00006552       0.6179
  0.00006639       0.6262
  0.00006801       0.6414
  0.00006765       0.6380
  0.00006926       0.6532
  0.00007001       0.6603
  0.00007040       0.6640
  0.00007180       0.6771
  0.00007099       0.6695
  0.00007222       0.6811
  0.00007248       0.6836
  0.00007546       0.7117
  0.00007521       0.7093
  0.00007647       0.7212
  0.00007682       0.7245
  0.00007775       0.7333
  0.00007855       0.7408
  0.00007936       0.7484
  0.00007943       0.7491
  0.00007965       0.7512
  0.00008066       0.7607
  0.00008078       0.7619
  0.00008221       0.7753
  0.00008248       0.7779
  0.00008398       0.7920
  0.00008390       0.7913
  0.00008548       0.8062
  0.00008573       0.8085
  0.00008620       0.8130
  0.00008714       0.8218
  0.00008781       0.8281
  0.00008833       0.8331
  0.00008902       0.8396
  0.00008959       0.8450
  0.00009023       0.8509
  0.00009118       0.8600
  0.00009172       0.8650
  0.00009229       0.8704
  0.00009302       0.8773
  0.00009308       0.8778
  0.00009422       0.8886
  0.00009521       0.8979
  0.00009545       0.9002
  0.00009632       0.9085
  0.00009710       0.9158
  0.00009805       0.9248
  0.00009818       0.9259
  0.00009925       0.9360
  0.00009930       0.9366
  0.00009999       0.9430
  0.00010038       0.9467
  0.00010157       0.9579
  0.00010222       0.9640
  0.00010295       0.9710
  0.00010281       0.9696
  0.00010371       0.9781
  0.00010442       0.9848
  0.00010451       0.9856
  0.00010488       0.9892
  0.00010572       0.9970
  0.00010590       0.9988
  0.00010726       1.0116
  0.00010770       1.0158
  0.00010848       1.0231
  0.00010854       1.0237
  0.00010952       1.0329
  0.00011010       1.0384
  0.00011028       1.0400
  0.00011116       1.0484
  0.00011097       1.0466
  0.00011179       1.0543
  0.00011250       1.0611
  0.00011292       1.0650
  0.00011336       1.0692
  0.00011477       1.0825
  0.00011406       1.0757
  0.00011464       1.0812
  0.00011513       1.0858
  0.00011558       1.0901
  0.00011605       1.0945
  0.00011621       1.0960
  0.00011767       1.1098
  0.00011831       1.1158
  0.00011840       1.1166
  0.00011993       1.1311
  0.00012069       1.1383
  0.00012023       1.1339
  0.00012198       1.1504
  0.00012161       1.1469
  0.00012235       1.1539
  0.00012254       1.1557
  0.00012319       1.1619
  0.00012445       1.1737
  0.00012511       1.1800
  0.00012564       1.1850
  0.00012642       1.1923
  0.00012715       1.1992
  0.00012788       1.2060
  0.00012793       1.2066
  0.00012871       1.2139
  0.00012951       1.2214
  0.00013110       1.2365
  0.00013086       1.2342
  0.00013201       1.2450
  0.00013324       1.2566
  0.00013322       1.2565
  0.00013397       1.2635
  0.00013421       1.2657
  0.00013488       1.2721
  0.00013578       1.2806
  0.00013660       1.2883
  0.00013721       1.2940
  0.00013737       1.2956
  0.00013853       1.3065
  0.00013886       1.3096
  0.00013970       1.3175
  0.00014030       1.3232
  0.00014045       1.3246
  0.00014155       1.3350
  0.00014225       1.3416
  0.00014226       1.3417
  0.00014311       1.3497
  0.00014368       1.3551
  0.00014423       1.3602
  0.00014506       1.3681
  0.00014583       1.3754
  0.00014693       1.3857
  0.00014705       1.3869
  0.00014855       1.4010
  0.00014879       1.4032
  0.00014929       1.4080
  0.00015016       1.4162
  0.00015024       1.4169
  0.00015067       1.4210
  0.00015170       1.4307
  0.00015216       1.4350
  0.00015277       1.4408
  0.00015382       1.4507
  0.00015555       1.4670
  0.00015562       1.4676
  0.00015659       1.4768
  0.00015683       1.4791
  0.00015719       1.4825
  0.00015842       1.4941
  0.00015889       1.4985
  0.00016007       1.5096
  0.00016117       1.5200
  0.00016170       1.5250
  0.00016230       1.5307
  0.00016343       1.5413
  0.00016375       1.5444
  0.00016486       1.5548
  0.00016570       1.5627
  0.00016637       1.5691
  0.00016646       1.5700
  0.00016804       1.5849
  0.00016851       1.5893
  0.00016931       1.5968
  0.00017004       1.6037
  0.00017074       1.6103
  0.00017140       1.6165
  0.00017199       1.6220
  0.00017300       1.6316
  0.00017394       1.6405
  0.00017468       1.6474
  0.00017574       1.6574
  0.00017502       1.6507
  0.00017663       1.6658
  0.00017714       1.6707
  0.00017751       1.6741
  0.00017849       1.6834
  0.00018018       1.6993
  0.00018061       1.7034
  0.00018116       1.7086
  0.00018247       1.7209
  0.00018266       1.7227
  0.00018421       1.7373
  0.00018478       1.7427
  0.00018567       1.7511
  0.00018690       1.7627
  0.00018739       1.7673
  0.00018844       1.7772
  0.00018924       1.7848
  0.00019003       1.7922
  0.00019101       1.8015
  0.00019160       1.8071
  0.00019322       1.8223
  0.00019373       1.8271
  0.00019494       1.8385
  0.00019500       1.8391
  0.00019604       1.8489
  0.00019731       1.8609
  0.00019773       1.8648
  0.00019906       1.8774
  0.00020022       1.8883
  0.00020053       1.8913
  0.00020164       1.9017
  0.00020225       1.9074
  0.00020396       1.9236
  0.00020493       1.9328
  0.00020593       1.9422
  0.00020687       1.9510
  0.00020795       1.9613
  0.00020914       1.9725
  0.00020974       1.9781
  0.00021049       1.9852
  0.00021181       1.9976
  0.00021268       2.0058
  0.00021337       2.0123
  0.00021409       2.0192
  0.00021569       2.0343
  0.00021601       2.0372
  0.00021677       2.0444
  0.00021749       2.0512
  0.00021865       2.0621
  0.00021936       2.0688
  0.00022085       2.0829
  0.00022160       2.0900
  0.00022269       2.1003
  0.00022373       2.1101
  0.00022459       2.1181
  0.00022597       2.1312
  0.00022667       2.1378
  0.00022814       2.1517
  0.00022832       2.1533
  0.00023010       2.1701
  0.00023058       2.1747
  0.00023234       2.1913
  0.00023249       2.1927
  0.00023324       2.1997
  0.00023448       2.2115
  0.00023552       2.2213
  0.00023679       2.2333
  0.00023820       2.2465
  0.00023903       2.2543
  0.00023991       2.2627
  0.00024131       2.2759
  0.00024168       2.2794
  0.00024344       2.2959
  0.00024416       2.3028
  0.00024550       2.3154
  0.00024628       2.3227
  0.00024743       2.3336
  0.00024846       2.3432
  0.00024983       2.3562
  0.00025074       2.3648
  0.00025224       2.3789
  0.00025252       2.3815
  0.00025427       2.3980
  0.00025535       2.4082
  0.00025639       2.4181
  0.00025709       2.4247
  0.00025905       2.4432
  0.00025990       2.4512
  0.00026079       2.4595
  0.00026208       2.4717
  0.00026349       2.4851
  0.00026451       2.4947
  0.00026525       2.5016
  0.00026613       2.5099
  0.00026735       2.5214
  0.00026861       2.5333
  0.00026986       2.5451
  0.00027144       2.5600
  0.00027222       2.5673
  0.00027353       2.5798
  0.00027422       2.5862
  0.00027557       2.5989
  0.00027654       2.6081
  0.00027739       2.6161
  0.00027888       2.6302
  0.00027984       2.6392
  0.00028156       2.6555
  0.00028233       2.6628
  0.00028364       2.6751
  0.00028465       2.6846
  0.00028559       2.6935
  0.00028675       2.7045
  0.00028852       2.7211
  0.00028932       2.7286
  0.00029069       2.7415
  0.00029219       2.7557
  0.00029319       2.7651
  0.00029466       2.7791
  0.00029541       2.7861
  0.00029688       2.7999
  0.00029822       2.8126
  0.00029900       2.8199
  0.00030063       2.8353
  0.00030164       2.8449
  0.00030248       2.8527
  0.00030362       2.8636
  0.00030505       2.8770
  0.00030598       2.8857
  0.00030736       2.8988
  0.00030856       2.9101
  0.00030972       2.9210
  0.00031137       2.9366
  0.00031231       2.9454
  0.00031376       2.9592
  0.00031471       2.9681
  0.00031584       2.9788
  0.00031690       2.9888
  0.00031792       2.9984
  0.00032002       3.0182
  0.00032125       3.0298
  0.00032136       3.0308
  0.00032376       3.0535
  0.00032456       3.0610
  0.00032676       3.0818
  0.00032763       3.0900
  0.00032856       3.0987
  0.00033002       3.1125
  0.00033171       3.1284
  0.00033327       3.1432
  0.00033472       3.1568
  0.00033580       3.1670
  0.00033661       3.1747
  0.00033782       3.1860
  0.00033912       3.1983
  0.00034070       3.2132
  0.00034252       3.2304
  0.00034337       3.2384
  0.00034514       3.2551
  0.00034602       3.2634
  0.00034752       3.2776
  0.00034892       3.2907
  0.00035024       3.3032
  0.00035154       3.3155
  0.00035372       3.3361
  0.00035379       3.3367
  0.00035501       3.3482
  0.00035635       3.3609
  0.00035781       3.3746
  0.00035856       3.3816
  0.00036062       3.4011
  0.00036132       3.4077
  0.00036302       3.4237
  0.00036393       3.4323
  0.00036570       3.4490
  0.00036628       3.4545
  0.00036835       3.4740
  0.00036977       3.4874
  0.00037110       3.4999
  0.00037282       3.5162
  0.00037366       3.5241
  0.00037518       3.5384
  0.00037656       3.5514
  0.00037787       3.5638
  0.00037921       3.5764
  0.00038079       3.5913
  0.00038254       3.6078
  0.00038415       3.6231
  0.00038584       3.6390
  0.00038703       3.6501
  0.00038844       3.6635
  0.00039003       3.6785
  0.00039070       3.6848
  0.00039234       3.7003
  0.00039363       3.7124
  0.00039595       3.7343
  0.00039668       3.7412
  0.00039867       3.7599
  0.00039966       3.7693
  0.00040115       3.7833
  0.00040252       3.7963
  0.00040400       3.8102
  0.00040536       3.8231
  0.00040648       3.8336
  0.00040795       3.8475
  0.00040959       3.8629
  0.00041125       3.8786
  0.00041273       3.8925
  0.00041431       3.9075
  0.00041588       3.9223
  0.00041722       3.9350
  0.00041871       3.9489
  0.00042000       3.9611
  0.00042151       3.9754
  0.00042323       3.9916
  0.00042465       4.0050
  0.00042602       4.0179
  0.00042779       4.0346
  0.00042964       4.0521
  0.00043095       4.0644
  0.00043226       4.0767
  0.00043444       4.0974
  0.00043532       4.1056
  0.00043737       4.1249
  0.00043787       4.1297
  0.00043914       4.1416
  0.00044089       4.1581
  0.00044236       4.1720
  0.00044390       4.1866
  0.00044565       4.2030
  0.00044709       4.2166
  0.00044888       4.2335
  0.00044972       4.2414
  0.00045245       4.2672
  0.00045390       4.2809
  0.00045535       4.2946
  0.00045668       4.3071
  0.00045845       4.3238
  0.00045945       4.3332
  0.00046129       4.3505
  0.00046322       4.3688
  0.00046401       4.3762
  0.00047254       4.4566
  0.00047788       4.5070
  0.00047898       4.5174
  0.00048074       4.5340
  0.00048246       4.5502
  0.00048369       4.5618
  0.00048529       4.5769
  0.00048669       4.5901
  0.00048884       4.6104
  0.00049002       4.6215
  0.00049129       4.6335
  0.00049322       4.6516
  0.00049511       4.6695
  0.00049644       4.6821
  0.00049844       4.7009
  0.00049977       4.7135
  0.00050175       4.7321
  0.00050339       4.7476
  0.00050502       4.7630
  0.00050647       4.7766
  0.00050811       4.7921
  0.00050976       4.8077
  0.00051098       4.8192
  0.00051328       4.8409
  0.00051476       4.8548
  0.00051682       4.8743
  0.00051791       4.8846
  0.00051994       4.9037
  0.00052145       4.9179
  0.00052394       4.9414
  0.00052532       4.9545
  0.00052724       4.9726
  0.00052905       4.9897
  0.00053034       5.0018
  0.00053190       5.0165
  0.00053367       5.0332
  0.00053472       5.0431
  0.00053732       5.0676
  0.00053913       5.0847
  0.00054074       5.0999
  0.00054221       5.1137
  0.00054413       5.1319
  0.00054625       5.1519
  0.00054829       5.1711
  0.00054955       5.1829
  0.00055160       5.2023
  0.00055299       5.2154
  0.00055532       5.2374
  0.00055683       5.2516
  0.00055910       5.2730
  0.00056072       5.2883
  0.00056247       5.3048
  0.00056426       5.3217
  0.00056577       5.3360
  0.00056779       5.3550
  0.00056932       5.3694
  0.00057121       5.3872
  0.00057219       5.3964
  0.00057429       5.4163
  0.00057578       5.4304
  0.00057794       5.4507
  0.00057971       5.4674
  0.00058171       5.4862
  0.00058347       5.5029
  0.00058532       5.5203
  0.00058681       5.5344
  0.00058894       5.5545
  0.00059055       5.5696
  0.00059269       5.5898
  0.00059431       5.6051
  0.00059640       5.6249
  0.00059808       5.6406
  0.00059977       5.6566
  0.00060157       5.6736
  0.00060338       5.6906
  0.00060515       5.7074
  0.00060722       5.7268
  0.00060927       5.7462
  0.00061072       5.7598
  0.00061275       5.7791
  0.00061521       5.8022
  0.00061621       5.8117
  0.00061828       5.8311
  0.00062026       5.8498
  0.00062217       5.8678
  0.00062425       5.8875
  0.00062623       5.9062
  0.00062822       5.9249
  0.00062991       5.9409
  0.00063189       5.9595
  0.00063333       5.9731
  0.00063531       5.9917
  0.00063702       6.0079
  0.00063889       6.0255
  0.00064079       6.0434
  0.00064302       6.0645
  0.00064512       6.0843
  0.00064742       6.1060
  0.00064874       6.1184
  0.00065046       6.1347
  0.00065228       6.1519
  0.00065421       6.1700
  0.00065667       6.1932
  0.00065829       6.2085
  0.00066015       6.2260
  0.00066245       6.2477
  0.00066437       6.2659
  0.00066561       6.2775
  0.00066782       6.2984
  0.00066961       6.3152
  0.00067238       6.3414
  0.00067389       6.3556
  0.00067594       6.3750
  0.00067773       6.3919
  0.00067971       6.4105
  0.00068151       6.4275
  0.00068401       6.4511
  0.00068515       6.4618
  0.00068780       6.4868
  0.00068974       6.5051
  0.00069194       6.5259
  0.00069369       6.5424
  0.00069610       6.5651
  0.00069719       6.5754
  0.00069974       6.5994
  0.00070186       6.6195
  0.00070346       6.6345
  0.00070582       6.6568
  0.00070750       6.6726
  0.00070989       6.6951
  0.00071203       6.7154
  0.00071349       6.7291
  0.00071578       6.7507
  0.00071825       6.7740
  0.00071962       6.7869
  0.00072175       6.8071
  0.00072383       6.8266
  0.00072616       6.8486
  0.00072761       6.8623
  0.00072984       6.8833
  0.00073221       6.9056
  0.00073503       6.9323
  0.00073643       6.9455
  0.00073797       6.9600
  0.00074128       6.9912
  0.00074309       7.0083
  0.00074505       7.0268
  0.00074772       7.0520
  0.00074909       7.0649
  0.00075122       7.0850
  0.00075361       7.1075
  0.00075443       7.1152
  0.00075735       7.1427
  0.00075955       7.1635
  0.00076110       7.1781
  0.00076332       7.1991
  0.00076545       7.2191
  0.00076761       7.2395
  0.00077012       7.2632
  0.00077150       7.2762
  0.00077413       7.3010
  0.00077650       7.3234
  0.00077848       7.3420
  0.00078084       7.3643
  0.00078254       7.3803
  0.00078503       7.4038
  0.00078674       7.4200
  0.00078864       7.4379
  0.00079072       7.4575
  0.00079290       7.4780
  0.00079537       7.5014
  0.00079712       7.5179
  0.00079941       7.5394
  0.00080183       7.5622
  0.00080366       7.5796
  0.00080621       7.6036
  0.00080769       7.6175
  0.00081027       7.6419
  0.00081246       7.6625
  0.00081439       7.6807
  0.00082080       7.7412
  0.00082289       7.7609
  0.00082501       7.7808
  0.00082725       7.8020
  0.00082940       7.8223
  0.00083177       7.8446
  0.00083357       7.8616
  0.00083598       7.8843
  0.00083812       7.9045
  0.00084035       7.9256
  0.00084232       7.9441
  0.00084429       7.9627
  0.00085387       8.0531
  0.00085588       8.0720
  0.00085829       8.0947
  0.00086020       8.1128
  0.00086225       8.1321
  0.00086461       8.1544
  0.00086610       8.1684
  0.00086841       8.1902
  0.00087086       8.2133
  0.00087290       8.2326
  0.00087458       8.2484
  0.00087737       8.2747
  0.00087955       8.2952
  0.00088205       8.3188
  0.00088398       8.3371
  0.00088627       8.3586
  0.00088843       8.3790
  0.00089071       8.3959
  0.00089352       8.4212
  0.00089691       8.4397
  0.00089995       8.4623
  0.00090227       8.4788
  0.00090547       8.4995
  0.00090843       8.5231
  0.00091101       8.5512
  0.00091418       8.5723
  0.00091582       8.5968
  0.00091925       8.6149
  0.00092244       8.6356
  0.00092404       8.6608
  0.00092723       8.6816
  0.00092950       8.6986
  0.00093277       8.7186
  0.00093597       8.7392
  0.00093738       8.7666
  0.00094066       8.7864
  0.00094180       8.8169
  0.00094511       8.8363
  0.00094872       8.8522
  0.00095047       8.8754
  0.00095334       8.9001
  0.00095555       8.9178
  0.00095810       8.9463
  0.00096182       8.9608
  0.00096400       8.9790
  0.00096667       9.0060
  0.00096964       9.0295
  0.00097140       9.0527
  0.00097459       9.0735
  0.00097750       9.0977
  0.00098078       9.1174
  0.00098246       9.1416
  0.00098563       9.1626
  0.00098827       9.1899
  0.00099041       9.2086
  0.00099350       9.2306
  0.00099659       9.2526
  0.00099964       9.2751
  0.00100169       9.2948
  0.00100462       9.3188
  0.00100698       9.3348
  0.00100961       9.3624
  0.00101297       9.3811
  0.00101402       9.4127
  0.00101743       9.4309
  0.00101879       9.4589
  0.00102221       9.4769
  0.00102417       9.4978
  0.00102732       9.5190
  0.00103015       9.5442
  0.00103203       9.5659
  0.00103493       9.5902
  0.00103679       9.6122
  0.00103863       9.6344
  0.00104198       9.6533
  0.00104463       9.6806
  0.00104695       9.6970
  0.00104976       9.7224
  0.00105181       9.7421
  0.00105494       9.7637
  0.00105784       9.7880
  0.00105971       9.8098
  0.00106234       9.8373
  0.00106527       9.8612
  0.00106753       9.8785
  0.00107004       9.9074
  0.00107379       9.9216
  0.00107631       9.9504
  0.00107826       9.9713
  0.00108085       9.9992
  0.00108419      10.0183
  0.00108606      10.0402
  0.00109069      10.0672
  0.00109425      10.0862
  0.00109596      10.1139
  0.00109957      10.1322
  0.00110288      10.1547
  0.00110568      10.1843
  0.00110766      10.2082
  0.00111117      10.2279
  0.00111273      10.2576
  0.00111656      10.2728
  0.00111797      10.3046
  0.00112173      10.3209
  0.00112335      10.3496
  0.00112668      10.3719
  0.00112844      10.3988
  0.00113239      10.4124
  0.00113434      10.4367
  0.00113736      10.4633
  0.00113986      10.4799
  0.00114297      10.5053
  0.00114518      10.5259
  0.00114799      10.5552
  0.00115034      10.5740
  0.00115311      10.6040
  0.00115672      10.6223
  0.00115859      10.6477
  0.00116201      10.6687
  0.00116475      10.6990
  0.00116782      10.7249
  0.00117041      10.7404
  0.00117330      10.7687
  0.00118458      10.8687
  0.00118762      10.8950
  0.00118992      10.9144
  0.00119294      10.9410
  0.00119517      10.9614
  0.00119828      10.9866
  0.00120168      11.0079
  0.00120488      11.0319
  0.00120641      11.0621
  0.00120883      11.0797
  0.00121105      11.1174
  0.00121492      11.1321
  0.00121625      11.1650
  0.00121970      11.1856
  0.00122194      11.2057
  0.00122543      11.2257
  0.00122665      11.2601
  0.00122872      11.2827
  0.00123183      11.3081
  0.00123393      11.3302
  0.00123656      11.3621
  0.00123998      11.3831
  0.00124181      11.4090
  0.00124530      11.4291
  0.00124700      11.4567
  0.00125015      11.4816
  0.00125272      11.5142
  0.00125500      11.5339
  0.00125795      11.5614
  0.00126076      11.5909
  0.00126265      11.6160
  0.00126634      11.6332
  0.00126824      11.6582
  0.00127101      11.6882
  0.00127467      11.7058
  0.00127837      11.7324
  0.00128189      11.7546
  0.00128348      11.7878
  0.00128696      11.8107
  0.00128891      11.8383
  0.00129288      11.8534
  0.00129610      11.8805
  0.00129791      11.9102
  0.00130131      11.9344
  0.00130308      11.9648
  0.00130593      11.9976
  0.00130866      12.0128
  0.00131194      12.0389
  0.00131392      12.0660
  0.00131717      12.0925
  0.00131928      12.1175
  0.00132158      12.1396
  0.00132462      12.1694
  0.00132673      12.1944
  0.00132988      12.2225
  0.00133349      12.2434
  0.00133523      12.2742
  0.00133869      12.2975
  0.00134078      12.3229
  0.00134416      12.3472
  0.00134594      12.3775
  0.00134958      12.3978
  0.00135239      12.4313
  0.00135442      12.4577
  0.00135757      12.4857
  0.00136089      12.5111
  0.00136304      12.5355
  0.00136662      12.5569
  0.00136977      12.5850
  0.00137191      12.6096
  0.00137484      12.6411
  0.00137731      12.6605
  0.00138068      12.6851
  0.00138343      12.7194
  0.00138580      12.7405
  0.00138920      12.7645
  0.00139079      12.7977
  0.00139266      12.8267
  0.00139637      12.8460
  0.00139838      12.8725
  0.00140165      12.8987
  0.00140317      12.9330
  0.00140700      12.9505
  0.00140884      12.9797
  0.00141093      13.0050
  0.00141412      13.0325
  0.00141622      13.0577
  0.00141962      13.0819
  0.00142118      13.1156
  0.00142439      13.1426
  0.00142628      13.1712
  0.00142953      13.1978
  0.00143148      13.2252
  0.00143500      13.2476
  0.00143673      13.2785
  0.00143974      13.3088
  0.00144219      13.3286
  0.00144528      13.3576
  0.00144722      13.3852
  0.00145100      13.4098
  0.00145423      13.4394
  0.00145622      13.4691
  0.00145934      13.5006
  0.00146179      13.5225
  0.00146523      13.5484
  0.00146707      13.5808
  0.00147049      13.6072
  0.00147250      13.6365
  0.00147576      13.6657
  0.00147816      13.6883
  0.00148144      13.7170
  0.00148384      13.7397
  0.00148694      13.7716
  0.00148914      13.7978
  0.00149214      13.8313
  0.00149425      13.8590
  0.00149654      13.8834
  0.00150012      13.9070
  0.00150193      13.9399
  0.00150431      13.9630
  0.00150759      13.9916
  0.00150963      14.0206
  0.00151196      14.0445
  0.00151482      14.0805
  0.00151697      14.1074
  0.00151926      14.1320
  0.00152254      14.1608
  0.00152475      14.1866
  0.00152668      14.2174
  0.00153006      14.2444
  0.00153243      14.2676
  0.00153556      14.2989
  0.00153776      14.3251
  0.00154084      14.3573
  0.00154304      14.3834
  0.00155407      14.4919
  0.00155620      14.5193
  0.00155980      14.5424
  0.00156181      14.5719
  0.00156484      14.6050
  0.00156714      14.6293
  0.00157031      14.6601
  0.00157235      14.6888
  0.00157580      14.7148
  0.00157809      14.7392
  0.00158117      14.7715
  0.00158329      14.7991
  0.00158666      14.8262
  0.00158887      14.8522
  0.00159224      14.8794
  0.00159434      14.9072
  0.00159630      14.9373
  0.00159879      14.9586
  0.00160174      14.9929
  0.00160406      15.0170
  0.00160593      15.0487
  0.00160728      15.0765
  0.00161098      15.0990
  0.00161272      15.1349
  0.00161483      15.1639
  0.00161835      15.1899
  0.00162057      15.2168
  0.00162254      15.2485
  0.00162610      15.2735
  0.00162821      15.3027
  0.00163017      15.3345
  0.00163388      15.3568
  0.00163596      15.3864
  0.00163924      15.4165
  0.00164154      15.4423
  0.00164357      15.4727
  0.00164547      15.5056
  0.00164899      15.5314
  0.00165101      15.5621
  0.00165306      15.5922
  0.00165660      15.6177
  0.00165893      15.6428
  0.00166089      15.6745
  0.00166283      15.7067
  0.00166656      15.7288
  0.00166851      15.7607
  0.00167082      15.7861
  0.00167264      15.8205
  0.00167624      15.8448
  0.00167822      15.8762
  0.00168045      15.9032
  0.00168264      15.9307
  0.00168486      15.9577
  0.00168676      15.9906
  0.00168872      16.0223
  0.00169238      16.0457
  0.00169436      16.0771
  0.00169649      16.1059
  0.00169867      16.1335
  0.00170045      16.1687
  0.00170261      16.1968
  0.00170484      16.2237
  0.00170858      16.2456
  0.00171049      16.2782
  0.00171246      16.3098
  0.00171456      16.3391
  0.00171677      16.3662
  0.00172005      16.3966
  0.00172213      16.4262
  0.00172412      16.4574
  0.00172649      16.4817
  0.00172969      16.5133
  0.00173195      16.5396
  0.00173384      16.5726
  0.00173707      16.6038
  0.00173936      16.6296
  0.00174149      16.6583
  0.00174386      16.6826
  0.00174706      16.7143
  0.00174956      16.7473
  0.00175195      16.7717
  0.00175372      16.8074
  0.00175717      16.8350
  0.00175906      16.8686
  0.00176122      16.8972
  0.00176355      16.9225
  0.00176584      16.9487
  0.00176894      16.9827
  0.00177120      17.0094
  0.00177319      17.0411
  0.00177552      17.0664
  0.00177736      17.1010
  0.00177951      17.1296
  0.00178317      17.1532
  0.00178520      17.1842
  0.00178740      17.2120
  0.00178932      17.2451
  0.00179158      17.2718
  0.00179351      17.3045
  0.00179582      17.3304
  0.00179773      17.3636
  0.00179979      17.3938
  0.00180214      17.4190
  0.00180528      17.4523
  0.00180778      17.4744
  0.00181008      17.5005
  0.00181212      17.5311
  0.00181408      17.5634
  0.00181625      17.5918
  0.00181948      17.6235
  0.00182173      17.6503
  0.00182364      17.6834
  0.00182584      17.7113
  0.00182797      17.7404
  0.00183118      17.7724
  0.00183338      17.8001
  0.00183550      17.8294
  0.00183772      17.8568
  0.00183974      17.8881
  0.00184308      17.9176
  0.00184480      17.9543
  0.00184697      17.9827
  0.00184947      18.0050
  0.00185137      18.0382
  0.00185456      18.0707
  0.00185660      18.1014
  0.00185882      18.1289
  0.00186098      18.1573
  0.00186288      18.1907
  0.00186491      18.2218
  0.00186853      18.2461
  0.00187033      18.2814
  0.00187246      18.3103
  0.00187441      18.3428
  0.00187674      18.3682
  0.00187868      18.4009
  0.00188114      18.4285
  0.00188324      18.4603
  0.00188541      18.4907
  0.00188885      18.5205
  0.00189103      18.5507
  0.00189313      18.5827
  0.00189542      18.6107
  0.00189765      18.6399
  0.00189985      18.6697
  0.00190202      18.7003
  0.00190414      18.7315
  0.00190646      18.7591
  0.00190990      18.7889
  0.00191193      18.8221
  0.00191436      18.8474
  0.00191654      18.8776
  0.00191882      18.9057
  0.00192096      18.9369
  0.00192312      18.9675
  0.00192541      18.9956
  0.00192856      19.0309
  0.00193080      19.0600
  0.00193321      19.0858
  0.00193521      19.1196
  0.00193762      19.1453
  0.00193973      19.1768
  0.00194977      19.2962
  0.00195173      19.3306
  0.00195403      19.3587
  0.00196288      19.4770
  0.00196506      19.5071
  0.00196720      19.5383
  0.00197066      19.5676
  0.00197269      19.6009
  0.00197494      19.6296
  0.00198381      19.7477
  0.00198595      19.7787
  0.00198806      19.8102
  0.00199016      19.8421
  0.00199216      19.8758
  0.00199449      19.9032
  0.00199674      19.9321
  0.00200014      19.9625
  0.00200202      19.9987
  0.00200428      20.0275
  0.00200648      20.0573
  0.00200874      20.0858
  0.00201056      20.1186
  0.00201305      20.1433
  0.00201497      20.1795
  0.00201748      20.2039
  0.00202084      20.2359
  0.00202290      20.2692
  0.00202537      20.2944
  0.00202769      20.3225
  0.00203000      20.3508
  0.00203219      20.3817
  0.00203426      20.4149
  0.00203654      20.4439
  0.00204013      20.4713
  0.00204221      20.5043
  0.00204413      20.5406
  0.00204656      20.5664
  0.00204860      20.6003
  0.00205109      20.6249
  0.00205308      20.6599
  0.00205536      20.6887
  0.00205756      20.7194
  0.00205980      20.7492
  0.00206169      20.7861
  0.00206404      20.8135
  0.00206641      20.8406
  0.00206853      20.8728
  0.00207078      20.9024
  0.00207302      20.9321
  0.00207612      20.9695
  0.00207850      20.9964
  0.00208085      21.0241
  0.00208308      21.0539
  0.00208528      21.0846
  0.00208758      21.1131
  0.00208960      21.1473
  0.00209152      21.1836
  0.00209397      21.2091
  0.00209699      21.2482
  0.00209947      21.2729
  0.00210153      21.3064
  0.00210392      21.3332
  0.00210615      21.3632
  0.00210833      21.3940
  0.00211174      21.4252
  0.00211428      21.4489
  0.00211594      21.4903
  0.00211822      21.5193
  0.00212695      21.6430
  0.00213069      21.6675
  0.00213264      21.7032
  0.00213500      21.7304
  0.00213713      21.7625
  0.00214072      21.7916
  0.00214301      21.8220
  0.00214525      21.8536
  0.00214767      21.8812
  0.00214988      21.9136
  0.00215193      21.9491
  0.00215438      21.9761
  0.00215660      22.0080
  0.00215896      22.0372
  0.00216133      22.0657
  0.00216354      22.0980
  0.00216600      22.1249
  0.00216818      22.1577
  0.00217050      22.1876
  0.00217269      22.2201
  0.00217483      22.2538
  0.00217733      22.2798
  0.00217948      22.3133
  0.00218293      22.3453
  0.00218524      22.3754
  0.00218733      22.4102
  0.00218961      22.4409
  0.00219204      22.4682
  0.00219449      22.4954
  0.00219646      22.5326
  0.00219859      22.5666
  0.00220100      22.5945
  0.00220450      22.6255
  0.00220652      22.6618
  0.00220872      22.6941
  0.00221112      22.7222
  0.00221328      22.7556
  0.00221552      22.7870
  0.00221897      22.8192
  0.00222134      22.8479
  0.00222363      22.8783
  0.00222601      22.9069
  0.00223175      22.9430
  0.00223536      22.9715
  0.00223753      23.0046
  0.00223999      23.0313
  0.00224189      23.0703
  0.00224429      23.0983
  0.00225225      23.2195
  0.00226126      23.3445
  0.00226364      23.3730
  0.00226563      23.4100
  0.00226713      23.4309
  0.00226824      23.4628
  0.00227141      23.5010
  0.00227379      23.5298
  0.00227622      23.5573
  0.00227848      23.5886
  0.00228060      23.6228
  0.00228307      23.6496
  0.00228501      23.6877
  0.00228745      23.7150
  0.00228962      23.7482
  0.00229181      23.7811
  0.00229403      23.8131
  0.00229763      23.8422
  0.00229967      23.8782
  0.00230197      23.9085
  0.00230480      23.9274
  0.00230648      23.9712
  0.00230887      23.9997
  0.00231096      24.0345
  0.00231326      24.0651
  0.00231528      24.1015
  0.00231757      24.1321
  0.00232111      24.1622
  0.00232309      24.1997
  0.00232550      24.2277
  0.00232771      24.2599
  0.00232983      24.2942
  0.00233228      24.3214
  0.00233457      24.3520
  0.00233787      24.3874
  0.00233999      24.4217
  0.00234246      24.4485
  0.00234434      24.4880
  0.00234653      24.5207
  0.00234879      24.5519
  0.00235086      24.5873
  0.00235313      24.6183
  0.00235529      24.6517
  0.00235779      24.6778
  0.00235972      24.7163
  0.00236183      24.7508
  0.00236424      24.7787
  0.00236636      24.8130
  0.00236846      24.8477
  0.00237197      24.8787
  0.00237445      24.9050
  0.00237659      24.9389
  0.00237882      24.9708
  0.00238103      25.0032
  0.00238333      25.0336
  0.00238561      25.0643
  0.00238749      25.1040
  0.00239203      25.1356
  0.00239451      25.1619
  0.00239632      25.2024
  0.00239854      25.2343
  0.00240056      25.2704
  0.00240280      25.3017
  0.00240508      25.3323
  0.00240844      25.3662
  0.00241056      25.4000
  0.00241307      25.4257
  0.00241501      25.4635
  0.00241742      25.4912
  0.00241947      25.5266
  0.00242277      25.5618
  0.00242507      25.5918
  0.00242718      25.6260
  0.00242935      25.6589
  0.00243138      25.6947
  0.00243372      25.7238
  0.00243707      25.7579
  0.00243949      25.7855
  0.00244156      25.8205
  0.00244368      25.8544
  0.00244581      25.8882
  0.00244813      25.9179
  0.00245008      25.9554
  0.00245219      25.9896
  0.00245453      26.0188
  0.00245666      26.0526
  0.00245875      26.0872
  0.00246111      26.1159
  0.00246330      26.1484
  0.00246689      26.1773
  0.00246876      26.2165
  0.00247109      26.2459
  0.00247324      26.2794
  0.00247523      26.3160
  0.00247753      26.3461
  0.00248068      26.3845
  0.00248281      26.4181
  0.00248519      26.4465
  0.00248736      26.4795
  0.00248977      26.5072
  0.00249212      26.5361
  0.00249544      26.5709
  0.00250416      26.7016
  0.00250621      26.7369
  0.00250947      26.7729
  0.00251137      26.8012
  0.00251365      26.8337
  0.00251612      26.8619
  0.00251829      26.8969
  0.00252163      26.9333
  0.00252414      26.9606
  0.00252634      26.9949
  0.00252844      27.0316
  0.00253050      27.0690
  0.00253304      27.0956
  0.00253556      27.1227
  0.00253771      27.1581
  0.00253978      27.1953
  0.00254196      27.2301
  0.00254435      27.2602
  0.00254666      27.2919
  0.00254875      27.3288
  0.00255130      27.3551
  0.00255465      27.3914
  0.00255715      27.4189
  0.00255919      27.4569
  0.00256144      27.4900
  0.00256367      27.5235
  0.00256609      27.5529
  0.00256824      27.5883
  0.00257033      27.6251
  0.00257268      27.6562
  0.00257620      27.6886
  0.00257856      27.7192
  0.00258090      27.7504
  0.00258297      27.7876
  0.00258538      27.8172
  0.00258772      27.8483
  0.00259144      27.8760
  0.00259355      27.9125
  0.00259564      27.9493
  0.00259800      27.9799
  0.00260054      28.0064
  0.00260218      28.0536
  0.00260472      28.0802
  0.00260824      28.1124
  0.00261047      28.1461
  0.00261300      28.1728
  0.00261494      28.2132
  0.00261747      28.2401
  0.00261974      28.2726
  0.00262209      28.3036
  0.00262553      28.3378
  0.00262759      28.3754
  0.00263007      28.4033
  0.00263219      28.4395
  0.00263473      28.4747
  0.00263710      28.5056
  0.00263944      28.5370
  0.00264164      28.5716
  0.00265074      28.7034
  0.00265322      28.7317
  0.00265526      28.7700
  0.00265740      28.8062
  0.00265961      28.8405
  0.00266223      28.8657
  0.00266570      28.8995
  0.00266816      28.9283
  0.00267007      28.9695
  0.00267221      29.0057
  0.00267452      29.0377
  0.00267703      29.0652
  0.00267915      29.1018
  0.00268258      29.1366
  0.00268507      29.1646
  0.00268726      29.1996
  0.00268945      29.2345
  0.00269163      29.2695
  0.00269539      29.2968
  0.00269764      29.3302
  0.00270008      29.3594
  0.00270214      29.3973
  0.00270447      29.4291
  0.00270799      29.4618
  0.00271035      29.4927
  0.00271233      29.5325
  0.00271485      29.5598
  0.00271700      29.5955
  0.00271940      29.6256
  0.00272174      29.6572
  0.00272518      29.6917
  0.00272752      29.7232
  0.00272989      29.7538
  0.00273221      29.7858
  0.00273442      29.8203
  0.00273672      29.8526
  0.00273911      29.8830
  0.00274154      29.9123
  0.00274381      29.9455
  0.00274596      29.9813
  0.00274812      30.0168
  0.00275032      30.0514
  0.00275273      30.0813
  0.00275625      30.1141
  0.00275765      30.1501
  0.00276007      30.1812
  0.00276232      30.2163
  0.00276595      30.2479
  0.00276842      30.2778
  0.00277051      30.3170
  0.00277293      30.3479
  0.00277608      30.3912
  0.00277877      30.4158
  0.00278095      30.4526
  0.00278339      30.4831
  0.00278696      30.5162
  0.00278951      30.5442
  0.00279154      30.5847
  0.00279531      30.6131
  0.00279766      30.6458
  0.00280028      30.6719
  0.00280364      30.7100
  0.00280585      30.7463
  0.00280819      30.7793
  0.00281057      30.8113
  0.00281423      30.8422
  0.00281667      30.8728
  0.00281872      30.9129
  0.00282117      30.9432
  0.00282336      30.9798
  0.00282695      31.0124
  0.00282937      31.0434
  0.00283173      31.0760
  0.00283411      31.1081
  0.00283646      31.1409
  0.00283863      31.1780
  0.00284112      31.2073
  0.00284446      31.2459
  0.00284687      31.2772
  0.00284913      31.3123
  0.00285168      31.3401
  0.00285387      31.3768
  0.00285717      31.4163
  0.00285978      31.4428
  0.00286214      31.4753
  0.00286430      31.5127
  0.00286807      31.5410
  0.00287022      31.5786
  0.00287279      31.6060
  0.00287625      31.6419
  0.00287866      31.6732
  0.00288093      31.7077
  0.00288471      31.7359
  0.00288681      31.7745
  0.00289048      31.8053
  0.00289330      31.8370
  0.00289558      31.8709
  0.00289918      31.9027
  0.00290147      31.9363
  0.00290488      31.9727
  0.00290742      32.0006
  0.00290977      32.0326
  0.00291335      32.0651
  0.00291557      32.1004
  0.00291948      32.1249
  0.00293397      32.2209
  0.00293636      32.2520
  0.00293994      32.2843
  0.00294229      32.3166
  0.00294584      32.3497
  0.00294815      32.3829
  0.00295151      32.4206
  0.00295406      32.4479
  0.00295624      32.4843
  0.00295989      32.5149
  0.00296196      32.5538
  0.00296549      32.5874
  0.00296769      32.6233
  0.00297135      32.6537
  0.00297357      32.6890
  0.00297710      32.7226
  0.00297942      32.7555
  0.00298295      32.7890
  0.00298533      32.8205
  0.00298876      32.8565
  0.00299117      32.8872
  0.00299481      32.9182
  0.00299700      32.9542
  0.00300045      32.9896
  0.00300295      33.0183
  0.00300653      33.0508
  0.00300854      33.0911
  0.00301238      33.1173
  0.00301460      33.1525
  0.00301688      33.1865
  0.00302037      33.2209
  0.00302289      33.2491
  0.00302602      33.2922
  0.00302865      33.3178
  0.00303058      33.3599
  0.00303424      33.3904
  0.00303654      33.4238
  0.00303876      33.4592
  0.00304089      33.4967
  0.00304481      33.5209
  0.00304706      33.5557
  0.00304949      33.5859
  0.00305181      33.6188
  0.00305525      33.6545
  0.00305753      33.6885
  0.00305971      33.7246
  0.00306337      33.7551
  0.00306566      33.7889
  0.00306820      33.8166
  0.00307184      33.8474
  0.00307403      33.8834
  0.00307625      33.9189
  0.00308007      33.9455
  0.00308224      33.9820
  0.00308593      34.0116
  0.00308814      34.0473
  0.00309027      34.0847
  0.00309380      34.1184
  0.00309613      34.1510
  0.00309966      34.1845
  0.00310221      34.2121
  0.00310555      34.2500
  0.00310788      34.2828
  0.00311138      34.3171
  0.00311359      34.3525
  0.00311719      34.3846
  0.00311969      34.4133
  0.00312298      34.4523
  0.00312501      34.4922
  0.00312752      34.5208
  0.00313141      34.5457
  0.00313327      34.5896
  0.00313572      34.6195
  0.00313928      34.6522
  0.00314150      34.6876
  0.00314392      34.7181
  0.00314718      34.7582
  0.00314978      34.7845
  0.00315197      34.8204
  0.00315443      34.8501
  0.00315800      34.8827
  0.00316016      34.9195
  0.00316251      34.9518
  0.00316471      34.9875
  0.00316836      35.0181
  0.00317061      35.0529
  0.00317445      35.0790
  0.00317673      35.1128
  0.00317872      35.1535
  0.00318245      35.1825
  0.00318479      35.2148
  0.00318818      35.2517
  0.00319069      35.2802
  0.00319421      35.3141
  0.00319658      35.3457
  0.00320019      35.3774
  0.00320259      35.4085
  0.00320586      35.4482
  0.00320831      35.4780
  0.00321167      35.5156
  0.00321416      35.5445
  0.00321784      35.5745
  0.00322013      35.6080
  0.00322345      35.6467
  0.00322574      35.6803
  0.00322810      35.7123
  0.00323169      35.7445
  0.00323409      35.7755
  0.00323739      35.8145
  0.00323990      35.8429
  0.00324219      35.8766
  0.00324606      35.9022
  0.00324795      35.9452
  0.00325031      35.9773
  0.00325398      36.0076
  0.00325590      36.0499
  0.00325973      36.0764
  0.00326213      36.1075
  0.00326551      36.1444
  0.00326927      36.1725
  0.00327306      36.1999
  0.00327641      36.2377
  0.00327866      36.2724
  0.00328236      36.3019
  0.00328586      36.3361
  0.00328802      36.3730
  0.00329181      36.4002
  0.00329550      36.4299
  0.00329899      36.4644
  0.00330129      36.4980
  0.00330478      36.5324
  0.00330841      36.5635
  0.00331080      36.5948
  0.00331422      36.6308
  0.00331803      36.6578
  0.00332167      36.6887
  0.00332514      36.7237
  0.00333002      36.7545
  0.00333394      36.7788
  0.00334020      36.8061
  0.00335060      36.8229
  0.00337556      36.9049
  0.00338030      36.9389
  0.00338419      36.9638
  0.00338787      36.9939
  0.00339131      37.0296
  0.00339507      37.0576
  0.00339848      37.0940
  0.00340216      37.1241
  0.00340588      37.1531
  0.00340948      37.1849
  0.00341293      37.2202
  0.00341539      37.2498
  0.00341883      37.2855
  0.00342253      37.3150
  0.00342597      37.3508
  0.00342830      37.3834
  0.00343196      37.4140
  0.00343538      37.4502
  0.00343907      37.4797
  0.00344157      37.5085
  0.00344528      37.5377
  0.00344757      37.5714
  0.00345134      37.5992
  0.00345455      37.6403
  0.00345711      37.6677
  0.00345947      37.6995
  0.00346310      37.7308
  0.00346557      37.7601
  0.00346903      37.7953
  0.00347146      37.8256
  0.00347476      37.8648
  0.00347738      37.8905
  0.00347976      37.9221
  0.00348360      37.9481
  0.00348573      37.9856
  0.00348813      38.0167
  0.00349174      38.0484
  0.00349677      38.0756
  0.00350182      38.1023
  0.00350548      38.1327
  0.00351044      38.1616
  0.00351415      38.1910
  0.00351757      38.2271
  0.00352125      38.2570
  0.00352341      38.2936
  0.00353456      38.3811
  0.00353819      38.4121
  0.00354310      38.4422
  0.00354656      38.4775
  0.00355056      38.4998
  0.00355400      38.5356
  0.00355783      38.5619
  0.00356146      38.5930
  0.00356516      38.6224
  0.00356875      38.6546
  0.00357120      38.6845
  0.00357612      38.7144
  0.00357990      38.7419
  0.00358511      38.7648
  0.00360228      38.8852
  0.00360615      38.9105
  0.00361119      38.9376
  0.00361633      38.9623
  0.00362149      38.9863
  0.00362648      39.0145
  0.00363055      39.0351
  0.00363534      39.0680
  0.00364036      39.0955
  0.00364543      39.1219
  0.00365300      39.1473
  0.00365937      39.1721
  0.00366591      39.1927
  0.00367097      39.2193
  0.00367751      39.2398
  0.00368273      39.2627
  0.00368912      39.2868
  0.00369405      39.3164
  0.00369927      39.3391
  0.00370443      39.3632
  0.00370937      39.3926
  0.00371447      39.4182
  0.00371962      39.4425
  0.00372456      39.4718
  0.00372960      39.4988
  0.00373483      39.5213
  0.00373991      39.5472
  0.00374636      39.5701
  0.00375162      39.5918
  0.00375669      39.6181
  0.00376286      39.6475
  0.00376816      39.6684
  0.00377461      39.6911
  0.00378229      39.7141
  0.00378874      39.7368
  0.00379645      39.7591
  0.00380289      39.7821
  0.00381064      39.8033
  0.00381739      39.8191
  0.00382507      39.8419
  0.00383170      39.8605
  0.00383800      39.8868
  0.00384608      39.9003
  0.00385256      39.9223
  0.00386062      39.9360
  0.00386682      39.9649
  0.00387356      39.9807
  0.00388265      39.9996
  0.00389084      40.0102
  0.00390110      40.0305
  0.00391063      40.0387
  0.00392109      40.0543
  0.00393168      40.0666
  0.00394228      40.0790
  0.00395416      40.0899
  0.00396635      40.0937
  0.00397847      40.0990
  0.00399179      40.1053
  0.00400548      40.1026
  0.00402421      40.0976
  0.00404582      40.0829
  0.00407276      40.0587
  0.00411863      39.9365
  0.00479867      27.8519
  0.01952178       3.8113
  0.01954889       3.7730
  0.01956439       3.7809
  0.01957246       3.8111
  0.01957810       3.8410
  0.01958368       3.8711
  0.01958724       3.8938
  0.01959251       3.9144
  0.01959630       3.9361
  0.01960108       3.9533
  0.01960444       3.9713
  0.01960814       3.9879
  0.01961190       3.9987
  0.01962638       4.0553
  0.01962896       4.0658
  0.01963183       4.0750
  0.01963380       4.0827
  0.01963547       4.0918
  0.01963934       4.0966
  0.01964125       4.1046
  0.01964454       4.1064
  0.01964527       4.1142
  0.01964740       4.1212
  0.01964964       4.1277
  0.01965241       4.1319
  0.01965375       4.1369
  0.01965818       4.1558
  0.01966095       4.1599
  0.01966292       4.1621
  0.01966429       4.1670
  0.01966733       4.1700
  0.01966864       4.1752
  0.01967022       4.1792
  0.01967183       4.1830
  0.01967394       4.1846
  0.01967525       4.1873
