# Supplementary material for: Size effects on the mechanical behavior and the compressive failure strength of concrete: an extensive dataset
Source: Data Brief. 2020 Nov 2;33:106477. doi: 10.1016/j.dib.2020.106477 (PMC7674298; doi:10.1016/j.dib.2020.106477)
Supplement: Supplementary file 1 [file mmc1.zip › Stress_Strain_Data_DIB/C-40x80-mm/C4-B1-15.txt]

      Strain  Stress(MPa)
  0.00000000       0.0000
  0.00003483       0.2733
  0.00003498       0.2745
  0.00003531       0.2771
  0.00003474       0.2726
  0.00003494       0.2742
  0.00003501       0.2747
  0.00003459       0.2714
  0.00003507       0.2752
  0.00003481       0.2732
  0.00003485       0.2734
  0.00003434       0.2695
  0.00003467       0.2720
  0.00003512       0.2756
  0.00003419       0.2683
  0.00003409       0.2675
  0.00003487       0.2736
  0.00003381       0.2653
  0.00003481       0.2731
  0.00003471       0.2724
  0.00003534       0.2773
  0.00003617       0.2838
  0.00003596       0.2822
  0.00003550       0.2785
  0.00003602       0.2827
  0.00003601       0.2826
  0.00003576       0.2806
  0.00003642       0.2858
  0.00003749       0.2942
  0.00003736       0.2932
  0.00003757       0.2948
  0.00003789       0.2973
  0.00003808       0.2988
  0.00003824       0.3001
  0.00003899       0.3059
  0.00003884       0.3048
  0.00003962       0.3109
  0.00003964       0.3111
  0.00003963       0.3110
  0.00004009       0.3146
  0.00004037       0.3168
  0.00004045       0.3174
  0.00003990       0.3131
  0.00004164       0.3268
  0.00004096       0.3214
  0.00004186       0.3285
  0.00004207       0.3301
  0.00004208       0.3302
  0.00004268       0.3349
  0.00004292       0.3368
  0.00004305       0.3379
  0.00004360       0.3422
  0.00004410       0.3460
  0.00004343       0.3408
  0.00004372       0.3431
  0.00004542       0.3564
  0.00004505       0.3535
  0.00004546       0.3567
  0.00004618       0.3624
  0.00004571       0.3587
  0.00004631       0.3634
  0.00004645       0.3645
  0.00004648       0.3647
  0.00004695       0.3684
  0.00004747       0.3725
  0.00004758       0.3734
  0.00004845       0.3802
  0.00004872       0.3823
  0.00004869       0.3821
  0.00005001       0.3925
  0.00005028       0.3946
  0.00005084       0.3990
  0.00005149       0.4041
  0.00005221       0.4097
  0.00005286       0.4148
  0.00005346       0.4195
  0.00005475       0.4297
  0.00005496       0.4313
  0.00005524       0.4335
  0.00005556       0.4360
  0.00005672       0.4451
  0.00005625       0.4414
  0.00005756       0.4517
  0.00005745       0.4509
  0.00005851       0.4591
  0.00005822       0.4569
  0.00005923       0.4648
  0.00005934       0.4657
  0.00005951       0.4670
  0.00005918       0.4644
  0.00005951       0.4670
  0.00005939       0.4661
  0.00005996       0.4705
  0.00006004       0.4712
  0.00005961       0.4678
  0.00006037       0.4737
  0.00006050       0.4748
  0.00006044       0.4743
  0.00006102       0.4788
  0.00006129       0.4810
  0.00006150       0.4826
  0.00006144       0.4821
  0.00006142       0.4820
  0.00006126       0.4807
  0.00006190       0.4857
  0.00006130       0.4810
  0.00006178       0.4848
  0.00006293       0.4939
  0.00006284       0.4932
  0.00006291       0.4937
  0.00006337       0.4973
  0.00006362       0.4993
  0.00006347       0.4981
  0.00006374       0.5002
  0.00006412       0.5031
  0.00006381       0.5008
  0.00006416       0.5035
  0.00006435       0.5050
  0.00006455       0.5066
  0.00006459       0.5068
  0.00006505       0.5104
  0.00006462       0.5071
  0.00006503       0.5103
  0.00006444       0.5057
  0.00006550       0.5140
  0.00006608       0.5186
  0.00006580       0.5164
  0.00006587       0.5169
  0.00006675       0.5238
  0.00006687       0.5247
  0.00006648       0.5217
  0.00006643       0.5213
  0.00006710       0.5265
  0.00006677       0.5240
  0.00006654       0.5222
  0.00006706       0.5262
  0.00006742       0.5291
  0.00006698       0.5256
  0.00006726       0.5278
  0.00006740       0.5289
  0.00006741       0.5290
  0.00006804       0.5340
  0.00006744       0.5292
  0.00006802       0.5338
  0.00006785       0.5324
  0.00006790       0.5329
  0.00006865       0.5387
  0.00006878       0.5398
  0.00006899       0.5414
  0.00006855       0.5379
  0.00006859       0.5383
  0.00006833       0.5362
  0.00006904       0.5418
  0.00006869       0.5391
  0.00006903       0.5417
  0.00006873       0.5394
  0.00006884       0.5402
  0.00006922       0.5432
  0.00006928       0.5436
  0.00006900       0.5414
  0.00006930       0.5438
  0.00006928       0.5437
  0.00006926       0.5435
  0.00006941       0.5447
  0.00006975       0.5473
  0.00006974       0.5472
  0.00006858       0.5382
  0.00006952       0.5456
  0.00006990       0.5485
  0.00007055       0.5536
  0.00006965       0.5465
  0.00007025       0.5513
  0.00006960       0.5461
  0.00007032       0.5518
  0.00007034       0.5520
  0.00007050       0.5532
  0.00006987       0.5483
  0.00007007       0.5499
  0.00007002       0.5495
  0.00007056       0.5537
  0.00007038       0.5523
  0.00007021       0.5510
  0.00007072       0.5550
  0.00007056       0.5537
  0.00007012       0.5503
  0.00007109       0.5579
  0.00007089       0.5563
  0.00007089       0.5563
  0.00007090       0.5564
  0.00007124       0.5590
  0.00007181       0.5635
  0.00007152       0.5612
  0.00007136       0.5600
  0.00007171       0.5627
  0.00007144       0.5606
  0.00007199       0.5649
  0.00007205       0.5654
  0.00007178       0.5633
  0.00007146       0.5608
  0.00007241       0.5682
  0.00007172       0.5628
  0.00007232       0.5675
  0.00007146       0.5608
  0.00007233       0.5676
  0.00007263       0.5699
  0.00007219       0.5665
  0.00007181       0.5635
  0.00007182       0.5636
  0.00007256       0.5694
  0.00007213       0.5660
  0.00007211       0.5659
  0.00007281       0.5714
  0.00007228       0.5672
  0.00007259       0.5696
  0.00007225       0.5670
  0.00007261       0.5698
  0.00007289       0.5720
  0.00007288       0.5719
  0.00007268       0.5703
  0.00007334       0.5755
  0.00007304       0.5732
  0.00007326       0.5749
  0.00007265       0.5701
  0.00007318       0.5743
  0.00007332       0.5754
  0.00007310       0.5736
  0.00007342       0.5761
  0.00007336       0.5757
  0.00007388       0.5797
  0.00007392       0.5801
  0.00007425       0.5826
  0.00007383       0.5793
  0.00007373       0.5786
  0.00007395       0.5803
  0.00007475       0.5866
  0.00007466       0.5859
  0.00007435       0.5834
  0.00007430       0.5831
  0.00007430       0.5830
  0.00007428       0.5829
  0.00007428       0.5829
  0.00007421       0.5823
  0.00007457       0.5851
  0.00007491       0.5879
  0.00007473       0.5864
  0.00007439       0.5838
  0.00007446       0.5843
  0.00007427       0.5828
  0.00007439       0.5837
  0.00007403       0.5810
  0.00007488       0.5876
  0.00007490       0.5878
  0.00007549       0.5924
  0.00007504       0.5888
  0.00007467       0.5860
  0.00007561       0.5933
  0.00007539       0.5916
  0.00007449       0.5846
  0.00007493       0.5880
  0.00007523       0.5904
  0.00007504       0.5888
  0.00007477       0.5868
  0.00007547       0.5922
  0.00007538       0.5915
  0.00007557       0.5930
  0.00007559       0.5931
  0.00007578       0.5946
  0.00007620       0.5980
  0.00007647       0.6000
  0.00007590       0.5956
  0.00007587       0.5953
  0.00007640       0.5995
  0.00007629       0.5987
  0.00007685       0.6031
  0.00007604       0.5967
  0.00007646       0.6000
  0.00007663       0.6013
  0.00007668       0.6017
  0.00007677       0.6024
  0.00007726       0.6063
  0.00007679       0.6026
  0.00007675       0.6023
  0.00007756       0.6086
  0.00007689       0.6034
  0.00007697       0.6040
  0.00007673       0.6021
  0.00007715       0.6054
  0.00007757       0.6087
  0.00007701       0.6043
  0.00007683       0.6029
  0.00007761       0.6090
  0.00007716       0.6055
  0.00007702       0.6044
  0.00007765       0.6093
  0.00007771       0.6098
  0.00007823       0.6139
  0.00007799       0.6120
  0.00007826       0.6142
  0.00007822       0.6138
  0.00007762       0.6091
  0.00007839       0.6151
  0.00007855       0.6164
  0.00007867       0.6173
  0.00007895       0.6195
  0.00007919       0.6214
  0.00007901       0.6200
  0.00007994       0.6273
  0.00007939       0.6230
  0.00007906       0.6204
  0.00007917       0.6213
  0.00008010       0.6286
  0.00008069       0.6332
  0.00008033       0.6303
  0.00008113       0.6367
  0.00008210       0.6443
  0.00008250       0.6474
  0.00008241       0.6467
  0.00008308       0.6519
  0.00008259       0.6481
  0.00008364       0.6563
  0.00008350       0.6552
  0.00008401       0.6592
  0.00008384       0.6579
  0.00008457       0.6637
  0.00008427       0.6613
  0.00008451       0.6632
  0.00008488       0.6661
  0.00008487       0.6660
  0.00008504       0.6673
  0.00008537       0.6699
  0.00008586       0.6738
  0.00008535       0.6697
  0.00008550       0.6710
  0.00008594       0.6744
  0.00008592       0.6742
  0.00008659       0.6795
  0.00008678       0.6809
  0.00008698       0.6826
  0.00008678       0.6809
  0.00008731       0.6851
  0.00008724       0.6846
  0.00008703       0.6829
  0.00008694       0.6822
  0.00008761       0.6875
  0.00008778       0.6888
  0.00008753       0.6869
  0.00008732       0.6852
  0.00008812       0.6915
  0.00008796       0.6902
  0.00008776       0.6887
  0.00008805       0.6909
  0.00008802       0.6907
  0.00008857       0.6951
  0.00008808       0.6912
  0.00008847       0.6942
  0.00008894       0.6979
  0.00008900       0.6984
  0.00008877       0.6966
  0.00008867       0.6958
  0.00008935       0.7011
  0.00008975       0.7043
  0.00008935       0.7011
  0.00008941       0.7016
  0.00009001       0.7063
  0.00009055       0.7106
  0.00009082       0.7127
  0.00009092       0.7134
  0.00009110       0.7149
  0.00009137       0.7170
  0.00009138       0.7171
  0.00009147       0.7178
  0.00009179       0.7203
  0.00009206       0.7224
  0.00009295       0.7294
  0.00009225       0.7239
  0.00009236       0.7248
  0.00009299       0.7297
  0.00009355       0.7341
  0.00009326       0.7318
  0.00009336       0.7327
  0.00009372       0.7354
  0.00009371       0.7354
  0.00009345       0.7333
  0.00009436       0.7405
  0.00009386       0.7365
  0.00009428       0.7399
  0.00009458       0.7422
  0.00009502       0.7456
  0.00009609       0.7541
  0.00009536       0.7483
  0.00009605       0.7537
  0.00009636       0.7562
  0.00009614       0.7544
  0.00009663       0.7583
  0.00009690       0.7604
  0.00009708       0.7618
  0.00009695       0.7608
  0.00009723       0.7630
  0.00009810       0.7698
  0.00009779       0.7674
  0.00009888       0.7760
  0.00009974       0.7827
  0.00009934       0.7796
  0.00009944       0.7804
  0.00009981       0.7833
  0.00010039       0.7878
  0.00010099       0.7925
  0.00010057       0.7892
  0.00010129       0.7949
  0.00010146       0.7962
  0.00010192       0.7998
  0.00010245       0.8040
  0.00010215       0.8016
  0.00010220       0.8020
  0.00010238       0.8034
  0.00010204       0.8007
  0.00010200       0.8004
  0.00010336       0.8111
  0.00010341       0.8115
  0.00010328       0.8105
  0.00010400       0.8161
  0.00010441       0.8194
  0.00010372       0.8139
  0.00010458       0.8206
  0.00010468       0.8214
  0.00010549       0.8278
  0.00010579       0.8302
  0.00010596       0.8315
  0.00010563       0.8289
  0.00010601       0.8319
  0.00010693       0.8391
  0.00010625       0.8337
  0.00010665       0.8369
  0.00010717       0.8410
  0.00010795       0.8471
  0.00010731       0.8421
  0.00010783       0.8462
  0.00010740       0.8428
  0.00010787       0.8465
  0.00010818       0.8489
  0.00010933       0.8579
  0.00010874       0.8533
  0.00010900       0.8553
  0.00010931       0.8578
  0.00011042       0.8665
  0.00011000       0.8632
  0.00011049       0.8671
  0.00011041       0.8664
  0.00011088       0.8701
  0.00011129       0.8733
  0.00011172       0.8767
  0.00011168       0.8764
  0.00011157       0.8755
  0.00011223       0.8807
  0.00011226       0.8809
  0.00011280       0.8852
  0.00011287       0.8857
  0.00011297       0.8865
  0.00011381       0.8931
  0.00011384       0.8934
  0.00011507       0.9030
  0.00011440       0.8978
  0.00011509       0.9031
  0.00011554       0.9066
  0.00011553       0.9066
  0.00011592       0.9097
  0.00011616       0.9115
  0.00011625       0.9123
  0.00011680       0.9166
  0.00011707       0.9187
  0.00011749       0.9220
  0.00011766       0.9233
  0.00011803       0.9262
  0.00011858       0.9305
  0.00011896       0.9335
  0.00011909       0.9345
  0.00011926       0.9359
  0.00011983       0.9404
  0.00011978       0.9400
  0.00012062       0.9466
  0.00012085       0.9484
  0.00012195       0.9570
  0.00012179       0.9557
  0.00012173       0.9553
  0.00012259       0.9620
  0.00012337       0.9681
  0.00012270       0.9629
  0.00012298       0.9651
  0.00012355       0.9695
  0.00012456       0.9774
  0.00012386       0.9720
  0.00012498       0.9808
  0.00012522       0.9827
  0.00012534       0.9836
  0.00012579       0.9871
  0.00012558       0.9855
  0.00012687       0.9956
  0.00012688       0.9957
  0.00012795       1.0041
  0.00012775       1.0024
  0.00012777       1.0026
  0.00012818       1.0059
  0.00012847       1.0081
  0.00012981       1.0186
  0.00013004       1.0204
  0.00012927       1.0144
  0.00013031       1.0226
  0.00013102       1.0282
  0.00013114       1.0291
  0.00013088       1.0270
  0.00013142       1.0313
  0.00013206       1.0363
  0.00013237       1.0387
  0.00013239       1.0389
  0.00013201       1.0359
  0.00013189       1.0349
  0.00013345       1.0473
  0.00013336       1.0465
  0.00013341       1.0469
  0.00013419       1.0530
  0.00013483       1.0580
  0.00013527       1.0615
  0.00013559       1.0640
  0.00013584       1.0659
  0.00013604       1.0676
  0.00013684       1.0738
  0.00013649       1.0711
  0.00013677       1.0732
  0.00013692       1.0745
  0.00013727       1.0772
  0.00013772       1.0807
  0.00013832       1.0854
  0.00013871       1.0885
  0.00013899       1.0907
  0.00013928       1.0930
  0.00013902       1.0910
  0.00013988       1.0977
  0.00014018       1.1001
  0.00014050       1.1025
  0.00014115       1.1077
  0.00014142       1.1098
  0.00014145       1.1100
  0.00014243       1.1177
  0.00014179       1.1127
  0.00014292       1.1215
  0.00014306       1.1226
  0.00014272       1.1200
  0.00014317       1.1235
  0.00014394       1.1295
  0.00014394       1.1295
  0.00014473       1.1357
  0.00014463       1.1349
  0.00014498       1.1377
  0.00014522       1.1396
  0.00014592       1.1451
  0.00014629       1.1480
  0.00014607       1.1462
  0.00014662       1.1505
  0.00014699       1.1535
  0.00014729       1.1558
  0.00014795       1.1610
  0.00014785       1.1602
  0.00014791       1.1607
  0.00014881       1.1677
  0.00014928       1.1714
  0.00014880       1.1677
  0.00014912       1.1702
  0.00015134       1.1876
  0.00015162       1.1898
  0.00015260       1.1975
  0.00015316       1.2019
  0.00015303       1.2009
  0.00015302       1.2008
  0.00015389       1.2076
  0.00015468       1.2138
  0.00015471       1.2140
  0.00015603       1.2244
  0.00015626       1.2262
  0.00015722       1.2338
  0.00015743       1.2354
  0.00015862       1.2447
  0.00015876       1.2458
  0.00015990       1.2548
  0.00016085       1.2623
  0.00016184       1.2700
  0.00016214       1.2724
  0.00016275       1.2771
  0.00016387       1.2859
  0.00016469       1.2924
  0.00016430       1.2893
  0.00016561       1.2996
  0.00016775       1.3163
  0.00016839       1.3214
  0.00016890       1.3254
  0.00017039       1.3371
  0.00017041       1.3372
  0.00017087       1.3408
  0.00017226       1.3518
  0.00017331       1.3600
  0.00017337       1.3605
  0.00017456       1.3699
  0.00017577       1.3793
  0.00017673       1.3868
  0.00017740       1.3921
  0.00017806       1.3973
  0.00017898       1.4045
  0.00017944       1.4081
  0.00018041       1.4157
  0.00018186       1.4271
  0.00018253       1.4323
  0.00018312       1.4370
  0.00018398       1.4437
  0.00018565       1.4568
  0.00018644       1.4630
  0.00018689       1.4666
  0.00018789       1.4744
  0.00018921       1.4848
  0.00019006       1.4914
  0.00019081       1.4974
  0.00019188       1.5057
  0.00019308       1.5152
  0.00019417       1.5237
  0.00019454       1.5266
  0.00019569       1.5357
  0.00019674       1.5438
  0.00019839       1.5568
  0.00019801       1.5538
  0.00020021       1.5711
  0.00020034       1.5721
  0.00020184       1.5839
  0.00020276       1.5911
  0.00020334       1.5957
  0.00020404       1.6012
  0.00020581       1.6150
  0.00020637       1.6195
  0.00020749       1.6282
  0.00020837       1.6351
  0.00020951       1.6441
  0.00021304       1.6718
  0.00021394       1.6788
  0.00021518       1.6886
  0.00021653       1.6992
  0.00021667       1.7002
  0.00021796       1.7104
  0.00021894       1.7180
  0.00021973       1.7243
  0.00022126       1.7363
  0.00022192       1.7414
  0.00022227       1.7442
  0.00022423       1.7596
  0.00022494       1.7652
  0.00022587       1.7725
  0.00022698       1.7812
  0.00022870       1.7946
  0.00022893       1.7965
  0.00023006       1.8053
  0.00023090       1.8119
  0.00023189       1.8197
  0.00023280       1.8269
  0.00023385       1.8351
  0.00023510       1.8449
  0.00023648       1.8557
  0.00023755       1.8641
  0.00023824       1.8695
  0.00023947       1.8792
  0.00024070       1.8888
  0.00024176       1.8971
  0.00024309       1.9076
  0.00024453       1.9189
  0.00024548       1.9263
  0.00024671       1.9360
  0.00024861       1.9509
  0.00024885       1.9528
  0.00025101       1.9697
  0.00025238       1.9805
  0.00025337       1.9883
  0.00025432       1.9957
  0.00025503       2.0013
  0.00025631       2.0113
  0.00025808       2.0252
  0.00025923       2.0343
  0.00026024       2.0422
  0.00026121       2.0498
  0.00026236       2.0588
  0.00026293       2.0633
  0.00026410       2.0724
  0.00026609       2.0881
  0.00026677       2.0934
  0.00026804       2.1034
  0.00026985       2.1175
  0.00027080       2.1250
  0.00027180       2.1329
  0.00027339       2.1454
  0.00027390       2.1493
  0.00027570       2.1635
  0.00027692       2.1731
  0.00027797       2.1813
  0.00027928       2.1916
  0.00028080       2.2035
  0.00028146       2.2087
  0.00028237       2.2158
  0.00028375       2.2266
  0.00028533       2.2391
  0.00028634       2.2470
  0.00028743       2.2556
  0.00028923       2.2697
  0.00029010       2.2765
  0.00029136       2.2864
  0.00029274       2.2972
  0.00029399       2.3070
  0.00029568       2.3203
  0.00029614       2.3239
  0.00029748       2.3344
  0.00029883       2.3450
  0.00030040       2.3573
  0.00030198       2.3697
  0.00030298       2.3775
  0.00030398       2.3854
  0.00030557       2.3979
  0.00030724       2.4110
  0.00030835       2.4197
  0.00030958       2.4294
  0.00031120       2.4421
  0.00031277       2.4544
  0.00031376       2.4621
  0.00031522       2.4736
  0.00031642       2.4830
  0.00031771       2.4931
  0.00031947       2.5069
  0.00032056       2.5155
  0.00032180       2.5252
  0.00032333       2.5372
  0.00032469       2.5479
  0.00032614       2.5593
  0.00032760       2.5708
  0.00032885       2.5806
  0.00032975       2.5876
  0.00033099       2.5974
  0.00033274       2.6111
  0.00033439       2.6240
  0.00033514       2.6299
  0.00033662       2.6415
  0.00033824       2.6542
  0.00033945       2.6637
  0.00034136       2.6787
  0.00034267       2.6890
  0.00034389       2.6986
  0.00034509       2.7080
  0.00034703       2.7232
  0.00034787       2.7298
  0.00034972       2.7444
  0.00035066       2.7517
  0.00035224       2.7641
  0.00035395       2.7775
  0.00035529       2.7881
  0.00035690       2.8007
  0.00035824       2.8112
  0.00035894       2.8167
  0.00036089       2.8320
  0.00036164       2.8378
  0.00036336       2.8514
  0.00036441       2.8596
  0.00036592       2.8715
  0.00036740       2.8831
  0.00036856       2.8922
  0.00037035       2.9062
  0.00037191       2.9185
  0.00037347       2.9307
  0.00037522       2.9444
  0.00037632       2.9531
  0.00037803       2.9665
  0.00037966       2.9793
  0.00038112       2.9908
  0.00038258       3.0022
  0.00038438       3.0164
  0.00038586       3.0280
  0.00038691       3.0362
  0.00038796       3.0444
  0.00038946       3.0562
  0.00039044       3.0639
  0.00039247       3.0798
  0.00039477       3.0978
  0.00039596       3.1072
  0.00039724       3.1172
  0.00039901       3.1311
  0.00040026       3.1410
  0.00040188       3.1537
  0.00040369       3.1679
  0.00040514       3.1793
  0.00040732       3.1964
  0.00040823       3.2034
  0.00041007       3.2179
  0.00041190       3.2323
  0.00041428       3.2510
  0.00041512       3.2575
  0.00041665       3.2695
  0.00041812       3.2811
  0.00042006       3.2963
  0.00042141       3.3069
  0.00042292       3.3188
  0.00042480       3.3335
  0.00042699       3.3507
  0.00042839       3.3617
  0.00042983       3.3730
  0.00043120       3.3838
  0.00043326       3.3999
  0.00043506       3.4140
  0.00043633       3.4240
  0.00043783       3.4358
  0.00044000       3.4528
  0.00044118       3.4620
  0.00044306       3.4768
  0.00044477       3.4902
  0.00044653       3.5041
  0.00044832       3.5181
  0.00045007       3.5318
  0.00045205       3.5473
  0.00045320       3.5563
  0.00045527       3.5726
  0.00045710       3.5870
  0.00045856       3.5984
  0.00046016       3.6110
  0.00046183       3.6241
  0.00046388       3.6401
  0.00046553       3.6531
  0.00046734       3.6674
  0.00046950       3.6842
  0.00047162       3.7009
  0.00047296       3.7114
  0.00047528       3.7296
  0.00047678       3.7414
  0.00047853       3.7552
  0.00048030       3.7690
  0.00048252       3.7865
  0.00048410       3.7989
  0.00048597       3.8136
  0.00048797       3.8292
  0.00048960       3.8420
  0.00049168       3.8583
  0.00049339       3.8718
  0.00049498       3.8842
  0.00049695       3.8997
  0.00049867       3.9132
  0.00050099       3.9314
  0.00050313       3.9482
  0.00050500       3.9629
  0.00050717       3.9799
  0.00050850       3.9903
  0.00051060       4.0068
  0.00051729       4.0593
  0.00051874       4.0707
  0.00052035       4.0833
  0.00052227       4.0984
  0.00052415       4.1131
  0.00052607       4.1282
  0.00052847       4.1471
  0.00053028       4.1612
  0.00053186       4.1736
  0.00053400       4.1904
  0.00053615       4.2073
  0.00053781       4.2203
  0.00053985       4.2363
  0.00054142       4.2487
  0.00054358       4.2656
  0.00054598       4.2844
  0.00054726       4.2945
  0.00054972       4.3138
  0.00055134       4.3265
  0.00055351       4.3435
  0.00055543       4.3586
  0.00055722       4.3726
  0.00056063       4.3994
  0.00056195       4.4098
  0.00056431       4.4283
  0.00056571       4.4393
  0.00056749       4.4532
  0.00056996       4.4726
  0.00057206       4.4891
  0.00057412       4.5052
  0.00057588       4.5191
  0.00057790       4.5350
  0.00057961       4.5484
  0.00058194       4.5666
  0.00058413       4.5838
  0.00058575       4.5965
  0.00058752       4.6104
  0.00059012       4.6308
  0.00059184       4.6443
  0.00059420       4.6629
  0.00059602       4.6771
  0.00059818       4.6941
  0.00060029       4.7106
  0.00060264       4.7291
  0.00060417       4.7411
  0.00060641       4.7587
  0.00060833       4.7737
  0.00061018       4.7883
  0.00061215       4.8037
  0.00061447       4.8219
  0.00061608       4.8345
  0.00061792       4.8490
  0.00062046       4.8689
  0.00062279       4.8872
  0.00062481       4.9031
  0.00062674       4.9182
  0.00062837       4.9310
  0.00063028       4.9459
  0.00063303       4.9675
  0.00063499       4.9829
  0.00063691       4.9980
  0.00063849       5.0104
  0.00064102       5.0303
  0.00064360       5.0505
  0.00064546       5.0651
  0.00064817       5.0864
  0.00065009       5.1014
  0.00065215       5.1176
  0.00065426       5.1341
  0.00065597       5.1476
  0.00065841       5.1667
  0.00066062       5.1840
  0.00066242       5.1982
  0.00066452       5.2146
  0.00066671       5.2319
  0.00066921       5.2515
  0.00067707       5.3131
  0.00067972       5.3339
  0.00068183       5.3505
  0.00068444       5.3710
  0.00068580       5.3816
  0.00068800       5.3989
  0.00069016       5.4158
  0.00069254       5.4345
  0.00069441       5.4492
  0.00069684       5.4683
  0.00069878       5.4835
  0.00070080       5.4993
  0.00070291       5.5159
  0.00070523       5.5341
  0.00070714       5.5491
  0.00070899       5.5636
  0.00071772       5.6321
  0.00072016       5.6513
  0.00072194       5.6652
  0.00072418       5.6828
  0.00072642       5.7004
  0.00072866       5.7180
  0.00073097       5.7361
  0.00073272       5.7499
  0.00073561       5.7725
  0.00073716       5.7847
  0.00073910       5.7999
  0.00074186       5.8215
  0.00074380       5.8368
  0.00074576       5.8522
  0.00074830       5.8721
  0.00075016       5.8867
  0.00075937       5.9590
  0.00076160       5.9765
  0.00076412       5.9963
  0.00076632       6.0135
  0.00076825       6.0287
  0.00077019       6.0439
  0.00077294       6.0654
  0.00077501       6.0817
  0.00077762       6.1022
  0.00077976       6.1189
  0.00078183       6.1352
  0.00078429       6.1545
  0.00078597       6.1677
  0.00078876       6.1896
  0.00079019       6.2008
  0.00079260       6.2198
  0.00079524       6.2405
  0.00079746       6.2579
  0.00080004       6.2781
  0.00080182       6.2921
  0.00080403       6.3094
  0.00080650       6.3288
  0.00080865       6.3457
  0.00081102       6.3643
  0.00081339       6.3829
  0.00081529       6.3978
  0.00082215       6.4517
  0.00082418       6.4676
  0.00082636       6.4847
  0.00082933       6.5080
  0.00083164       6.5261
  0.00083377       6.5428
  0.00083625       6.5623
  0.00083860       6.5807
  0.00084107       6.6001
  0.00084333       6.6178
  0.00084590       6.6380
  0.00084822       6.6562
  0.00085014       6.6713
  0.00085220       6.6874
  0.00085447       6.7053
  0.00085691       6.7243
  0.00085876       6.7389
  0.00086157       6.7610
  0.00086275       6.7703
  0.00086605       6.7961
  0.00086830       6.8138
  0.00087075       6.8330
  0.00087339       6.8537
  0.00087591       6.8735
  0.00087763       6.8870
  0.00088098       6.9132
  0.00088264       6.9263
  0.00088554       6.9490
  0.00089510       7.0241
  0.00089717       7.0403
  0.00089969       7.0601
  0.00090188       7.0772
  0.00090355       7.0904
  0.00090708       7.1181
  0.00090965       7.1382
  0.00091142       7.1522
  0.00091380       7.1709
  0.00091657       7.1925
  0.00091876       7.2097
  0.00092168       7.2327
  0.00092384       7.2496
  0.00092628       7.2688
  0.00092852       7.2863
  0.00093135       7.3086
  0.00093434       7.3320
  0.00093613       7.3460
  0.00093889       7.3677
  0.00094110       7.3850
  0.00094336       7.4027
  0.00094630       7.4259
  0.00094828       7.4414
  0.00095123       7.4646
  0.00095323       7.4802
  0.00095581       7.5005
  0.00095827       7.5198
  0.00096048       7.5372
  0.00096358       7.5615
  0.00096529       7.5749
  0.00096748       7.5920
  0.00097012       7.6128
  0.00097310       7.6361
  0.00097563       7.6560
  0.00097830       7.6769
  0.00098077       7.6963
  0.00098303       7.7141
  0.00098575       7.7354
  0.00098800       7.7531
  0.00099124       7.7785
  0.00099306       7.7928
  0.00099587       7.8148
  0.00099926       7.8414
  0.00100156       7.8595
  0.00100368       7.8761
  0.00100659       7.8990
  0.00100891       7.9172
  0.00101112       7.9345
  0.00101394       7.9567
  0.00101633       7.9754
  0.00101965       8.0015
  0.00102157       8.0165
  0.00102968       8.0802
  0.00103239       8.1014
  0.00103473       8.1198
  0.00103690       8.1368
  0.00103955       8.1576
  0.00104242       8.1801
  0.00104519       8.2019
  0.00104796       8.2236
  0.00105039       8.2427
  0.00105281       8.2616
  0.00105529       8.2811
  0.00105805       8.3028
  0.00106076       8.3241
  0.00106387       8.3485
  0.00106624       8.3671
  0.00106867       8.3861
  0.00107187       8.4072
  0.00107518       8.4267
  0.00107835       8.4481
  0.00108180       8.4661
  0.00108368       8.4879
  0.00108693       8.5083
  0.00109013       8.5292
  0.00109344       8.5489
  0.00109661       8.5701
  0.00109859       8.5909
  0.00110191       8.6104
  0.00110497       8.6330
  0.00110824       8.6531
  0.00111027       8.6733
  0.00111309       8.6986
  0.00111633       8.7192
  0.00111836       8.7393
  0.00112150       8.7609
  0.00112503       8.7780
  0.00112689       8.8001
  0.00112984       8.8239
  0.00113267       8.8493
  0.00113443       8.8725
  0.00113799       8.8892
  0.00114138       8.9080
  0.00114291       8.9340
  0.00114625       8.9533
  0.00114838       8.9722
  0.00115157       8.9932
  0.00115484       9.0133
  0.00115679       9.0344
  0.00115958       9.0603
  0.00116298       9.0788
  0.00116452       9.1047
  0.00116794       9.1231
  0.00117861       9.2174
  0.00118111       9.2318
  0.00118427       9.2534
  0.00118719       9.2775
  0.00119020       9.3008
  0.00119220       9.3212
  0.00119491       9.3480
  0.00119768       9.3740
  0.00120132       9.3897
  0.00120329       9.4105
  0.00120597       9.4377
  0.00120944       9.4555
  0.00121121       9.4786
  0.00121434       9.5004
  0.00121741       9.5229
  0.00122043       9.5459
  0.00122217       9.5695
  0.00122531       9.5912
  0.00122735       9.6112
  0.00123032       9.6347
  0.00123229       9.6556
  0.00123549       9.6765
  0.00123711       9.7015
  0.00124094       9.7150
  0.00124233       9.7427
  0.00124548       9.7641
  0.00124835       9.7890
  0.00125033       9.8098
  0.00125336       9.8327
  0.00125673       9.8517
  0.00125861       9.8735
  0.00126153       9.8978
  0.00126339       9.9199
  0.00126628       9.9445
  0.00126943       9.9660
  0.00127292       9.9835
  0.00127481      10.0052
  0.00127751      10.0321
  0.00128214      10.0584
  0.00128447      10.0776
  0.00128766      10.1020
  0.00129093      10.1253
  0.00129395      10.1522
  0.00129625      10.1718
  0.00129936      10.1972
  0.00130260      10.2210
  0.00130609      10.2413
  0.00130791      10.2675
  0.00131165      10.2844
  0.00131479      10.3096
  0.00131677      10.3336
  0.00132024      10.3542
  0.00132360      10.3763
  0.00132552      10.4011
  0.00132856      10.4276
  0.00133183      10.4510
  0.00133417      10.4701
  0.00133771      10.4897
  0.00134079      10.5157
  0.00134388      10.5415
  0.00135749      10.6275
  0.00136082      10.6502
  0.00136412      10.6731
  0.00138221      10.7487
  0.00138726      10.7647
  0.00139213      10.7832
  0.00139548      10.8055
  0.00140046      10.8224
  0.00140373      10.8458
  0.00140706      10.8683
  0.00141052      10.8890
  0.00141321      10.9203
  0.00141659      10.9421
  0.00141961      10.9689
  0.00142330      10.9865
  0.00142660      11.0094
  0.00142958      11.0367
  0.00143304      11.0575
  0.00143589      11.0866
  0.00143941      11.1066
  0.00144132      11.1315
  0.00144453      11.1557
  0.00144769      11.1806
  0.00145094      11.2041
  0.00145439      11.2250
  0.00145631      11.2499
  0.00145941      11.2755
  0.00146265      11.2993
  0.00146558      11.3273
  0.00146898      11.3489
  0.00147095      11.3731
  0.00147417      11.3972
  0.00147778      11.4157
  0.00148022      11.4505
  0.00148347      11.4742
  0.00148651      11.5006
  0.00148856      11.5238
  0.00149216      11.5425
  0.00149527      11.5681
  0.00149858      11.5910
  0.00150151      11.6189
  0.00150377      11.6390
  0.00150676      11.6663
  0.00150970      11.6942
  0.00151312      11.7155
  0.00151826      11.7406
  0.00152042      11.7650
  0.00152374      11.7907
  0.00152702      11.8170
  0.00152945      11.8373
  0.00153316      11.8571
  0.00153598      11.8906
  0.00153825      11.9132
  0.00154172      11.9366
  0.00154519      11.9602
  0.00154753      11.9818
  0.00155079      12.0084
  0.00155430      12.0311
  0.00155639      12.0567
  0.00155963      12.0838
  0.00156191      12.1063
  0.00156549      12.1280
  0.00156893      12.1519
  0.00157101      12.1776
  0.00157419      12.2055
  0.00157761      12.2298
  0.00157954      12.2577
  0.00158323      12.2777
  0.00158649      12.3044
  0.00158992      12.3284
  0.00159196      12.3548
  0.00159544      12.3780
  0.00159760      12.4024
  0.00160102      12.4266
  0.00160429      12.4532
  0.00160649      12.4770
  0.00160996      12.5005
  0.00161327      12.5263
  0.00161552      12.5493
  0.00161858      12.5792
  0.00162078      12.6030
  0.00162412      12.6284
  0.00162633      12.6521
  0.00162970      12.6770
  0.00163304      12.7025
  0.00163484      12.7326
  0.00163717      12.7543
  0.00164058      12.7788
  0.00164382      12.8057
  0.00164582      12.8326
  0.00164795      12.8576
  0.00165131      12.8828
  0.00165342      12.9080
  0.00165672      12.9339
  0.00165878      12.9601
  0.00166220      12.9842
  0.00166425      13.0104
  0.00166762      13.0353
  0.00167122      13.0567
  0.00167306      13.0862
  0.00167675      13.1061
  0.00167890      13.1308
  0.00168228      13.1556
  0.00168432      13.1818
  0.00168770      13.2068
  0.00168972      13.2333
  0.00169310      13.2581
  0.00169666      13.2802
  0.00169888      13.3037
  0.00170237      13.3268
  0.00170473      13.3480
  0.00170798      13.3750
  0.00171009      13.4062
  0.00171378      13.4282
  0.00171574      13.4587
  0.00171939      13.4814
  0.00172182      13.5037
  0.00172520      13.5311
  0.00172736      13.5582
  0.00173102      13.5807
  0.00173319      13.6076
  0.00173543      13.6333
  0.00173896      13.6581
  0.00174100      13.6872
  0.00174327      13.7122
  0.00174739      13.7270
  0.00174916      13.7606
  0.00175171      13.7809
  0.00175477      13.8139
  0.00175702      13.8393
  0.00176066      13.8622
  0.00176286      13.8885
  0.00176498      13.9163
  0.00176836      13.9437
  0.00177039      13.9730
  0.00177407      13.9952
  0.00177643      14.0187
  0.00177982      14.0460
  0.00178197      14.0732
  0.00178508      14.1053
  0.00178739      14.1297
  0.00179079      14.1568
  0.00179310      14.1812
  0.00179655      14.2074
  0.00180799      14.3101
  0.00181140      14.3369
  0.00181368      14.3618
  0.00181590      14.3879
  0.00181928      14.4153
  0.00182183      14.4355
  0.00182503      14.4661
  0.00182732      14.4908
  0.00182945      14.5184
  0.00183312      14.5408
  0.00183497      14.5732
  0.00183754      14.5932
  0.00184064      14.6253
  0.00184312      14.6468
  0.00184517      14.6757
  0.00184838      14.7061
  0.00185069      14.7305
  0.00185402      14.7588
  0.00185654      14.7796
  0.00185869      14.8067
  0.00186199      14.8356
  0.00186411      14.8633
  0.00186616      14.8921
  0.00186967      14.9174
  0.00187177      14.9454
  0.00187529      14.9703
  0.00187743      14.9978
  0.00188109      15.0203
  0.00188337      15.0452
  0.00188590      15.0660
  0.00188862      15.0923
  0.00189071      15.1220
  0.00189433      15.1464
  0.00189649      15.1747
  0.00189894      15.1979
  0.00190227      15.2275
  0.00190463      15.2523
  0.00190831      15.2756
  0.00191030      15.3072
  0.00191408      15.3286
  0.00191640      15.3541
  0.00191841      15.3853
  0.00192212      15.4081
  0.00192421      15.4377
  0.00192658      15.4624
  0.00192983      15.4934
  0.00193195      15.5226
  0.00193560      15.5464
  0.00193794      15.5716
  0.00194010      15.6000
  0.00194226      15.6283
  0.00194586      15.6531
  0.00194793      15.6831
  0.00195026      15.7084
  0.00195367      15.7366
  0.00195589      15.7639
  0.00195853      15.7837
  0.00196059      15.8139
  0.00196448      15.8333
  0.00196665      15.8616
  0.00196973      15.8959
  0.00197207      15.9210
  0.00197438      15.9466
  0.00197805      15.9701
  0.00198012      16.0002
  0.00198375      16.0243
  0.00198578      16.0552
  0.00198916      16.0838
  0.00199166      16.1061
  0.00199359      16.1386
  0.00199698      16.1673
  0.00200053      16.1930
  0.00200277      16.2199
  0.00200625      16.2469
  0.00200842      16.2751
  0.00201186      16.3028
  0.00201373      16.3364
  0.00201735      16.3608
  0.00201969      16.3860
  0.00202325      16.4116
  0.00202495      16.4483
  0.00202872      16.4700
  0.00203079      16.5000
  0.00203306      16.5264
  0.00203665      16.5514
  0.00203883      16.5794
  0.00204198      16.6124
  0.00204411      16.6412
  0.00204657      16.6642
  0.00204994      16.6931
  0.00205221      16.7195
  0.00205619      16.7487
  0.00205841      16.7764
  0.00206183      16.8049
  0.00206404      16.8328
  0.00206742      16.8619
  0.00206989      16.8850
  0.00207312      16.9169
  0.00207551      16.9415
  0.00207900      16.9687
  0.00208123      16.9962
  0.00208460      17.0256
  0.00208799      17.0547
  0.00209043      17.0783
  0.00209390      17.1059
  0.00209624      17.1314
  0.00209943      17.1640
  0.00210306      17.1886
  0.00210531      17.2158
  0.00210895      17.2402
  0.00211237      17.2688
  0.00211441      17.2998
  0.00211789      17.3271
  0.00212025      17.3522
  0.00212383      17.3778
  0.00212721      17.4070
  0.00212951      17.4332
  0.00213289      17.4623
  0.00213508      17.4907
  0.00213841      17.5208
  0.00214097      17.5421
  0.00214412      17.5756
  0.00214637      17.6028
  0.00214973      17.6323
  0.00215191      17.6607
  0.00215544      17.6872
  0.00215772      17.7138
  0.00216119      17.7412
  0.00216333      17.7706
  0.00216688      17.7966
  0.00217028      17.8254
  0.00217263      17.8507
  0.00217573      17.8851
  0.00217932      17.9105
  0.00218143      17.9402
  0.00218494      17.9669
  0.00218719      17.9940
  0.00219067      18.0216
  0.00220315      18.1345
  0.00220554      18.1591
  0.00220896      18.1877
  0.00221251      18.2137
  0.00221477      18.2407
  0.00221794      18.2738
  0.00222013      18.3020
  0.00222353      18.3308
  0.00222697      18.3588
  0.00222915      18.3873
  0.00223266      18.4182
  0.00223508      18.4439
  0.00223861      18.4722
  0.00224077      18.5032
  0.00224447      18.5283
  0.00224665      18.5586
  0.00225042      18.5824
  0.00225278      18.6093
  0.00225634      18.6371
  0.00225868      18.6645
  0.00226206      18.6959
  0.00226430      18.7251
  0.00226772      18.7558
  0.00227022      18.7800
  0.00227385      18.8062
  0.00227622      18.8330
  0.00227961      18.8643
  0.00228314      18.8926
  0.00228545      18.9205
  0.00228895      18.9494
  0.00229250      18.9774
  0.00229463      19.0089
  0.00229823      19.0360
  0.00230200      19.0596
  0.00230412      19.0913
  0.00230768      19.1192
  0.00230994      19.1480
  0.00231353      19.1753
  0.00231712      19.2023
  0.00232075      19.2289
  0.00232304      19.2572
  0.00232638      19.2893
  0.00232869      19.3173
  0.00233241      19.3418
  0.00233574      19.3742
  0.00233796      19.4040
  0.00234160      19.4301
  0.00234391      19.4582
  0.00234731      19.4890
  0.00234965      19.5163
  0.00235306      19.5471
  0.00235505      19.5813
  0.00235892      19.6031
  0.00236102      19.6351
  0.00236468      19.6610
  0.00236715      19.6857
  0.00237041      19.7194
  0.00237419      19.7428
  0.00237627      19.7753
  0.00238014      19.7970
  0.00238351      19.8286
  0.00238583      19.8563
  0.00238938      19.8843
  0.00239293      19.9123
  0.00239649      19.9400
  0.00239988      19.9712
  0.00240349      19.9981
  0.00240584      20.0251
  0.00240957      20.0495
  0.00241300      20.0799
  0.00241631      20.1077
  0.00241986      20.1364
  0.00242333      20.1667
  0.00242584      20.1913
  0.00242925      20.2228
  0.00243274      20.2527
  0.00243652      20.2766
  0.00244004      20.3060
  0.00244256      20.3303
  0.00244596      20.3621
  0.00244970      20.3869
  0.00245206      20.4145
  0.00245542      20.4470
  0.00245896      20.4758
  0.00246145      20.5010
  0.00246501      20.5295
  0.00246856      20.5581
  0.00247095      20.5850
  0.00247447      20.6144
  0.00247684      20.6418
  0.00248027      20.6729
  0.00248399      20.6981
  0.00248636      20.7256
  0.00248992      20.7541
  0.00249329      20.7864
  0.00249696      20.8125
  0.00249928      20.8411
  0.00250287      20.8688
  0.00250623      20.9015
  0.00251002      20.9252
  0.00251219      20.9567
  0.00251563      20.9877
  0.00251922      21.0154
  0.00252288      21.0420
  0.00252527      21.0689
  0.00252873      21.0994
  0.00253231      21.1275
  0.00253589      21.1557
  0.00253825      21.1832
  0.00254185      21.2108
  0.00254563      21.2349
  0.00254768      21.2689
  0.00255132      21.2957
  0.00255350      21.3268
  0.00255707      21.3551
  0.00255935      21.3844
  0.00256293      21.4126
  0.00256525      21.4409
  0.00256898      21.4660
  0.00257120      21.4964
  0.00257481      21.5239
  0.00257696      21.5557
  0.00258057      21.5832
  0.00258278      21.6139
  0.00258649      21.6394
  0.00259043      21.6600
  0.00259258      21.6920
  0.00259626      21.7181
  0.00259956      21.7518
  0.00260311      21.7816
  0.00260674      21.8103
  0.00261064      21.8331
  0.00261306      21.8611
  0.00261652      21.8935
  0.00262008      21.9237
  0.00262386      21.9491
  0.00262598      21.9835
  0.00262983      22.0076
  0.00263362      22.0327
  0.00263706      22.0654
  0.00263928      22.0978
  0.00264320      22.1202
  0.00264533      22.1545
  0.00264923      22.1773
  0.00265294      22.2044
  0.00265509      22.2381
  0.00266835      22.3533
  0.00267070      22.3827
  0.00267318      22.4094
  0.00267653      22.4440
  0.00267887      22.4737
  0.00268272      22.4978
  0.00268470      22.5351
  0.00268857      22.5587
  0.00269098      22.5869
  0.00269430      22.6223
  0.00269682      22.6480
  0.00270036      22.6786
  0.00270265      22.7095
  0.00270632      22.7372
  0.00270972      22.7708
  0.00271211      22.7996
  0.00271597      22.8232
  0.00271814      22.8565
  0.00272191      22.8824
  0.00272443      22.9082
  0.00272803      22.9375
  0.00273024      22.9698
  0.00273398      22.9962
  0.00273740      23.0295
  0.00273994      23.0549
  0.00274362      23.0825
  0.00274565      23.1188
  0.00275753      23.2368
  0.00276119      23.2649
  0.00276351      23.2951
  0.00277526      23.4158
  0.00277647      23.4456
  0.00278005      23.4755
  0.00278220      23.5094
  0.00278576      23.5397
  0.00278846      23.5618
  0.00279051      23.5979
  0.00279405      23.6287
  0.00279632      23.6600
  0.00280004      23.6868
  0.00280269      23.7100
  0.00280489      23.7429
  0.00280799      23.7830
  0.00281172      23.8097
  0.00281409      23.8389
  0.00281796      23.8627
  0.00282024      23.8937
  0.00282398      23.9202
  0.00282753      23.9507
  0.00283078      23.9876
  0.00283447      24.0151
  0.00283669      24.0475
  0.00284043      24.0740
  0.00284388      24.1067
  0.00284633      24.1341
  0.00284987      24.1648
  0.00285333      24.1974
  0.00285587      24.2230
  0.00285932      24.2556
  0.00286160      24.2866
  0.00286516      24.3170
  0.00286740      24.3490
  0.00287101      24.3781
  0.00287444      24.4114
  0.00287697      24.4371
  0.00287950      24.4629
  0.00288270      24.5010
  0.00288499      24.5318
  0.00288739      24.5603
  0.00289094      24.5908
  0.00289339      24.6183
  0.00289681      24.6517
  0.00289878      24.6895
  0.00290283      24.7092
  0.00290502      24.7423
  0.00290748      24.7696
  0.00291101      24.8005
  0.00291460      24.8301
  0.00291695      24.8598
  0.00292042      24.8921
  0.00292278      24.9214
  0.00292617      24.9554
  0.00292979      24.9845
  0.00293220      25.0128
  0.00293584      25.0413
  0.00293795      25.0760
  0.00295207      25.1957
  0.00295427      25.2283
  0.00295796      25.2556
  0.00296050      25.2808
  0.00296381      25.3161
  0.00296596      25.3497
  0.00296957      25.3787
  0.00297184      25.4098
  0.00297538      25.4401
  0.00297783      25.4673
  0.00298127      25.4999
  0.00298366      25.5283
  0.00298580      25.5622
  0.00298955      25.5882
  0.00299183      25.6190
  0.00299542      25.6483
  0.00299775      25.6780
  0.00300152      25.7036
  0.00300379      25.7347
  0.00300616      25.7636
  0.00300958      25.7965
  0.00301183      25.8281
  0.00301555      25.8546
  0.00301801      25.8815
  0.00302134      25.9165
  0.00302355      25.9487
  0.00302725      25.9759
  0.00303073      26.0076
  0.00303306      26.0373
  0.00303678      26.0640
  0.00303917      26.0923
  0.00304269      26.1233
  0.00304501      26.1533
  0.00304841      26.1867
  0.00305074      26.2163
  0.00305458      26.2405
  0.00305682      26.2721
  0.00306014      26.3073
  0.00306262      26.3338
  0.00306595      26.3687
  0.00306839      26.3960
  0.00307084      26.4233
  0.00307407      26.4603
  0.00307657      26.4864
  0.00308001      26.5191
  0.00308220      26.5518
  0.00308572      26.5826
  0.00308793      26.6150
  0.00309037      26.6422
  0.00309390      26.6731
  0.00309621      26.7030
  0.00309862      26.7311
  0.00310225      26.7596
  0.00310382      26.7950
  0.00310747      26.8248
  0.00310957      26.8618
  0.00311211      26.8888
  0.00311577      26.9183
  0.00311814      26.9491
  0.00312180      26.9788
  0.00312416      27.0099
  0.00312778      27.0405
  0.00313143      27.0704
  0.00313379      27.1014
  0.00313727      27.1350
  0.00313963      27.1662
  0.00314324      27.1971
  0.00314561      27.2277
  0.00314955      27.2511
  0.00315166      27.2877
  0.00315541      27.3154
  0.00315893      27.3482
  0.00316132      27.3787
  0.00316490      27.4101
  0.00316727      27.4409
  0.00317095      27.4702
  0.00317319      27.5037
  0.00317670      27.5370
  0.00317938      27.5607
  0.00318170      27.5926
  0.00318562      27.6164
  0.00318785      27.6504
  0.00319135      27.6837
  0.00319364      27.7163
  0.00319717      27.7489
  0.00319953      27.7798
  0.00320191      27.8104
  0.00320578      27.8354
  0.00320824      27.8640
  0.00321177      27.8967
  0.00321404      27.9297
  0.00321768      27.9598
  0.00322020      27.9874
  0.00322370      28.0207
  0.00322744      28.0486
  0.00322964      28.0832
  0.00323331      28.1127
  0.00323672      28.1480
  0.00323906      28.1795
  0.00324239      28.2166
  0.00324609      28.2453
  0.00324980      28.2740
  0.00325359      28.3007
  0.00325590      28.3329
  0.00325988      28.3552
  0.00326318      28.3931
  0.00326673      28.4253
  0.00327055      28.4515
  0.00327439      28.4858
  0.00327708      28.5096
  0.00328055      28.5441
  0.00328423      28.5737
  0.00328803      28.6003
  0.00330107      28.7287
  0.00330481      28.7569
  0.00330846      28.7870
  0.00331059      28.8236
  0.00331460      28.8456
  0.00331814      28.8784
  0.00332193      28.9053
  0.00332426      28.9374
  0.00332802      28.9650
  0.00333160      28.9969
  0.00333555      29.0202
  0.00333917      29.0512
  0.00334154      29.0824
  0.00334662      29.1081
  0.00335009      29.1425
  0.00335386      29.1702
  0.00335740      29.2028
  0.00336095      29.2353
  0.00336473      29.2627
  0.00336835      29.2936
  0.00337197      29.3246
  0.00337564      29.3542
  0.00337913      29.3881
  0.00339032      29.4734
  0.00339386      29.5062
  0.00339773      29.5314
  0.00340145      29.5598
  0.00340482      29.5965
  0.00340854      29.6252
  0.00341102      29.6538
  0.00341447      29.6887
  0.00341818      29.7175
  0.00342174      29.7498
  0.00342462      29.7691
  0.00342817      29.8016
  0.00343154      29.8384
  0.00343436      29.8591
  0.00343774      29.8955
  0.00344122      29.9296
  0.00344478      29.9620
  0.00344846      29.9915
  0.00345077      30.0238
  0.00345432      30.0565
  0.00345783      30.0899
  0.00346168      30.1155
  0.00346466      30.1439
  0.00346835      30.1745
  0.00347202      30.2057
  0.00347609      30.2273
  0.00347985      30.2564
  0.00348335      30.2918
  0.00348881      30.3100
  0.00350454      30.3199
  0.00353037      30.3858
  0.00353539      30.4145
  0.00354045      30.4421
  0.00354444      30.4658
  0.00354955      30.4921
  0.00355343      30.5183
  0.00355730      30.5448
  0.00356106      30.5738
  0.00356488      30.6016
  0.00357005      30.6265
  0.00357373      30.6575
  0.00357609      30.6903
  0.00358015      30.7122
  0.00358369      30.7466
  0.00358753      30.7737
  0.00359144      30.7992
  0.00359505      30.8318
  0.00359898      30.8570
  0.00360254      30.8909
  0.00360629      30.9201
  0.00360986      30.9537
  0.00361387      30.9768
  0.00361752      31.0086
  0.00362126      31.0380
  0.00362495      31.0687
  0.00362862      31.1001
  0.00363243      31.1280
  0.00363610      31.1593
  0.00363992      31.1868
  0.00364362      31.2173
  0.00364735      31.2472
  0.00365106      31.2773
  0.00365352      31.3079
  0.00365716      31.3399
  0.00366086      31.3703
  0.00366451      31.4020
  0.00366827      31.4312
  0.00367074      31.4614
  0.00367444      31.4918
  0.00367832      31.5180
  0.00368180      31.5539
  0.00368558      31.5825
  0.00368943      31.6092
  0.00369186      31.6404
  0.00369551      31.6723
  0.00369934      31.6998
  0.00370299      31.7314
  0.00370650      31.7665
  0.00371038      31.7926
  0.00371445      31.8248
  0.00371816      31.8544
  0.00372197      31.8820
  0.00372563      31.9129
  0.00372930      31.9436
  0.00373317      31.9697
  0.00373671      32.0034
  0.00374049      32.0316
  0.00374400      32.0662
  0.00374917      32.0907
  0.00375290      32.1201
  0.00375647      32.1533
  0.00376029      32.1803
  0.00376398      32.2107
  0.00376877      32.2443
  0.00377274      32.2680
  0.00377642      32.2985
  0.00378134      32.3290
  0.00378504      32.3590
  0.00378906      32.3814
  0.00379248      32.4181
  0.00379768      32.4420
  0.00380125      32.4753
  0.00380491      32.5062
  0.00380998      32.5333
  0.00381374      32.5617
  0.00381733      32.5944
  0.00382242      32.6209
  0.00382637      32.6451
  0.00382997      32.6775
  0.00383480      32.7103
  0.00383865      32.7367
  0.00384361      32.7662
  0.00384743      32.7934
  0.00385248      32.8208
  0.00385624      32.8496
  0.00386119      32.8794
  0.00386483      32.9110
  0.00387005      32.9344
  0.00387342      32.9723
  0.00387849      32.9993
  0.00388247      33.0226
  0.00388715      33.0587
  0.00389237      33.0822
  0.00389624      33.1084
  0.00390126      33.1364
  0.00390497      33.1663
  0.00391005      33.1931
  0.00391395      33.2184
  0.00391885      33.2494
  0.00392275      33.2748
  0.00392809      33.2953
  0.00393166      33.3285
  0.00393656      33.3594
  0.00394071      33.3788
  0.00394558      33.4105
  0.00394931      33.4399
  0.00395427      33.4696
  0.00395938      33.4955
  0.00396304      33.5265
  0.00396834      33.5482
  0.00397234      33.5710
  0.00397710      33.6054
  0.00398086      33.6340
  0.00398577      33.6649
  0.00398964      33.6908
  0.00399469      33.7184
  0.00399852      33.7452
  0.00400330      33.7791
  0.00400836      33.8065
  0.00401198      33.8383
  0.00401596      33.8616
  0.00402084      33.8933
  0.00402603      33.9173
  0.00402992      33.9430
  0.00403493      33.9713
  0.00403855      34.0033
  0.00404391      34.0234
  0.00404754      34.0551
  0.00405266      34.0810
  0.00405786      34.1050
  0.00406147      34.1370
  0.00406615      34.1733
  0.00407168      34.1893
  0.00407657      34.2208
  0.00408168      34.2468
  0.00408686      34.2712
  0.00409297      34.3028
  0.00409837      34.3222
  0.00410512      34.3388
  0.00411276      34.3639
  0.00412082      34.3789
  0.00413148      34.3911
  0.00415038      34.2965
  0.00549609      29.2698
  0.02340934       1.6462
  0.02362020       1.2398
  0.02384612       1.0080
  0.02388251       0.9974
  0.02391011       0.9963
  0.02393672       0.9944
  0.02395926       0.9890
  0.02397966       0.9917
  0.02399667       0.9885
  0.02401378       0.9896
  0.02402812       0.9870
  0.02404322       0.9863
  0.02405681       0.9866
  0.02406920       0.9821
  0.02408212       0.9802
  0.02409287       0.9772
  0.02410519       0.9729
  0.02411424       0.9716
  0.02412434       0.9710
  0.02413339       0.9696
  0.02414130       0.9726
  0.02414891       0.9720
  0.02415726       0.9687
  0.02416423       0.9705
  0.02417209       0.9689
  0.02418025       0.9663
  0.02418869       0.9626
  0.02419526       0.9659
  0.02420191       0.9643
  0.02421005       0.9571
  0.02421540       0.9556
  0.02422135       0.9520
  0.02422640       0.9516
  0.02423094       0.9533
  0.02423591       0.9533
  0.02424098       0.9529
  0.02424455       0.9535
  0.02424969       0.9528
  0.02425409       0.9503
