# Supplementary material for: Size effects on the mechanical behavior and the compressive failure strength of concrete: an extensive dataset
Source: Data Brief. 2020 Nov 2;33:106477. doi: 10.1016/j.dib.2020.106477 (PMC7674298; doi:10.1016/j.dib.2020.106477)
Supplement: Supplementary file 1 [file mmc1.zip › Stress_Strain_Data_DIB/C-40x80-mm/C4-B1-16.txt]

      Strain  Stress(MPa)
  0.00000000       0.0000
  0.00002966       0.2731
  0.00002933       0.2702
  0.00002972       0.2737
  0.00002986       0.2750
  0.00002977       0.2742
  0.00002977       0.2742
  0.00002911       0.2681
  0.00002903       0.2673
  0.00002896       0.2667
  0.00002952       0.2719
  0.00002954       0.2721
  0.00002903       0.2673
  0.00002949       0.2716
  0.00002883       0.2655
  0.00002901       0.2672
  0.00002901       0.2672
  0.00002927       0.2696
  0.00002912       0.2682
  0.00002931       0.2699
  0.00002918       0.2687
  0.00002891       0.2662
  0.00002927       0.2696
  0.00002868       0.2641
  0.00002894       0.2665
  0.00002903       0.2673
  0.00002871       0.2644
  0.00002851       0.2626
  0.00002917       0.2686
  0.00002849       0.2624
  0.00002848       0.2623
  0.00002838       0.2614
  0.00002844       0.2620
  0.00002835       0.2611
  0.00002881       0.2653
  0.00002819       0.2597
  0.00002839       0.2615
  0.00002850       0.2625
  0.00002815       0.2593
  0.00002845       0.2620
  0.00002798       0.2577
  0.00002840       0.2615
  0.00002800       0.2578
  0.00002821       0.2598
  0.00002796       0.2575
  0.00002858       0.2632
  0.00002897       0.2668
  0.00002893       0.2664
  0.00002881       0.2653
  0.00002884       0.2656
  0.00002867       0.2640
  0.00002856       0.2630
  0.00002840       0.2615
  0.00002872       0.2646
  0.00002828       0.2605
  0.00002885       0.2657
  0.00002847       0.2622
  0.00002874       0.2647
  0.00002847       0.2622
  0.00002902       0.2673
  0.00002908       0.2678
  0.00002920       0.2689
  0.00002934       0.2702
  0.00002959       0.2725
  0.00002953       0.2720
  0.00002998       0.2762
  0.00002971       0.2736
  0.00003073       0.2830
  0.00003033       0.2794
  0.00003092       0.2848
  0.00003057       0.2815
  0.00003127       0.2880
  0.00003157       0.2907
  0.00003159       0.2909
  0.00003182       0.2930
  0.00003198       0.2945
  0.00003171       0.2920
  0.00003213       0.2959
  0.00003215       0.2961
  0.00003254       0.2997
  0.00003245       0.2988
  0.00003295       0.3035
  0.00003310       0.3048
  0.00003258       0.3001
  0.00003343       0.3079
  0.00003333       0.3070
  0.00003379       0.3112
  0.00003383       0.3115
  0.00003399       0.3130
  0.00003448       0.3175
  0.00003421       0.3151
  0.00003428       0.3157
  0.00003395       0.3126
  0.00003424       0.3154
  0.00003488       0.3213
  0.00003476       0.3201
  0.00003479       0.3204
  0.00003523       0.3244
  0.00003535       0.3255
  0.00003546       0.3266
  0.00003543       0.3263
  0.00003512       0.3234
  0.00003612       0.3326
  0.00003594       0.3310
  0.00003568       0.3286
  0.00003607       0.3322
  0.00003637       0.3349
  0.00003656       0.3367
  0.00003705       0.3413
  0.00003727       0.3433
  0.00003709       0.3416
  0.00003743       0.3447
  0.00003812       0.3511
  0.00003847       0.3543
  0.00003849       0.3545
  0.00003815       0.3513
  0.00003940       0.3629
  0.00003932       0.3622
  0.00004008       0.3691
  0.00003997       0.3682
  0.00004034       0.3716
  0.00004087       0.3764
  0.00004100       0.3776
  0.00004144       0.3816
  0.00004149       0.3821
  0.00004128       0.3802
  0.00004154       0.3826
  0.00004242       0.3906
  0.00004190       0.3859
  0.00004214       0.3881
  0.00004275       0.3937
  0.00004295       0.3955
  0.00004326       0.3985
  0.00004344       0.4001
  0.00004372       0.4026
  0.00004386       0.4039
  0.00004415       0.4066
  0.00004438       0.4088
  0.00004464       0.4112
  0.00004425       0.4075
  0.00004445       0.4094
  0.00004494       0.4139
  0.00004515       0.4158
  0.00004466       0.4113
  0.00004533       0.4175
  0.00004569       0.4208
  0.00004538       0.4180
  0.00004578       0.4216
  0.00004599       0.4236
  0.00004682       0.4312
  0.00004668       0.4299
  0.00004658       0.4290
  0.00004688       0.4317
  0.00004678       0.4309
  0.00004723       0.4349
  0.00004760       0.4384
  0.00004831       0.4449
  0.00004839       0.4457
  0.00004855       0.4471
  0.00004884       0.4498
  0.00004943       0.4552
  0.00005010       0.4614
  0.00005003       0.4608
  0.00005025       0.4628
  0.00005047       0.4649
  0.00005056       0.4656
  0.00005098       0.4695
  0.00005118       0.4714
  0.00005133       0.4728
  0.00005220       0.4808
  0.00005228       0.4815
  0.00005304       0.4884
  0.00005370       0.4946
  0.00005349       0.4926
  0.00005399       0.4973
  0.00005407       0.4980
  0.00005480       0.5047
  0.00005570       0.5130
  0.00005672       0.5224
  0.00005682       0.5233
  0.00005770       0.5314
  0.00005759       0.5304
  0.00005779       0.5322
  0.00005798       0.5340
  0.00005858       0.5395
  0.00005969       0.5497
  0.00006032       0.5556
  0.00006077       0.5597
  0.00006202       0.5712
  0.00006201       0.5711
  0.00006250       0.5756
  0.00006345       0.5844
  0.00006407       0.5901
  0.00006441       0.5932
  0.00006490       0.5977
  0.00006477       0.5965
  0.00006534       0.6018
  0.00006547       0.6029
  0.00006585       0.6064
  0.00006634       0.6109
  0.00006657       0.6131
  0.00006689       0.6160
  0.00006695       0.6166
  0.00006816       0.6277
  0.00006811       0.6272
  0.00006873       0.6330
  0.00006941       0.6392
  0.00006973       0.6422
  0.00006991       0.6438
  0.00007037       0.6481
  0.00007072       0.6513
  0.00007149       0.6584
  0.00007139       0.6575
  0.00007182       0.6614
  0.00007271       0.6697
  0.00007338       0.6759
  0.00007380       0.6797
  0.00007474       0.6884
  0.00007556       0.6959
  0.00007650       0.7045
  0.00007728       0.7118
  0.00007779       0.7164
  0.00007854       0.7234
  0.00007950       0.7322
  0.00008040       0.7405
  0.00008159       0.7515
  0.00008344       0.7684
  0.00008415       0.7750
  0.00008495       0.7824
  0.00008624       0.7942
  0.00008747       0.8056
  0.00008870       0.8169
  0.00008981       0.8272
  0.00009032       0.8318
  0.00009102       0.8382
  0.00009249       0.8519
  0.00009339       0.8601
  0.00009399       0.8656
  0.00009439       0.8693
  0.00009461       0.8713
  0.00009604       0.8845
  0.00009676       0.8911
  0.00009679       0.8914
  0.00009751       0.8981
  0.00009827       0.9050
  0.00009858       0.9079
  0.00009920       0.9136
  0.00009986       0.9197
  0.00010129       0.9328
  0.00010158       0.9355
  0.00010195       0.9389
  0.00010428       0.9604
  0.00010481       0.9653
  0.00010572       0.9737
  0.00010640       0.9799
  0.00010763       0.9912
  0.00010817       0.9962
  0.00010947       1.0082
  0.00011291       1.0398
  0.00011386       1.0487
  0.00011522       1.0611
  0.00011795       1.0863
  0.00011935       1.0992
  0.00011946       1.1002
  0.00012040       1.1089
  0.00012108       1.1151
  0.00012191       1.1227
  0.00012285       1.1314
  0.00012539       1.1549
  0.00012567       1.1574
  0.00012628       1.1630
  0.00012740       1.1734
  0.00012800       1.1789
  0.00012779       1.1769
  0.00012948       1.1925
  0.00012958       1.1934
  0.00013067       1.2035
  0.00013328       1.2275
  0.00013386       1.2328
  0.00013553       1.2482
  0.00013640       1.2562
  0.00013660       1.2581
  0.00013708       1.2624
  0.00013822       1.2730
  0.00013939       1.2838
  0.00014052       1.2942
  0.00014094       1.2980
  0.00014171       1.3051
  0.00014268       1.3141
  0.00014310       1.3180
  0.00014362       1.3227
  0.00014458       1.3316
  0.00014564       1.3414
  0.00014677       1.3517
  0.00014735       1.3571
  0.00014818       1.3647
  0.00014879       1.3703
  0.00015108       1.3914
  0.00015223       1.4020
  0.00015296       1.4087
  0.00015403       1.4186
  0.00015420       1.4201
  0.00015481       1.4258
  0.00015598       1.4366
  0.00015838       1.4587
  0.00015978       1.4715
  0.00016155       1.4879
  0.00016292       1.5005
  0.00016533       1.5226
  0.00016640       1.5325
  0.00016750       1.5427
  0.00016797       1.5470
  0.00016909       1.5573
  0.00017002       1.5658
  0.00017091       1.5741
  0.00017221       1.5860
  0.00017303       1.5936
  0.00017401       1.6026
  0.00017486       1.6104
  0.00017622       1.6230
  0.00018000       1.6578
  0.00018097       1.6667
  0.00018225       1.6785
  0.00018362       1.6911
  0.00018406       1.6952
  0.00018511       1.7048
  0.00018671       1.7196
  0.00018769       1.7285
  0.00019004       1.7503
  0.00019096       1.7587
  0.00019213       1.7695
  0.00019264       1.7742
  0.00019454       1.7917
  0.00019524       1.7981
  0.00019601       1.8052
  0.00019653       1.8100
  0.00019888       1.8317
  0.00019998       1.8418
  0.00020047       1.8463
  0.00020138       1.8547
  0.00020317       1.8712
  0.00020384       1.8773
  0.00020513       1.8892
  0.00020541       1.8918
  0.00020722       1.9085
  0.00020754       1.9114
  0.00020934       1.9280
  0.00021053       1.9389
  0.00021200       1.9525
  0.00021263       1.9583
  0.00021480       1.9782
  0.00021564       1.9860
  0.00021781       2.0060
  0.00021993       2.0256
  0.00022346       2.0580
  0.00022517       2.0738
  0.00022616       2.0829
  0.00022916       2.1105
  0.00022971       2.1155
  0.00023094       2.1269
  0.00023303       2.1462
  0.00023438       2.1586
  0.00023557       2.1696
  0.00023652       2.1783
  0.00023748       2.1871
  0.00023962       2.2069
  0.00024029       2.2130
  0.00024469       2.2535
  0.00024549       2.2609
  0.00024687       2.2736
  0.00024874       2.2909
  0.00024960       2.2988
  0.00025128       2.3142
  0.00025497       2.3483
  0.00025800       2.3761
  0.00026164       2.4097
  0.00026321       2.4242
  0.00026449       2.4360
  0.00026871       2.4748
  0.00026967       2.4836
  0.00027069       2.4930
  0.00027481       2.5310
  0.00027608       2.5426
  0.00027765       2.5572
  0.00027872       2.5670
  0.00028061       2.5844
  0.00028309       2.6072
  0.00028712       2.6443
  0.00028879       2.6597
  0.00028977       2.6687
  0.00029151       2.6848
  0.00029283       2.6969
  0.00029399       2.7076
  0.00029606       2.7267
  0.00029961       2.7593
  0.00030144       2.7762
  0.00030344       2.7946
  0.00030728       2.8300
  0.00031020       2.8569
  0.00031417       2.8935
  0.00031559       2.9065
  0.00032035       2.9503
  0.00032451       2.9887
  0.00032901       3.0301
  0.00033354       3.0719
  0.00033543       3.0893
  0.00033664       3.1004
  0.00033808       3.1136
  0.00033988       3.1303
  0.00034436       3.1715
  0.00034910       3.2151
  0.00034984       3.2220
  0.00035216       3.2433
  0.00035318       3.2527
  0.00035582       3.2771
  0.00035628       3.2813
  0.00035876       3.3041
  0.00036032       3.3185
  0.00036196       3.3336
  0.00036748       3.3845
  0.00036860       3.3947
  0.00037041       3.4114
  0.00037156       3.4221
  0.00037336       3.4386
  0.00037502       3.4538
  0.00037659       3.4683
  0.00037853       3.4862
  0.00037966       3.4966
  0.00038229       3.5208
  0.00038331       3.5302
  0.00038536       3.5491
  0.00038661       3.5606
  0.00038841       3.5772
  0.00039000       3.5918
  0.00039188       3.6091
  0.00039338       3.6230
  0.00039529       3.6405
  0.00039666       3.6532
  0.00039839       3.6691
  0.00039929       3.6774
  0.00040503       3.7303
  0.00040649       3.7437
  0.00040889       3.7658
  0.00041002       3.7762
  0.00041223       3.7965
  0.00041714       3.8418
  0.00041936       3.8622
  0.00042086       3.8761
  0.00042222       3.8886
  0.00042396       3.9046
  0.00042527       3.9166
  0.00042761       3.9382
  0.00042954       3.9560
  0.00043141       3.9732
  0.00043318       3.9896
  0.00043480       4.0045
  0.00043658       4.0208
  0.00043824       4.0361
  0.00044037       4.0557
  0.00044204       4.0711
  0.00044403       4.0895
  0.00044591       4.1068
  0.00044770       4.1233
  0.00044952       4.1400
  0.00045127       4.1561
  0.00045300       4.1721
  0.00045534       4.1936
  0.00045682       4.2073
  0.00045900       4.2273
  0.00046069       4.2429
  0.00046293       4.2635
  0.00046471       4.2799
  0.00046717       4.3026
  0.00046843       4.3142
  0.00047029       4.3313
  0.00047196       4.3467
  0.00047429       4.3681
  0.00047580       4.3820
  0.00047744       4.3971
  0.00047919       4.4133
  0.00048134       4.4330
  0.00048308       4.4491
  0.00048548       4.4712
  0.00048693       4.4845
  0.00048857       4.4996
  0.00049073       4.5196
  0.00049222       4.5333
  0.00049426       4.5520
  0.00049628       4.5707
  0.00049833       4.5896
  0.00050017       4.6065
  0.00050147       4.6184
  0.00050369       4.6389
  0.00050584       4.6587
  0.00050730       4.6721
  0.00050943       4.6918
  0.00051133       4.7093
  0.00051342       4.7285
  0.00051566       4.7491
  0.00051737       4.7649
  0.00051942       4.7837
  0.00052150       4.8029
  0.00052327       4.8193
  0.00052513       4.8363
  0.00052713       4.8548
  0.00052886       4.8707
  0.00053065       4.8872
  0.00053336       4.9122
  0.00053439       4.9216
  0.00053705       4.9461
  0.00053838       4.9584
  0.00054065       4.9793
  0.00054279       4.9990
  0.00054453       5.0151
  0.00054636       5.0319
  0.00054807       5.0477
  0.00055034       5.0686
  0.00055263       5.0896
  0.00055419       5.1040
  0.00055677       5.1278
  0.00055861       5.1447
  0.00056054       5.1625
  0.00056232       5.1789
  0.00056435       5.1976
  0.00056635       5.2160
  0.00056844       5.2352
  0.00056980       5.2478
  0.00057185       5.2666
  0.00057375       5.2841
  0.00057575       5.3026
  0.00057863       5.3291
  0.00058020       5.3436
  0.00058242       5.3640
  0.00058435       5.3818
  0.00058617       5.3985
  0.00058813       5.4166
  0.00059011       5.4348
  0.00059198       5.4520
  0.00059388       5.4695
  0.00059608       5.4898
  0.00059838       5.5110
  0.00059995       5.5254
  0.00060656       5.5864
  0.00060869       5.6059
  0.00061434       5.6580
  0.00061643       5.6773
  0.00062236       5.7318
  0.00062791       5.7830
  0.00063053       5.8070
  0.00063687       5.8654
  0.00063899       5.8850
  0.00064093       5.9028
  0.00064293       5.9213
  0.00064532       5.9433
  0.00065092       5.9948
  0.00065689       6.0499
  0.00066345       6.1102
  0.00066620       6.1356
  0.00066804       6.1525
  0.00067040       6.1743
  0.00067224       6.1912
  0.00067430       6.2102
  0.00067616       6.2273
  0.00067839       6.2479
  0.00068210       6.2820
  0.00068883       6.3441
  0.00069076       6.3618
  0.00069721       6.4212
  0.00069942       6.4415
  0.00070101       6.4562
  0.00070315       6.4759
  0.00070955       6.5349
  0.00071160       6.5537
  0.00071401       6.5759
  0.00071585       6.5929
  0.00071793       6.6120
  0.00072004       6.6315
  0.00072181       6.6478
  0.00072386       6.6667
  0.00073044       6.7273
  0.00073684       6.7862
  0.00073917       6.8076
  0.00074110       6.8254
  0.00074772       6.8864
  0.00075265       6.9317
  0.00075871       6.9876
  0.00076514       7.0468
  0.00076705       7.0644
  0.00076958       7.0877
  0.00077189       7.1090
  0.00078263       7.2079
  0.00078972       7.2732
  0.00079196       7.2938
  0.00079390       7.3117
  0.00079635       7.3343
  0.00079809       7.3503
  0.00080531       7.4167
  0.00080687       7.4311
  0.00080985       7.4586
  0.00081165       7.4752
  0.00081413       7.4980
  0.00081635       7.5185
  0.00081776       7.5314
  0.00082066       7.5582
  0.00082260       7.5760
  0.00082502       7.5983
  0.00082706       7.6171
  0.00082910       7.6359
  0.00083131       7.6562
  0.00083326       7.6742
  0.00083568       7.6965
  0.00083797       7.7175
  0.00084007       7.7369
  0.00084266       7.7607
  0.00084469       7.7794
  0.00084687       7.7995
  0.00084901       7.8192
  0.00085544       7.8785
  0.00085702       7.8930
  0.00085996       7.9201
  0.00086205       7.9393
  0.00086462       7.9630
  0.00087126       8.0241
  0.00087331       8.0430
  0.00087590       8.0669
  0.00087822       8.0883
  0.00088029       8.1073
  0.00088249       8.1276
  0.00088516       8.1522
  0.00088670       8.1664
  0.00088963       8.1933
  0.00089189       8.2142
  0.00089413       8.2348
  0.00089705       8.2616
  0.00089949       8.2841
  0.00090153       8.3030
  0.00090403       8.3260
  0.00091141       8.3939
  0.00091388       8.4154
  0.00091635       8.4374
  0.00091882       8.4560
  0.00092129       8.4765
  0.00092376       8.5010
  0.00092746       8.5196
  0.00092993       8.5427
  0.00093240       8.5630
  0.00093487       8.5878
  0.00093734       8.6121
  0.00093980       8.6345
  0.00094227       8.6531
  0.00094474       8.6711
  0.00094721       8.6939
  0.00094968       8.7178
  0.00095832       8.7855
  0.00096079       8.8059
  0.00096326       8.8295
  0.00096573       8.8463
  0.00096820       8.8743
  0.00097067       8.8942
  0.00097314       8.9159
  0.00097561       8.9390
  0.00097808       8.9633
  0.00098055       8.9839
  0.00098301       9.0045
  0.00098548       9.0300
  0.00098919       9.0489
  0.00099166       9.0786
  0.00099413       9.0975
  0.00099659       9.1220
  0.00099906       9.1444
  0.00100153       9.1665
  0.00101017       9.2351
  0.00101264       9.2563
  0.00101511       9.2771
  0.00101758       9.3045
  0.00102129       9.3290
  0.00102376       9.3490
  0.00102622       9.3753
  0.00102869       9.3965
  0.00103240       9.4168
  0.00103487       9.4377
  0.00103734       9.4616
  0.00103980       9.4876
  0.00104227       9.5106
  0.00104598       9.5368
  0.00104845       9.5600
  0.00105092       9.5825
  0.00105338       9.6059
  0.00105585       9.6219
  0.00105956       9.6465
  0.00106203       9.6723
  0.00106450       9.6971
  0.00106697       9.7228
  0.00107561       9.7887
  0.00107808       9.8130
  0.00108055       9.8382
  0.00108425       9.8608
  0.00108672       9.8764
  0.00108919       9.9091
  0.00109166       9.9240
  0.00109413       9.9533
  0.00109783       9.9736
  0.00110030       9.9939
  0.00110277      10.0165
  0.00110524      10.0487
  0.00110771      10.0734
  0.00111017      10.0923
  0.00111882      10.1669
  0.00112129      10.1859
  0.00112376      10.2075
  0.00113240      10.2861
  0.00113487      10.3113
  0.00113734      10.3293
  0.00113980      10.3618
  0.00114227      10.3747
  0.00114474      10.4042
  0.00114721      10.4274
  0.00114968      10.4522
  0.00115215      10.4771
  0.00116326      10.6014
  0.00116573      10.6196
  0.00116820      10.6481
  0.00117067      10.6725
  0.00117314      10.6976
  0.00117561      10.7220
  0.00117808      10.7450
  0.00118178      10.7690
  0.00118425      10.7919
  0.00118672      10.8198
  0.00118919      10.8487
  0.00119166      10.8716
  0.00119413      10.8962
  0.00119659      10.9217
  0.00119906      10.9496
  0.00120771      11.0196
  0.00121017      11.0493
  0.00121264      11.0744
  0.00121635      11.0989
  0.00121882      11.1163
  0.00122129      11.1433
  0.00122376      11.1691
  0.00122622      11.1913
  0.00122993      11.2205
  0.00123240      11.2457
  0.00123487      11.2716
  0.00123734      11.2946
  0.00124598      11.3755
  0.00124845      11.3983
  0.00125092      11.4201
  0.00125956      11.4960
  0.00127067      11.6034
  0.00127314      11.6208
  0.00127561      11.6563
  0.00128425      11.7350
  0.00128672      11.7587
  0.00128919      11.7821
  0.00129783      11.8614
  0.00130400      11.9366
  0.00130647      11.9612
  0.00130894      11.9879
  0.00131141      12.0101
  0.00131511      12.0418
  0.00131758      12.0643
  0.00132005      12.0920
  0.00132252      12.1162
  0.00132499      12.1489
  0.00132746      12.1658
  0.00132993      12.1956
  0.00133363      12.2220
  0.00133610      12.2469
  0.00133857      12.2724
  0.00134104      12.2984
  0.00134968      12.3754
  0.00135338      12.4041
  0.00136450      12.5049
  0.00136697      12.5346
  0.00137067      12.5602
  0.00137314      12.5803
  0.00137561      12.6110
  0.00137931      12.6356
  0.00138178      12.6622
  0.00138548      12.6859
  0.00138795      12.7159
  0.00139042      12.7496
  0.00139413      12.7689
  0.00139659      12.7951
  0.00140277      12.8514
  0.00141141      12.9285
  0.00142129      13.0134
  0.00142376      13.0426
  0.00142622      13.0676
  0.00143610      13.1442
  0.00143857      13.1740
  0.00144104      13.1996
  0.00144474      13.2265
  0.00144721      13.2549
  0.00145092      13.2780
  0.00145338      13.3052
  0.00145585      13.3298
  0.00145956      13.3573
  0.00146203      13.3846
  0.00146573      13.4109
  0.00146820      13.4376
  0.00147808      13.5165
  0.00148055      13.5486
  0.00148425      13.5738
  0.00148672      13.5994
  0.00149659      13.6737
  0.00149906      13.7076
  0.00150277      13.7246
  0.00150524      13.7587
  0.00150771      13.7827
  0.00151141      13.8105
  0.00151388      13.8374
  0.00151758      13.8649
  0.00152129      13.8903
  0.00152376      13.9191
  0.00152993      13.9753
  0.00153980      14.0559
  0.00154227      14.0835
  0.00154845      14.1312
  0.00155832      14.2137
  0.00156820      14.2994
  0.00157067      14.3236
  0.00157931      14.4050
  0.00158301      14.4336
  0.00158548      14.4602
  0.00159536      14.5488
  0.00159783      14.5732
  0.00160153      14.5980
  0.00160400      14.6259
  0.00161388      14.7090
  0.00161635      14.7375
  0.00162005      14.7594
  0.00162252      14.7880
  0.00162869      14.8414
  0.00163857      14.9285
  0.00164104      14.9528
  0.00164721      15.0050
  0.00165709      15.0914
  0.00165956      15.1179
  0.00166326      15.1437
  0.00166573      15.1718
  0.00166943      15.2037
  0.00167561      15.2558
  0.00168548      15.3407
  0.00168795      15.3693
  0.00169166      15.3942
  0.00169536      15.4198
  0.00169783      15.4495
  0.00170771      15.5386
  0.00171758      15.6253
  0.00172005      15.6481
  0.00172376      15.6780
  0.00172622      15.7028
  0.00173487      15.7852
  0.00173857      15.8127
  0.00174104      15.8374
  0.00174351      15.8705
  0.00174721      15.9038
  0.00174968      15.9275
  0.00175832      16.0100
  0.00176203      16.0371
  0.00176450      16.0714
  0.00177437      16.1547
  0.00177684      16.1853
  0.00178055      16.2098
  0.00178301      16.2335
  0.00179289      16.3256
  0.00179536      16.3535
  0.00179906      16.3803
  0.00180153      16.4109
  0.00180524      16.4385
  0.00180894      16.4684
  0.00181141      16.4986
  0.00182129      16.5751
  0.00182376      16.6097
  0.00182746      16.6338
  0.00182993      16.6650
  0.00183363      16.6978
  0.00183734      16.7245
  0.00183980      16.7538
  0.00184351      16.7818
  0.00184968      16.8429
  0.00185956      16.9248
  0.00186326      16.9513
  0.00186573      16.9837
  0.00186943      17.0154
  0.00187190      17.0391
  0.00188178      17.1275
  0.00189413      17.2441
  0.00189783      17.2743
  0.00190030      17.3034
  0.00190647      17.3640
  0.00191635      17.4557
  0.00192005      17.4849
  0.00192252      17.5146
  0.00192622      17.5447
  0.00192869      17.5739
  0.00193857      17.6641
  0.00194845      17.7528
  0.00195832      17.8370
  0.00196203      17.8711
  0.00197190      17.9591
  0.00198178      18.0476
  0.00199166      18.1401
  0.00199536      18.1748
  0.00199783      18.2039
  0.00200153      18.2332
  0.00200524      18.2585
  0.00201511      18.3450
  0.00201882      18.3770
  0.00202129      18.4049
  0.00202499      18.4367
  0.00202869      18.4659
  0.00203116      18.4991
  0.00204474      18.6150
  0.00204845      18.6518
  0.00205092      18.6810
  0.00205462      18.7100
  0.00205832      18.7428
  0.00206079      18.7723
  0.00207067      18.8669
  0.00208055      18.9537
  0.00209042      19.0517
  0.00209413      19.0833
  0.00210400      19.1769
  0.00210771      19.2082
  0.00211758      19.2999
  0.00212129      19.3297
  0.00213116      19.4174
  0.00213487      19.4493
  0.00214474      19.5421
  0.00214845      19.5745
  0.00215215      19.6052
  0.00215462      19.6354
  0.00215832      19.6666
  0.00216203      19.6989
  0.00216573      19.7310
  0.00216820      19.7616
  0.00217190      19.7882
  0.00217561      19.8204
  0.00217931      19.8521
  0.00218178      19.8807
  0.00218548      19.9111
  0.00218919      19.9417
  0.00219166      19.9699
  0.00219536      20.0004
  0.00219906      20.0322
  0.00220153      20.0658
  0.00220524      20.0903
  0.00220894      20.1245
  0.00221141      20.1565
  0.00221511      20.1914
  0.00222499      20.2749
  0.00223487      20.3715
  0.00224474      20.4629
  0.00224845      20.5002
  0.00225832      20.5912
  0.00226203      20.6246
  0.00227190      20.7151
  0.00227561      20.7457
  0.00227931      20.7766
  0.00228301      20.8097
  0.00228548      20.8380
  0.00228919      20.8717
  0.00229289      20.9047
  0.00229536      20.9282
  0.00229906      20.9562
  0.00230277      20.9893
  0.00230647      21.0216
  0.00231017      21.0535
  0.00231264      21.0836
  0.00231635      21.1154
  0.00232005      21.1504
  0.00232252      21.1833
  0.00232622      21.2070
  0.00232993      21.2406
  0.00233980      21.3317
  0.00234351      21.3658
  0.00234598      21.3956
  0.00234968      21.4289
  0.00235215      21.4579
  0.00235585      21.4913
  0.00235956      21.5234
  0.00236203      21.5555
  0.00236573      21.5849
  0.00237561      21.6784
  0.00238548      21.7755
  0.00239536      21.8647
  0.00240524      21.9648
  0.00240894      21.9964
  0.00241882      22.0942
  0.00242252      22.1237
  0.00242622      22.1589
  0.00242993      22.1894
  0.00243363      22.2219
  0.00243610      22.2501
  0.00243980      22.2847
  0.00244351      22.3123
  0.00244721      22.3421
  0.00245092      22.3811
  0.00246079      22.4749
  0.00246450      22.5037
  0.00246820      22.5399
  0.00247190      22.5716
  0.00247561      22.6028
  0.00247808      22.6307
  0.00248178      22.6612
  0.00248548      22.6908
  0.00248919      22.7254
  0.00249906      22.8170
  0.00250894      22.9122
  0.00251264      22.9439
  0.00251635      22.9812
  0.00252622      23.0742
  0.00252993      23.1023
  0.00253363      23.1357
  0.00253610      23.1683
  0.00253980      23.2001
  0.00254351      23.2322
  0.00254721      23.2638
  0.00254968      23.2971
  0.00255338      23.3321
  0.00255709      23.3631
  0.00255956      23.3929
  0.00256326      23.4279
  0.00256697      23.4580
  0.00257067      23.4902
  0.00257437      23.5184
  0.00258055      23.5876
  0.00259166      23.6825
  0.00259536      23.7162
  0.00259906      23.7496
  0.00260277      23.7821
  0.00261264      23.8804
  0.00261635      23.9113
  0.00262005      23.9412
  0.00262993      24.0404
  0.00263363      24.0738
  0.00264351      24.1635
  0.00264721      24.1996
  0.00265092      24.2281
  0.00265338      24.2616
  0.00265709      24.2974
  0.00266079      24.3255
  0.00266326      24.3609
  0.00266697      24.3865
  0.00267684      24.4797
  0.00268672      24.5822
  0.00269659      24.6724
  0.00270030      24.7072
  0.00271017      24.8001
  0.00271388      24.8352
  0.00272005      24.9014
  0.00273487      25.0305
  0.00273857      25.0647
  0.00275215      25.1956
  0.00275585      25.2350
  0.00275956      25.2669
  0.00276203      25.2975
  0.00276573      25.3261
  0.00276943      25.3575
  0.00277314      25.3928
  0.00277684      25.4272
  0.00277931      25.4511
  0.00278301      25.4840
  0.00278672      25.5201
  0.00279042      25.5513
  0.00279289      25.5868
  0.00279659      25.6166
  0.00280030      25.6508
  0.00281017      25.7510
  0.00281388      25.7806
  0.00282376      25.8728
  0.00283363      25.9679
  0.00283734      26.0025
  0.00283980      26.0339
  0.00284351      26.0696
  0.00284721      26.0998
  0.00285709      26.1963
  0.00286079      26.2346
  0.00286450      26.2616
  0.00287437      26.3619
  0.00287808      26.3904
  0.00288178      26.4200
  0.00288548      26.4566
  0.00288919      26.4857
  0.00289289      26.5181
  0.00289659      26.5500
  0.00290030      26.5855
  0.00290400      26.6212
  0.00290771      26.6494
  0.00291141      26.6813
  0.00291511      26.7178
  0.00291882      26.7504
  0.00292252      26.7830
  0.00292622      26.8153
  0.00292993      26.8431
  0.00293363      26.8807
  0.00293734      26.9124
  0.00294104      26.9478
  0.00294351      26.9791
  0.00294721      27.0117
  0.00295092      27.0472
  0.00295462      27.0808
  0.00295832      27.1105
  0.00296820      27.2071
  0.00297190      27.2388
  0.00297561      27.2722
  0.00297808      27.3096
  0.00298178      27.3416
  0.00298548      27.3718
  0.00298919      27.4047
  0.00299166      27.4350
  0.00299536      27.4678
  0.00299906      27.5015
  0.00300277      27.5301
  0.00301264      27.6270
  0.00301635      27.6636
  0.00302005      27.6860
  0.00302376      27.7252
  0.00302746      27.7577
  0.00302993      27.7885
  0.00304104      27.8893
  0.00304474      27.9263
  0.00304845      27.9540
  0.00305215      27.9914
  0.00305585      28.0228
  0.00305956      28.0568
  0.00306326      28.0878
  0.00306697      28.1209
  0.00307684      28.2203
  0.00308055      28.2517
  0.00308425      28.2882
  0.00308795      28.3184
  0.00309166      28.3506
  0.00309536      28.3820
  0.00310524      28.4889
  0.00310894      28.5184
  0.00311882      28.6195
  0.00312252      28.6488
  0.00312622      28.6814
  0.00312869      28.7129
  0.00313240      28.7458
  0.00313610      28.7808
  0.00313980      28.8188
  0.00314227      28.8456
  0.00314598      28.8772
  0.00314968      28.9207
  0.00315338      28.9496
  0.00315585      28.9833
  0.00315956      29.0134
  0.00316326      29.0476
  0.00316697      29.0833
  0.00316943      29.1139
  0.00317314      29.1424
  0.00317684      29.1749
  0.00318055      29.2062
  0.00319042      29.3128
  0.00319413      29.3462
  0.00319783      29.3744
  0.00320153      29.4032
  0.00320524      29.4406
  0.00320894      29.4689
  0.00321882      29.5693
  0.00322252      29.6006
  0.00322622      29.6270
  0.00322993      29.6649
  0.00323363      29.7002
  0.00323734      29.7276
  0.00324721      29.8334
  0.00325092      29.8689
  0.00325462      29.8961
  0.00325832      29.9364
  0.00326079      29.9624
  0.00326450      29.9986
  0.00326820      30.0318
  0.00327190      30.0688
  0.00327561      30.0967
  0.00327808      30.1312
  0.00328178      30.1619
  0.00328548      30.1966
  0.00328795      30.2314
  0.00329166      30.2681
  0.00329536      30.2961
  0.00329906      30.3292
  0.00330894      30.4326
  0.00331264      30.4589
  0.00331635      30.4945
  0.00332252      30.5637
  0.00333240      30.6578
  0.00333610      30.6959
  0.00333857      30.7180
  0.00334227      30.7545
  0.00334598      30.7861
  0.00334845      30.8241
  0.00335215      30.8519
  0.00335585      30.8875
  0.00335832      30.9172
  0.00336203      30.9542
  0.00336573      30.9863
  0.00336943      31.0157
  0.00337190      31.0528
  0.00337561      31.0836
  0.00337931      31.1166
  0.00338301      31.1480
  0.00338548      31.1773
  0.00338919      31.2093
  0.00339289      31.2473
  0.00339536      31.2770
  0.00339906      31.3149
  0.00340277      31.3429
  0.00340647      31.3760
  0.00340894      31.4104
  0.00341264      31.4472
  0.00341635      31.4766
  0.00341882      31.5116
  0.00342252      31.5445
  0.00342622      31.5780
  0.00342869      31.6125
  0.00343240      31.6412
  0.00343610      31.6797
  0.00343857      31.7143
  0.00344845      31.8081
  0.00345832      31.9097
  0.00346820      32.0070
  0.00347067      32.0442
  0.00347437      32.0771
  0.00347808      32.1145
  0.00348178      32.1416
  0.00348425      32.1796
  0.00348795      32.2078
  0.00349166      32.2403
  0.00349413      32.2749
  0.00349783      32.3095
  0.00350153      32.3382
  0.00350524      32.3749
  0.00350771      32.4062
  0.00351141      32.4351
  0.00351388      32.4716
  0.00351758      32.4968
  0.00352129      32.5312
  0.00352499      32.5655
  0.00352746      32.5995
  0.00353116      32.6355
  0.00353487      32.6688
  0.00353857      32.7048
  0.00354845      32.7988
  0.00355832      32.8959
  0.00356203      32.9343
  0.00356450      32.9682
  0.00356820      32.9997
  0.00357190      33.0328
  0.00357437      33.0640
  0.00357808      33.0979
  0.00358178      33.1289
  0.00358425      33.1611
  0.00359042      33.2196
  0.00360030      33.3261
  0.00361017      33.4247
  0.00361264      33.4569
  0.00361635      33.4889
  0.00362005      33.5183
  0.00362252      33.5559
  0.00362622      33.5834
  0.00362993      33.6244
  0.00363240      33.6568
  0.00363610      33.6840
  0.00364598      33.7906
  0.00364968      33.8231
  0.00365338      33.8579
  0.00365585      33.8892
  0.00365956      33.9231
  0.00366943      34.0227
  0.00367931      34.1190
  0.00368301      34.1533
  0.00369289      34.2519
  0.00370277      34.3523
  0.00371264      34.4510
  0.00371635      34.4886
  0.00372252      34.5418
  0.00373240      34.6427
  0.00373610      34.6854
  0.00373857      34.7205
  0.00374227      34.7475
  0.00374474      34.7814
  0.00375462      34.8796
  0.00376450      34.9835
  0.00377437      35.0726
  0.00377684      35.1159
  0.00378055      35.1450
  0.00378425      35.1838
  0.00378672      35.2203
  0.00379042      35.2454
  0.00379413      35.2784
  0.00379783      35.3129
  0.00380030      35.3486
  0.00380400      35.3776
  0.00380771      35.4161
  0.00381141      35.4518
  0.00382129      35.5481
  0.00382499      35.5818
  0.00383487      35.6818
  0.00383857      35.7149
  0.00384845      35.8159
  0.00385215      35.8474
  0.00386203      35.9469
  0.00386573      35.9820
  0.00386943      36.0114
  0.00387190      36.0509
  0.00387561      36.0767
  0.00387931      36.1132
  0.00389536      36.2716
  0.00390647      36.4064
  0.00390894      36.4445
  0.00391758      36.5417
  0.00392129      36.5782
  0.00392993      36.6778
  0.00394227      36.8059
  0.00394598      36.8361
  0.00394968      36.8725
  0.00395338      36.9033
  0.00395585      36.9360
  0.00395956      36.9727
  0.00396326      37.0065
  0.00396697      37.0350
  0.00397067      37.0709
  0.00398055      37.1672
  0.00398425      37.1980
  0.00399413      37.2982
  0.00399783      37.3320
  0.00400153      37.3643
  0.00400400      37.4007
  0.00400771      37.4291
  0.00401758      37.5385
  0.00402129      37.5606
  0.00402499      37.5951
  0.00402746      37.6249
  0.00403116      37.6580
  0.00403487      37.6897
  0.00403857      37.7216
  0.00404104      37.7557
  0.00404474      37.7859
  0.00404845      37.8215
  0.00405215      37.8551
  0.00405585      37.8903
  0.00405832      37.9226
  0.00406203      37.9539
  0.00406573      37.9839
  0.00407561      38.0808
  0.00407931      38.1184
  0.00408301      38.1510
  0.00408672      38.1826
  0.00409042      38.2133
  0.00409413      38.2470
  0.00409783      38.2762
  0.00410153      38.3184
  0.00410524      38.3488
  0.00410894      38.3826
  0.00411264      38.4119
  0.00411635      38.4469
  0.00412005      38.4809
  0.00412376      38.5116
  0.00412746      38.5498
  0.00413116      38.5781
  0.00413487      38.6186
  0.00413857      38.6433
  0.00414227      38.6800
  0.00414598      38.7121
  0.00414968      38.7485
  0.00415338      38.7814
  0.00415709      38.8135
  0.00416079      38.8432
  0.00416450      38.8793
  0.00416820      38.9148
  0.00417190      38.9469
  0.00417561      38.9763
  0.00417931      39.0115
  0.00418301      39.0419
  0.00418672      39.0788
  0.00419659      39.1767
  0.00420030      39.2083
  0.00420400      39.2434
  0.00420771      39.2729
  0.00421141      39.3070
  0.00421511      39.3403
  0.00421882      39.3715
  0.00422252      39.4066
  0.00422622      39.4383
  0.00422993      39.4753
  0.00423363      39.5065
  0.00423734      39.5440
  0.00424104      39.5735
  0.00424474      39.6118
  0.00424845      39.6444
  0.00425215      39.6744
  0.00425585      39.7108
  0.00425956      39.7404
  0.00426326      39.7715
  0.00426697      39.8079
  0.00427067      39.8371
  0.00427561      39.8723
  0.00427931      39.9101
  0.00428301      39.9413
  0.00428672      39.9762
  0.00429042      40.0087
  0.00429536      40.0386
  0.00429906      40.0708
  0.00430277      40.1079
  0.00430647      40.1408
  0.00431017      40.1766
  0.00431511      40.2112
  0.00431882      40.2475
  0.00432252      40.2843
  0.00432622      40.3110
  0.00432993      40.3437
  0.00433487      40.3780
  0.00433857      40.4137
  0.00434227      40.4507
  0.00434598      40.4778
  0.00434968      40.5144
  0.00435338      40.5468
  0.00435832      40.5828
  0.00436203      40.6184
  0.00436573      40.6492
  0.00436943      40.6822
  0.00437314      40.7141
  0.00437684      40.7449
  0.00438055      40.7766
  0.00438425      40.8079
  0.00438919      40.8473
  0.00439289      40.8839
  0.00439659      40.9090
  0.00440030      40.9428
  0.00440400      40.9710
  0.00440894      41.0146
  0.00441264      41.0451
  0.00441635      41.0769
  0.00442005      41.1155
  0.00442499      41.1475
  0.00442869      41.1826
  0.00443240      41.2150
  0.00443734      41.2474
  0.00444104      41.2828
  0.00444474      41.3149
  0.00444968      41.3530
  0.00445338      41.3842
  0.00445709      41.4151
  0.00446203      41.4445
  0.00446573      41.4869
  0.00446943      41.5136
  0.00447437      41.5551
  0.00447808      41.5849
  0.00448178      41.6150
  0.00448672      41.6478
  0.00449042      41.6812
  0.00449413      41.7145
  0.00449906      41.7493
  0.00450277      41.7845
  0.00450647      41.8146
  0.00451017      41.8471
  0.00451511      41.8753
  0.00451882      41.9177
  0.00452252      41.9505
  0.00452622      41.9830
  0.00453116      42.0192
  0.00453487      42.0475
  0.00453857      42.0803
  0.00454351      42.1097
  0.00454721      42.1417
  0.00455092      42.1755
  0.00455462      42.2070
  0.00455956      42.2429
  0.00456326      42.2725
  0.00456820      42.3072
  0.00457190      42.3416
  0.00457561      42.3739
  0.00458055      42.4111
  0.00458425      42.4364
  0.00458919      42.4725
  0.00459289      42.5070
  0.00459659      42.5412
  0.00460153      42.5740
  0.00460524      42.6051
  0.00461017      42.6406
  0.00461388      42.6737
  0.00461882      42.7040
  0.00462252      42.7345
  0.00462746      42.7742
  0.00463116      42.8052
  0.00463610      42.8408
  0.00463980      42.8720
  0.00464474      42.9024
  0.00464845      42.9400
  0.00465338      42.9699
  0.00465709      43.0063
  0.00466079      43.0355
  0.00466573      43.0728
  0.00466943      43.1031
  0.00467437      43.1388
  0.00467808      43.1701
  0.00468178      43.1998
  0.00468672      43.2370
  0.00469042      43.2684
  0.00469536      43.3027
  0.00469906      43.3362
  0.00470400      43.3707
  0.00470894      43.4011
  0.00471264      43.4344
  0.00471758      43.4671
  0.00472129      43.5001
  0.00472622      43.5342
  0.00473116      43.5652
  0.00473487      43.5983
  0.00473980      43.6336
  0.00474474      43.6676
  0.00474845      43.6930
  0.00475338      43.7314
  0.00475832      43.7660
  0.00476326      43.7980
  0.00476697      43.8341
  0.00477190      43.8605
  0.00477684      43.8998
  0.00478055      43.9272
  0.00478548      43.9610
  0.00479042      43.9931
  0.00479413      44.0307
  0.00479906      44.0597
  0.00480400      44.0929
  0.00480771      44.1243
  0.00481264      44.1600
  0.00481635      44.1943
  0.00482129      44.2255
  0.00482622      44.2561
  0.00482993      44.2897
  0.00483487      44.3227
  0.00483857      44.3538
  0.00484351      44.3900
  0.00484845      44.4255
  0.00485215      44.4562
  0.00485709      44.4895
  0.00486203      44.5203
  0.00486573      44.5558
  0.00487067      44.5889
  0.00487561      44.6228
  0.00488055      44.6560
  0.00488425      44.6869
  0.00488919      44.7197
  0.00489413      44.7486
  0.00489906      44.7813
  0.00490400      44.8154
  0.00490894      44.8481
  0.00491388      44.8856
  0.00491758      44.9188
  0.00492252      44.9487
  0.00494845      45.1157
  0.00495338      45.1456
  0.00495832      45.1755
  0.00497314      45.2773
  0.00497808      45.3023
  0.00500647      45.4967
  0.00501141      45.5275
  0.00501635      45.5601
  0.00502129      45.5843
  0.00504227      45.7161
  0.00504721      45.7479
  0.00505215      45.7777
  0.00505709      45.8109
  0.00506203      45.8399
  0.00506697      45.8734
  0.00507314      45.9038
  0.00507808      45.9325
  0.00508301      45.9613
  0.00508795      45.9986
  0.00509289      46.0301
  0.00509906      46.0630
  0.00510400      46.0946
  0.00510894      46.1252
  0.00511388      46.1567
  0.00511882      46.1881
  0.00512376      46.2222
  0.00512869      46.2484
  0.00513363      46.2805
  0.00513857      46.3123
  0.00514351      46.3443
  0.00514845      46.3787
  0.00515338      46.4082
  0.00515832      46.4381
  0.00516326      46.4682
  0.00516820      46.4938
  0.00517437      46.5217
  0.00517931      46.5484
  0.00518425      46.5745
  0.00518919      46.6060
  0.00519536      46.6362
  0.00520030      46.6604
  0.00520524      46.6935
  0.00521141      46.7196
  0.00521635      46.7494
  0.00522252      46.7710
  0.00522869      46.7984
  0.00523487      46.8198
  0.00524104      46.8532
  0.00524721      46.8702
  0.00525462      46.8982
  0.00526079      46.9170
  0.00526820      46.9386
  0.00527684      46.9585
  0.00528425      46.9778
  0.00529166      46.9993
  0.00530030      47.0093
  0.00530894      47.0195
  0.00532005      47.0212
  0.00533487      47.0080
  0.00535585      46.9761
  0.00538425      46.8928
  0.00543980      43.3364
  0.02437684      19.7526
  0.05107190       1.3015
  0.05119783       0.3693
  0.05122005       0.3614
  0.05123487       0.3565
  0.05124968       0.3495
  0.05126079       0.3466
  0.05126943       0.3453
  0.05127561       0.3430
  0.05128055       0.3400
  0.05128548       0.3368
  0.05128919       0.3346
  0.05129289       0.3308
  0.05129536       0.3306
  0.05130030       0.3274
  0.05130153       0.3181
  0.05130277       0.3143
  0.05130400       0.3085
  0.05130400       0.3023
  0.05130277       0.2974
  0.05130153       0.2999
  0.05130030       0.2970
  0.05129906       0.2951
  0.05129906       0.2931
  0.05129906       0.2914
  0.05129906       0.2917
  0.05129906       0.2927
  0.05129906       0.2914
  0.05129906       0.2890
  0.05130030       0.2877
  0.05130153       0.2851
  0.05130277       0.2836
