# Supplementary material for: Size effects on the mechanical behavior and the compressive failure strength of concrete: an extensive dataset
Source: Data Brief. 2020 Nov 2;33:106477. doi: 10.1016/j.dib.2020.106477 (PMC7674298; doi:10.1016/j.dib.2020.106477)
Supplement: Supplementary file 1 [file mmc1.zip › Stress_Strain_Data_DIB/C-40x80-mm/C4-B1-17.txt]

      Strain  Stress(MPa)
  0.00000000       0.0000
  0.00004188       0.5933
  0.00004174       0.5913
  0.00004173       0.5913
  0.00004196       0.5944
  0.00004209       0.5964
  0.00004195       0.5943
  0.00004215       0.5971
  0.00004254       0.6027
  0.00004245       0.6015
  0.00004279       0.6063
  0.00004291       0.6080
  0.00004304       0.6098
  0.00004339       0.6148
  0.00004384       0.6212
  0.00004493       0.6365
  0.00004617       0.6541
  0.00004599       0.6516
  0.00004656       0.6596
  0.00004695       0.6652
  0.00004735       0.6709
  0.00004748       0.6728
  0.00004815       0.6822
  0.00004840       0.6858
  0.00004960       0.7027
  0.00004942       0.7002
  0.00005032       0.7129
  0.00005036       0.7135
  0.00005052       0.7158
  0.00005110       0.7239
  0.00005285       0.7487
  0.00005290       0.7495
  0.00005315       0.7531
  0.00005368       0.7606
  0.00005402       0.7654
  0.00005442       0.7709
  0.00005533       0.7840
  0.00005561       0.7878
  0.00005609       0.7947
  0.00005667       0.8029
  0.00005727       0.8114
  0.00005768       0.8172
  0.00005847       0.8285
  0.00005870       0.8316
  0.00005899       0.8357
  0.00005930       0.8401
  0.00006027       0.8539
  0.00006114       0.8662
  0.00006116       0.8665
  0.00006217       0.8808
  0.00006266       0.8877
  0.00006324       0.8959
  0.00006350       0.8996
  0.00006420       0.9096
  0.00006537       0.9261
  0.00006564       0.9299
  0.00006579       0.9321
  0.00006659       0.9434
  0.00006716       0.9516
  0.00006807       0.9643
  0.00006847       0.9701
  0.00006915       0.9797
  0.00006989       0.9902
  0.00007048       0.9986
  0.00007143       1.0120
  0.00007204       1.0206
  0.00007252       1.0274
  0.00007331       1.0386
  0.00007381       1.0457
  0.00007402       1.0487
  0.00007507       1.0636
  0.00007529       1.0667
  0.00007641       1.0826
  0.00007682       1.0884
  0.00007745       1.0973
  0.00007785       1.1030
  0.00007880       1.1164
  0.00007925       1.1228
  0.00007993       1.1324
  0.00008049       1.1404
  0.00008108       1.1487
  0.00008170       1.1575
  0.00008275       1.1725
  0.00008303       1.1764
  0.00008369       1.1857
  0.00008470       1.2000
  0.00008517       1.2067
  0.00008583       1.2161
  0.00008623       1.2217
  0.00008749       1.2395
  0.00008752       1.2399
  0.00008856       1.2548
  0.00008965       1.2701
  0.00008970       1.2709
  0.00009023       1.2783
  0.00009131       1.2936
  0.00009212       1.3051
  0.00009252       1.3109
  0.00009296       1.3171
  0.00009401       1.3319
  0.00009478       1.3428
  0.00009519       1.3486
  0.00009603       1.3606
  0.00009652       1.3675
  0.00009722       1.3774
  0.00009790       1.3871
  0.00009890       1.4012
  0.00009934       1.4074
  0.00010036       1.4219
  0.00010117       1.4334
  0.00010202       1.4455
  0.00010242       1.4511
  0.00010336       1.4644
  0.00010386       1.4715
  0.00010460       1.4819
  0.00010527       1.4915
  0.00010623       1.5050
  0.00010722       1.5190
  0.00010776       1.5267
  0.00010824       1.5336
  0.00010926       1.5480
  0.00011158       1.5809
  0.00011237       1.5920
  0.00011339       1.6064
  0.00011428       1.6191
  0.00011463       1.6241
  0.00011581       1.6407
  0.00011633       1.6481
  0.00011720       1.6605
  0.00011773       1.6680
  0.00011837       1.6770
  0.00011909       1.6873
  0.00011996       1.6995
  0.00012127       1.7182
  0.00012146       1.7208
  0.00012201       1.7286
  0.00012295       1.7419
  0.00012378       1.7538
  0.00012475       1.7674
  0.00012516       1.7733
  0.00012616       1.7875
  0.00012666       1.7945
  0.00012985       1.8398
  0.00013038       1.8472
  0.00013085       1.8538
  0.00013166       1.8653
  0.00013247       1.8768
  0.00013316       1.8866
  0.00013430       1.9028
  0.00013475       1.9091
  0.00013548       1.9194
  0.00013637       1.9321
  0.00013759       1.9494
  0.00013837       1.9604
  0.00013903       1.9697
  0.00014239       2.0174
  0.00014284       2.0237
  0.00014401       2.0403
  0.00014462       2.0490
  0.00014568       2.0640
  0.00014658       2.0767
  0.00014728       2.0867
  0.00014835       2.1018
  0.00014916       2.1133
  0.00014985       2.1231
  0.00015064       2.1342
  0.00015118       2.1419
  0.00015176       2.1501
  0.00015260       2.1620
  0.00015344       2.1739
  0.00015414       2.1839
  0.00015767       2.2339
  0.00015856       2.2464
  0.00015940       2.2584
  0.00016017       2.2692
  0.00016121       2.2840
  0.00016194       2.2944
  0.00016280       2.3065
  0.00016366       2.3188
  0.00016465       2.3327
  0.00016521       2.3407
  0.00016642       2.3579
  0.00016723       2.3693
  0.00016791       2.3789
  0.00016876       2.3910
  0.00016996       2.4080
  0.00017028       2.4125
  0.00017118       2.4252
  0.00017212       2.4385
  0.00017306       2.4519
  0.00017389       2.4636
  0.00017463       2.4742
  0.00017548       2.4862
  0.00017663       2.5025
  0.00017735       2.5127
  0.00017858       2.5301
  0.00018110       2.5659
  0.00018226       2.5822
  0.00018309       2.5940
  0.00018414       2.6089
  0.00018511       2.6226
  0.00018581       2.6325
  0.00018654       2.6429
  0.00018737       2.6546
  0.00018822       2.6667
  0.00018903       2.6781
  0.00019004       2.6924
  0.00019106       2.7069
  0.00019140       2.7117
  0.00019234       2.7251
  0.00019328       2.7384
  0.00019427       2.7524
  0.00019516       2.7650
  0.00019597       2.7765
  0.00019663       2.7859
  0.00019724       2.7945
  0.00019869       2.8150
  0.00019959       2.8278
  0.00019996       2.8329
  0.00020113       2.8495
  0.00020189       2.8604
  0.00020262       2.8707
  0.00020365       2.8852
  0.00020438       2.8956
  0.00020830       2.9512
  0.00020928       2.9651
  0.00021011       2.9768
  0.00021109       2.9908
  0.00021206       3.0045
  0.00021311       3.0193
  0.00021361       3.0263
  0.00021449       3.0389
  0.00021543       3.0521
  0.00021639       3.0657
  0.00021679       3.0715
  0.00021767       3.0840
  0.00021862       3.0974
  0.00021961       3.1114
  0.00022051       3.1241
  0.00022165       3.1403
  0.00022231       3.1497
  0.00022351       3.1667
  0.00022397       3.1732
  0.00022496       3.1873
  0.00022591       3.2006
  0.00022675       3.2125
  0.00022743       3.2222
  0.00022856       3.2382
  0.00022951       3.2516
  0.00023024       3.2620
  0.00023110       3.2742
  0.00023204       3.2874
  0.00023284       3.2989
  0.00023358       3.3094
  0.00023470       3.3252
  0.00023553       3.3369
  0.00023628       3.3476
  0.00023734       3.3625
  0.00023809       3.3732
  0.00023856       3.3798
  0.00024006       3.4011
  0.00024091       3.4132
  0.00024184       3.4264
  0.00024269       3.4384
  0.00024372       3.4530
  0.00024457       3.4651
  0.00024532       3.4756
  0.00024616       3.4876
  0.00024719       3.5022
  0.00024823       3.5168
  0.00024883       3.5253
  0.00025005       3.5427
  0.00025071       3.5520
  0.00025181       3.5676
  0.00025252       3.5777
  0.00025358       3.5927
  0.00025474       3.6091
  0.00025532       3.6173
  0.00025649       3.6339
  0.00025745       3.6475
  0.00025833       3.6600
  0.00025914       3.6714
  0.00026013       3.6855
  0.00026120       3.7006
  0.00026210       3.7134
  0.00026302       3.7265
  0.00026391       3.7390
  0.00026469       3.7501
  0.00026571       3.7646
  0.00026630       3.7729
  0.00026735       3.7877
  0.00026805       3.7977
  0.00026887       3.8092
  0.00026998       3.8251
  0.00027055       3.8331
  0.00027175       3.8501
  0.00027279       3.8648
  0.00027376       3.8785
  0.00027480       3.8934
  0.00027588       3.9086
  0.00027651       3.9176
  0.00027756       3.9324
  0.00027839       3.9442
  0.00027939       3.9584
  0.00028032       3.9716
  0.00028111       3.9827
  0.00028222       3.9985
  0.00028308       4.0106
  0.00028377       4.0204
  0.00028462       4.0325
  0.00028576       4.0487
  0.00028643       4.0582
  0.00028741       4.0720
  0.00028814       4.0823
  0.00028933       4.0992
  0.00029016       4.1109
  0.00029102       4.1231
  0.00029206       4.1378
  0.00029297       4.1507
  0.00029401       4.1655
  0.00029502       4.1797
  0.00029605       4.1944
  0.00029674       4.2041
  0.00029796       4.2215
  0.00029882       4.2336
  0.00029990       4.2490
  0.00030074       4.2608
  0.00030166       4.2739
  0.00030286       4.2908
  0.00030389       4.3055
  0.00030508       4.3223
  0.00030554       4.3289
  0.00030666       4.3447
  0.00030753       4.3571
  0.00030842       4.3696
  0.00031396       4.4482
  0.00031465       4.4579
  0.00031553       4.4704
  0.00031668       4.4867
  0.00031750       4.4983
  0.00031874       4.5159
  0.00031947       4.5263
  0.00032082       4.5453
  0.00032171       4.5580
  0.00032278       4.5731
  0.00032391       4.5892
  0.00032461       4.5990
  0.00032554       4.6122
  0.00032664       4.6278
  0.00032773       4.6433
  0.00032860       4.6556
  0.00032968       4.6708
  0.00033074       4.6858
  0.00033168       4.6992
  0.00033269       4.7135
  0.00033377       4.7287
  0.00033473       4.7424
  0.00033570       4.7561
  0.00033670       4.7703
  0.00033770       4.7844
  0.00033878       4.7997
  0.00033989       4.8156
  0.00034402       4.8740
  0.00034512       4.8896
  0.00034576       4.8986
  0.00034723       4.9194
  0.00034812       4.9321
  0.00034900       4.9446
  0.00035040       4.9644
  0.00035090       4.9715
  0.00035225       4.9906
  0.00035348       5.0080
  0.00035431       5.0198
  0.00035565       5.0388
  0.00035650       5.0508
  0.00035735       5.0630
  0.00035825       5.0757
  0.00035950       5.0933
  0.00036064       5.1094
  0.00036170       5.1246
  0.00036267       5.1382
  0.00036401       5.1572
  0.00036487       5.1694
  0.00036590       5.1841
  0.00036676       5.1961
  0.00036786       5.2118
  0.00036905       5.2286
  0.00037020       5.2449
  0.00037167       5.2658
  0.00037286       5.2826
  0.00037365       5.2939
  0.00037454       5.3064
  0.00037581       5.3244
  0.00037701       5.3415
  0.00037802       5.3558
  0.00037900       5.3696
  0.00038045       5.3902
  0.00038127       5.4017
  0.00038229       5.4162
  0.00038331       5.4307
  0.00038430       5.4447
  0.00038545       5.4610
  0.00038656       5.4768
  0.00038810       5.4986
  0.00038909       5.5125
  0.00038991       5.5242
  0.00039089       5.5381
  0.00039242       5.5598
  0.00039345       5.5744
  0.00039399       5.5820
  0.00039491       5.5951
  0.00039632       5.6151
  0.00039770       5.6346
  0.00039878       5.6499
  0.00039954       5.6606
  0.00040096       5.6807
  0.00040548       5.7448
  0.00040642       5.7582
  0.00040729       5.7705
  0.00040853       5.7880
  0.00041001       5.8090
  0.00041124       5.8264
  0.00041218       5.8397
  0.00041318       5.8539
  0.00041431       5.8700
  0.00041527       5.8836
  0.00041655       5.9016
  0.00042133       5.9694
  0.00042231       5.9833
  0.00042353       6.0006
  0.00042486       6.0194
  0.00042595       6.0348
  0.00042712       6.0514
  0.00042792       6.0627
  0.00042953       6.0855
  0.00043067       6.1017
  0.00043202       6.1208
  0.00043268       6.1301
  0.00043393       6.1479
  0.00043505       6.1637
  0.00043844       6.2117
  0.00043971       6.2298
  0.00044098       6.2477
  0.00044200       6.2622
  0.00044345       6.2827
  0.00044444       6.2968
  0.00044564       6.3138
  0.00044670       6.3288
  0.00044824       6.3506
  0.00044889       6.3598
  0.00045037       6.3807
  0.00045167       6.3992
  0.00045259       6.4122
  0.00045405       6.4330
  0.00045536       6.4515
  0.00045619       6.4633
  0.00045742       6.4807
  0.00045900       6.5031
  0.00046020       6.5200
  0.00046113       6.5332
  0.00046222       6.5486
  0.00046359       6.5680
  0.00046462       6.5826
  0.00046590       6.6008
  0.00046738       6.6218
  0.00046849       6.6375
  0.00047354       6.7090
  0.00047456       6.7235
  0.00047560       6.7383
  0.00047694       6.7572
  0.00047819       6.7749
  0.00047928       6.7904
  0.00048074       6.8111
  0.00048196       6.8284
  0.00048276       6.8397
  0.00048421       6.8602
  0.00048539       6.8769
  0.00048684       6.8975
  0.00048808       6.9151
  0.00048915       6.9303
  0.00049044       6.9485
  0.00049150       6.9635
  0.00049274       6.9811
  0.00049426       7.0026
  0.00049512       7.0148
  0.00049640       7.0329
  0.00049756       7.0494
  0.00049897       7.0694
  0.00050018       7.0865
  0.00050124       7.1015
  0.00050230       7.1165
  0.00050358       7.1346
  0.00050468       7.1503
  0.00050605       7.1697
  0.00050730       7.1873
  0.00050836       7.2024
  0.00050995       7.2249
  0.00051128       7.2437
  0.00051230       7.2581
  0.00051362       7.2770
  0.00051492       7.2953
  0.00051609       7.3118
  0.00051723       7.3280
  0.00051893       7.3521
  0.00051991       7.3661
  0.00052150       7.3886
  0.00052284       7.4076
  0.00052447       7.4306
  0.00052531       7.4426
  0.00052662       7.4611
  0.00052754       7.4742
  0.00052888       7.4931
  0.00053062       7.5177
  0.00053157       7.5312
  0.00053316       7.5538
  0.00053443       7.5718
  0.00053571       7.5899
  0.00053671       7.6041
  0.00053799       7.6222
  0.00053934       7.6413
  0.00054051       7.6579
  0.00054160       7.6734
  0.00054291       7.6918
  0.00054430       7.7116
  0.00054570       7.7315
  0.00054709       7.7511
  0.00055204       7.8213
  0.00055341       7.8407
  0.00055493       7.8621
  0.00055875       7.9164
  0.00056020       7.9368
  0.00056148       7.9549
  0.00056278       7.9733
  0.00056388       7.9889
  0.00056515       8.0069
  0.00056624       8.0224
  0.00056780       8.0445
  0.00056871       8.0574
  0.00057045       8.0820
  0.00057171       8.1000
  0.00057334       8.1230
  0.00057445       8.1387
  0.00057586       8.1588
  0.00057717       8.1773
  0.00057841       8.1949
  0.00057972       8.2134
  0.00058112       8.2332
  0.00058280       8.2570
  0.00058397       8.2736
  0.00058522       8.2913
  0.00058647       8.3091
  0.00058777       8.3274
  0.00058840       8.3364
  0.00058998       8.3588
  0.00059189       8.3859
  0.00059653       8.4042
  0.00060246       8.4218
  0.00060705       8.4406
  0.00061140       8.4623
  0.00061571       8.4846
  0.00061994       8.5078
  0.00062494       8.5217
  0.00062959       8.5399
  0.00063428       8.5575
  0.00063852       8.5806
  0.00064391       8.6046
  0.00064786       8.6163
  0.00065178       8.6432
  0.00065688       8.6560
  0.00066130       8.6769
  0.00066537       8.7019
  0.00066992       8.7213
  0.00067458       8.7394
  0.00067867       8.7641
  0.00068353       8.7798
  0.00068839       8.7954
  0.00069166       8.8154
  0.00069732       8.8361
  0.00070191       8.8550
  0.00070669       8.8716
  0.00071133       8.8898
  0.00071621       8.9052
  0.00071996       8.9341
  0.00072526       8.9446
  0.00072918       8.9714
  0.00073370       8.9910
  0.00073838       9.0089
  0.00074315       9.0256
  0.00074750       9.0473
  0.00075341       9.0652
  0.00075789       9.0854
  0.00076107       9.1062
  0.00076554       9.1266
  0.00077025       9.1440
  0.00077457       9.1661
  0.00077936       9.1825
  0.00078334       9.2087
  0.00078792       9.2276
  0.00079276       9.2435
  0.00079720       9.2642
  0.00080051       9.2837
  0.00080494       9.3043
  0.00080945       9.3241
  0.00081385       9.3454
  0.00081859       9.3624
  0.00082298       9.3836
  0.00082741       9.4044
  0.00083354       9.4196
  0.00083772       9.4434
  0.00084204       9.4655
  0.00084655       9.4852
  0.00085068       9.5096
  0.00085522       9.5291
  0.00086107       9.5476
  0.00086558       9.5674
  0.00086839       9.5928
  0.00087313       9.6099
  0.00088652       9.6710
  0.00089112       9.6897
  0.00089553       9.7107
  0.00089947       9.7373
  0.00090422       9.7543
  0.00090860       9.7757
  0.00091309       9.7957
  0.00091708       9.8218
  0.00092199       9.8367
  0.00092629       9.8591
  0.00093206       9.8786
  0.00093644       9.9000
  0.00094063       9.9236
  0.00094686       9.9376
  0.00095051       9.9677
  0.00095555       9.9812
  0.00096000      10.0017
  0.00096603      10.0181
  0.00097067      10.0364
  0.00097672      10.0603
  0.00098124      10.0832
  0.00098582      10.1051
  0.00099052      10.1255
  0.00099637      10.1470
  0.00100100      10.1685
  0.00100555      10.1909
  0.00101057      10.2068
  0.00101504      10.2303
  0.00101971      10.2511
  0.00102548      10.2738
  0.00103010      10.2952
  0.00103459      10.3186
  0.00103941      10.3373
  0.00104524      10.3591
  0.00104960      10.3841
  0.00105447      10.4022
  0.00105949      10.4181
  0.00106541      10.4387
  0.00106993      10.4615
  0.00107481      10.4793
  0.00108071      10.5002
  0.00108522      10.5232
  0.00109010      10.5412
  0.00109469      10.5630
  0.00110041      10.5863
  0.00110519      10.6056
  0.00110984      10.6266
  0.00111458      10.6465
  0.00111888      10.6724
  0.00112378      10.6900
  0.00112807      10.7160
  0.00113265      10.7380
  0.00113860      10.7582
  0.00114305      10.7820
  0.00114805      10.7983
  0.00115264      10.8202
  0.00115747      10.8386
  0.00116326      10.8611
  0.00116788      10.8825
  0.00117237      10.9059
  0.00117673      10.9309
  0.00118272      10.9504
  0.00118718      10.9742
  0.00119225      10.9894
  0.00119696      11.0097
  0.00120134      11.0345
  0.00120601      11.0552
  0.00121187      11.0766
  0.00121661      11.0964
  0.00122101      11.1210
  0.00122552      11.1439
  0.00123047      11.1608
  0.00123485      11.1856
  0.00123976      11.2031
  0.00124458      11.2219
  0.00124884      11.2483
  0.00125352      11.2689
  0.00125898      11.2958
  0.00126389      11.3134
  0.00126902      11.3277
  0.00127376      11.3475
  0.00127930      11.3734
  0.00128364      11.3988
  0.00128825      11.4203
  0.00129276      11.4433
  0.00129874      11.4631
  0.00130331      11.4853
  0.00130784      11.5079
  0.00131251      11.5287
  0.00131667      11.5565
  0.00132335      11.5667
  0.00132750      11.5946
  0.00133221      11.6148
  0.00133665      11.6387
  0.00134138      11.6587
  0.00134612      11.6785
  0.00134916      11.7049
  0.00135575      11.7245
  0.00136062      11.7450
  0.00136544      11.7662
  0.00137014      11.7895
  0.00137521      11.8067
  0.00137835      11.8350
  0.00138301      11.8588
  0.00138757      11.8841
  0.00139357      11.9063
  0.00139855      11.9250
  0.00140373      11.9406
  0.00140806      11.9695
  0.00141295      11.9896
  0.00141786      12.0095
  0.00142274      12.0297
  0.00142759      12.0505
  0.00143229      12.0737
  0.00143693      12.0978
  0.00144177      12.1188
  0.00144662      12.1396
  0.00145002      12.1637
  0.00145513      12.1803
  0.00145949      12.2088
  0.00146431      12.2301
  0.00146776      12.2534
  0.00147250      12.2761
  0.00147712      12.3004
  0.00148096      12.3176
  0.00148570      12.3402
  0.00149059      12.3602
  0.00149522      12.3846
  0.00149868      12.4078
  0.00151297      12.4741
  0.00151788      12.4941
  0.00152246      12.5190
  0.00152716      12.5422
  0.00153188      12.5649
  0.00153647      12.5898
  0.00154147      12.6083
  0.00154476      12.6342
  0.00154992      12.6501
  0.00155475      12.6712
  0.00155929      12.6968
  0.00156405      12.7190
  0.00156783      12.7372
  0.00157220      12.7655
  0.00157675      12.7911
  0.00158025      12.8136
  0.00158522      12.8325
  0.00158950      12.8623
  0.00159318      12.8821
  0.00159840      12.8969
  0.00160151      12.9258
  0.00160630      12.9474
  0.00161114      12.9684
  0.00161420      12.9979
  0.00161908      13.0181
  0.00162357      13.0446
  0.00162832      13.0669
  0.00163225      13.0828
  0.00163667      13.1104
  0.00164130      13.1346
  0.00164636      13.1520
  0.00164949      13.1804
  0.00165421      13.2034
  0.00165902      13.2247
  0.00166211      13.2537
  0.00166729      13.2694
  0.00167218      13.2895
  0.00167709      13.3093
  0.00168038      13.3352
  0.00168512      13.3578
  0.00169010      13.3765
  0.00169375      13.4022
  0.00169885      13.4209
  0.00170340      13.4490
  0.00170707      13.4711
  0.00171189      13.4946
  0.00171563      13.5154
  0.00172039      13.5399
  0.00172539      13.5602
  0.00173010      13.5855
  0.00173378      13.6074
  0.00175319      13.6991
  0.00175671      13.7237
  0.00176180      13.7426
  0.00176666      13.7653
  0.00177129      13.7920
  0.00177500      13.8133
  0.00177981      13.8370
  0.00178456      13.8618
  0.00178954      13.8823
  0.00179329      13.9030
  0.00179834      13.9224
  0.00180271      13.9538
  0.00180770      13.9744
  0.00181123      13.9987
  0.00181602      14.0227
  0.00182000      14.0394
  0.00182460      14.0666
  0.00182815      14.0908
  0.00183307      14.1125
  0.00183667      14.1357
  0.00184163      14.1568
  0.00184503      14.1834
  0.00184988      14.2063
  0.00185354      14.2287
  0.00185819      14.2551
  0.00186320      14.2753
  0.00186695      14.2959
  0.00187153      14.3235
  0.00187638      14.3465
  0.00187992      14.3707
  0.00188450      14.3984
  0.00188840      14.4163
  0.00189301      14.4435
  0.00189798      14.4643
  0.00190244      14.4941
  0.00190604      14.5172
  0.00191109      14.5368
  0.00191595      14.5595
  0.00191930      14.5872
  0.00192417      14.6097
  0.00192791      14.6305
  0.00193252      14.6577
  0.00193624      14.6787
  0.00194086      14.7057
  0.00194448      14.7286
  0.00194947      14.7492
  0.00195293      14.7748
  0.00195805      14.7930
  0.00196161      14.8169
  0.00196617      14.8450
  0.00197114      14.8659
  0.00197439      14.8951
  0.00197929      14.9172
  0.00198417      14.9396
  0.00198794      14.9600
  0.00199258      14.9865
  0.00199751      15.0080
  0.00200105      15.0324
  0.00200570      15.0587
  0.00200988      15.0803
  0.00201350      15.1044
  0.00201815      15.1321
  0.00202187      15.1544
  0.00202673      15.1783
  0.00203166      15.2010
  0.00203526      15.2253
  0.00204005      15.2507
  0.00204481      15.2763
  0.00204835      15.3018
  0.00205350      15.3204
  0.00205688      15.3488
  0.00206172      15.3731
  0.00206665      15.3958
  0.00207027      15.4198
  0.00207512      15.4439
  0.00207875      15.4679
  0.00208337      15.4961
  0.00208735      15.5136
  0.00209089      15.5392
  0.00209592      15.5598
  0.00210069      15.5854
  0.00210424      15.6107
  0.00210904      15.6358
  0.00211259      15.6611
  0.00211738      15.6863
  0.00212221      15.7108
  0.00212595      15.7327
  0.00213079      15.7569
  0.00213562      15.7814
  0.00213941      15.8024
  0.00214424      15.8268
  0.00214913      15.8501
  0.00215252      15.8784
  0.00215748      15.9005
  0.00216119      15.9229
  0.00216593      15.9490
  0.00216937      15.9764
  0.00217303      15.9996
  0.00217788      16.0238
  0.00218161      16.0459
  0.00218631      16.0726
  0.00218989      16.0974
  0.00219464      16.1233
  0.00219847      16.1436
  0.00220321      16.1697
  0.00220690      16.1923
  0.00221333      16.2101
  0.00221813      16.2353
  0.00222340      16.2518
  0.00222827      16.2755
  0.00223333      16.2958
  0.00223937      16.3207
  0.00224470      16.3360
  0.00224951      16.3609
  0.00226799      16.4516
  0.00227330      16.4673
  0.00227937      16.4916
  0.00228434      16.5137
  0.00228928      16.5360
  0.00229422      16.5585
  0.00229929      16.5786
  0.00230424      16.6010
  0.00230791      16.6241
  0.00231260      16.6511
  0.00231782      16.6684
  0.00232151      16.6913
  0.00232628      16.7169
  0.00233115      16.7406
  0.00235182      16.8032
  0.00237035      16.7804
  0.00239221      16.8326
  0.00239579      16.8577
  0.00239941      16.8821
  0.00240292      16.9085
  0.00240655      16.9328
  0.00241022      16.9563
  0.00241354      16.9861
  0.00241586      17.0118
  0.00241966      17.0327
  0.00242171      17.0634
  0.00242515      17.0912
  0.00242753      17.1155
  0.00243107      17.1415
  0.00243349      17.1652
  0.00243710      17.1897
  0.00244040      17.2201
  0.00244272      17.2457
  0.00244601      17.2762
  0.00244821      17.3038
  0.00245174      17.3299
  0.00245438      17.3496
  0.00245714      17.3670
  0.00245942      17.3934
  0.00247021      17.4679
  0.00247374      17.4938
  0.00247563      17.5275
  0.00247919      17.5529
  0.00248151      17.5786
  0.00248477      17.6095
  0.00248703      17.6364
  0.00249030      17.6671
  0.00249284      17.6886
  0.00249629      17.7161
  0.00249842      17.7454
  0.00250065      17.7726
  0.00250413      17.7995
  0.00250628      17.8283
  0.00250846      17.8565
  0.00251208      17.8808
  0.00251405      17.9128
  0.00251606      17.9443
  0.00251838      17.9698
  0.00252056      17.9980
  0.00252389      18.0277
  0.00252598      18.0575
  0.00252825      18.0840
  0.00253038      18.1132
  0.00253260      18.1406
  0.00253626      18.1642
  0.00253827      18.1956
  0.00254024      18.2277
  0.00254247      18.2550
  0.00254494      18.2777
  0.00254692      18.3095
  0.00254921      18.3358
  0.00255242      18.3678
  0.00255476      18.3930
  0.00255699      18.4246
  0.00255911      18.4561
  0.00256249      18.4870
  0.00256517      18.5073
  0.00256737      18.5371
  0.00256950      18.5684
  0.00257175      18.5971
  0.00257364      18.6332
  0.00257738      18.6571
  0.00257967      18.6851
  0.00258204      18.7116
  0.00258417      18.7427
  0.00258629      18.7741
  0.00258861      18.8015
  0.00259195      18.8335
  0.00259412      18.8638
  0.00259655      18.8890
  0.00259880      18.9178
  0.00260104      18.9470
  0.00260453      18.9757
  0.00260690      19.0022
  0.00260898      19.0345
  0.00261118      19.0643
  0.00261326      19.0966
  0.00261556      19.1243
  0.00261791      19.1512
  0.00262473      19.2363
  0.00262695      19.2658
  0.00262917      19.2952
  0.00263149      19.3228
  0.00263374      19.3516
  0.00263615      19.3772
  0.00263850      19.4041
  0.00264051      19.4378
  0.00264290      19.4638
  0.00264520      19.4917
  0.00264742      19.5211
  0.00264970      19.5494
  0.00265177      19.5817
  0.00265381      19.6148
  0.00265758      19.6380
  0.00265959      19.6717
  0.00266181      19.7009
  0.00266403      19.7305
  0.00266625      19.7600
  0.00266849      19.7889
  0.00267060      19.8207
  0.00267427      19.8457
  0.00267634      19.8782
  0.00267861      19.9067
  0.00268076      19.9375
  0.00268320      19.9626
  0.00268551      19.9901
  0.00268777      20.0188
  0.00268956      20.0568
  0.00269340      20.0787
  0.00269513      20.1130
  0.00269739      20.1423
  0.00269964      20.1719
  0.00270177      20.2039
  0.00270430      20.2278
  0.00270614      20.2657
  0.00270861      20.2908
  0.00271075      20.3225
  0.00271287      20.3548
  0.00271526      20.3815
  0.00271760      20.4092
  0.00271983      20.4392
  0.00272227      20.4648
  0.00272436      20.4976
  0.00272645      20.5305
  0.00272868      20.5606
  0.00273089      20.5908
  0.00273302      20.6229
  0.00273513      20.6553
  0.00273644      20.6788
  0.00273974      20.7121
  0.00274191      20.7433
  0.00274403      20.7755
  0.00274645      20.8015
  0.00274888      20.8276
  0.00275107      20.8583
  0.00275342      20.8859
  0.00275572      20.9144
  0.00275774      20.9486
  0.00275998      20.9783
  0.00276238      21.0048
  0.00276447      21.0377
  0.00276704      21.0607
  0.00276887      21.0989
  0.00277127      21.1255
  0.00277331      21.1592
  0.00278367      21.2749
  0.00278603      21.3023
  0.00278824      21.3327
  0.00279045      21.3630
  0.00279279      21.3906
  0.00279474      21.4265
  0.00279816      21.4572
  0.00280026      21.4898
  0.00280239      21.5219
  0.00280499      21.5444
  0.00280709      21.5770
  0.00280938      21.6056
  0.00281157      21.6364
  0.00281396      21.6631
  0.00281611      21.6947
  0.00281698      21.7274
  0.00281924      21.7567
  0.00282275      21.7872
  0.00282501      21.8183
  0.00282730      21.8489
  0.00282941      21.8831
  0.00283179      21.9116
  0.00283412      21.9414
  0.00283634      21.9732
  0.00283863      22.0037
  0.00284086      22.0355
  0.00284318      22.0652
  0.00284557      22.0935
  0.00284900      22.1261
  0.00285143      22.1536
  0.00285371      22.1844
  0.00285577      22.2196
  0.00285813      22.2487
  0.00286020      22.2838
  0.00286253      22.3135
  0.00286475      22.3455
  0.00286721      22.3722
  0.00286954      22.4018
  0.00287194      22.4299
  0.00287409      22.4634
  0.00287640      22.4934
  0.00287881      22.5213
  0.00288118      22.5502
  0.00288334      22.5835
  0.00288569      22.6126
  0.00288793      22.6442
  0.00289028      22.6732
  0.00289253      22.7046
  0.00289472      22.7372
  0.00289685      22.7711
  0.00289925      22.7993
  0.00290151      22.8305
  0.00290387      22.8593
  0.00290493      22.8898
  0.00290721      22.9204
  0.00290961      22.9486
  0.00291210      22.9747
  0.00291417      23.0099
  0.00291640      23.0417
  0.00291859      23.0743
  0.00292059      23.1110
  0.00292295      23.1400
  0.00292545      23.1659
  0.00292766      23.1981
  0.00292990      23.2296
  0.00293217      23.2606
  0.00293430      23.2944
  0.00293666      23.3233
  0.00293893      23.3543
  0.00294130      23.3831
  0.00294344      23.4167
  0.00294447      23.4502
  0.00294652      23.4860
  0.00294915      23.5094
  0.00295121      23.5449
  0.00295361      23.5731
  0.00295587      23.6045
  0.00295812      23.6359
  0.00296045      23.6656
  0.00296268      23.6975
  0.00296540      23.7188
  0.00296750      23.7536
  0.00297414      23.8502
  0.00297639      23.8818
  0.00298778      24.0359
  0.00298991      24.0701
  0.00299231      24.0983
  0.00299454      24.1303
  0.00299666      24.1646
  0.00299910      24.1919
  0.00300144      24.2214
  0.00300359      24.2550
  0.00300607      24.2816
  0.00300704      24.3139
  0.00300930      24.3453
  0.00301164      24.3748
  0.00301393      24.4054
  0.00301614      24.4377
  0.00301828      24.4716
  0.00302045      24.5048
  0.00302276      24.5348
  0.00302519      24.5626
  0.00302752      24.5922
  0.00302968      24.6256
  0.00303199      24.6559
  0.00303403      24.6918
  0.00303617      24.7258
  0.00303850      24.7554
  0.00304064      24.7892
  0.00304303      24.8176
  0.00304555      24.8433
  0.00304749      24.8814
  0.00305017      24.9037
  0.00305243      24.9349
  0.00305454      24.9693
  0.00305691      24.9983
  0.00306014      25.0353
  0.00306268      25.0603
  0.00306464      25.0982
  0.00306793      25.1304
  0.00307008      25.1637
  0.00307238      25.1937
  0.00307465      25.2244
  0.00307661      25.2618
  0.00307915      25.2867
  0.00308113      25.3238
  0.00308354      25.3515
  0.00308573      25.3839
  0.00309123      25.4776
  0.00309331      25.5125
  0.00309582      25.5380
  0.00309785      25.5741
  0.00310037      25.5994
  0.00310239      25.6355
  0.00310784      25.7304
  0.00310984      25.7668
  0.00311219      25.7959
  0.00311440      25.8279
  0.00311659      25.8604
  0.00311872      25.8940
  0.00312106      25.9232
  0.00312326      25.9555
  0.00312570      25.9826
  0.00312793      26.0142
  0.00313012      26.0466
  0.00313242      26.0767
  0.00313481      26.1049
  0.00313902      26.1733
  0.00314908      26.3017
  0.00315125      26.3347
  0.00315348      26.3662
  0.00315571      26.3977
  0.00315776      26.4332
  0.00316006      26.4633
  0.00316186      26.5040
  0.00316423      26.5328
  0.00316775      26.5631
  0.00316978      26.5989
  0.00317206      26.6294
  0.00317408      26.6655
  0.00317639      26.6955
  0.00317853      26.7290
  0.00318126      26.7918
  0.00318833      26.8840
  0.00319026      26.9245
  0.00319252      26.9576
  0.00319470      26.9923
  0.00319738      27.0156
  0.00319973      27.0467
  0.00320202      27.0788
  0.00320411      27.1156
  0.00320646      27.1466
  0.00320898      27.1736
  0.00321093      27.2136
  0.00321334      27.2430
  0.00321548      27.2789
  0.00321800      27.3058
  0.00322035      27.3368
  0.00322376      27.3717
  0.00322598      27.4054
  0.00322830      27.4371
  0.00323078      27.4650
  0.00323305      27.4978
  0.00323505      27.5367
  0.00323752      27.5647
  0.00323960      27.6019
  0.00324316      27.6333
  0.00324559      27.6625
  0.00324789      27.6945
  0.00324999      27.7310
  0.00326064      27.8543
  0.00326250      27.8964
  0.00326490      27.9261
  0.00326700      27.9626
  0.00326939      27.9926
  0.00327195      28.0188
  0.00327404      28.0555
  0.00327630      28.0886
  0.00327855      28.1219
  0.00328086      28.1536
  0.00328305      28.1881
  0.00328545      28.2178
  0.00328766      28.2519
  0.00328992      28.2848
  0.00329245      28.3118
  0.00329449      28.3497
  0.00329684      28.3806
  0.00329901      28.4156
  0.00330132      28.4473
  0.00330377      28.4849
  0.00330605      28.5177
  0.00330841      28.5488
  0.00331087      28.5774
  0.00331311      28.6112
  0.00331533      28.6454
  0.00331776      28.6749
  0.00331985      28.7121
  0.00332338      28.7446
  0.00332565      28.7776
  0.00332804      28.8078
  0.00333044      28.8379
  0.00333270      28.8713
  0.00333494      28.9050
  0.00333710      28.9405
  0.00334065      28.9726
  0.00334310      29.0015
  0.00334529      29.0365
  0.00334760      29.0687
  0.00334983      29.1027
  0.00335218      29.1337
  0.00335441      29.1679
  0.00335795      29.2001
  0.00335978      29.2433
  0.00336231      29.2703
  0.00336471      29.3004
  0.00336691      29.3351
  0.00336958      29.3589
  0.00337159      29.3981
  0.00337409      29.4257
  0.00337610      29.4648
  0.00337842      29.4968
  0.00338070      29.5297
  0.00338279      29.5669
  0.00338505      29.6000
  0.00338760      29.6267
  0.00338968      29.6640
  0.00339216      29.6924
  0.00339429      29.7288
  0.00339643      29.7648
  0.00340001      29.7961
  0.00340208      29.8339
  0.00340440      29.8656
  0.00340674      29.8972
  0.00340908      29.9286
  0.00341107      29.9682
  0.00341351      29.9972
  0.00341582      30.0295
  0.00341931      30.0627
  0.00342154      30.0967
  0.00343122      30.2304
  0.00343341      30.2671
  0.00343588      30.2969
  0.00343777      30.3406
  0.00344054      30.3632
  0.00344297      30.3941
  0.00344654      30.4272
  0.00344886      30.4608
  0.00345122      30.4932
  0.00345347      30.5283
  0.00345586      30.5602
  0.00345824      30.5921
  0.00346078      30.6203
  0.00346301      30.6560
  0.00346540      30.6877
  0.00346794      30.7159
  0.00346987      30.7590
  0.00347232      30.7893
  0.00347462      30.8232
  0.00347683      30.8593
  0.00347929      30.8894
  0.00348155      30.9244
  0.00348390      30.9571
  0.00348649      30.9841
  0.00348887      31.0161
  0.00349106      31.0527
  0.00349326      31.0892
  0.00349683      31.1222
  0.00349916      31.1554
  0.00350153      31.1879
  0.00350368      31.2253
  0.00350609      31.2567
  0.00350850      31.2879
  0.00351055      31.3279
  0.00351310      31.3558
  0.00351666      31.3892
  0.00351904      31.4213
  0.00352044      31.4470
  0.00352160      31.4789
  0.00352513      31.5129
  0.00352748      31.5457
  0.00353086      31.5835
  0.00353329      31.6142
  0.00353568      31.6460
  0.00353931      31.6775
  0.00354151      31.7139
  0.00354369      31.7509
  0.00354720      31.7856
  0.00355020      31.8131
  0.00355244      31.8478
  0.00355477      31.8806
  0.00355799      31.9215
  0.00356031      31.9545
  0.00356279      31.9835
  0.00356505      32.0180
  0.00356732      32.0522
  0.00357098      32.0826
  0.00357326      32.1165
  0.00357569      32.1470
  0.00357808      32.1782
  0.00358024      32.2150
  0.00358286      32.2408
  0.00358506      32.2765
  0.00358748      32.3071
  0.00358953      32.3465
  0.00359326      32.3753
  0.00359549      32.4104
  0.00359807      32.4371
  0.00360029      32.4725
  0.00360228      32.5132
  0.00360471      32.5436
  0.00360686      32.5806
  0.00361043      32.6131
  0.00361259      32.6500
  0.00361498      32.6811
  0.00361725      32.7153
  0.00361976      32.7437
  0.00362199      32.7789
  0.00362443      32.8089
  0.00362776      32.8473
  0.00363014      32.8789
  0.00363244      32.9123
  0.00363475      32.9454
  0.00363690      32.9825
  0.00363941      33.0109
  0.00364294      33.0445
  0.00364510      33.0812
  0.00364744      33.1136
  0.00364975      33.1468
  0.00365181      33.1860
  0.00365421      33.2169
  0.00365653      33.2499
  0.00365879      33.2844
  0.00366099      33.3201
  0.00366478      33.3475
  0.00366697      33.3836
  0.00366921      33.4185
  0.00367488      33.5186
  0.00367707      33.5547
  0.00367949      33.5852
  0.00368875      33.7175
  0.00369113      33.7491
  0.00369340      33.7833
  0.00369559      33.8191
  0.00369808      33.8482
  0.00370027      33.8842
  0.00370392      33.9148
  0.00370609      33.9514
  0.00370848      33.9826
  0.00371082      34.0152
  0.00371329      34.0446
  0.00371681      34.0782
  0.00371898      34.1149
  0.00372139      34.1456
  0.00372357      34.1819
  0.00372703      34.2172
  0.00372934      34.2504
  0.00373177      34.2807
  0.00373414      34.3124
  0.00373615      34.3528
  0.00373984      34.3824
  0.00374198      34.4197
  0.00374462      34.4451
  0.00374693      34.4784
  0.00374941      34.5075
  0.00375292      34.5414
  0.00375519      34.5756
  0.00375724      34.6150
  0.00375973      34.6438
  0.00376172      34.6847
  0.00376422      34.7134
  0.00376657      34.7457
  0.00376874      34.7821
  0.00377106      34.8151
  0.00377343      34.8469
  0.00377578      34.8790
  0.00377806      34.9130
  0.00378029      34.9480
  0.00378250      34.9837
  0.00378485      35.0158
  0.00378708      35.0509
  0.00379052      35.0866
  0.00379275      35.1218
  0.00379522      35.1510
  0.00379761      35.1824
  0.00379969      35.2210
  0.00380198      35.2548
  0.00380433      35.2869
  0.00380671      35.3185
  0.00380895      35.3533
  0.00381126      35.3865
  0.00381367      35.4174
  0.00381715      35.4521
  0.00381933      35.4883
  0.00382149      35.5252
  0.00382408      35.5518
  0.00382631      35.5866
  0.00382860      35.6205
  0.00383108      35.6495
  0.00383326      35.6859
  0.00383566      35.7170
  0.00383931      35.7476
  0.00384153      35.7829
  0.00384375      35.8182
  0.00384593      35.8546
  0.00384833      35.8855
  0.00385052      35.9217
  0.00385309      35.9487
  0.00385516      35.9876
  0.00385747      36.0208
  0.00385976      36.0545
  0.00386215      36.0858
  0.00386449      36.1182
  0.00386667      36.1545
  0.00386888      36.1901
  0.00387120      36.2229
  0.00387334      36.2603
  0.00387577      36.2905
  0.00387821      36.3207
  0.00388045      36.3556
  0.00388251      36.3946
  0.00388511      36.4209
  0.00388727      36.4577
  0.00388963      36.4897
  0.00389179      36.5265
  0.00389425      36.5560
  0.00389616      36.5987
  0.00389869      36.6268
  0.00390071      36.6668
  0.00390311      36.6979
  0.00390542      36.7311
  0.00390787      36.7611
  0.00390993      36.8002
  0.00391342      36.8347
  0.00391571      36.8681
  0.00391808      36.9000
  0.00392064      36.9273
  0.00392262      36.9683
  0.00392517      36.9958
  0.00392730      37.0332
  0.00392963      37.0660
  0.00393184      37.1014
  0.00393552      37.1316
  0.00393775      37.1666
  0.00394009      37.1991
  0.00394226      37.2357
  0.00394467      37.2664
  0.00394655      37.3099
  0.00394921      37.3348
  0.00395148      37.3689
  0.00395371      37.4041
  0.00395612      37.4347
  0.00395826      37.4720
  0.00396067      37.5028
  0.00396291      37.5376
  0.00396526      37.5699
  0.00397456      37.7013
  0.00397673      37.7377
  0.00397922      37.7666
  0.00398147      37.8012
  0.00398358      37.8393
  0.00398591      37.8720
  0.00399670      37.9971
  0.00399888      38.0335
  0.00400226      38.0707
  0.00400479      38.0986
  0.00400707      38.1325
  0.00401062      38.1655
  0.00401296      38.1979
  0.00401515      38.2340
  0.00401740      38.2688
  0.00402084      38.3044
  0.00403129      38.4376
  0.00403370      38.4686
  0.00403602      38.5015
  0.00403945      38.5375
  0.00404195      38.5661
  0.00404432      38.5978
  0.00404648      38.6346
  0.00405032      38.6608
  0.00405258      38.6952
  0.00405475      38.7316
  0.00405679      38.7714
  0.00405939      38.7976
  0.00406179      38.8285
  0.00406413      38.8610
  0.00406779      38.8915
  0.00407010      38.9247
  0.00407239      38.9584
  0.00407470      38.9916
  0.00407703      39.0244
  0.00408066      39.0554
  0.00408302      39.0874
  0.00408654      39.1212
  0.00408886      39.1542
  0.00409282      39.1775
  0.00409679      39.2006
  0.00410040      39.2322
  0.00410419      39.2594
  0.00410818      39.2822
  0.00411300      39.3144
  0.00411673      39.3432
  0.00412194      39.3660
  0.00412547      39.3995
  0.00412957      39.4195
  0.00413431      39.4537
  0.00413802      39.4829
  0.00414179      39.5107
  0.00414701      39.5334
  0.00415066      39.5641
  0.00415448      39.5907
  0.00415819      39.6200
  0.00416316      39.6487
  0.00416706      39.6733
  0.00417093      39.6987
  0.00417580      39.7299
  0.00417949      39.7596
  0.00418498      39.7759
  0.00418862      39.8066
  0.00419370      39.8327
  0.00419865      39.8618
  0.00420263      39.8848
  0.00420786      39.9072
  0.00421261      39.9411
  0.00421660      39.9637
  0.00422183      39.9861
  0.00422687      40.0130
  0.00423224      40.0322
  0.00423732      40.0581
  0.00424396      40.0764
  0.00424913      40.1002
  0.00425443      40.1212
  0.00426077      40.1466
  0.00426769      40.1581
  0.00427410      40.1819
  0.00428069      40.2014
  0.00428610      40.2196
  0.00429349      40.2201
  0.00430103      40.2169
  0.00431019      40.2044
  0.00434129      39.6990
  0.00612264      21.7377
  0.01773474       0.2882
  0.01781322       0.2763
  0.01783431       0.2713
  0.01785141       0.2720
  0.01786608       0.2678
  0.01793504       0.2592
  0.01794708       0.2511
  0.01797621       0.2390
  0.01798313       0.2408
  0.01799260       0.2377
  0.01800126       0.2377
  0.01800930       0.2353
  0.01801772       0.2315
  0.01802488       0.2324
  0.01803296       0.2299
  0.01803821       0.2333
  0.01804741       0.2312
  0.01805415       0.2291
  0.01806075       0.2321
  0.01806795       0.2283
  0.01807288       0.2330
  0.01807962       0.2308
  0.01808365       0.2343
  0.01809253       0.2287
  0.01809736       0.2291
  0.01810419       0.2266
  0.01810895       0.2273
  0.01811502       0.2277
  0.01811994       0.2277
  0.01812589       0.2239
  0.01813146       0.2216
  0.01813608       0.2228
  0.01815019       0.2254
  0.01815528       0.2248
  0.01815959       0.2272
  0.01816466       0.2221
  0.01817047       0.2188
  0.01817382       0.2201
  0.01817905       0.2190
  0.01818299       0.2181
  0.01818803       0.2177
  0.01819113       0.2200
  0.01819544       0.2177
  0.01819926       0.2173
  0.01820355       0.2151
  0.01820687       0.2165
  0.01821010       0.2183
  0.01821452       0.2156
  0.01821764       0.2178
  0.01822222       0.2145
  0.01822484       0.2139
  0.01822875       0.2132
  0.01823223       0.2140
  0.01823460       0.2144
  0.01823863       0.2132
  0.01824245       0.2127
  0.01824501       0.2124
  0.01825403       0.2156
  0.01825674       0.2147
  0.01826044       0.2101
  0.01827026       0.2103
  0.01827254       0.2110
  0.01827585       0.2078
  0.01827916       0.2093
  0.01828199       0.2079
  0.01828551       0.2087
  0.01828765       0.2099
  0.01829027       0.2093
  0.01829370       0.2103
  0.01829590       0.2114
  0.01829921       0.2082
  0.01830111       0.2103
  0.01831010       0.2090
  0.01831202       0.2111
  0.01831503       0.2090
  0.01831889       0.2085
  0.01832105       0.2096
  0.01832410       0.2074
  0.01832618       0.2089
  0.01832899       0.2076
  0.01833158       0.2072
  0.01833398       0.2074
  0.01833667       0.2066
  0.01833837       0.2095
  0.01834108       0.2086
  0.01834794       0.2060
  0.01835094       0.2040
  0.01835207       0.2090
  0.01835428       0.2100
  0.01835740       0.2076
  0.01836051       0.2098
  0.01836364       0.2073
  0.01836869       0.2116
  0.01837626       0.2063
  0.01837981       0.2069
  0.01838316       0.2082
  0.01838573       0.2078
  0.01838948       0.2076
  0.01839344       0.2067
  0.01839717       0.2066
  0.01840164       0.2037
  0.01840673       0.2031
