# Supplementary material for: Size effects on the mechanical behavior and the compressive failure strength of concrete: an extensive dataset
Source: Data Brief. 2020 Nov 2;33:106477. doi: 10.1016/j.dib.2020.106477 (PMC7674298; doi:10.1016/j.dib.2020.106477)
Supplement: Supplementary file 1 [file mmc1.zip › Stress_Strain_Data_DIB/C-40x80-mm/C4-B1-18.txt]

      Strain  Stress(MPa)
  0.00000000       0.0000
  0.00002592       0.3012
  0.00002594       0.3016
  0.00002539       0.2951
  0.00002601       0.3023
  0.00002604       0.3027
  0.00002593       0.3014
  0.00002648       0.3077
  0.00002671       0.3105
  0.00002690       0.3127
  0.00002696       0.3134
  0.00002765       0.3213
  0.00002750       0.3196
  0.00002773       0.3223
  0.00002806       0.3261
  0.00002815       0.3271
  0.00002867       0.3332
  0.00002902       0.3373
  0.00002942       0.3420
  0.00002953       0.3433
  0.00002965       0.3446
  0.00003034       0.3527
  0.00003076       0.3576
  0.00003082       0.3582
  0.00003123       0.3630
  0.00003186       0.3703
  0.00003226       0.3750
  0.00003199       0.3718
  0.00003267       0.3798
  0.00003277       0.3809
  0.00003339       0.3881
  0.00003402       0.3954
  0.00003514       0.4084
  0.00003523       0.4095
  0.00003574       0.4155
  0.00003567       0.4146
  0.00003579       0.4161
  0.00003595       0.4179
  0.00003643       0.4235
  0.00003749       0.4358
  0.00003747       0.4355
  0.00003814       0.4433
  0.00003918       0.4554
  0.00003987       0.4634
  0.00003917       0.4553
  0.00003905       0.4539
  0.00003925       0.4563
  0.00003907       0.4542
  0.00003953       0.4594
  0.00004034       0.4688
  0.00004086       0.4750
  0.00004143       0.4816
  0.00004151       0.4825
  0.00004130       0.4800
  0.00004135       0.4806
  0.00004056       0.4714
  0.00004111       0.4779
  0.00004062       0.4722
  0.00004093       0.4757
  0.00004159       0.4834
  0.00004165       0.4841
  0.00004142       0.4814
  0.00004224       0.4910
  0.00004202       0.4884
  0.00004187       0.4866
  0.00004189       0.4869
  0.00004253       0.4943
  0.00004209       0.4893
  0.00004282       0.4977
  0.00004300       0.4998
  0.00004359       0.5067
  0.00004308       0.5008
  0.00004348       0.5054
  0.00004351       0.5057
  0.00004426       0.5144
  0.00004486       0.5215
  0.00004501       0.5231
  0.00004525       0.5260
  0.00004546       0.5284
  0.00004632       0.5384
  0.00004678       0.5438
  0.00004626       0.5377
  0.00004844       0.5631
  0.00004811       0.5592
  0.00004898       0.5694
  0.00004894       0.5688
  0.00004932       0.5732
  0.00004917       0.5715
  0.00004959       0.5764
  0.00005046       0.5865
  0.00005091       0.5917
  0.00005121       0.5952
  0.00005121       0.5952
  0.00005131       0.5964
  0.00005212       0.6058
  0.00005227       0.6075
  0.00005308       0.6170
  0.00005280       0.6137
  0.00005482       0.6372
  0.00005541       0.6441
  0.00005613       0.6525
  0.00005650       0.6568
  0.00005670       0.6591
  0.00005788       0.6728
  0.00005839       0.6787
  0.00005879       0.6834
  0.00005924       0.6886
  0.00006021       0.6998
  0.00006070       0.7055
  0.00006145       0.7142
  0.00006192       0.7198
  0.00006231       0.7243
  0.00006290       0.7312
  0.00006310       0.7334
  0.00006353       0.7384
  0.00006442       0.7488
  0.00006450       0.7497
  0.00006535       0.7596
  0.00006580       0.7648
  0.00006653       0.7733
  0.00006705       0.7793
  0.00006749       0.7845
  0.00006823       0.7931
  0.00006867       0.7982
  0.00006896       0.8015
  0.00006998       0.8134
  0.00007070       0.8218
  0.00007060       0.8206
  0.00007193       0.8361
  0.00007243       0.8419
  0.00007335       0.8526
  0.00007360       0.8555
  0.00007385       0.8584
  0.00007454       0.8664
  0.00007537       0.8760
  0.00007651       0.8894
  0.00007721       0.8975
  0.00007699       0.8949
  0.00007787       0.9051
  0.00007835       0.9107
  0.00007929       0.9216
  0.00007937       0.9225
  0.00008005       0.9305
  0.00008084       0.9397
  0.00008134       0.9455
  0.00008312       0.9661
  0.00008513       0.9896
  0.00008588       0.9983
  0.00008617       1.0016
  0.00008762       1.0184
  0.00008818       1.0249
  0.00008844       1.0280
  0.00008940       1.0391
  0.00008999       1.0460
  0.00009106       1.0585
  0.00009144       1.0629
  0.00009160       1.0647
  0.00009231       1.0730
  0.00009231       1.0729
  0.00009313       1.0825
  0.00009356       1.0875
  0.00009435       1.0966
  0.00009459       1.0995
  0.00009500       1.1042
  0.00009532       1.1079
  0.00009594       1.1151
  0.00009635       1.1199
  0.00009724       1.1302
  0.00009739       1.1320
  0.00009816       1.1410
  0.00009856       1.1456
  0.00009893       1.1500
  0.00009933       1.1545
  0.00010004       1.1628
  0.00010054       1.1686
  0.00010146       1.1793
  0.00010239       1.1902
  0.00010184       1.1837
  0.00010230       1.1891
  0.00010317       1.1992
  0.00010354       1.2035
  0.00010357       1.2038
  0.00010421       1.2113
  0.00010538       1.2249
  0.00010582       1.2300
  0.00010652       1.2381
  0.00010689       1.2425
  0.00010788       1.2539
  0.00010756       1.2503
  0.00010796       1.2549
  0.00010859       1.2622
  0.00010917       1.2689
  0.00010984       1.2768
  0.00011034       1.2825
  0.00011158       1.2969
  0.00011173       1.2987
  0.00011192       1.3009
  0.00011243       1.3068
  0.00011305       1.3141
  0.00011353       1.3196
  0.00011404       1.3256
  0.00011464       1.3325
  0.00011574       1.3454
  0.00011621       1.3508
  0.00011655       1.3548
  0.00011739       1.3645
  0.00011737       1.3642
  0.00011780       1.3692
  0.00011878       1.3806
  0.00011923       1.3858
  0.00012015       1.3966
  0.00012026       1.3978
  0.00012146       1.4118
  0.00012142       1.4113
  0.00012152       1.4125
  0.00012232       1.4217
  0.00012279       1.4273
  0.00012339       1.4343
  0.00012375       1.4384
  0.00012448       1.4470
  0.00012417       1.4433
  0.00012498       1.4527
  0.00012533       1.4568
  0.00012600       1.4646
  0.00012659       1.4715
  0.00012742       1.4811
  0.00012754       1.4825
  0.00012812       1.4892
  0.00012845       1.4930
  0.00012906       1.5001
  0.00012973       1.5079
  0.00013008       1.5119
  0.00013008       1.5119
  0.00013033       1.5149
  0.00013056       1.5176
  0.00013181       1.5321
  0.00013182       1.5322
  0.00013304       1.5464
  0.00013323       1.5486
  0.00013380       1.5553
  0.00013431       1.5611
  0.00013519       1.5714
  0.00013496       1.5687
  0.00013559       1.5760
  0.00013611       1.5821
  0.00013666       1.5885
  0.00013756       1.5989
  0.00013806       1.6047
  0.00013874       1.6126
  0.00013922       1.6182
  0.00013941       1.6204
  0.00014029       1.6306
  0.00014072       1.6357
  0.00014095       1.6384
  0.00014177       1.6478
  0.00014237       1.6549
  0.00014293       1.6614
  0.00014290       1.6610
  0.00014397       1.6735
  0.00014444       1.6789
  0.00014523       1.6881
  0.00014566       1.6931
  0.00014617       1.6990
  0.00014712       1.7100
  0.00014731       1.7123
  0.00014787       1.7188
  0.00014914       1.7335
  0.00014906       1.7326
  0.00014948       1.7374
  0.00015019       1.7457
  0.00015030       1.7470
  0.00015125       1.7580
  0.00015208       1.7677
  0.00015236       1.7709
  0.00015321       1.7808
  0.00015349       1.7841
  0.00015433       1.7939
  0.00015463       1.7974
  0.00015548       1.8073
  0.00015573       1.8102
  0.00015869       1.8446
  0.00015913       1.8496
  0.00015970       1.8563
  0.00016037       1.8641
  0.00016117       1.8734
  0.00016163       1.8788
  0.00016224       1.8858
  0.00016274       1.8916
  0.00016312       1.8960
  0.00016331       1.8982
  0.00016481       1.9156
  0.00016541       1.9227
  0.00016618       1.9316
  0.00016771       1.9494
  0.00016775       1.9498
  0.00016856       1.9593
  0.00016940       1.9691
  0.00016988       1.9746
  0.00017039       1.9806
  0.00017100       1.9876
  0.00017180       1.9969
  0.00017243       2.0042
  0.00017336       2.0151
  0.00017415       2.0242
  0.00017455       2.0289
  0.00017532       2.0379
  0.00017565       2.0417
  0.00017629       2.0491
  0.00017755       2.0637
  0.00017807       2.0698
  0.00017883       2.0786
  0.00018006       2.0929
  0.00018058       2.0990
  0.00018075       2.1010
  0.00018138       2.1083
  0.00018226       2.1185
  0.00018282       2.1250
  0.00018353       2.1332
  0.00018434       2.1427
  0.00018478       2.1478
  0.00018512       2.1517
  0.00018585       2.1602
  0.00018653       2.1682
  0.00018690       2.1724
  0.00018755       2.1800
  0.00018827       2.1883
  0.00018879       2.1945
  0.00018924       2.1997
  0.00019002       2.2087
  0.00019097       2.2198
  0.00019105       2.2206
  0.00019233       2.2355
  0.00019309       2.2444
  0.00019430       2.2585
  0.00019482       2.2645
  0.00019572       2.2749
  0.00019640       2.2829
  0.00019724       2.2926
  0.00019778       2.2989
  0.00019840       2.3061
  0.00019949       2.3188
  0.00020044       2.3298
  0.00020120       2.3386
  0.00020229       2.3514
  0.00020258       2.3547
  0.00020310       2.3607
  0.00020397       2.3709
  0.00020465       2.3787
  0.00020543       2.3879
  0.00020644       2.3996
  0.00020746       2.4115
  0.00020817       2.4196
  0.00020887       2.4278
  0.00020972       2.4377
  0.00021047       2.4464
  0.00021141       2.4573
  0.00021206       2.4649
  0.00021307       2.4766
  0.00021354       2.4820
  0.00021454       2.4937
  0.00021536       2.5032
  0.00021637       2.5150
  0.00021737       2.5267
  0.00021818       2.5361
  0.00021854       2.5402
  0.00021983       2.5552
  0.00022069       2.5652
  0.00022146       2.5742
  0.00022237       2.5847
  0.00022324       2.5949
  0.00022382       2.6016
  0.00022518       2.6174
  0.00022578       2.6243
  0.00022642       2.6317
  0.00022742       2.6435
  0.00022805       2.6507
  0.00022853       2.6564
  0.00022954       2.6680
  0.00023035       2.6775
  0.00023122       2.6876
  0.00023196       2.6962
  0.00023276       2.7055
  0.00023335       2.7123
  0.00023400       2.7199
  0.00023491       2.7304
  0.00023600       2.7432
  0.00023724       2.7576
  0.00023789       2.7651
  0.00023894       2.7774
  0.00023990       2.7885
  0.00024091       2.8003
  0.00024188       2.8115
  0.00024262       2.8201
  0.00024363       2.8318
  0.00024471       2.8444
  0.00024542       2.8527
  0.00024624       2.8622
  0.00024729       2.8744
  0.00024832       2.8864
  0.00024942       2.8991
  0.00025009       2.9070
  0.00025141       2.9222
  0.00025247       2.9346
  0.00025327       2.9439
  0.00025394       2.9517
  0.00025456       2.9589
  0.00025518       2.9661
  0.00025606       2.9763
  0.00025724       2.9900
  0.00025792       2.9980
  0.00025881       3.0082
  0.00025977       3.0194
  0.00026060       3.0291
  0.00026263       3.0527
  0.00026569       3.0883
  0.00026660       3.0988
  0.00026758       3.1102
  0.00026830       3.1185
  0.00026954       3.1330
  0.00027079       3.1475
  0.00027140       3.1546
  0.00027245       3.1668
  0.00027382       3.1827
  0.00027459       3.1916
  0.00027531       3.2000
  0.00027630       3.2116
  0.00027727       3.2229
  0.00027831       3.2350
  0.00027920       3.2453
  0.00027998       3.2544
  0.00028109       3.2673
  0.00028214       3.2795
  0.00028309       3.2905
  0.00028430       3.3046
  0.00028564       3.3202
  0.00028629       3.3277
  0.00028751       3.3419
  0.00028860       3.3545
  0.00028948       3.3647
  0.00029032       3.3745
  0.00029203       3.3945
  0.00029305       3.4063
  0.00029385       3.4155
  0.00029482       3.4269
  0.00029583       3.4386
  0.00029663       3.4479
  0.00029851       3.4697
  0.00029924       3.4782
  0.00030029       3.4905
  0.00030145       3.5039
  0.00030227       3.5135
  0.00030311       3.5232
  0.00030440       3.5382
  0.00030586       3.5551
  0.00030695       3.5679
  0.00030799       3.5799
  0.00030894       3.5910
  0.00030991       3.6022
  0.00031128       3.6182
  0.00031209       3.6276
  0.00031330       3.6416
  0.00031455       3.6561
  0.00031583       3.6711
  0.00031708       3.6856
  0.00031804       3.6967
  0.00031871       3.7045
  0.00031982       3.7174
  0.00032108       3.7321
  0.00032221       3.7452
  0.00032351       3.7603
  0.00032510       3.7788
  0.00032586       3.7876
  0.00032674       3.7978
  0.00032756       3.8074
  0.00032893       3.8234
  0.00033006       3.8365
  0.00033143       3.8524
  0.00033209       3.8600
  0.00033361       3.8777
  0.00033448       3.8878
  0.00033546       3.8992
  0.00033706       3.9179
  0.00033802       3.9290
  0.00033865       3.9363
  0.00033999       3.9519
  0.00034082       3.9615
  0.00034224       3.9780
  0.00034329       3.9902
  0.00034470       4.0066
  0.00034555       4.0165
  0.00034658       4.0284
  0.00034799       4.0449
  0.00034889       4.0553
  0.00035029       4.0716
  0.00035097       4.0796
  0.00035273       4.1000
  0.00035362       4.1103
  0.00035454       4.1210
  0.00035572       4.1347
  0.00035706       4.1503
  0.00035804       4.1617
  0.00035924       4.1757
  0.00036044       4.1896
  0.00036160       4.2031
  0.00036238       4.2122
  0.00036364       4.2268
  0.00036498       4.2424
  0.00036604       4.2547
  0.00036719       4.2680
  0.00036837       4.2817
  0.00036971       4.2973
  0.00037079       4.3099
  0.00037171       4.3206
  0.00037313       4.3371
  0.00037445       4.3524
  0.00037553       4.3650
  0.00037626       4.3735
  0.00037737       4.3864
  0.00037878       4.4028
  0.00037999       4.4169
  0.00038121       4.4310
  0.00038221       4.4426
  0.00038273       4.4487
  0.00038394       4.4627
  0.00038537       4.4794
  0.00038704       4.4987
  0.00038787       4.5084
  0.00038889       4.5203
  0.00038959       4.5284
  0.00039110       4.5460
  0.00039261       4.5635
  0.00039365       4.5756
  0.00039469       4.5876
  0.00039571       4.5995
  0.00039712       4.6159
  0.00039844       4.6313
  0.00039932       4.6415
  0.00040039       4.6540
  0.00040146       4.6663
  0.00040283       4.6823
  0.00040430       4.6994
  0.00040594       4.7185
  0.00040683       4.7287
  0.00040848       4.7480
  0.00040988       4.7643
  0.00041139       4.7818
  0.00041247       4.7944
  0.00041379       4.8097
  0.00041452       4.8182
  0.00041618       4.8374
  0.00041713       4.8485
  0.00041883       4.8683
  0.00041994       4.8812
  0.00042152       4.8995
  0.00042258       4.9118
  0.00042412       4.9298
  0.00042522       4.9426
  0.00042647       4.9571
  0.00042796       4.9744
  0.00042904       4.9869
  0.00043009       4.9991
  0.00043162       5.0170
  0.00043280       5.0307
  0.00043442       5.0495
  0.00043562       5.0635
  0.00043707       5.0803
  0.00043833       5.0949
  0.00043942       5.1076
  0.00044135       5.1300
  0.00044256       5.1441
  0.00044399       5.1607
  0.00044520       5.1747
  0.00044628       5.1874
  0.00044756       5.2022
  0.00044913       5.2205
  0.00045040       5.2352
  0.00045168       5.2502
  0.00045294       5.2648
  0.00045477       5.2860
  0.00045573       5.2972
  0.00045696       5.3115
  0.00045841       5.3283
  0.00045978       5.3442
  0.00046116       5.3603
  0.00046312       5.3830
  0.00046393       5.3925
  0.00046540       5.4096
  0.00046660       5.4235
  0.00046739       5.4327
  0.00046895       5.4509
  0.00047071       5.4714
  0.00047253       5.4925
  0.00047419       5.5117
  0.00047545       5.5264
  0.00047615       5.5345
  0.00047681       5.5423
  0.00047869       5.5641
  0.00048045       5.5845
  0.00048258       5.6093
  0.00048361       5.6213
  0.00048520       5.6397
  0.00048618       5.6512
  0.00048756       5.6671
  0.00048887       5.6824
  0.00049094       5.7065
  0.00049238       5.7232
  0.00049449       5.7477
  0.00049550       5.7595
  0.00049629       5.7687
  0.00049729       5.7803
  0.00049926       5.8032
  0.00050087       5.8219
  0.00050247       5.8405
  0.00050430       5.8617
  0.00050538       5.8743
  0.00050705       5.8937
  0.00050794       5.9041
  0.00050954       5.9226
  0.00051077       5.9369
  0.00051234       5.9552
  0.00051417       5.9765
  0.00051562       5.9933
  0.00051693       6.0085
  0.00051759       6.0162
  0.00051918       6.0347
  0.00052096       6.0554
  0.00052224       6.0703
  0.00052420       6.0931
  0.00052567       6.1102
  0.00052721       6.1281
  0.00052875       6.1459
  0.00053032       6.1642
  0.00053188       6.1824
  0.00053293       6.1945
  0.00053467       6.2148
  0.00053603       6.2305
  0.00053786       6.2518
  0.00053968       6.2729
  0.00054055       6.2831
  0.00054205       6.3005
  0.00054379       6.3207
  0.00054562       6.3421
  0.00054698       6.3578
  0.00054836       6.3739
  0.00054975       6.3900
  0.00055138       6.4090
  0.00055282       6.4257
  0.00055413       6.4409
  0.00055586       6.4611
  0.00055725       6.4772
  0.00055868       6.4939
  0.00056095       6.5202
  0.00056208       6.5333
  0.00056326       6.5471
  0.00056502       6.5676
  0.00056627       6.5820
  0.00056860       6.6091
  0.00056954       6.6201
  0.00057100       6.6371
  0.00057251       6.6546
  0.00057441       6.6767
  0.00057571       6.6917
  0.00057749       6.7125
  0.00057948       6.7356
  0.00058063       6.7489
  0.00058216       6.7667
  0.00058391       6.7871
  0.00058547       6.8053
  0.00058725       6.8260
  0.00058911       6.8475
  0.00059058       6.8646
  0.00059236       6.8853
  0.00059408       6.9053
  0.00059536       6.9201
  0.00059724       6.9420
  0.00059892       6.9616
  0.00060015       6.9758
  0.00060176       6.9946
  0.00060337       7.0133
  0.00060460       7.0276
  0.00060662       7.0511
  0.00060827       7.0703
  0.00061007       7.0911
  0.00061139       7.1065
  0.00061278       7.1227
  0.00061492       7.1475
  0.00061657       7.1667
  0.00061877       7.1923
  0.00061989       7.2053
  0.00062170       7.2263
  0.00062354       7.2478
  0.00062542       7.2696
  0.00062674       7.2850
  0.00062889       7.3100
  0.00063037       7.3271
  0.00063252       7.3521
  0.00063406       7.3701
  0.00063582       7.3905
  0.00063715       7.4059
  0.00063893       7.4266
  0.00064095       7.4501
  0.00064272       7.4706
  0.00064454       7.4918
  0.00064653       7.5149
  0.00064805       7.5326
  0.00064924       7.5464
  0.00065308       7.5911
  0.00066027       7.6747
  0.00066227       7.6979
  0.00066362       7.7136
  0.00066523       7.7324
  0.00066718       7.7549
  0.00066874       7.7731
  0.00067076       7.7966
  0.00067306       7.8233
  0.00067445       7.8395
  0.00067623       7.8602
  0.00067772       7.8775
  0.00068355       7.9453
  0.00069072       8.0286
  0.00069793       8.1124
  0.00069968       8.1328
  0.00070177       8.1571
  0.00070357       8.1780
  0.00071080       8.2620
  0.00071256       8.2825
  0.00071472       8.3076
  0.00071657       8.3291
  0.00072401       8.4156
  0.00072601       8.4359
  0.00072948       8.4535
  0.00073178       8.4849
  0.00073335       8.5103
  0.00073623       8.5349
  0.00073979       8.5512
  0.00074178       8.5717
  0.00074512       8.5907
  0.00074724       8.6096
  0.00075019       8.6333
  0.00075228       8.6672
  0.00075461       8.6837
  0.00075755       8.7074
  0.00076109       8.7241
  0.00076280       8.7479
  0.00076560       8.7733
  0.00076739       8.7961
  0.00077056       8.8172
  0.00077265       8.8364
  0.00077572       8.8587
  0.00077873       8.8816
  0.00078088       8.9001
  0.00078411       8.9205
  0.00078655       8.9503
  0.00078777       8.9799
  0.00079097       9.0006
  0.00079381       9.0256
  0.00079636       9.0394
  0.00079934       9.0627
  0.00080075       9.0900
  0.00080413       9.1086
  0.00080597       9.1308
  0.00080957       9.1467
  0.00081116       9.1720
  0.00081356       9.2022
  0.00081577       9.2200
  0.00081846       9.2468
  0.00082072       9.2641
  0.00082382       9.2858
  0.00082479       9.3185
  0.00082790       9.3403
  0.00083001       9.3592
  0.00083170       9.3833
  0.00083506       9.4020
  0.00083633       9.4311
  0.00083826       9.4522
  0.00084153       9.4721
  0.00084273       9.5019
  0.00084459       9.5239
  0.00084784       9.5440
  0.00084951       9.5682
  0.00085270       9.5890
  0.00085451       9.6116
  0.00085610       9.6369
  0.00085956       9.6544
  0.00086107       9.6806
  0.00086441       9.6996
  0.00086604       9.7243
  0.00086855       9.7532
  0.00087053       9.7738
  0.00087372       9.7946
  0.00087541       9.8186
  0.00087832       9.8428
  0.00087982       9.8690
  0.00088115       9.8973
  0.00088446       9.9168
  0.00088599       9.9427
  0.00088922       9.9631
  0.00089130       9.9824
  0.00089304      10.0058
  0.00089589      10.0306
  0.00089977      10.0495
  0.00090115      10.0816
  0.00090344      10.1012
  0.00090542      10.1250
  0.00090843      10.1517
  0.00091076      10.1706
  0.00091269      10.1952
  0.00091445      10.2220
  0.00091645      10.2456
  0.00091862      10.2669
  0.00092042      10.2932
  0.00092248      10.3159
  0.00092453      10.3388
  0.00092664      10.3608
  0.00092983      10.3850
  0.00093155      10.4124
  0.00093355      10.4360
  0.00093589      10.4548
  0.00093771      10.4808
  0.00094104      10.5032
  0.00094301      10.5272
  0.00094458      10.5566
  0.00094837      10.5725
  0.00095026      10.5976
  0.00095223      10.6215
  0.00095406      10.6475
  0.00095718      10.6725
  0.00095876      10.7020
  0.00096042      10.7302
  0.00096306      10.7449
  0.00096461      10.7747
  0.00096793      10.7971
  0.00097568      10.8948
  0.00097909      10.9159
  0.00098064      10.9457
  0.00098266      10.9690
  0.00098472      10.9918
  0.00098631      11.0210
  0.00098807      11.0479
  0.00099068      11.0630
  0.00099238      11.0908
  0.00099397      11.1200
  0.00099609      11.1419
  0.00099779      11.1695
  0.00100139      11.1880
  0.00100296      11.2176
  0.00100524      11.2372
  0.00100694      11.2649
  0.00100930      11.2836
  0.00101088      11.3129
  0.00101305      11.3341
  0.00101452      11.3649
  0.00101646      11.3894
  0.00101848      11.4126
  0.00102015      11.4407
  0.00102213      11.4647
  0.00102419      11.4873
  0.00102602      11.5133
  0.00102798      11.5374
  0.00102991      11.5619
  0.00103213      11.5824
  0.00103400      11.6078
  0.00103542      11.6394
  0.00103894      11.6590
  0.00104073      11.6855
  0.00104258      11.7111
  0.00104657      11.7338
  0.00104862      11.7597
  0.00105051      11.7882
  0.00105287      11.8093
  0.00105513      11.8321
  0.00105847      11.8571
  0.00106014      11.8891
  0.00106236      11.9125
  0.00106463      11.9350
  0.00106672      11.9602
  0.00106887      11.9846
  0.00107098      12.0097
  0.00107280      12.0393
  0.00107477      12.0665
  0.00107700      12.0897
  0.00107911      12.1146
  0.00108157      12.1342
  0.00108395      12.1550
  0.00108568      12.1861
  0.00108753      12.2152
  0.00108944      12.2433
  0.00109168      12.2663
  0.00109394      12.2889
  0.00109606      12.3139
  0.00109814      12.3394
  0.00110005      12.3675
  0.00110209      12.3937
  0.00110439      12.4158
  0.00110621      12.4453
  0.00110821      12.4722
  0.00111063      12.4922
  0.00111242      12.5223
  0.00111451      12.5477
  0.00111677      12.5704
  0.00111865      12.5990
  0.00112100      12.6203
  0.00112328      12.6427
  0.00112528      12.6694
  0.00112713      12.6984
  0.00112913      12.7253
  0.00113143      12.7474
  0.00113369      12.7700
  0.00113566      12.7973
  0.00113761      12.8248
  0.00113979      12.8488
  0.00114186      12.8744
  0.00114433      12.8938
  0.00114627      12.9214
  0.00114837      12.9466
  0.00115036      12.9736
  0.00115264      12.9959
  0.00115452      13.0247
  0.00115667      13.0490
  0.00115866      13.0759
  0.00116069      13.1022
  0.00116280      13.1273
  0.00116491      13.1522
  0.00116697      13.1781
  0.00116889      13.2061
  0.00117088      13.2330
  0.00117303      13.2574
  0.00117351      13.2888
  0.00117570      13.3124
  0.00117790      13.3360
  0.00117977      13.3649
  0.00118185      13.3904
  0.00118436      13.4160
  0.00119645      13.5705
  0.00119858      13.5978
  0.00120088      13.6221
  0.00120277      13.6536
  0.00120510      13.6775
  0.00120742      13.7015
  0.00120985      13.7235
  0.00121203      13.7500
  0.00121401      13.7800
  0.00121611      13.8077
  0.00121806      13.8381
  0.00122033      13.8630
  0.00122249      13.8898
  0.00122478      13.9143
  0.00122682      13.9432
  0.00122806      13.9645
  0.00123015      13.9926
  0.00123262      14.0140
  0.00123452      14.0453
  0.00123650      14.0752
  0.00123906      14.0951
  0.00124100      14.1256
  0.00124333      14.1495
  0.00124530      14.1797
  0.00124771      14.2021
  0.00125304      14.2810
  0.00125544      14.3035
  0.00125756      14.3310
  0.00125951      14.3615
  0.00126164      14.3887
  0.00126255      14.4159
  0.00126478      14.4414
  0.00126689      14.4691
  0.00126913      14.4945
  0.00127436      14.5750
  0.00127630      14.6058
  0.00128166      14.6841
  0.00128417      14.7049
  0.00128623      14.7333
  0.00128827      14.7623
  0.00128939      14.7857
  0.00129154      14.8126
  0.00129385      14.8367
  0.00129605      14.8628
  0.00129796      14.8939
  0.00130030      14.9176
  0.00130233      14.9468
  0.00130445      14.9742
  0.00130689      14.9961
  0.00130881      15.0270
  0.00131097      15.0538
  0.00131528      15.1403
  0.00131768      15.1641
  0.00131966      15.1955
  0.00132202      15.2200
  0.00132444      15.2434
  0.00132649      15.2735
  0.00133431      15.3786
  0.00133670      15.4025
  0.00133875      15.4327
  0.00133970      15.4603
  0.00134231      15.4803
  0.00134442      15.5093
  0.00134647      15.5394
  0.00134753      15.5651
  0.00134958      15.5953
  0.00135202      15.6184
  0.00135301      15.6453
  0.00136033      15.7594
  0.00136278      15.7822
  0.00136387      15.8075
  0.00136599      15.8363
  0.00137139      15.9179
  0.00137367      15.9438
  0.00137575      15.9734
  0.00137776      16.0044
  0.00137872      16.0319
  0.00138100      16.0577
  0.00138317      16.0858
  0.00138577      16.1058
  0.00138649      16.1377
  0.00138868      16.1653
  0.00139089      16.1925
  0.00139293      16.2228
  0.00139526      16.2480
  0.00140059      16.3308
  0.00140283      16.3574
  0.00140488      16.3877
  0.00140692      16.4179
  0.00140932      16.4416
  0.00141014      16.4718
  0.00141262      16.4941
  0.00141466      16.5244
  0.00141991      16.6087
  0.00142187      16.6405
  0.00142753      16.7173
  0.00143342      16.8020
  0.00143558      16.8305
  0.00143640      16.8610
  0.00143891      16.8831
  0.00143974      16.9135
  0.00144505      16.9979
  0.00145078      17.0746
  0.00145140      17.1088
  0.00145375      17.1338
  0.00145589      17.1626
  0.00145703      17.1874
  0.00145910      17.2176
  0.00146153      17.2412
  0.00146198      17.2784
  0.00146418      17.3062
  0.00146668      17.3286
  0.00146755      17.3580
  0.00147268      17.4459
  0.00147814      17.5276
  0.00148364      17.6085
  0.00148590      17.6353
  0.00149097      17.7242
  0.00149617      17.8107
  0.00150185      17.8883
  0.00150378      17.9210
  0.00150493      17.9454
  0.00150726      17.9709
  0.00150910      18.0052
  0.00151009      18.0327
  0.00151241      18.0582
  0.00151347      18.0843
  0.00151860      18.1721
  0.00151952      18.2008
  0.00152188      18.2256
  0.00152262      18.2576
  0.00152800      18.3407
  0.00153362      18.4238
  0.00153470      18.4513
  0.00153674      18.4844
  0.00153773      18.5137
  0.00153998      18.5425
  0.00154262      18.5637
  0.00154476      18.5947
  0.00154561      18.6270
  0.00154795      18.6539
  0.00155032      18.6803
  0.00155145      18.7070
  0.00155351      18.7395
  0.00155575      18.7686
  0.00155817      18.7941
  0.00155901      18.8266
  0.00156133      18.8539
  0.00156364      18.8816
  0.00156615      18.9052
  0.00156687      18.9400
  0.00156917      18.9679
  0.00157155      18.9942
  0.00157396      19.0198
  0.00157941      19.1076
  0.00158156      19.1385
  0.00158731      19.2205
  0.00158981      19.2443
  0.00159183      19.2776
  0.00159408      19.3066
  0.00159503      19.3366
  0.00159721      19.3670
  0.00160277      19.4525
  0.00160494      19.4830
  0.00160741      19.5075
  0.00160848      19.5353
  0.00161063      19.5661
  0.00161305      19.5915
  0.00161399      19.6220
  0.00161658      19.6440
  0.00162191      19.7342
  0.00162411      19.7642
  0.00162656      19.7889
  0.00162753      19.8187
  0.00162983      19.8466
  0.00163201      19.8768
  0.00163425      19.9059
  0.00163663      19.9321
  0.00163891      19.9604
  0.00164095      19.9934
  0.00164307      20.0249
  0.00164548      20.0505
  0.00164651      20.0791
  0.00164842      20.1097
  0.00165067      20.1393
  0.00165329      20.1614
  0.00165546      20.1926
  0.00165754      20.2256
  0.00165968      20.2574
  0.00166205      20.2845
  0.00166455      20.3089
  0.00166693      20.3358
  0.00166922      20.3647
  0.00167135      20.3967
  0.00167368      20.4245
  0.00167572      20.4584
  0.00167814      20.4846
  0.00168046      20.5127
  0.00168259      20.5447
  0.00168528      20.5653
  0.00168722      20.6012
  0.00169277      20.6890
  0.00169510      20.7171
  0.00169729      20.7478
  0.00169942      20.7798
  0.00170179      20.8070
  0.00170441      20.8290
  0.00170530      20.8612
  0.00170739      20.8938
  0.00170957      20.9249
  0.00171182      20.9545
  0.00171396      20.9863
  0.00171651      21.0098
  0.00171875      21.0395
  0.00172109      21.0673
  0.00172334      21.0968
  0.00172554      21.1274
  0.00172791      21.1545
  0.00173023      21.1826
  0.00173247      21.2124
  0.00173502      21.2358
  0.00173746      21.2616
  0.00173945      21.2964
  0.00174198      21.3203
  0.00174384      21.3577
  0.00174637      21.3816
  0.00174854      21.4128
  0.00175200      21.4429
  0.00175408      21.4759
  0.00175699      21.4921
  0.00175927      21.5211
  0.00176126      21.5559
  0.00176377      21.5801
  0.00176583      21.6135
  0.00176811      21.6426
  0.00177023      21.6746
  0.00177251      21.7036
  0.00177478      21.7329
  0.00177718      21.7593
  0.00178071      21.7895
  0.00178291      21.8220
  0.00178525      21.8513
  0.00178754      21.8818
  0.00178983      21.9124
  0.00179219      21.9413
  0.00179471      21.9668
  0.00179675      22.0028
  0.00179931      22.0274
  0.00180190      22.0514
  0.00180375      22.0912
  0.00180637      22.1147
  0.00180850      22.1487
  0.00181073      22.1803
  0.00181311      22.2089
  0.00181562      22.2346
  0.00181792      22.2648
  0.00182027      22.2940
  0.00182251      22.3256
  0.00182489      22.3541
  0.00182712      22.3860
  0.00183076      22.4139
  0.00183341      22.4366
  0.00183560      22.4692
  0.00183806      22.4960
  0.00184028      22.5280
  0.00184403      22.5535
  0.00184624      22.5857
  0.00184856      22.6157
  0.00185071      22.6490
  0.00185320      22.6752
  0.00185701      22.6995
  0.00185925      22.7311
  0.00186145      22.7634
  0.00186375      22.7937
  0.00186602      22.8246
  0.00186841      22.8529
  0.00187100      22.8770
  0.00188130      23.0010
  0.00188407      23.0210
  0.00188633      23.0520
  0.00188845      23.0862
  0.00189060      23.1198
  0.00189330      23.1415
  0.00189550      23.1738
  0.00189801      23.1996
  0.00190008      23.2348
  0.00190243      23.2640
  0.00190610      23.2913
  0.00190840      23.3215
  0.00191093      23.3468
  0.00191296      23.3830
  0.00191524      23.4136
  0.00191661      23.4397
  0.00191887      23.4709
  0.00192107      23.5035
  0.00192475      23.5306
  0.00192706      23.5609
  0.00192950      23.5883
  0.00193169      23.6210
  0.00193510      23.6542
  0.00193769      23.6782
  0.00193979      23.7128
  0.00194221      23.7408
  0.00194571      23.7719
  0.00194811      23.8002
  0.00195059      23.8266
  0.00195298      23.8550
  0.00195524      23.8862
  0.00195891      23.9138
  0.00196118      23.9447
  0.00196371      23.9701
  0.00196567      24.0080
  0.00196816      24.0342
  0.00197169      24.0648
  0.00197409      24.0928
  0.00197630      24.1252
  0.00197876      24.1521
  0.00198089      24.1862
  0.00198353      24.2092
  0.00198602      24.2355
  0.00198812      24.2702
  0.00199042      24.3006
  0.00199269      24.3316
  0.00199520      24.3575
  0.00199885      24.3854
  0.00200104      24.4181
  0.00200360      24.4430
  0.00200564      24.4789
  0.00200819      24.5039
  0.00201164      24.5362
  0.00201443      24.5558
  0.00201664      24.5882
  0.00201896      24.6181
  0.00202121      24.6497
  0.00202502      24.6741
  0.00202745      24.7016
  0.00203106      24.7303
  0.00203309      24.7667
  0.00203544      24.7960
  0.00203762      24.8290
  0.00204149      24.8521
  0.00204361      24.8864
  0.00204636      24.9070
  0.00204867      24.9372
  0.00205193      24.9736
  0.00205457      24.9965
  0.00205702      25.0235
  0.00205910      25.0588
  0.00206144      25.0883
  0.00206614      25.1169
  0.00206824      25.1512
  0.00207077      25.1764
  0.00207317      25.2043
  0.00207683      25.2316
  0.00207930      25.2581
  0.00208124      25.2958
  0.00208376      25.3214
  0.00208634      25.3454
  0.00208861      25.3760
  0.00209105      25.4031
  0.00209369      25.4259
  0.00209574      25.4614
  0.00209818      25.4886
  0.00210046      25.5190
  0.00210423      25.5442
  0.00210658      25.5732
  0.00210884      25.6040
  0.00211132      25.6304
  0.00211358      25.6613
  0.00211721      25.6892
  0.00211944      25.7209
  0.00212150      25.7561
  0.00212539      25.7786
  0.00212783      25.8055
  0.00213023      25.8335
  0.00213365      25.8662
  0.00213589      25.8974
  0.00213969      25.9219
  0.00214196      25.9526
  0.00214558      25.9809
  0.00214804      26.0075
  0.00215163      26.0363
  0.00215435      26.0574
  0.00215774      26.0907
  0.00216015      26.1184
  0.00216390      26.1438
  0.00216600      26.1783
  0.00216971      26.2046
  0.00217198      26.2353
  0.00217566      26.2623
  0.00217923      26.2916
  0.00218172      26.3175
  0.00218417      26.3445
  0.00218780      26.3725
  0.00219009      26.4028
  0.00219356      26.4343
  0.00219595      26.4624
  0.00219946      26.4930
  0.00220200      26.5180
  0.00220452      26.5433
  0.00220789      26.5769
  0.00221034      26.6038
  0.00221390      26.6334
  0.00221636      26.6600
  0.00221980      26.6921
  0.00222359      26.7168
  0.00222736      26.7419
  0.00222977      26.7694
  0.00223297      26.7962
  0.00223658      26.8264
  0.00224043      26.8513
  0.00224298      26.8776
  0.00224654      26.9091
  0.00225048      26.9320
  0.00225393      26.9658
  0.00225664      26.9884
  0.00226041      27.0151
  0.00226417      27.0421
  0.00226770      27.0743
  0.00227169      27.0960
  0.00227523      27.1277
  0.00227914      27.1514
  0.00228314      27.1728
  0.00228681      27.2016
  0.00229061      27.2276
  0.00229299      27.2578
  0.00229671      27.2856
  0.00230050      27.3118
  0.00230286      27.3426
  0.00230666      27.3684
  0.00231038      27.3963
  0.00231288      27.4238
  0.00231662      27.4511
  0.00231925      27.4756
  0.00232272      27.5091
  0.00232506      27.5404
  0.00232880      27.5676
  0.00233264      27.5927
  0.00233515      27.6199
  0.00233875      27.6505
  0.00234115      27.6803
  0.00234475      27.7107
  0.00234841      27.7399
  0.00235107      27.7637
  0.00235474      27.7927
  0.00235834      27.8234
  0.00236217      27.8485
  0.00236468      27.8757
  0.00236815      27.9092
  0.00237184      27.9379
  0.00237560      27.9647
  0.00237779      27.9992
  0.00238162      28.0244
  0.00238514      28.0569
  0.00238900      28.0816
  0.00239134      28.1127
  0.00239494      28.1431
  0.00239850      28.1748
  0.00240213      28.2045
  0.00240487      28.2266
  0.00240851      28.2563
  0.00241220      28.2847
  0.00241477      28.3105
  0.00241837      28.3411
  0.00242200      28.3710
  0.00242574      28.3983
  0.00242940      28.4276
  0.00243296      28.4589
  0.00243739      28.4795
  0.00244082      28.5143
  0.00244435      28.5467
  0.00244818      28.5722
  0.00245216      28.5943
  0.00245589      28.6221
  0.00245929      28.6578
  0.00246186      28.6838
  0.00246550      28.7137
  0.00247631      28.8062
  0.00248034      28.8271
  0.00248387      28.8596
  0.00248767      28.8858
  0.00249122      28.9179
  0.00249498      28.9450
  0.00249856      28.9763
  0.00250222      29.0058
  0.00250586      29.0359
  0.00250957      29.0641
  0.00251184      29.0971
  0.00251577      29.1205
  0.00251941      29.1503
  0.00252315      29.1781
  0.00252656      29.2134
  0.00253022      29.2427
  0.00253268      29.2715
  0.00253663      29.2943
  0.00254009      29.3284
  0.00254381      29.3565
  0.00254614      29.3880
  0.00254988      29.4158
  0.00255356      29.4447
  0.00255708      29.4775
  0.00256081      29.5054
  0.00256442      29.5360
  0.00256819      29.5630
  0.00257162      29.5977
  0.00257441      29.6189
  0.00257924      29.6498
  0.00258296      29.6778
  0.00259071      29.6985
  0.00259830      29.7227
  0.00260446      29.7514
  0.00261072      29.7780
  0.00261539      29.8126
  0.00262189      29.8335
  0.00262687      29.8611
  0.00263163      29.8936
  0.00263675      29.9178
  0.00264175      29.9449
  0.00264659      29.9757
  0.00265141      30.0069
  0.00265624      30.0380
  0.00266105      30.0692
  0.00266623      30.0921
  0.00267115      30.1211
  0.00267393      30.1541
  0.00267910      30.1782
  0.00268423      30.2036
  0.00268908      30.2355
  0.00269395      30.2670
  0.00269777      30.2941
  0.00270286      30.3203
  0.00270767      30.3531
  0.00271282      30.3780
  0.00271784      30.4059
  0.00272281      30.4351
  0.00272662      30.4623
  0.00273146      30.4947
  0.00275013      30.6102
  0.00275498      30.6423
  0.00276016      30.6664
  0.00276402      30.6926
  0.00276883      30.7254
  0.00277371      30.7568
  0.00277761      30.7820
  0.00278239      30.8155
  0.00278605      30.8464
  0.00279108      30.8742
  0.00279462      30.9080
  0.00279970      30.9343
  0.00280475      30.9617
  0.00280857      30.9887
  0.00281346      31.0198
  0.00281869      31.0425
  0.00282211      31.0792
  0.00282710      31.1079
  0.00283235      31.1302
  0.00283717      31.1631
  0.00284088      31.1926
  0.00284580      31.2230
  0.00284949      31.2532
  0.00285435      31.2850
  0.00285805      31.3148
  0.00286307      31.3429
  0.00286798      31.3733
  0.00287166      31.4039
  0.00287654      31.4352
  0.00288030      31.4636
  0.00288531      31.4917
  0.00288908      31.5199
  0.00289397      31.5512
  0.00289777      31.5787
  0.00290268      31.6092
  0.00290636      31.6397
  0.00291150      31.6645
  0.00291508      31.6976
  0.00292023      31.7222
  0.00292522      31.7509
  0.00292907      31.7772
  0.00294770      31.9032
  0.00295266      31.9321
  0.00295731      31.9682
  0.00296162      31.9832
  0.00296634      32.0179
  0.00297122      32.0487
  0.00297626      32.0756
  0.00297990      32.1064
  0.00298490      32.1343
  0.00298991      32.1620
  0.00299486      32.1913
  0.00299960      32.2253
  0.00300316      32.2582
  0.00300805      32.2887
  0.00301321      32.3129
  0.00301814      32.3424
  0.00302164      32.3767
  0.00302647      32.4088
  0.00303132      32.4403
  0.00303654      32.4629
  0.00304139      32.4944
  0.00304626      32.5254
  0.00305122      32.5544
  0.00305610      32.5850
  0.00306111      32.6129
  0.00306614      32.6399
  0.00307241      32.6671
  0.00307731      32.6975
  0.00308389      32.7171
  0.00309651      32.7401
  0.00310642      32.7686
  0.00311383      32.7979
  0.00312156      32.8197
  0.00312888      32.8511
  0.00313503      32.8811
  0.00314260      32.9067
  0.00314904      32.9296
  0.00315523      32.9587
  0.00316167      32.9817
  0.00316760      33.0168
  0.00317382      33.0452
  0.00318022      33.0692
  0.00320592      33.1921
  0.00321281      33.2046
  0.00321892      33.2353
  0.00322507      33.2652
  0.00323116      33.2966
  0.00323740      33.3245
  0.00324355      33.3544
  0.00324984      33.3810
  0.00325582      33.4150
  0.00326052      33.4502
  0.00326708      33.4704
  0.00327220      33.4952
  0.00327823      33.5281
  0.00328307      33.5599
  0.00328934      33.5870
  0.00329428      33.6162
  0.00330071      33.6397
  0.00330563      33.6694
  0.00331164      33.7027
  0.00331794      33.7290
  0.00332287      33.7587
  0.00332897      33.7899
  0.00333536      33.8142
  0.00334024      33.8449
  0.00334768      33.8735
  0.00335270      33.9009
  0.00335925      33.9214
  0.00336528      33.9542
  0.00337022      33.9835
  0.00337644      34.0118
  0.00338260      34.0415
  0.00338913      34.0623
  0.00339505      34.0978
  0.00340010      34.1244
  0.00340636      34.1518
  0.00341135      34.1801
  0.00341757      34.2084
  0.00342250      34.2380
  0.00342881      34.2642
  0.00343487      34.2963
  0.00344122      34.3213
  0.00344741      34.3503
  0.00345229      34.3812
  0.00345871      34.4048
  0.00346471      34.4382
  0.00347105      34.4637
  0.00349717      34.5765
  0.00350448      34.6082
  0.00351194      34.6365
  0.00351843      34.6584
  0.00352708      34.6875
  0.00353342      34.7128
  0.00354095      34.7394
  0.00354732      34.7642
  0.00355465      34.7953
  0.00356223      34.8206
  0.00356963      34.8502
  0.00357600      34.8750
  0.00358345      34.9032
  0.00359097      34.9300
  0.00359807      34.9669
  0.00360605      34.9825
  0.00361229      35.0104
  0.00362093      35.0398
  0.00362979      35.0639
  0.00363862      35.0890
  0.00364601      35.1188
  0.00365380      35.1389
  0.00366128      35.1666
  0.00366878      35.1938
  0.00367623      35.2222
  0.00368388      35.2459
  0.00369015      35.2731
  0.00369768      35.2995
  0.00370515      35.3274
  0.00371270      35.3535
  0.00372138      35.3820
  0.00372886      35.4096
  0.00373787      35.4301
  0.00374533      35.4582
  0.00375298      35.4819
  0.00376169      35.5097
  0.00376903      35.5407
  0.00377673      35.5631
  0.00378452      35.5834
  0.00379192      35.6130
  0.00379838      35.6356
  0.00380572      35.6667
  0.00381323      35.6935
  0.00382055      35.7251
  0.00382711      35.7453
  0.00383434      35.7788
  0.00384068      35.8042
  0.00384833      35.8279
  0.00385578      35.8564
  0.00386459      35.8816
  0.00387333      35.9087
  0.00388195      35.9386
  0.00388948      35.9651
  0.00389695      35.9931
  0.00390458      36.0172
  0.00391347      36.0406
  0.00391972      36.0682
  0.00392730      36.0936
  0.00393480      36.1208
  0.00394248      36.1435
  0.00394834      36.1805
  0.00395432      36.2146
  0.00398189      36.3223
  0.00398838      36.3441
  0.00399564      36.3770
  0.00400178      36.4074
  0.00400803      36.4348
  0.00401428      36.4624
  0.00402164      36.4929
  0.00402777      36.5234
  0.00403436      36.5429
  0.00404139      36.5812
  0.00404631      36.6111
  0.00405243      36.6418
  0.00406000      36.6672
  0.00406485      36.6988
  0.00407135      36.7202
  0.00407736      36.7537
  0.00408345      36.7850
  0.00408978      36.8108
  0.00409488      36.8362
  0.00410123      36.8614
  0.00410732      36.8928
  0.00411363      36.9190
  0.00411967      36.9514
  0.00412465      36.9798
  0.00413226      37.0044
  0.00413705      37.0374
  0.00414301      37.0719
  0.00414941      37.0958
  0.00415457      37.1200
  0.00416082      37.1475
  0.00416709      37.1746
  0.00417172      37.2114
  0.00417815      37.2346
  0.00418456      37.2584
  0.00419062      37.2905
  0.00419540      37.3236
  0.00420114      37.3633
  0.00420639      37.3854
  0.00421290      37.4066
  0.00421766      37.4403
  0.00422381      37.4704
  0.00422898      37.4941
  0.00423527      37.5209
  0.00424305      37.5414
  0.00424895      37.5772
  0.00425660      37.6009
  0.00426273      37.6312
  0.00426901      37.6581
  0.00427517      37.6879
  0.00428143      37.7151
  0.00428787      37.7382
  0.00429396      37.7695
  0.00430142      37.7976
  0.00430774      37.8237
  0.00431402      37.8504
  0.00432016      37.8807
  0.00432639      37.9086
  0.00434653      37.9877
  0.00435267      38.0179
  0.00436045      38.0384
  0.00436673      38.0652
  0.00437423      38.0925
  0.00438054      38.1185
  0.00438825      38.1407
  0.00439436      38.1715
  0.00440214      38.1921
  0.00440968      38.2185
  0.00441596      38.2453
  0.00442352      38.2712
  0.00442963      38.3019
  0.00443733      38.3243
  0.00444352      38.3534
  0.00444986      38.3787
  0.00445746      38.4037
  0.00446363      38.4330
  0.00447008      38.4560
  0.00447635      38.4830
  0.00448248      38.5135
  0.00448867      38.5424
  0.00449489      38.5705
  0.00450117      38.5974
  0.00450877      38.6223
  0.00452041      38.6390
  0.00453053      38.6628
  0.00454059      38.6878
  0.00455079      38.7094
  0.00455935      38.7409
  0.00456838      38.7610
  0.00457616      38.7815
  0.00458494      38.8077
  0.00459374      38.8333
  0.00460134      38.8581
  0.00460889      38.8840
  0.00461651      38.9085
  0.00462392      38.9377
  0.00463145      38.9643
  0.00463941      38.9804
  0.00464643      39.0192
  0.00465432      39.0370
  0.00466064      39.0630
  0.00466811      39.0909
  0.00467548      39.1212
  0.00468174      39.1485
  0.00468904      39.1805
  0.00469706      39.1951
  0.00470312      39.2274
  0.00471092      39.2474
  0.00471734      39.2709
  0.00472308      39.3106
  0.00472944      39.3356
  0.00473714      39.3580
  0.00474348      39.3833
  0.00474980      39.4093
  0.00477857      39.5180
  0.00478614      39.5435
  0.00479365      39.5704
  0.00480117      39.5972
  0.00481031      39.6147
  0.00481797      39.6381
  0.00482687      39.6614
  0.00483550      39.6911
  0.00484452      39.7114
  0.00485342      39.7348
  0.00486398      39.7478
  0.00487280      39.7729
  0.00488336      39.7860
  0.00489353      39.8084
  0.00490380      39.8284
  0.00491551      39.8437
  0.00492708      39.8621
  0.00493869      39.8797
  0.00495153      39.8973
  0.00496635      39.8972
  0.00498038      39.9159
  0.00499490      39.9228
  0.00500960      39.9257
  0.00502268      39.9375
  0.00505403      39.9260
  0.00509278      39.9146
  0.00511996      39.9140
  0.00514379      39.9053
  0.00516611      39.9028
  0.00518576      39.9053
  0.00520409      39.9099
  0.00522125      39.9129
  0.00523846      39.9145
  0.00525420      39.9219
  0.00527102      39.9331
  0.00528537      39.9440
  0.00530138      39.9451
  0.00531723      39.9496
  0.00533178      39.9561
  0.00534482      39.9688
  0.00535918      39.9796
  0.00537483      39.9893
  0.00538920      39.9998
  0.00540359      40.0100
  0.00541812      40.0167
  0.00543121      40.0283
  0.00544290      40.0440
  0.00545610      40.0531
  0.00546656      40.0686
  0.00547821      40.0851
  0.00548889      40.0953
  0.00550177      40.1122
  0.00551230      40.1259
  0.00552401      40.1410
  0.00553564      40.1580
  0.00554723      40.1760
  0.00555931      40.1824
  0.00556976      40.1983
  0.00558144      40.2141
  0.00559127      40.2445
  0.00560221      40.2487
  0.00561255      40.2669
  0.00562308      40.2807
  0.00563359      40.2951
  0.00564379      40.3168
  0.00565468      40.3221
  0.00566818      40.3240
  0.00568313      40.3208
  0.00570052      40.3182
  0.00572071      40.3079
  0.00574113      40.2920
  0.00576629      40.2515
  0.00579274      40.2096
  0.00582159      40.1694
  0.00585117      40.1410
  0.00588290      40.0910
  0.00591725      40.0374
  0.00595393      39.9871
  0.00599171      39.9402
  0.00602472      39.8888
  0.00607025      39.8337
  0.00610713      39.7787
  0.00613983      39.7348
  0.00616751      39.6932
  0.00619577      39.6670
  0.00621886      39.6464
  0.00623970      39.6204
  0.00631450      39.5443
  0.00633518      39.5223
  0.00635452      39.5027
  0.00637403      39.4791
  0.00639320      39.4635
  0.00641162      39.4365
  0.00642996      39.4113
  0.00644725      39.3817
  0.00648020      39.2145
  0.00682329      31.6480
  0.01714648       0.9460
  0.01729195       0.5703
  0.01736620       0.4395
  0.01741488       0.3864
  0.01744600       0.3669
  0.01747871       0.3553
  0.01750463       0.3506
  0.01752535       0.3516
  0.01754751       0.3426
  0.01756756       0.3368
  0.01758513       0.3357
  0.01760221       0.3319
  0.01761846       0.3311
  0.01763318       0.3315
  0.01764850       0.3295
  0.01766400       0.3223
  0.01767621       0.3228
  0.01768660       0.3302
  0.01770101       0.3224
  0.01771474       0.3126
  0.01772614       0.3115
  0.01773725       0.3115
  0.01774867       0.3103
  0.01776232       0.3008
  0.01777147       0.3035
  0.01778154       0.3028
  0.01779116       0.3037
  0.01780180       0.3008
  0.01781272       0.2923
  0.01782231       0.2934
  0.01782953       0.2987
