# Supplementary material for: Size effects on the mechanical behavior and the compressive failure strength of concrete: an extensive dataset
Source: Data Brief. 2020 Nov 2;33:106477. doi: 10.1016/j.dib.2020.106477 (PMC7674298; doi:10.1016/j.dib.2020.106477)
Supplement: Supplementary file 1 [file mmc1.zip › Stress_Strain_Data_DIB/C-40x80-mm/C4-B1-19.txt]

      Strain  Stress(MPa)
  0.00000000       0.0000
  0.00004089       0.2816
  0.00004104       0.2827
  0.00004190       0.2886
  0.00004145       0.2855
  0.00004104       0.2827
  0.00004097       0.2822
  0.00004160       0.2865
  0.00004129       0.2844
  0.00004134       0.2847
  0.00004098       0.2823
  0.00004202       0.2894
  0.00004242       0.2922
  0.00004259       0.2934
  0.00004290       0.2955
  0.00004416       0.3042
  0.00004439       0.3057
  0.00004440       0.3058
  0.00004486       0.3090
  0.00004501       0.3101
  0.00004563       0.3143
  0.00004659       0.3209
  0.00004650       0.3203
  0.00004647       0.3201
  0.00004649       0.3203
  0.00004751       0.3273
  0.00004789       0.3299
  0.00004829       0.3326
  0.00004896       0.3373
  0.00004954       0.3413
  0.00004899       0.3375
  0.00004981       0.3431
  0.00005014       0.3454
  0.00005025       0.3461
  0.00005022       0.3459
  0.00005167       0.3559
  0.00005164       0.3557
  0.00005207       0.3587
  0.00005248       0.3615
  0.00005482       0.3776
  0.00005490       0.3781
  0.00005564       0.3832
  0.00005768       0.3973
  0.00005726       0.3944
  0.00005738       0.3952
  0.00005859       0.4035
  0.00005931       0.4085
  0.00005887       0.4055
  0.00005960       0.4105
  0.00006064       0.4177
  0.00006093       0.4197
  0.00006219       0.4284
  0.00006338       0.4366
  0.00006354       0.4376
  0.00006376       0.4392
  0.00006535       0.4502
  0.00006503       0.4480
  0.00006523       0.4493
  0.00006661       0.4588
  0.00006588       0.4538
  0.00006698       0.4614
  0.00006730       0.4636
  0.00006793       0.4679
  0.00006801       0.4685
  0.00006875       0.4736
  0.00006960       0.4794
  0.00006927       0.4772
  0.00006847       0.4716
  0.00006959       0.4794
  0.00006993       0.4817
  0.00007031       0.4843
  0.00006936       0.4777
  0.00007154       0.4928
  0.00007099       0.4890
  0.00007104       0.4894
  0.00007363       0.5071
  0.00007329       0.5048
  0.00007456       0.5136
  0.00007428       0.5117
  0.00007463       0.5140
  0.00007450       0.5131
  0.00007517       0.5178
  0.00007628       0.5255
  0.00007594       0.5231
  0.00007708       0.5309
  0.00007814       0.5382
  0.00007883       0.5430
  0.00007857       0.5412
  0.00007953       0.5478
  0.00008035       0.5534
  0.00008054       0.5548
  0.00008116       0.5590
  0.00008143       0.5609
  0.00008217       0.5660
  0.00008348       0.5750
  0.00008345       0.5748
  0.00008614       0.5933
  0.00008538       0.5881
  0.00008719       0.6006
  0.00008652       0.5960
  0.00008779       0.6047
  0.00008912       0.6138
  0.00008884       0.6120
  0.00008999       0.6198
  0.00009009       0.6205
  0.00009183       0.6325
  0.00009263       0.6380
  0.00009362       0.6448
  0.00009454       0.6512
  0.00009520       0.6557
  0.00009570       0.6592
  0.00009712       0.6690
  0.00009803       0.6752
  0.00010031       0.6909
  0.00010194       0.7022
  0.00010235       0.7050
  0.00010407       0.7169
  0.00010446       0.7195
  0.00010534       0.7256
  0.00010692       0.7365
  0.00010688       0.7362
  0.00010731       0.7392
  0.00011192       0.7709
  0.00011299       0.7783
  0.00011496       0.7918
  0.00011618       0.8003
  0.00011739       0.8086
  0.00011809       0.8134
  0.00011951       0.8232
  0.00012085       0.8324
  0.00012068       0.8313
  0.00012126       0.8352
  0.00012219       0.8417
  0.00012302       0.8474
  0.00012379       0.8527
  0.00012621       0.8693
  0.00012847       0.8849
  0.00012926       0.8903
  0.00013065       0.8999
  0.00013198       0.9091
  0.00013215       0.9103
  0.00013453       0.9266
  0.00013636       0.9393
  0.00013724       0.9453
  0.00013802       0.9507
  0.00013855       0.9544
  0.00013983       0.9632
  0.00014082       0.9700
  0.00014140       0.9740
  0.00014220       0.9795
  0.00014324       0.9867
  0.00014522       1.0003
  0.00014502       0.9989
  0.00014665       1.0101
  0.00014707       1.0130
  0.00014774       1.0177
  0.00014887       1.0254
  0.00014978       1.0317
  0.00015026       1.0350
  0.00015154       1.0438
  0.00015341       1.0567
  0.00015426       1.0625
  0.00015471       1.0656
  0.00015672       1.0795
  0.00015762       1.0857
  0.00015823       1.0899
  0.00015910       1.0959
  0.00016056       1.1060
  0.00016184       1.1148
  0.00016302       1.1229
  0.00016386       1.1287
  0.00016465       1.1342
  0.00016596       1.1432
  0.00016725       1.1520
  0.00016844       1.1602
  0.00016986       1.1700
  0.00017016       1.1721
  0.00017136       1.1803
  0.00017250       1.1882
  0.00017321       1.1931
  0.00017401       1.1986
  0.00017458       1.2026
  0.00017591       1.2117
  0.00017781       1.2248
  0.00017784       1.2250
  0.00017868       1.2308
  0.00018036       1.2423
  0.00018143       1.2497
  0.00018276       1.2588
  0.00018298       1.2604
  0.00018452       1.2710
  0.00018585       1.2802
  0.00018672       1.2862
  0.00018728       1.2900
  0.00018826       1.2967
  0.00018991       1.3081
  0.00019086       1.3147
  0.00019135       1.3180
  0.00019270       1.3274
  0.00019358       1.3334
  0.00019459       1.3404
  0.00019589       1.3493
  0.00019581       1.3488
  0.00019763       1.3613
  0.00019889       1.3700
  0.00020027       1.3795
  0.00020129       1.3865
  0.00020248       1.3947
  0.00020331       1.4004
  0.00020435       1.4076
  0.00020617       1.4201
  0.00020683       1.4246
  0.00020857       1.4366
  0.00020994       1.4461
  0.00020997       1.4463
  0.00021124       1.4550
  0.00021283       1.4660
  0.00021408       1.4746
  0.00021474       1.4791
  0.00021664       1.4922
  0.00021731       1.4969
  0.00021904       1.5088
  0.00021952       1.5121
  0.00022098       1.5221
  0.00022142       1.5252
  0.00022309       1.5367
  0.00022353       1.5397
  0.00022519       1.5511
  0.00022645       1.5598
  0.00022763       1.5680
  0.00022894       1.5770
  0.00023034       1.5866
  0.00023230       1.6001
  0.00023302       1.6051
  0.00023374       1.6100
  0.00023515       1.6197
  0.00023622       1.6271
  0.00023829       1.6414
  0.00023835       1.6418
  0.00024002       1.6533
  0.00024219       1.6682
  0.00024262       1.6712
  0.00024474       1.6858
  0.00024552       1.6912
  0.00024739       1.7041
  0.00024798       1.7081
  0.00024988       1.7212
  0.00025080       1.7275
  0.00025180       1.7344
  0.00025309       1.7433
  0.00025435       1.7520
  0.00025563       1.7608
  0.00025616       1.7645
  0.00025833       1.7794
  0.00025915       1.7850
  0.00026047       1.7941
  0.00026187       1.8038
  0.00026284       1.8105
  0.00026484       1.8242
  0.00026603       1.8325
  0.00026763       1.8434
  0.00026909       1.8536
  0.00027029       1.8618
  0.00027184       1.8724
  0.00027298       1.8803
  0.00027482       1.8930
  0.00027661       1.9053
  0.00027713       1.9089
  0.00027954       1.9255
  0.00028162       1.9398
  0.00028270       1.9473
  0.00028897       1.9905
  0.00029092       2.0039
  0.00029186       2.0103
  0.00029331       2.0203
  0.00029494       2.0315
  0.00029639       2.0415
  0.00029774       2.0509
  0.00029967       2.0642
  0.00030087       2.0724
  0.00030244       2.0833
  0.00030464       2.0984
  0.00030536       2.1034
  0.00030704       2.1149
  0.00030878       2.1269
  0.00031015       2.1364
  0.00031127       2.1440
  0.00031321       2.1575
  0.00031481       2.1684
  0.00031598       2.1765
  0.00031744       2.1866
  0.00031960       2.2014
  0.00032068       2.2089
  0.00032270       2.2228
  0.00032448       2.2351
  0.00033019       2.2744
  0.00033190       2.2861
  0.00033404       2.3009
  0.00033577       2.3128
  0.00033709       2.3219
  0.00033908       2.3356
  0.00034085       2.3478
  0.00034242       2.3586
  0.00034360       2.3668
  0.00034630       2.3853
  0.00034765       2.3946
  0.00034934       2.4063
  0.00035146       2.4209
  0.00035306       2.4319
  0.00035432       2.4406
  0.00035678       2.4576
  0.00035785       2.4649
  0.00035954       2.4766
  0.00036085       2.4856
  0.00036316       2.5015
  0.00036394       2.5069
  0.00036580       2.5196
  0.00036788       2.5340
  0.00036913       2.5426
  0.00037087       2.5546
  0.00037282       2.5680
  0.00037506       2.5835
  0.00037632       2.5922
  0.00037800       2.6037
  0.00038008       2.6180
  0.00038201       2.6313
  0.00038313       2.6390
  0.00038533       2.6542
  0.00038704       2.6660
  0.00038879       2.6780
  0.00039094       2.6929
  0.00039370       2.7118
  0.00039512       2.7216
  0.00039692       2.7341
  0.00039835       2.7439
  0.00040098       2.7620
  0.00040281       2.7746
  0.00040468       2.7875
  0.00040713       2.8043
  0.00040916       2.8183
  0.00041113       2.8319
  0.00041324       2.8464
  0.00041509       2.8592
  0.00041669       2.8702
  0.00041853       2.8828
  0.00042061       2.8972
  0.00042218       2.9081
  0.00042471       2.9255
  0.00042652       2.9379
  0.00042880       2.9536
  0.00043044       2.9649
  0.00043266       2.9802
  0.00043458       2.9934
  0.00043662       3.0075
  0.00043875       3.0222
  0.00044117       3.0389
  0.00044275       3.0497
  0.00044468       3.0630
  0.00044639       3.0748
  0.00044874       3.0909
  0.00045064       3.1040
  0.00045277       3.1187
  0.00045530       3.1361
  0.00045730       3.1499
  0.00045833       3.1570
  0.00046084       3.1743
  0.00046340       3.1920
  0.00046455       3.1998
  0.00046751       3.2203
  0.00046910       3.2312
  0.00047143       3.2473
  0.00047381       3.2637
  0.00047536       3.2743
  0.00047816       3.2936
  0.00047949       3.3028
  0.00048237       3.3226
  0.00048347       3.3302
  0.00048619       3.3489
  0.00048798       3.3613
  0.00049135       3.3845
  0.00049275       3.3941
  0.00049494       3.4092
  0.00049745       3.4265
  0.00049907       3.4377
  0.00050149       3.4543
  0.00050354       3.4684
  0.00050608       3.4859
  0.00050817       3.5003
  0.00051027       3.5148
  0.00051231       3.5288
  0.00051445       3.5436
  0.00051678       3.5596
  0.00051916       3.5760
  0.00052111       3.5895
  0.00052257       3.5995
  0.00052531       3.6184
  0.00052716       3.6311
  0.00053078       3.6561
  0.00053321       3.6728
  0.00053457       3.6822
  0.00053708       3.6995
  0.00053984       3.7185
  0.00054212       3.7342
  0.00054399       3.7470
  0.00054706       3.7682
  0.00054927       3.7835
  0.00055146       3.7985
  0.00055370       3.8140
  0.00055551       3.8264
  0.00055844       3.8466
  0.00055983       3.8562
  0.00056263       3.8755
  0.00057206       3.9404
  0.00057443       3.9567
  0.00057693       3.9740
  0.00057906       3.9886
  0.00058014       3.9961
  0.00058415       4.0237
  0.00058552       4.0331
  0.00058812       4.0510
  0.00059044       4.0670
  0.00059276       4.0830
  0.00059568       4.1031
  0.00059805       4.1194
  0.00060060       4.1370
  0.00060296       4.1532
  0.00061319       4.2237
  0.00061516       4.2373
  0.00061721       4.2514
  0.00062038       4.2732
  0.00062217       4.2856
  0.00062452       4.3018
  0.00062741       4.3216
  0.00062855       4.3295
  0.00063110       4.3471
  0.00063330       4.3623
  0.00064381       4.4346
  0.00064527       4.4447
  0.00064753       4.4602
  0.00065033       4.4795
  0.00065209       4.4916
  0.00065420       4.5062
  0.00065755       4.5293
  0.00065974       4.5444
  0.00066098       4.5529
  0.00066414       4.5747
  0.00066699       4.5943
  0.00066849       4.6046
  0.00067194       4.6284
  0.00067490       4.6488
  0.00067719       4.6645
  0.00067955       4.6808
  0.00068162       4.6950
  0.00068376       4.7098
  0.00068674       4.7304
  0.00068931       4.7480
  0.00069116       4.7608
  0.00069408       4.7809
  0.00069684       4.7999
  0.00069872       4.8129
  0.00070131       4.8307
  0.00070351       4.8458
  0.00070658       4.8670
  0.00070874       4.8819
  0.00071026       4.8924
  0.00072168       4.9710
  0.00072430       4.9891
  0.00072690       5.0070
  0.00072866       5.0191
  0.00073195       5.0417
  0.00073444       5.0589
  0.00073632       5.0718
  0.00073932       5.0925
  0.00074158       5.1081
  0.00074385       5.1237
  0.00074760       5.1495
  0.00074947       5.1624
  0.00075219       5.1812
  0.00075401       5.1937
  0.00075748       5.2176
  0.00075948       5.2313
  0.00076253       5.2524
  0.00076531       5.2715
  0.00076742       5.2861
  0.00076912       5.2977
  0.00077225       5.3193
  0.00077422       5.3329
  0.00077742       5.3549
  0.00077960       5.3699
  0.00078237       5.3890
  0.00078479       5.4057
  0.00078759       5.4250
  0.00078972       5.4396
  0.00079311       5.4630
  0.00079516       5.4772
  0.00079699       5.4897
  0.00080032       5.5127
  0.00080310       5.5318
  0.00080585       5.5508
  0.00080833       5.5679
  0.00081099       5.5862
  0.00081249       5.5965
  0.00081631       5.6229
  0.00081796       5.6342
  0.00082083       5.6539
  0.00082377       5.6742
  0.00082636       5.6920
  0.00082895       5.7099
  0.00083239       5.7336
  0.00083480       5.7502
  0.00083727       5.7672
  0.00083973       5.7842
  0.00084230       5.8018
  0.00084381       5.8123
  0.00084705       5.8346
  0.00085084       5.8607
  0.00085311       5.8763
  0.00085511       5.8901
  0.00085801       5.9101
  0.00086057       5.9277
  0.00086307       5.9449
  0.00086614       5.9661
  0.00086977       5.9911
  0.00087168       6.0042
  0.00087419       6.0215
  0.00087755       6.0447
  0.00088033       6.0638
  0.00088349       6.0855
  0.00088581       6.1015
  0.00088828       6.1185
  0.00089205       6.1445
  0.00089369       6.1558
  0.00089642       6.1746
  0.00089929       6.1944
  0.00090212       6.2139
  0.00090468       6.2316
  0.00090807       6.2549
  0.00091041       6.2710
  0.00091188       6.2811
  0.00091608       6.3101
  0.00091893       6.3297
  0.00092122       6.3455
  0.00092438       6.3672
  0.00092674       6.3835
  0.00093036       6.4084
  0.00093233       6.4220
  0.00093644       6.4503
  0.00093829       6.4631
  0.00094116       6.4828
  0.00094505       6.5096
  0.00094690       6.5223
  0.00094951       6.5403
  0.00095197       6.5572
  0.00095379       6.5698
  0.00095786       6.5979
  0.00096023       6.6142
  0.00096329       6.6353
  0.00096732       6.6630
  0.00096871       6.6726
  0.00097178       6.6937
  0.00097494       6.7155
  0.00097790       6.7359
  0.00097977       6.7488
  0.00098256       6.7680
  0.00098576       6.7900
  0.00098903       6.8125
  0.00099176       6.8314
  0.00099424       6.8484
  0.00099794       6.8739
  0.00099968       6.8859
  0.00100263       6.9062
  0.00100550       6.9260
  0.00100906       6.9505
  0.00101216       6.9718
  0.00101534       6.9938
  0.00101760       7.0094
  0.00101989       7.0251
  0.00102342       7.0494
  0.00102604       7.0674
  0.00102956       7.0917
  0.00103162       7.1059
  0.00103470       7.1271
  0.00103815       7.1509
  0.00104038       7.1662
  0.00104290       7.1836
  0.00104592       7.2044
  0.00104890       7.2249
  0.00105170       7.2442
  0.00105473       7.2651
  0.00105872       7.2926
  0.00106042       7.3043
  0.00106345       7.3251
  0.00106574       7.3409
  0.00106828       7.3584
  0.00107212       7.3849
  0.00107499       7.4046
  0.00107712       7.4193
  0.00108044       7.4422
  0.00108374       7.4649
  0.00108726       7.4891
  0.00109049       7.5114
  0.00109289       7.5279
  0.00109564       7.5469
  0.00109855       7.5669
  0.00110159       7.5879
  0.00110437       7.6070
  0.00110726       7.6269
  0.00111052       7.6494
  0.00111383       7.6722
  0.00111585       7.6861
  0.00111935       7.7102
  0.00112171       7.7264
  0.00112498       7.7490
  0.00112737       7.7654
  0.00113018       7.7848
  0.00113356       7.8081
  0.00113590       7.8242
  0.00113966       7.8501
  0.00114252       7.8698
  0.00114494       7.8864
  0.00114747       7.9039
  0.00115082       7.9269
  0.00115444       7.9519
  0.00115685       7.9685
  0.00116100       7.9971
  0.00118110       8.1355
  0.00118454       8.1592
  0.00118771       8.1811
  0.00119053       8.2005
  0.00119381       8.2231
  0.00119704       8.2453
  0.00119986       8.2647
  0.00120262       8.2838
  0.00120624       8.3087
  0.00120838       8.3234
  0.00121154       8.3452
  0.00121501       8.3691
  0.00121743       8.3858
  0.00122021       8.4115
  0.00122400       8.4253
  0.00122717       8.4463
  0.00123010       8.4703
  0.00123254       8.5000
  0.00123650       8.5117
  0.00123964       8.5332
  0.00124277       8.5547
  0.00124548       8.5812
  0.00124891       8.5993
  0.00125168       8.6251
  0.00125550       8.6384
  0.00125838       8.6629
  0.00126161       8.6833
  0.00126481       8.7040
  0.00126807       8.7240
  0.00127075       8.7509
  0.00127411       8.7697
  0.00127572       8.7946
  0.00127925       8.8114
  0.00128379       8.8308
  0.00128698       8.8517
  0.00129062       8.8671
  0.00129373       8.8890
  0.00129681       8.9112
  0.00130120       8.9323
  0.00130428       8.9545
  0.00130717       8.9789
  0.00131035       8.9998
  0.00131400       9.0299
  0.00131785       9.0429
  0.00132098       9.0645
  0.00132401       9.0872
  0.00132706       9.1097
  0.00133022       9.1309
  0.00133315       9.1548
  0.00133660       9.1725
  0.00134005       9.1902
  0.00134294       9.2147
  0.00134623       9.2343
  0.00134967       9.2522
  0.00135276       9.2742
  0.00135578       9.2971
  0.00135914       9.3159
  0.00136244       9.3354
  0.00136553       9.3574
  0.00136792       9.3878
  0.00137133       9.4060
  0.00137398       9.4333
  0.00137776       9.4471
  0.00138028       9.4758
  0.00138395       9.4910
  0.00138673       9.5168
  0.00139116       9.5375
  0.00139439       9.5578
  0.00139782       9.5758
  0.00140078       9.5994
  0.00140343       9.6267
  0.00140711       9.6416
  0.00141018       9.6640
  0.00141293       9.6900
  0.00141639       9.7077
  0.00142010       9.7370
  0.00142382       9.7515
  0.00142669       9.7761
  0.00142984       9.7974
  0.00143341       9.8138
  0.00143600       9.8417
  0.00143778       9.8646
  0.00144092       9.8861
  0.00144423       9.9054
  0.00144793       9.9202
  0.00145048       9.9487
  0.00145323       9.9748
  0.00145667       9.9927
  0.00145979      10.0143
  0.00146145      10.0387
  0.00146763      10.0611
  0.00147090      10.0841
  0.00147413      10.1078
  0.00147647      10.1267
  0.00148137      10.1442
  0.00148423      10.1730
  0.00148780      10.1919
  0.00149111      10.2144
  0.00149387      10.2445
  0.00149748      10.2629
  0.00150058      10.2883
  0.00150403      10.3090
  0.00150842      10.3336
  0.00151151      10.3591
  0.00151633      10.3778
  0.00152099      10.3988
  0.00152403      10.4250
  0.00152848      10.4488
  0.00153209      10.4672
  0.00153645      10.4923
  0.00154111      10.5132
  0.00154422      10.5385
  0.00154731      10.5640
  0.00155189      10.5861
  0.00155511      10.6099
  0.00155866      10.6290
  0.00156302      10.6540
  0.00156628      10.6773
  0.00156976      10.6974
  0.00157272      10.7249
  0.00157760      10.7427
  0.00158074      10.7675
  0.00158421      10.7879
  0.00158736      10.8126
  0.00159203      10.8335
  0.00159510      10.8592
  0.00159912      10.8890
  0.00160281      10.9062
  0.00160597      10.9308
  0.00161066      10.9514
  0.00161505      10.9761
  0.00161835      10.9986
  0.00162150      11.0234
  0.00162634      11.0418
  0.00162965      11.0643
  0.00163295      11.0870
  0.00163720      11.1136
  0.00164073      11.1330
  0.00164516      11.1572
  0.00164848      11.1796
  0.00165148      11.2064
  0.00165617      11.2269
  0.00165946      11.2497
  0.00166259      11.2747
  0.00166589      11.2974
  0.00166927      11.3189
  0.00167238      11.3442
  0.00167600      11.3624
  0.00167913      11.3874
  0.00168367      11.4100
  0.00168704      11.4317
  0.00169027      11.4553
  0.00169337      11.4807
  0.00169799      11.5021
  0.00170110      11.5275
  0.00170560      11.5505
  0.00170886      11.5738
  0.00171309      11.6006
  0.00171657      11.6209
  0.00172135      11.6401
  0.00172429      11.6677
  0.00172883      11.6903
  0.00173202      11.7145
  0.00173847      11.7377
  0.00174192      11.7611
  0.00174630      11.7894
  0.00175017      11.8061
  0.00175348      11.8317
  0.00175824      11.8539
  0.00176194      11.8734
  0.00176501      11.9027
  0.00176969      11.9261
  0.00177293      11.9529
  0.00177647      11.9748
  0.00177970      12.0016
  0.00178352      12.0192
  0.00178823      12.0422
  0.00179152      12.0681
  0.00179495      12.0917
  0.00179985      12.1118
  0.00180319      12.1368
  0.00180675      12.1585
  0.00181120      12.1855
  0.00181470      12.2082
  0.00181781      12.2368
  0.00182218      12.2652
  0.00182571      12.2873
  0.00182956      12.3044
  0.00183252      12.3354
  0.00183728      12.3577
  0.00184097      12.3773
  0.00184437      12.4014
  0.00184874      12.4297
  0.00185228      12.4518
  0.00185574      12.4749
  0.00185893      12.5025
  0.00186243      12.5250
  0.00186571      12.5510
  0.00187721      12.6226
  0.00188072      12.6449
  0.00188396      12.6717
  0.00188738      12.6955
  0.00189081      12.7191
  0.00189413      12.7445
  0.00189737      12.7712
  0.00190105      12.7910
  0.00190437      12.8164
  0.00191788      12.9146
  0.00192133      12.9379
  0.00192460      12.9641
  0.00192790      12.9898
  0.00193224      13.0187
  0.00193584      13.0397
  0.00193913      13.0655
  0.00194274      13.0864
  0.00194597      13.1133
  0.00194937      13.1374
  0.00195276      13.1617
  0.00195584      13.1910
  0.00195808      13.2139
  0.00196820      13.2877
  0.00197130      13.3166
  0.00197480      13.3392
  0.00197786      13.3687
  0.00198145      13.3898
  0.00198537      13.4124
  0.00198740      13.4415
  0.00199118      13.4616
  0.00199474      13.4855
  0.00199799      13.5147
  0.00200177      13.5349
  0.00200509      13.5630
  0.00200849      13.5896
  0.00201231      13.6090
  0.00201589      13.6325
  0.00201919      13.6610
  0.00202257      13.6882
  0.00202601      13.7141
  0.00203099      13.7348
  0.00203437      13.7618
  0.00203801      13.7843
  0.00204298      13.8052
  0.00204768      13.8307
  0.00205111      13.8569
  0.00205471      13.8802
  0.00205929      13.9078
  0.00206307      13.9280
  0.00206649      13.9542
  0.00207000      13.9790
  0.00207321      14.0091
  0.00207687      14.0313
  0.00208160      14.0562
  0.00208494      14.0840
  0.00208864      14.1055
  0.00209206      14.1319
  0.00209575      14.1535
  0.00209811      14.1768
  0.00210151      14.2036
  0.00210459      14.2357
  0.00210823      14.2583
  0.00211162      14.2851
  0.00211514      14.3097
  0.00211874      14.3330
  0.00212222      14.3583
  0.00212588      14.3805
  0.00212920      14.4085
  0.00213413      14.4302
  0.00213747      14.4578
  0.00214086      14.4847
  0.00214448      14.5076
  0.00214782      14.5353
  0.00215140      14.5589
  0.00215510      14.5804
  0.00215833      14.6100
  0.00216151      14.6405
  0.00216494      14.6668
  0.00216859      14.6891
  0.00217206      14.7145
  0.00217442      14.7379
  0.00218484      14.8141
  0.00218837      14.8386
  0.00219182      14.8644
  0.00219531      14.8896
  0.00219867      14.9170
  0.00220188      14.9469
  0.00220436      14.9682
  0.00220769      14.9960
  0.00221092      15.0257
  0.00221470      15.0457
  0.00221756      15.0683
  0.00222090      15.0974
  0.00222419      15.1275
  0.00222798      15.1484
  0.00223005      15.1782
  0.00223384      15.1991
  0.00223724      15.2271
  0.00223974      15.2491
  0.00224301      15.2795
  0.00224655      15.3050
  0.00225022      15.3282
  0.00225354      15.3576
  0.00225718      15.3813
  0.00226054      15.4101
  0.00226408      15.4356
  0.00226624      15.4637
  0.00226988      15.4874
  0.00227345      15.5123
  0.00227682      15.5408
  0.00227991      15.5745
  0.00228375      15.5947
  0.00228712      15.6232
  0.00228925      15.6518
  0.00229270      15.6789
  0.00229644      15.7008
  0.00230006      15.7248
  0.00230316      15.7584
  0.00230597      15.7747
  0.00230914      15.8070
  0.00231277      15.8307
  0.00231494      15.8587
  0.00231830      15.8875
  0.00232062      15.9127
  0.00232417      15.9381
  0.00232755      15.9664
  0.00232985      15.9919
  0.00233341      16.0171
  0.00233658      16.0494
  0.00233999      16.0773
  0.00234244      16.1000
  0.00234545      16.1352
  0.00234912      16.1582
  0.00235250      16.1867
  0.00235636      16.2065
  0.00235972      16.2351
  0.00236184      16.2641
  0.00236544      16.2883
  0.00236894      16.3147
  0.00237219      16.3453
  0.00237556      16.3740
  0.00237780      16.4006
  0.00238136      16.4258
  0.00238449      16.4588
  0.00238820      16.4811
  0.00239169      16.5075
  0.00239366      16.5391
  0.00239728      16.5632
  0.00240086      16.5880
  0.00240420      16.6171
  0.00240633      16.6458
  0.00241007      16.6677
  0.00241207      16.6986
  0.00241532      16.7294
  0.00241949      16.7548
  0.00242168      16.7827
  0.00242534      16.8064
  0.00242761      16.8328
  0.00243105      16.8606
  0.00243419      16.8938
  0.00243647      16.9202
  0.00244027      16.9413
  0.00244335      16.9755
  0.00244564      17.0018
  0.00244947      17.0223
  0.00245268      17.0541
  0.00245613      17.0817
  0.00245824      17.1112
  0.00246164      17.1396
  0.00246504      17.1681
  0.00246847      17.1959
  0.00247207      17.2208
  0.00247421      17.2497
  0.00247781      17.2744
  0.00248121      17.3029
  0.00248485      17.3268
  0.00248798      17.3603
  0.00249140      17.3884
  0.00249377      17.4131
  0.00249738      17.4377
  0.00250066      17.4682
  0.00250403      17.4972
  0.00250618      17.5261
  0.00250976      17.5513
  0.00251330      17.5771
  0.00251558      17.6033
  0.00251909      17.6298
  0.00252231      17.6615
  0.00252462      17.6874
  0.00252784      17.7192
  0.00253006      17.7466
  0.00253363      17.7719
  0.00253716      17.7978
  0.00253925      17.8278
  0.00254273      17.8547
  0.00254611      17.8835
  0.00254937      17.9145
  0.00255183      17.9376
  0.00255515      17.9675
  0.00255849      17.9971
  0.00256202      18.0230
  0.00256552      18.0497
  0.00256759      18.0799
  0.00257104      18.1074
  0.00257418      18.1407
  0.00257768      18.1674
  0.00258118      18.1939
  0.00258317      18.2256
  0.00258673      18.2511
  0.00259044      18.2739
  0.00259342      18.3100
  0.00259589      18.3329
  0.00259917      18.3636
  0.00260234      18.3962
  0.00260606      18.4231
  0.00260856      18.4470
  0.00261170      18.4826
  0.00261512      18.5129
  0.00261774      18.5344
  0.00262107      18.5662
  0.00262363      18.5889
  0.00262687      18.6226
  0.00263070      18.6446
  0.00263280      18.6764
  0.00263653      18.7005
  0.00263835      18.7379
  0.00264210      18.7614
  0.00264456      18.7861
  0.00264803      18.8152
  0.00265138      18.8467
  0.00265391      18.8699
  0.00265717      18.9033
  0.00265910      18.9385
  0.00266299      18.9593
  0.00266613      18.9950
  0.00266952      19.0258
  0.00267337      19.0473
  0.00267557      19.0773
  0.00267918      19.1036
  0.00268267      19.1323
  0.00268600      19.1641
  0.00268821      19.1938
  0.00269178      19.2210
  0.00269506      19.2540
  0.00269891      19.2755
  0.00270099      19.3077
  0.00270446      19.3368
  0.00270796      19.3654
  0.00271046      19.3892
  0.00271361      19.4249
  0.00271705      19.4546
  0.00271939      19.4816
  0.00272247      19.5186
  0.00272465      19.5487
  0.00272856      19.5690
  0.00273194      19.6000
  0.00273409      19.6308
  0.00273777      19.6559
  0.00273996      19.6859
  0.00274332      19.7172
  0.00274688      19.7446
  0.00274887      19.7786
  0.00275252      19.8041
  0.00275590      19.8350
  0.00275948      19.8620
  0.00276295      19.8912
  0.00276547      19.9146
  0.00276865      19.9495
  0.00277216      19.9778
  0.00277594      20.0010
  0.00277939      20.0304
  0.00278275      20.0617
  0.00278633      20.0887
  0.00279930      20.1961
  0.00280269      20.2274
  0.00280516      20.2525
  0.00280864      20.2822
  0.00281213      20.3116
  0.00281545      20.3446
  0.00281773      20.3736
  0.00282120      20.4033
  0.00282468      20.4330
  0.00282698      20.4616
  0.00283080      20.4843
  0.00283405      20.5186
  0.00283611      20.5520
  0.00283946      20.5843
  0.00284240      20.5999
  0.00284567      20.6337
  0.00284917      20.6630
  0.00285139      20.6932
  0.00285488      20.7228
  0.00285687      20.7574
  0.00286065      20.7811
  0.00286396      20.8141
  0.00286739      20.8449
  0.00286996      20.8679
  0.00287333      20.8998
  0.00287654      20.9350
  0.00288029      20.9592
  0.00288278      20.9837
  0.00288613      21.0160
  0.00288983      21.0414
  0.00289301      21.0769
  0.00289617      21.1132
  0.00289859      21.1393
  0.00290201      21.1702
  0.00290555      21.1987
  0.00290891      21.2307
  0.00291106      21.2623
  0.00291468      21.2892
  0.00291840      21.3140
  0.00292189      21.3434
  0.00292367      21.3824
  0.00292740      21.4069
  0.00292946      21.4405
  0.00293303      21.4683
  0.00293676      21.4929
  0.00293894      21.5238
  0.00294222      21.5575
  0.00294470      21.5824
  0.00294836      21.6085
  0.00295049      21.6404
  0.00295379      21.6737
  0.00295728      21.7031
  0.00295966      21.7301
  0.00296315      21.7595
  0.00296670      21.7894
  0.00297032      21.8178
  0.00297399      21.8453
  0.00297605      21.8806
  0.00297949      21.9129
  0.00298335      21.9362
  0.00298689      21.9662
  0.00298908      21.9990
  0.00299263      22.0289
  0.00299629      22.0563
  0.00299860      22.0864
  0.00300206      22.1183
  0.00300553      22.1500
  0.00300912      22.1790
  0.00301153      22.2069
  0.00301522      22.2337
  0.00301872      22.2649
  0.00302100      22.2954
  0.00302455      22.3253
  0.00302805      22.3564
  0.00303169      22.3843
  0.00303410      22.4122
  0.00303771      22.4408
  0.00303972      22.4774
  0.00304345      22.5035
  0.00304584      22.5318
  0.00304920      22.5658
  0.00305261      22.5987
  0.00305514      22.6240
  0.00305878      22.6520
  0.00306092      22.6857
  0.00306450      22.7150
  0.00306656      22.7505
  0.00307030      22.7762
  0.00307368      22.8098
  0.00307613      22.8368
  0.00307974      22.8655
  0.00308313      22.8988
  0.00308533      22.9312
  0.00308909      22.9566
  0.00309242      22.9914
  0.00309623      23.0155
  0.00309866      23.0429
  0.00310219      23.0735
  0.00310573      23.1036
  0.00310817      23.1307
  0.00311193      23.1562
  0.00311545      23.1868
  0.00311770      23.2180
  0.00312129      23.2472
  0.00312483      23.2772
  0.00312706      23.3090
  0.00313070      23.3370
  0.00313427      23.3664
  0.00313644      23.3996
  0.00313988      23.4319
  0.00314255      23.4568
  0.00314464      23.4916
  0.00314811      23.5234
  0.00315050      23.5518
  0.00315422      23.5783
  0.00315649      23.6092
  0.00315997      23.6407
  0.00316242      23.6678
  0.00316579      23.7018
  0.00316804      23.7333
  0.00317150      23.7653
  0.00317499      23.7967
  0.00317754      23.8216
  0.00318096      23.8545
  0.00318312      23.8879
  0.00318665      23.9184
  0.00319032      23.9459
  0.00319229      23.9833
  0.00319620      24.0057
  0.00319967      24.0376
  0.00320225      24.0618
  0.00320540      24.1006
  0.00320916      24.1261
  0.00321116      24.1629
  0.00321484      24.1902
  0.00321850      24.2178
  0.00322184      24.2524
  0.00322440      24.2771
  0.00322778      24.3109
  0.00323137      24.3401
  0.00323374      24.3690
  0.00323689      24.4076
  0.00323949      24.4315
  0.00324304      24.4616
  0.00324649      24.4937
  0.00324887      24.5225
  0.00325238      24.5535
  0.00325473      24.5827
  0.00325715      24.6104
  0.00326073      24.6398
  0.00326310      24.6688
  0.00326656      24.7007
  0.00326885      24.7313
  0.00327247      24.7600
  0.00327470      24.7917
  0.00327826      24.8216
  0.00328047      24.8539
  0.00328399      24.8847
  0.00328619      24.9173
  0.00328974      24.9473
  0.00329359      24.9709
  0.00329561      25.0073
  0.00329914      25.0378
  0.00330234      25.0754
  0.00330481      25.1021
  0.00330937      25.1336
  0.00331157      25.1657
  0.00331521      25.1936
  0.00331891      25.2201
  0.00332100      25.2546
  0.00332461      25.2831
  0.00332674      25.3169
  0.00333042      25.3438
  0.00333401      25.3727
  0.00333619      25.4054
  0.00333957      25.4388
  0.00334184      25.4696
  0.00334542      25.4987
  0.00334775      25.5282
  0.00335130      25.5578
  0.00335364      25.5870
  0.00335700      25.6208
  0.00335932      25.6505
  0.00336275      25.6830
  0.00336513      25.7111
  0.00336843      25.7463
  0.00337110      25.7686
  0.00337316      25.8037
  0.00337647      25.8385
  0.00337880      25.8681
  0.00338243      25.8961
  0.00338460      25.9290
  0.00338849      25.9513
  0.00339035      25.9909
  0.00339406      26.0172
  0.00339616      26.0517
  0.00339958      26.0843
  0.00340205      26.1106
  0.00340567      26.1389
  0.00340815      26.1651
  0.00341137      26.2020
  0.00341362      26.2330
  0.00341736      26.2589
  0.00341948      26.2928
  0.00342295      26.3242
  0.00342650      26.3539
  0.00342858      26.3888
  0.00343085      26.4195
  0.00343422      26.4530
  0.00343660      26.4815
  0.00344005      26.5133
  0.00344342      26.5470
  0.00344622      26.5664
  0.00344945      26.6029
  0.00345155      26.6374
  0.00345394      26.6655
  0.00345734      26.6985
  0.00345950      26.7316
  0.00346314      26.7593
  0.00346500      26.7878
  0.00346842      26.8224
  0.00347082      26.8521
  0.00347289      26.8894
  0.00347649      26.9200
  0.00347893      26.9489
  0.00348264      26.9769
  0.00348519      27.0033
  0.00348849      27.0407
  0.00349067      27.0753
  0.00349428      27.1057
  0.00349655      27.1384
  0.00350028      27.1661
  0.00350275      27.1940
  0.00350601      27.2324
  0.00350976      27.2596
  0.00351202      27.2925
  0.00351569      27.3215
  0.00351919      27.3542
  0.00352177      27.3800
  0.00352516      27.4153
  0.00352745      27.4475
  0.00353102      27.4787
  0.00353331      27.5110
  0.00353711      27.5371
  0.00354061      27.5699
  0.00354288      27.6025
  0.00354671      27.6278
  0.00354882      27.6642
  0.00355238      27.6957
  0.00355507      27.7189
  0.00355830      27.7577
  0.00356074      27.7866
  0.00356444      27.8150
  0.00356674      27.8470
  0.00357012      27.8825
  0.00357281      27.9056
  0.00357600      27.9456
  0.00357848      27.9736
  0.00358098      28.0010
  0.00358430      28.0379
  0.00358701      28.0607
  0.00359031      28.0979
  0.00359227      28.1378
  0.00359624      28.1598
  0.00359856      28.1916
  0.00360215      28.2223
  0.00360459      28.2511
  0.00360816      28.2824
  0.00361166      28.3153
  0.00361401      28.3461
  0.00361753      28.3784
  0.00361957      28.4163
  0.00362344      28.4409
  0.00362725      28.4754
  0.00362972      28.5038
  0.00363320      28.5374
  0.00363563      28.5668
  0.00363907      28.6014
  0.00364272      28.6311
  0.00364494      28.6654
  0.00364859      28.6950
  0.00365094      28.7263
  0.00365472      28.7531
  0.00365680      28.7906
  0.00366058      28.8173
  0.00366286      28.8501
  0.00366640      28.8822
  0.00366878      28.9127
  0.00367218      28.9483
  0.00367444      28.9815
  0.00367815      29.0099
  0.00368026      29.0467
  0.00368394      29.0757
  0.00368630      29.1066
  0.00368975      29.1409
  0.00369201      29.1743
  0.00369454      29.2014
  0.00369799      29.2358
  0.00370028      29.2684
  0.00370423      29.2910
  0.00370631      29.3286
  0.00370988      29.3600
  0.00371235      29.3884
  0.00371575      29.4240
  0.00371795      29.4587
  0.00372177      29.4844
  0.00372431      29.5113
  0.00372754      29.5507
  0.00373128      29.5785
  0.00373352      29.6121
  0.00373690      29.6482
  0.00373965      29.6700
  0.00374327      29.7006
  0.00374665      29.7364
  0.00374917      29.7638
  0.00375273      29.7954
  0.00375494      29.8301
  0.00375839      29.8643
  0.00376072      29.8960
  0.00376443      29.9243
  0.00376796      29.9569
  0.00377018      29.9910
  0.00377250      30.0229
  0.00377601      30.0559
  0.00377815      30.0919
  0.00378169      30.1241
  0.00378348      30.1512
  0.00378703      30.1849
  0.00378952      30.2143
  0.00379322      30.2443
  0.00379559      30.2764
  0.00379793      30.3096
  0.00380159      30.3404
  0.00380409      30.3695
  0.00380767      30.4024
  0.00381128      30.4346
  0.00381373      30.4649
  0.00381727      30.4987
  0.00381968      30.5300
  0.00382336      30.5605
  0.00382692      30.5937
  0.00382933      30.6252
  0.00383284      30.6596
  0.00383536      30.6883
  0.00383896      30.7206
  0.00384274      30.7488
  0.00384522      30.7782
  0.00384880      30.8113
  0.00385135      30.8392
  0.00385469      30.8778
  0.00385701      30.9112
  0.00386062      30.9435
  0.00386442      30.9709
  0.00386679      31.0032
  0.00387050      31.0330
  0.00387281      31.0667
  0.00387651      31.0966
  0.00387900      31.1259
  0.00388255      31.1595
  0.00388478      31.1953
  0.00388846      31.2258
  0.00389090      31.2563
  0.00389455      31.2875
  0.00389683      31.3220
  0.00390058      31.3507
  0.00390280      31.3866
  0.00390634      31.4203
  0.00390868      31.4534
  0.00391241      31.4826
  0.00391488      31.5125
  0.00391878      31.5375
  0.00392092      31.5755
  0.00392442      31.6103
  0.00392817      31.6391
  0.00393054      31.6713
  0.00393407      31.7054
  0.00393763      31.7388
  0.00394009      31.7687
  0.00394354      31.8048
  0.00394764      31.8353
  0.00395013      31.8642
  0.00395365      31.8979
  0.00395753      31.9232
  0.00395958      31.9626
  0.00396320      31.9940
  0.00396679      32.0262
  0.00396930      32.0545
  0.00397285      32.0876
  0.00397633      32.1224
  0.00397886      32.1504
  0.00398231      32.1856
  0.00398479      32.2148
  0.00398832      32.2485
  0.00399195      32.2794
  0.00399431      32.3116
  0.00399786      32.3446
  0.00400033      32.3740
  0.00400401      32.4039
  0.00400643      32.4346
  0.00401005      32.4659
  0.00401223      32.5023
  0.00401594      32.5315
  0.00401830      32.5634
  0.00402184      32.5968
  0.00402548      32.6276
  0.00402939      32.6521
  0.00403181      32.6828
  0.00403522      32.7191
  0.00403897      32.7474
  0.00404285      32.7727
  0.00404657      32.8017
  0.00405025      32.8316
  0.00405385      32.8636
  0.00405747      32.8948
  0.00406117      32.9244
  0.00406492      32.9527
  0.00406838      32.9879
  0.00407222      33.0140
  0.00407590      33.0439
  0.00407962      33.0730
  0.00409179      33.1654
  0.00409555      33.1935
  0.00409895      33.2300
  0.00410266      33.2594
  0.00410626      33.2913
  0.00411007      33.3182
  0.00411378      33.3474
  0.00411727      33.3819
  0.00411980      33.4098
  0.00412357      33.4377
  0.00412698      33.4740
  0.00413051      33.5075
  0.00413431      33.5347
  0.00413793      33.5661
  0.00414175      33.5928
  0.00414540      33.6233
  0.00414880      33.6600
  0.00415233      33.6935
  0.00415634      33.7157
  0.00415966      33.7542
  0.00416337      33.7835
  0.00416706      33.8133
  0.00417063      33.8458
  0.00417432      33.8755
  0.00417813      33.9024
  0.00418183      33.9319
  0.00418554      33.9610
  0.00418781      33.9952
  0.00419150      34.0250
  0.00419511      34.0565
  0.00419888      34.0844
  0.00420230      34.1205
  0.00420597      34.1508
  0.00420955      34.1832
  0.00421341      34.2087
  0.00421592      34.2372
  0.00421937      34.2728
  0.00422302      34.3033
  0.00422673      34.3326
  0.00422895      34.3679
  0.00423291      34.3913
  0.00423625      34.4294
  0.00423989      34.4603
  0.00424264      34.4829
  0.00424608      34.5186
  0.00424969      34.5501
  0.00425341      34.5793
  0.00425682      34.6158
  0.00426064      34.6422
  0.00426410      34.6776
  0.00426807      34.7005
  0.00427151      34.7362
  0.00427505      34.7696
  0.00427878      34.7982
  0.00428222      34.8340
  0.00428595      34.8629
  0.00428964      34.8924
  0.00429324      34.9244
  0.00429657      34.9626
  0.00430042      34.9886
  0.00430417      35.0169
  0.00430774      35.0496
  0.00431125      35.0834
  0.00431482      35.1161
  0.00431848      35.1464
  0.00432225      35.1742
  0.00432589      35.2052
  0.00432930      35.2417
  0.00433317      35.2670
  0.00433681      35.2979
  0.00433940      35.3246
  0.00434265      35.3647
  0.00434636      35.3940
  0.00435000      35.4249
  0.00435382      35.4516
  0.00435762      35.4787
  0.00436120      35.5111
  0.00436623      35.5382
  0.00436923      35.5843
  0.00437345      35.6015
  0.00437715      35.6310
  0.00438081      35.6614
  0.00438569      35.6922
  0.00438935      35.7226
  0.00439264      35.7618
  0.00439654      35.7867
  0.00440133      35.8196
  0.00440523      35.8442
  0.00440888      35.8749
  0.00441257      35.9048
  0.00441601      35.9403
  0.00442071      35.9755
  0.00442468      35.9985
  0.00442803      36.0363
  0.00443197      36.0600
  0.00443553      36.0930
  0.00444037      36.1248
  0.00444383      36.1598
  0.00444774      36.1843
  0.00445241      36.2202
  0.00445616      36.2485
  0.00446100      36.2803
  0.00446463      36.3113
  0.00448797      36.4610
  0.00449306      36.4868
  0.00449781      36.5208
  0.00450310      36.5419
  0.00450799      36.5724
  0.00451288      36.6029
  0.00451760      36.6375
  0.00452243      36.6696
  0.00452744      36.6972
  0.00453137      36.7213
  0.00453614      36.7547
  0.00454111      36.7832
  0.00454598      36.8142
  0.00455120      36.8371
  0.00455741      36.8656
  0.00456343      36.8986
  0.00456835      36.9283
  0.00457331      36.9572
  0.00457811      36.9900
  0.00458316      37.0166
  0.00458839      37.0392
  0.00459329      37.0695
  0.00459836      37.0957
  0.00460337      37.1234
  0.00460809      37.1581
  0.00461309      37.1859
  0.00461812      37.2132
  0.00462283      37.2481
  0.00462940      37.2679
  0.00463529      37.3040
  0.00464049      37.3272
  0.00464544      37.3563
  0.00465172      37.3832
  0.00465653      37.4158
  0.00466294      37.4394
  0.00466769      37.4734
  0.00467409      37.4973
  0.00467937      37.5186
  0.00468539      37.5517
  0.00469025      37.5829
  0.00469679      37.6035
  0.00470283      37.6361
  0.00470789      37.6625
  0.00471417      37.6895
  0.00471903      37.7209
  0.00472547      37.7438
  0.00473060      37.7686
  0.00473648      37.8050
  0.00474305      37.8248
  0.00474805      37.8529
  0.00475400      37.8875
  0.00476067      37.9052
  0.00476693      37.9324
  0.00477425      37.9638
  0.00478087      37.9826
  0.00478708      38.0113
  0.00479570      38.0411
  0.00480384      38.0532
  0.00481246      38.0829
  0.00482136      38.1062
  0.00483041      38.1259
  0.00483901      38.1563
  0.00484806      38.1761
  0.00485718      38.1941
  0.00486461      38.2229
  0.00487519      38.2355
  0.00488394      38.2624
  0.00489396      38.2883
  0.00490430      38.3067
  0.00491599      38.3224
  0.00492757      38.3407
  0.00493926      38.3563
  0.00495208      38.3744
  0.00496516      38.3862
  0.00497838      38.3949
  0.00499398      38.4055
  0.00501114      38.4085
  0.00503233      38.4036
  0.00505996      38.3925
  0.00509778      38.3739
  0.00513711      38.3487
  0.00517504      38.3273
  0.00521563      38.3016
  0.00526324      38.2555
  0.00532054      38.1846
  0.00540872      38.0251
  0.00591646      31.4144
  0.02061867       1.8069
  0.02064948       1.7991
  0.02065955       1.8387
  0.02066734       1.8696
  0.02066758       1.9211
  0.02066640       1.9370
  0.02066617       1.9499
  0.02066585       1.9710
  0.02066762       1.9773
  0.02066718       1.9868
  0.02066985       1.9982
  0.02066838       2.0110
  0.02066666       2.0247
  0.02067014       2.0254
  0.02067245       2.0340
