# Supplementary material for: Size effects on the mechanical behavior and the compressive failure strength of concrete: an extensive dataset
Source: Data Brief. 2020 Nov 2;33:106477. doi: 10.1016/j.dib.2020.106477 (PMC7674298; doi:10.1016/j.dib.2020.106477)
Supplement: Supplementary file 1 [file mmc1.zip › Stress_Strain_Data_DIB/C-40x80-mm/C4-B1-2.txt]

      Strain  Stress(MPa)
  0.00000000       0.0000
  0.00002970       0.2584
  0.00002979       0.2591
  0.00002998       0.2607
  0.00002953       0.2568
  0.00002879       0.2504
  0.00002913       0.2533
  0.00002964       0.2578
  0.00002953       0.2569
  0.00002989       0.2600
  0.00002954       0.2569
  0.00003050       0.2653
  0.00002962       0.2577
  0.00002996       0.2606
  0.00003010       0.2618
  0.00003038       0.2642
  0.00003076       0.2676
  0.00003055       0.2657
  0.00003186       0.2771
  0.00003141       0.2732
  0.00003153       0.2743
  0.00003208       0.2791
  0.00003183       0.2769
  0.00003216       0.2798
  0.00003254       0.2830
  0.00003328       0.2894
  0.00003340       0.2905
  0.00003366       0.2928
  0.00003434       0.2987
  0.00003484       0.3030
  0.00003437       0.2990
  0.00003463       0.3012
  0.00003554       0.3092
  0.00003577       0.3111
  0.00003686       0.3206
  0.00003762       0.3272
  0.00003816       0.3319
  0.00003806       0.3310
  0.00003887       0.3381
  0.00003943       0.3429
  0.00003964       0.3448
  0.00003964       0.3447
  0.00004060       0.3531
  0.00004095       0.3562
  0.00004103       0.3569
  0.00004164       0.3622
  0.00004250       0.3697
  0.00004291       0.3732
  0.00004325       0.3762
  0.00004341       0.3776
  0.00004406       0.3832
  0.00004479       0.3896
  0.00004537       0.3946
  0.00004561       0.3967
  0.00004600       0.4001
  0.00004660       0.4053
  0.00004690       0.4079
  0.00004719       0.4104
  0.00004772       0.4150
  0.00004786       0.4162
  0.00004883       0.4247
  0.00004888       0.4251
  0.00004940       0.4297
  0.00005033       0.4378
  0.00005049       0.4392
  0.00005082       0.4420
  0.00005199       0.4522
  0.00005255       0.4571
  0.00005243       0.4560
  0.00005347       0.4651
  0.00005391       0.4689
  0.00005436       0.4728
  0.00005409       0.4705
  0.00005508       0.4791
  0.00005509       0.4792
  0.00005588       0.4860
  0.00005599       0.4870
  0.00005540       0.4819
  0.00005633       0.4899
  0.00005592       0.4864
  0.00005654       0.4918
  0.00005685       0.4945
  0.00005621       0.4889
  0.00005675       0.4936
  0.00005699       0.4957
  0.00005699       0.4957
  0.00005772       0.5021
  0.00005851       0.5089
  0.00005838       0.5078
  0.00005866       0.5102
  0.00005933       0.5160
  0.00005975       0.5197
  0.00006060       0.5271
  0.00006126       0.5329
  0.00006203       0.5395
  0.00006225       0.5414
  0.00006245       0.5432
  0.00006303       0.5482
  0.00006374       0.5544
  0.00006359       0.5531
  0.00006450       0.5610
  0.00006564       0.5710
  0.00006623       0.5761
  0.00006587       0.5729
  0.00006653       0.5786
  0.00006656       0.5789
  0.00006722       0.5847
  0.00006752       0.5873
  0.00006825       0.5936
  0.00006819       0.5931
  0.00006903       0.6004
  0.00006879       0.5984
  0.00006859       0.5966
  0.00006905       0.6006
  0.00006994       0.6083
  0.00007000       0.6089
  0.00007049       0.6131
  0.00007083       0.6160
  0.00007159       0.6227
  0.00007140       0.6211
  0.00007231       0.6289
  0.00007278       0.6330
  0.00007280       0.6332
  0.00007332       0.6377
  0.00007381       0.6420
  0.00007421       0.6454
  0.00007499       0.6523
  0.00007527       0.6546
  0.00007617       0.6625
  0.00007665       0.6667
  0.00007670       0.6671
  0.00007735       0.6728
  0.00007861       0.6837
  0.00007839       0.6819
  0.00007959       0.6922
  0.00007974       0.6936
  0.00008085       0.7033
  0.00008125       0.7067
  0.00008128       0.7070
  0.00008289       0.7210
  0.00008327       0.7243
  0.00008330       0.7245
  0.00008429       0.7332
  0.00008489       0.7384
  0.00008526       0.7415
  0.00008588       0.7470
  0.00008694       0.7562
  0.00008692       0.7560
  0.00008775       0.7633
  0.00008792       0.7648
  0.00008873       0.7717
  0.00008978       0.7809
  0.00008983       0.7813
  0.00009007       0.7835
  0.00009130       0.7941
  0.00009155       0.7963
  0.00009184       0.7988
  0.00009223       0.8022
  0.00009346       0.8129
  0.00009365       0.8146
  0.00009445       0.8216
  0.00009418       0.8192
  0.00009548       0.8305
  0.00009547       0.8304
  0.00009640       0.8384
  0.00009657       0.8399
  0.00009750       0.8480
  0.00009813       0.8535
  0.00009781       0.8508
  0.00009930       0.8637
  0.00009969       0.8671
  0.00010029       0.8723
  0.00010102       0.8787
  0.00010138       0.8818
  0.00010165       0.8842
  0.00010255       0.8920
  0.00010368       0.9018
  0.00010332       0.8987
  0.00010434       0.9076
  0.00010505       0.9137
  0.00010595       0.9215
  0.00010718       0.9322
  0.00010728       0.9331
  0.00010825       0.9415
  0.00010857       0.9443
  0.00010850       0.9437
  0.00011026       0.9590
  0.00011000       0.9568
  0.00011164       0.9710
  0.00011163       0.9709
  0.00011191       0.9734
  0.00011360       0.9881
  0.00011396       0.9912
  0.00011468       0.9975
  0.00011579       1.0071
  0.00011654       1.0137
  0.00011737       1.0209
  0.00011713       1.0188
  0.00011791       1.0256
  0.00012079       1.0506
  0.00012143       1.0562
  0.00012175       1.0590
  0.00012243       1.0649
  0.00012295       1.0694
  0.00012364       1.0754
  0.00012501       1.0873
  0.00012559       1.0924
  0.00012536       1.0904
  0.00012627       1.0983
  0.00012672       1.1022
  0.00012773       1.1109
  0.00012762       1.1100
  0.00012883       1.1206
  0.00012936       1.1252
  0.00013277       1.1548
  0.00013316       1.1582
  0.00013369       1.1628
  0.00013449       1.1698
  0.00013575       1.1808
  0.00013713       1.1928
  0.00013667       1.1888
  0.00013738       1.1949
  0.00013839       1.2037
  0.00013905       1.2095
  0.00013978       1.2158
  0.00014136       1.2296
  0.00014187       1.2340
  0.00014189       1.2341
  0.00014340       1.2472
  0.00014371       1.2499
  0.00014492       1.2605
  0.00014538       1.2645
  0.00014652       1.2744
  0.00014701       1.2787
  0.00014855       1.2920
  0.00014895       1.2956
  0.00014975       1.3025
  0.00015018       1.3062
  0.00015156       1.3182
  0.00015213       1.3232
  0.00015323       1.3328
  0.00015360       1.3360
  0.00015482       1.3466
  0.00015516       1.3495
  0.00015583       1.3554
  0.00015760       1.3708
  0.00015753       1.3702
  0.00015835       1.3773
  0.00015945       1.3869
  0.00015984       1.3903
  0.00016069       1.3977
  0.00016177       1.4070
  0.00016239       1.4125
  0.00016287       1.4166
  0.00016391       1.4257
  0.00016444       1.4303
  0.00016579       1.4420
  0.00016602       1.4441
  0.00016846       1.4653
  0.00017118       1.4889
  0.00017195       1.4956
  0.00017247       1.5001
  0.00017326       1.5070
  0.00017363       1.5102
  0.00017424       1.5155
  0.00017544       1.5259
  0.00017573       1.5285
  0.00017645       1.5348
  0.00017716       1.5409
  0.00017802       1.5484
  0.00017851       1.5526
  0.00017940       1.5604
  0.00018033       1.5685
  0.00018094       1.5738
  0.00018217       1.5845
  0.00018535       1.6121
  0.00018604       1.6182
  0.00018715       1.6278
  0.00018763       1.6320
  0.00018853       1.6398
  0.00018956       1.6487
  0.00019102       1.6615
  0.00019204       1.6703
  0.00019211       1.6710
  0.00019254       1.6747
  0.00019426       1.6897
  0.00019491       1.6953
  0.00019507       1.6967
  0.00019713       1.7146
  0.00019788       1.7211
  0.00019816       1.7236
  0.00019947       1.7349
  0.00020019       1.7412
  0.00020107       1.7489
  0.00020197       1.7567
  0.00020298       1.7655
  0.00020411       1.7754
  0.00020540       1.7865
  0.00020605       1.7922
  0.00020729       1.8030
  0.00020802       1.8093
  0.00020935       1.8209
  0.00021001       1.8267
  0.00021048       1.8307
  0.00021127       1.8376
  0.00021296       1.8523
  0.00021282       1.8510
  0.00021691       1.8866
  0.00021717       1.8889
  0.00021926       1.9071
  0.00021965       1.9105
  0.00022091       1.9214
  0.00022187       1.9298
  0.00022329       1.9421
  0.00022441       1.9519
  0.00022550       1.9614
  0.00022634       1.9687
  0.00022707       1.9750
  0.00022802       1.9833
  0.00022869       1.9891
  0.00022973       1.9982
  0.00023073       2.0069
  0.00023172       2.0155
  0.00023252       2.0224
  0.00023345       2.0305
  0.00023431       2.0380
  0.00023553       2.0486
  0.00023667       2.0586
  0.00023679       2.0595
  0.00023769       2.0674
  0.00023962       2.0842
  0.00023994       2.0869
  0.00024044       2.0913
  0.00024191       2.1041
  0.00024308       2.1143
  0.00024426       2.1245
  0.00024475       2.1288
  0.00024633       2.1426
  0.00024743       2.1521
  0.00024807       2.1576
  0.00024946       2.1698
  0.00025024       2.1765
  0.00025108       2.1838
  0.00025179       2.1901
  0.00025287       2.1994
  0.00025489       2.2170
  0.00025546       2.2220
  0.00025649       2.2309
  0.00025746       2.2394
  0.00025841       2.2476
  0.00025907       2.2534
  0.00025977       2.2594
  0.00026151       2.2746
  0.00026184       2.2774
  0.00026382       2.2947
  0.00026489       2.3040
  0.00026603       2.3139
  0.00026640       2.3171
  0.00026811       2.3320
  0.00026882       2.3382
  0.00026986       2.3472
  0.00027098       2.3569
  0.00027160       2.3623
  0.00027336       2.3776
  0.00027409       2.3840
  0.00027576       2.3985
  0.00027661       2.4059
  0.00027826       2.4203
  0.00027939       2.4301
  0.00028080       2.4423
  0.00028184       2.4514
  0.00028244       2.4566
  0.00028327       2.4639
  0.00028572       2.4851
  0.00028622       2.4895
  0.00028799       2.5049
  0.00028885       2.5124
  0.00029054       2.5270
  0.00029165       2.5367
  0.00029236       2.5429
  0.00029338       2.5518
  0.00029507       2.5665
  0.00029598       2.5744
  0.00029772       2.5895
  0.00029873       2.5983
  0.00030074       2.6158
  0.00030531       2.6555
  0.00030593       2.6609
  0.00030794       2.6784
  0.00030898       2.6874
  0.00031009       2.6971
  0.00031203       2.7140
  0.00031291       2.7217
  0.00031464       2.7367
  0.00031546       2.7438
  0.00031633       2.7514
  0.00031884       2.7732
  0.00031943       2.7783
  0.00032097       2.7918
  0.00032165       2.7977
  0.00032343       2.8132
  0.00032401       2.8182
  0.00032903       2.8619
  0.00033088       2.8779
  0.00033230       2.8903
  0.00033314       2.8976
  0.00033502       2.9140
  0.00033591       2.9217
  0.00033674       2.9289
  0.00033910       2.9494
  0.00034032       2.9600
  0.00034124       2.9681
  0.00034297       2.9831
  0.00034300       2.9833
  0.00034464       2.9977
  0.00034659       3.0146
  0.00034750       3.0225
  0.00034917       3.0371
  0.00035523       3.0897
  0.00035685       3.1038
  0.00035819       3.1154
  0.00035860       3.1191
  0.00035994       3.1307
  0.00036145       3.1438
  0.00036295       3.1569
  0.00036458       3.1711
  0.00036595       3.1829
  0.00036747       3.1962
  0.00036907       3.2101
  0.00037069       3.2242
  0.00037167       3.2327
  0.00037328       3.2468
  0.00037442       3.2567
  0.00037594       3.2698
  0.00037760       3.2843
  0.00037949       3.3008
  0.00038073       3.3116
  0.00038181       3.3209
  0.00038343       3.3350
  0.00038509       3.3495
  0.00038596       3.3570
  0.00038707       3.3667
  0.00038846       3.3787
  0.00039006       3.3927
  0.00039172       3.4071
  0.00039314       3.4195
  0.00039512       3.4367
  0.00039648       3.4485
  0.00040226       3.4988
  0.00040363       3.5107
  0.00040479       3.5208
  0.00040658       3.5364
  0.00040810       3.5496
  0.00040917       3.5589
  0.00041071       3.5723
  0.00041234       3.5864
  0.00041404       3.6013
  0.00041581       3.6166
  0.00041778       3.6338
  0.00041884       3.6430
  0.00041982       3.6516
  0.00042172       3.6681
  0.00042321       3.6810
  0.00042489       3.6957
  0.00042550       3.7009
  0.00042792       3.7220
  0.00042944       3.7352
  0.00043086       3.7476
  0.00043219       3.7591
  0.00043423       3.7769
  0.00043508       3.7843
  0.00043668       3.7982
  0.00043838       3.8130
  0.00044012       3.8281
  0.00044152       3.8403
  0.00044298       3.8530
  0.00044447       3.8660
  0.00044592       3.8785
  0.00044777       3.8947
  0.00044961       3.9107
  0.00045144       3.9266
  0.00045287       3.9390
  0.00045393       3.9482
  0.00045622       3.9682
  0.00045772       3.9812
  0.00045929       3.9948
  0.00046082       4.0081
  0.00046212       4.0195
  0.00046377       4.0338
  0.00046597       4.0529
  0.00046738       4.0652
  0.00046892       4.0786
  0.00047055       4.0928
  0.00047180       4.1037
  0.00047369       4.1200
  0.00047536       4.1346
  0.00047686       4.1476
  0.00047795       4.1571
  0.00047960       4.1715
  0.00048145       4.1876
  0.00048325       4.2032
  0.00048417       4.2112
  0.00048587       4.2260
  0.00048735       4.2389
  0.00048904       4.2536
  0.00049053       4.2666
  0.00049237       4.2826
  0.00049405       4.2972
  0.00049496       4.3051
  0.00049702       4.3230
  0.00049852       4.3361
  0.00050034       4.3519
  0.00050263       4.3718
  0.00050393       4.3831
  0.00050542       4.3960
  0.00050699       4.4098
  0.00050867       4.4243
  0.00051057       4.4409
  0.00051140       4.4481
  0.00051376       4.4686
  0.00051495       4.4789
  0.00051679       4.4949
  0.00051828       4.5079
  0.00052001       4.5230
  0.00052149       4.5359
  0.00052405       4.5581
  0.00052486       4.5651
  0.00052735       4.5869
  0.00052842       4.5961
  0.00052983       4.6084
  0.00053184       4.6259
  0.00053346       4.6400
  0.00053498       4.6532
  0.00053668       4.6680
  0.00053840       4.6829
  0.00054058       4.7019
  0.00054169       4.7115
  0.00054362       4.7283
  0.00054512       4.7414
  0.00054680       4.7560
  0.00054870       4.7725
  0.00055054       4.7885
  0.00055217       4.8027
  0.00055399       4.8186
  0.00055594       4.8354
  0.00055760       4.8499
  0.00055956       4.8670
  0.00056167       4.8853
  0.00056281       4.8952
  0.00056509       4.9151
  0.00056664       4.9285
  0.00056847       4.9445
  0.00057045       4.9617
  0.00057206       4.9757
  0.00057415       4.9938
  0.00057592       5.0092
  0.00057787       5.0263
  0.00057919       5.0377
  0.00058131       5.0562
  0.00058288       5.0698
  0.00058437       5.0827
  0.00058651       5.1014
  0.00058825       5.1165
  0.00059039       5.1351
  0.00059216       5.1506
  0.00059400       5.1665
  0.00059623       5.1859
  0.00059749       5.1969
  0.00059975       5.2166
  0.00060146       5.2314
  0.00060371       5.2509
  0.00060539       5.2656
  0.00060737       5.2828
  0.00060921       5.2988
  0.00061138       5.3177
  0.00061265       5.3288
  0.00061476       5.3471
  0.00061645       5.3618
  0.00061810       5.3761
  0.00062003       5.3930
  0.00062162       5.4068
  0.00062390       5.4266
  0.00062534       5.4391
  0.00062765       5.4592
  0.00062893       5.4703
  0.00063109       5.4891
  0.00063257       5.5020
  0.00063524       5.5252
  0.00063641       5.5354
  0.00063863       5.5547
  0.00064092       5.5746
  0.00064270       5.5901
  0.00064416       5.6028
  0.00064620       5.6205
  0.00064863       5.6417
  0.00065008       5.6543
  0.00065772       5.7207
  0.00065938       5.7352
  0.00066125       5.7515
  0.00066345       5.7705
  0.00066505       5.7845
  0.00066710       5.8023
  0.00067524       5.8732
  0.00068126       5.9255
  0.00068910       5.9937
  0.00069105       6.0107
  0.00069305       6.0280
  0.00069521       6.0469
  0.00069760       6.0676
  0.00069939       6.0832
  0.00070126       6.0995
  0.00070400       6.1233
  0.00070602       6.1409
  0.00070783       6.1566
  0.00070963       6.1722
  0.00071227       6.1952
  0.00071414       6.2115
  0.00071572       6.2252
  0.00071780       6.2433
  0.00072034       6.2654
  0.00072264       6.2855
  0.00073111       6.3591
  0.00073347       6.3796
  0.00074166       6.4509
  0.00074414       6.4724
  0.00074591       6.4878
  0.00074816       6.5074
  0.00075023       6.5254
  0.00075219       6.5424
  0.00075437       6.5614
  0.00075669       6.5816
  0.00075930       6.6043
  0.00076182       6.6262
  0.00076321       6.6383
  0.00076541       6.6574
  0.00076776       6.6779
  0.00076973       6.6950
  0.00077156       6.7109
  0.00077436       6.7352
  0.00077655       6.7543
  0.00077894       6.7751
  0.00078101       6.7931
  0.00078780       6.8522
  0.00079746       6.9362
  0.00080574       7.0082
  0.00080810       7.0287
  0.00081059       7.0504
  0.00081273       7.0690
  0.00081503       7.0890
  0.00081788       7.1138
  0.00081983       7.1308
  0.00082228       7.1520
  0.00082428       7.1694
  0.00082694       7.1926
  0.00082961       7.2159
  0.00083182       7.2351
  0.00083420       7.2558
  0.00083648       7.2756
  0.00083873       7.2951
  0.00084113       7.3160
  0.00084301       7.3324
  0.00084554       7.3544
  0.00084815       7.3771
  0.00085002       7.3933
  0.00085263       7.4161
  0.00085484       7.4352
  0.00085715       7.4553
  0.00085946       7.4755
  0.00086125       7.4910
  0.00086441       7.5185
  0.00086640       7.5358
  0.00086880       7.5567
  0.00087156       7.5807
  0.00087331       7.5960
  0.00087661       7.6246
  0.00087837       7.6399
  0.00088092       7.6621
  0.00088349       7.6845
  0.00088495       7.6972
  0.00088777       7.7217
  0.00088989       7.7401
  0.00089241       7.7620
  0.00089491       7.7838
  0.00089676       7.7999
  0.00089991       7.8273
  0.00090223       7.8475
  0.00090444       7.8667
  0.00090710       7.8898
  0.00090912       7.9074
  0.00091123       7.9257
  0.00091412       7.9509
  0.00091659       7.9724
  0.00091913       7.9945
  0.00092196       8.0191
  0.00092394       8.0363
  0.00092709       8.0637
  0.00092929       8.0828
  0.00093148       8.1019
  0.00093419       8.1255
  0.00093646       8.1452
  0.00093946       8.1713
  0.00094173       8.1911
  0.00094394       8.2103
  0.00094654       8.2328
  0.00094927       8.2566
  0.00095113       8.2728
  0.00095420       8.2995
  0.00095572       8.3127
  0.00095885       8.3400
  0.00096127       8.3610
  0.00096351       8.3805
  0.00096810       8.3994
  0.00097095       8.4242
  0.00097452       8.4405
  0.00097839       8.4679
  0.00098138       8.4912
  0.00098493       8.5077
  0.00098785       8.5318
  0.00099201       8.5557
  0.00099543       8.5738
  0.00099808       8.6011
  0.00100119       8.6229
  0.00100462       8.6408
  0.00100875       8.6652
  0.00101237       8.6809
  0.00101539       8.7038
  0.00101865       8.7238
  0.00102125       8.7516
  0.00102489       8.7671
  0.00102800       8.7889
  0.00103099       8.8121
  0.00103417       8.8330
  0.00103864       8.8533
  0.00104151       8.8780
  0.00104415       8.9054
  0.00104734       8.9262
  0.00105039       8.9487
  0.00105327       8.9732
  0.00105645       8.9943
  0.00105958       9.0157
  0.00106394       9.0374
  0.00106711       9.0584
  0.00107021       9.0804
  0.00107300       9.1059
  0.00107575       9.1320
  0.00107906       9.1514
  0.00108209       9.1741
  0.00108528       9.1950
  0.00108951       9.2182
  0.00109269       9.2391
  0.00109571       9.2620
  0.00109819       9.2912
  0.00110141       9.3118
  0.00110300       9.3369
  0.00110602       9.3597
  0.00110883       9.3851
  0.00111211       9.4049
  0.00111508       9.4284
  0.00111779       9.4549
  0.00112078       9.4782
  0.00112293       9.4967
  0.00112582       9.5210
  0.00112921       9.5689
  0.00113962       9.6362
  0.00114277       9.6574
  0.00114585       9.6796
  0.00114762       9.7026
  0.00115038       9.7285
  0.00115303       9.7558
  0.00115674       9.7705
  0.00115899       9.8025
  0.00116256       9.8189
  0.00116435       9.8416
  0.00116745       9.8635
  0.00117038       9.8875
  0.00117324       9.9122
  0.00117622       9.9356
  0.00117922       9.9587
  0.00118057       9.9867
  0.00118352      10.0104
  0.00118669      10.0314
  0.00119115      10.0594
  0.00119306      10.0842
  0.00119644      10.1057
  0.00119921      10.1359
  0.00120178      10.1515
  0.00120520      10.1725
  0.00120798      10.2023
  0.00121023      10.2224
  0.00121299      10.2526
  0.00121623      10.2760
  0.00121826      10.2992
  0.00122123      10.3264
  0.00122343      10.3472
  0.00122640      10.3744
  0.00122954      10.3993
  0.00123202      10.4162
  0.00123526      10.4397
  0.00123673      10.4706
  0.00124016      10.4914
  0.00124309      10.5192
  0.00124645      10.5410
  0.00124833      10.5663
  0.00125121      10.5947
  0.00125481      10.6132
  0.00125630      10.6438
  0.00125969      10.6652
  0.00126275      10.6912
  0.00126568      10.7190
  0.00126769      10.7424
  0.00127058      10.7708
  0.00127311      10.7869
  0.00127632      10.8109
  0.00127889      10.8436
  0.00128120      10.8629
  0.00128470      10.8828
  0.00128767      10.9100
  0.00128988      10.9307
  0.00129284      10.9580
  0.00129471      10.9834
  0.00129766      11.0109
  0.00129958      11.0356
  0.00130269      11.0609
  0.00130484      11.0824
  0.00130812      11.1052
  0.00130969      11.1348
  0.00131337      11.1521
  0.00131497      11.1813
  0.00131816      11.2054
  0.00131995      11.2319
  0.00132290      11.2594
  0.00132457      11.2876
  0.00132745      11.3160
  0.00132987      11.3337
  0.00133334      11.3540
  0.00133503      11.3820
  0.00133794      11.4099
  0.00134047      11.4432
  0.00134290      11.4608
  0.00134609      11.4850
  0.00134942      11.5073
  0.00135100      11.5367
  0.00135424      11.5601
  0.00135742      11.5844
  0.00135938      11.6086
  0.00136219      11.6380
  0.00136399      11.6643
  0.00136741      11.6853
  0.00137055      11.7102
  0.00137407      11.7401
  0.00137629      11.7635
  0.00137967      11.7879
  0.00138323      11.8096
  0.00138491      11.8413
  0.00138718      11.8638
  0.00139058      11.8880
  0.00139268      11.9132
  0.00139566      11.9439
  0.00139767      11.9706
  0.00139988      11.9940
  0.00141048      12.0990
  0.00141282      12.1204
  0.00141580      12.1512
  0.00141840      12.1685
  0.00142035      12.1961
  0.00142359      12.2227
  0.00142552      12.2507
  0.00142895      12.2744
  0.00143099      12.3006
  0.00143417      12.3281
  0.00143641      12.3510
  0.00143997      12.3727
  0.00144180      12.4022
  0.00144513      12.4275
  0.00144722      12.4528
  0.00145038      12.4807
  0.00145294      12.4987
  0.00145399      12.5404
  0.00145780      12.5581
  0.00145950      12.5896
  0.00146286      12.6143
  0.00146480      12.6420
  0.00146805      12.6685
  0.00147060      12.6868
  0.00147350      12.7188
  0.00147486      12.7556
  0.00147898      12.7685
  0.00148114      12.7927
  0.00148306      12.8207
  0.00148580      12.8552
  0.00148822      12.8754
  0.00149101      12.8897
  0.00149389      12.9221
  0.00149605      12.9464
  0.00149770      12.9786
  0.00150124      13.0006
  0.00150356      13.0223
  0.00150545      13.0508
  0.00150857      13.0793
  0.00151071      13.1038
  0.00151462      13.1200
  0.00151787      13.1466
  0.00152102      13.1746
  0.00152297      13.2023
  0.00152643      13.2254
  0.00152943      13.2559
  0.00153178      13.2772
  0.00153518      13.3013
  0.00153725      13.3269
  0.00154065      13.3511
  0.00154249      13.3804
  0.00154613      13.4068
  0.00154826      13.4341
  0.00155179      13.4585
  0.00155391      13.4860
  0.00155746      13.5102
  0.00155981      13.5336
  0.00156177      13.5639
  0.00156537      13.5871
  0.00156729      13.6181
  0.00157075      13.6437
  0.00157308      13.6675
  0.00157632      13.6971
  0.00157859      13.7219
  0.00158080      13.7479
  0.00158395      13.7788
  0.00158651      13.7987
  0.00158846      13.8292
  0.00159240      13.8466
  0.00159430      13.8778
  0.00159681      13.8985
  0.00159885      13.9274
  0.00160231      13.9531
  0.00160485      13.9733
  0.00160623      14.0136
  0.00161022      14.0300
  0.00161267      14.0518
  0.00161621      14.0760
  0.00161800      14.1093
  0.00162175      14.1298
  0.00162405      14.1542
  0.00162704      14.1880
  0.00162935      14.2122
  0.00163324      14.2304
  0.00163492      14.2655
  0.00163863      14.2868
  0.00164074      14.3145
  0.00164415      14.3410
  0.00164617      14.3702
  0.00164817      14.3998
  0.00165170      14.4242
  0.00165369      14.4540
  0.00165594      14.4792
  0.00165927      14.5072
  0.00166160      14.5310
  0.00166503      14.5571
  0.00166736      14.5809
  0.00166937      14.6103
  0.00167307      14.6318
  0.00167510      14.6608
  0.00167726      14.6877
  0.00168067      14.7141
  0.00168297      14.7385
  0.00168505      14.7666
  0.00168733      14.7913
  0.00168942      14.8194
  0.00169277      14.8470
  0.00169493      14.8738
  0.00169738      14.8955
  0.00169966      14.9203
  0.00170263      14.9544
  0.00170513      14.9752
  0.00170717      15.0041
  0.00170947      15.0284
  0.00171278      15.0568
  0.00171399      15.0874
  0.00171652      15.1088
  0.00171981      15.1389
  0.00172218      15.1631
  0.00172397      15.1981
  0.00172658      15.2180
  0.00172987      15.2481
  0.00173216      15.2739
  0.00173581      15.2973
  0.00173778      15.3289
  0.00174040      15.3487
  0.00174350      15.3820
  0.00174579      15.4079
  0.00174782      15.4383
  0.00175152      15.4610
  0.00175362      15.4902
  0.00175579      15.5181
  0.00175906      15.5485
  0.00176159      15.5700
  0.00176367      15.5996
  0.00176679      15.6328
  0.00176900      15.6599
  0.00177122      15.6870
  0.00177482      15.7114
  0.00177689      15.7411
  0.00177933      15.7642
  0.00178146      15.7928
  0.00178362      15.8209
  0.00178714      15.8469
  0.00178920      15.8768
  0.00179133      15.9055
  0.00179359      15.9318
  0.00179693      15.9609
  0.00179930      15.9852
  0.00180140      16.0145
  0.00180383      16.0377
  0.00181594      16.1771
  0.00181917      16.2083
  0.00182161      16.2312
  0.00182368      16.2610
  0.00182691      16.2921
  0.00182918      16.3182
  0.00183168      16.3403
  0.00183398      16.3658
  0.00183746      16.3924
  0.00183949      16.4229
  0.00184175      16.4492
  0.00184402      16.4753
  0.00184728      16.5059
  0.00184940      16.5348
  0.00185177      16.5590
  0.00185505      16.5893
  0.00185709      16.6196
  0.00185960      16.6414
  0.00186177      16.6693
  0.00186539      16.6934
  0.00186720      16.7279
  0.00187041      16.7482
  0.00187230      16.7816
  0.00187422      16.8147
  0.00187776      16.8405
  0.00187996      16.8684
  0.00188231      16.8934
  0.00188432      16.9246
  0.00188677      16.9479
  0.00188875      16.9797
  0.00189099      17.0069
  0.00189444      17.0344
  0.00189705      17.0546
  0.00189914      17.0844
  0.00190120      17.1147
  0.00190326      17.1452
  0.00190562      17.1701
  0.00190877      17.2032
  0.00191083      17.2336
  0.00191315      17.2592
  0.00191532      17.2875
  0.00191902      17.3103
  0.00192122      17.3382
  0.00192345      17.3655
  0.00192559      17.3943
  0.00192891      17.4243
  0.00193120      17.4504
  0.00193347      17.4771
  0.00193550      17.5080
  0.00193779      17.5341
  0.00194116      17.5631
  0.00194335      17.5912
  0.00194561      17.6177
  0.00194815      17.6394
  0.00194982      17.6768
  0.00195326      17.7046
  0.00195552      17.7313
  0.00195760      17.7614
  0.00196015      17.7826
  0.00196252      17.8074
  0.00196564      17.8409
  0.00196788      17.8681
  0.00196981      17.9009
  0.00197221      17.9250
  0.00197464      17.9486
  0.00197789      17.9798
  0.00198027      18.0042
  0.00198211      18.0388
  0.00198426      18.0674
  0.00198652      18.0941
  0.00198858      18.1246
  0.00199072      18.1535
  0.00199277      18.1840
  0.00199493      18.2127
  0.00199704      18.2421
  0.00199910      18.2725
  0.00200154      18.2959
  0.00200481      18.3267
  0.00200681      18.3583
  0.00200925      18.3817
  0.00201126      18.4129
  0.00201376      18.4407
  0.00201603      18.4692
  0.00201832      18.4971
  0.00202871      18.6096
  0.00203084      18.6408
  0.00203337      18.6640
  0.00203533      18.6987
  0.00203782      18.7228
  0.00204004      18.7522
  0.00204226      18.7816
  0.00204471      18.8066
  0.00204699      18.8348
  0.00205041      18.8649
  0.00205275      18.8920
  0.00205496      18.9216
  0.00205712      18.9522
  0.00205962      18.9762
  0.00206188      19.0048
  0.00206726      19.0940
  0.00206967      19.1197
  0.00207180      19.1510
  0.00207414      19.1779
  0.00207606      19.2133
  0.00207835      19.2415
  0.00208061      19.2701
  0.00208286      19.2989
  0.00208496      19.3308
  0.00208715      19.3608
  0.00208954      19.3869
  0.00209184      19.4148
  0.00209398      19.4458
  0.00209613      19.4766
  0.00209722      19.5041
  0.00209975      19.5272
  0.00210161      19.5639
  0.00210382      19.5936
  0.00210603      19.6232
  0.00210952      19.6519
  0.00211188      19.6786
  0.00211414      19.7071
  0.00211608      19.7423
  0.00211840      19.7697
  0.00212035      19.8044
  0.00212280      19.8294
  0.00212514      19.8564
  0.00212718      19.8895
  0.00212952      19.9165
  0.00213180      19.9448
  0.00213400      19.9747
  0.00213603      20.0077
  0.00213841      20.0341
  0.00214054      20.0652
  0.00214309      20.0881
  0.00214499      20.1193
  0.00214729      20.1479
  0.00214944      20.1795
  0.00215185      20.2058
  0.00215393      20.2389
  0.00215637      20.2644
  0.00215864      20.2936
  0.00216065      20.3281
  0.00216278      20.3601
  0.00216382      20.3891
  0.00216634      20.4132
  0.00216831      20.4484
  0.00217069      20.4753
  0.00217992      20.5890
  0.00218541      20.6781
  0.00218759      20.7091
  0.00218987      20.7381
  0.00219203      20.7694
  0.00219436      20.7973
  0.00219676      20.8240
  0.00219897      20.8543
  0.00220106      20.8871
  0.00220332      20.9165
  0.00220548      20.9479
  0.00220747      20.9828
  0.00220981      21.0105
  0.00221187      21.0440
  0.00221444      21.0670
  0.00221660      21.0984
  0.00221877      21.1295
  0.00222125      21.1544
  0.00222327      21.1887
  0.00222561      21.2163
  0.00222777      21.2477
  0.00223018      21.2741
  0.00223235      21.3052
  0.00223444      21.3381
  0.00223665      21.3685
  0.00223893      21.3974
  0.00224112      21.4282
  0.00224348      21.4556
  0.00225249      21.5737
  0.00225451      21.6078
  0.00225671      21.6385
  0.00225905      21.6662
  0.00226130      21.6956
  0.00226784      21.7904
  0.00227011      21.8213
  0.00227261      21.8472
  0.00227486      21.8785
  0.00227725      21.9068
  0.00227941      21.9402
  0.00228188      21.9666
  0.00228423      21.9959
  0.00228667      22.0231
  0.00228881      22.0568
  0.00229114      22.0864
  0.00229339      22.1178
  0.00229578      22.1460
  0.00229797      22.1786
  0.00230037      22.2067
  0.00230251      22.2405
  0.00230500      22.2666
  0.00230726      22.2977
  0.00230960      22.3271
  0.00231192      22.3569
  0.00231424      22.3869
  0.00231655      22.4168
  0.00231877      22.4489
  0.00232123      22.4757
  0.00232329      22.5111
  0.00232572      22.5384
  0.00232810      22.5669
  0.00233006      22.6046
  0.00233240      22.6340
  0.00233479      22.6624
  0.00233688      22.6971
  0.00233943      22.7220
  0.00234162      22.7546
  0.00234402      22.7827
  0.00234626      22.8143
  0.00234839      22.8481
  0.00235100      22.8717
  0.00235317      22.9049
  0.00235536      22.9374
  0.00235768      22.9673
  0.00236002      22.9966
  0.00236223      23.0287
  0.00236327      23.0595
  0.00236534      23.0948
  0.00236780      23.1216
  0.00236989      23.1565
  0.00237252      23.1795
  0.00237460      23.2144
  0.00237704      23.2418
  0.00237941      23.2705
  0.00238175      23.3000
  0.00238393      23.3327
  0.00238647      23.3577
  0.00238883      23.3868
  0.00239132      23.4129
  0.00239236      23.4463
  0.00239470      23.4757
  0.00239699      23.5063
  0.00240038      23.5399
  0.00240288      23.5659
  0.00240510      23.5981
  0.00240722      23.6323
  0.00240959      23.6612
  0.00241186      23.6923
  0.00241417      23.7224
  0.00241629      23.7568
  0.00241882      23.7821
  0.00242193      23.8217
  0.00242432      23.8500
  0.00243374      23.9668
  0.00243598      23.9986
  0.00243853      24.0236
  0.00244038      24.0637
  0.00244305      24.0862
  0.00244515      24.1208
  0.00244752      24.1497
  0.00244995      24.1771
  0.00245205      24.2120
  0.00245295      24.2459
  0.00245546      24.2718
  0.00245772      24.3031
  0.00245969      24.3404
  0.00246203      24.3701
  0.00246424      24.4023
  0.00246641      24.4355
  0.00246844      24.4717
  0.00247097      24.4972
  0.00247327      24.5277
  0.00247560      24.5574
  0.00247801      24.5853
  0.00248175      24.6112
  0.00248384      24.6461
  0.00248621      24.6751
  0.00248827      24.7107
  0.00249090      24.7338
  0.00249316      24.7651
  0.00249541      24.7967
  0.00249747      24.8323
  0.00250014      24.8546
  0.00250207      24.8929
  0.00250450      24.9206
  0.00250676      24.9518
  0.00250902      24.9830
  0.00251235      25.0179
  0.00251483      25.0445
  0.00251688      25.0801
  0.00251916      25.1109
  0.00252235      25.1452
  0.00252458      25.1768
  0.00252681      25.2084
  0.00252905      25.2398
  0.00253145      25.2677
  0.00253372      25.2984
  0.00253706      25.3327
  0.00253915      25.3673
  0.00254815      25.4918
  0.00255028      25.5255
  0.00255262      25.5549
  0.00255497      25.5839
  0.00255691      25.6217
  0.00255918      25.6523
  0.00256154      25.6813
  0.00256381      25.7119
  0.00256591      25.7463
  0.00256807      25.7793
  0.00257038      25.8093
  0.00257273      25.8383
  0.00257451      25.8794
  0.00257815      25.9073
  0.00258044      25.9376
  0.00258273      25.9679
  0.00258469      26.0054
  0.00258704      26.0342
  0.00259059      26.0641
  0.00259276      26.0969
  0.00259533      26.1212
  0.00259720      26.1604
  0.00259925      26.1959
  0.00260279      26.2259
  0.00260522      26.2533
  0.00260757      26.2822
  0.00260955      26.3191
  0.00261156      26.3554
  0.00261369      26.3893
  0.00261738      26.4159
  0.00261960      26.4478
  0.00262185      26.4790
  0.00262431      26.5056
  0.00262645      26.5391
  0.00262860      26.5724
  0.00263090      26.6025
  0.00263322      26.6322
  0.00263541      26.6647
  0.00263730      26.7035
  0.00263957      26.7342
  0.00264163      26.7694
  0.00264352      26.7977
  0.00264589      26.8282
  0.00264806      26.8631
  0.00265051      26.8918
  0.00265282      26.9237
  0.00265607      26.9621
  0.00265860      26.9890
  0.00266101      27.0185
  0.00266349      27.0463
  0.00266548      27.0855
  0.00266785      27.1160
  0.00267021      27.1466
  0.00267354      27.1833
  0.00267603      27.2109
  0.00267841      27.2413
  0.00268054      27.2771
  0.00268297      27.3063
  0.00268621      27.3451
  0.00268857      27.3756
  0.00269104      27.4038
  0.00269343      27.4339
  0.00269706      27.4638
  0.00269931      27.4970
  0.00270143      27.5329
  0.00270392      27.5608
  0.00270605      27.5966
  0.00270962      27.6278
  0.00271199      27.6583
  0.00271418      27.6928
  0.00271653      27.7237
  0.00271882      27.7559
  0.00272142      27.7811
  0.00272487      27.8152
  0.00272696      27.8521
  0.00272925      27.8844
  0.00273176      27.9116
  0.00273401      27.9448
  0.00274328      28.0713
  0.00275267      28.1952
  0.00275487      28.2294
  0.00275859      28.2572
  0.00276081      28.2911
  0.00276292      28.3274
  0.00276524      28.3590
  0.00276784      28.3842
  0.00276996      28.4203
  0.00277368      28.4481
  0.00277620      28.4841
  0.00277881      28.5094
  0.00278201      28.5495
  0.00278427      28.5827
  0.00278670      28.6121
  0.00278902      28.6440
  0.00279262      28.6749
  0.00279485      28.7088
  0.00279713      28.7417
  0.00280103      28.7658
  0.00280326      28.7997
  0.00280589      28.8244
  0.00280912      28.8639
  0.00281160      28.8920
  0.00281400      28.9222
  0.00281724      28.9612
  0.00281968      28.9904
  0.00282223      29.0171
  0.00282409      29.0595
  0.00282804      29.0824
  0.00283021      29.1178
  0.00283252      29.1499
  0.00283616      29.1798
  0.00283828      29.2163
  0.00284046      29.2515
  0.00284294      29.2798
  0.00284606      29.3216
  0.00284879      29.3440
  0.00285101      29.3783
  0.00285475      29.4060
  0.00285695      29.4407
  0.00285929      29.4721
  0.00286281      29.5048
  0.00286519      29.5353
  0.00286746      29.5685
  0.00286985      29.5988
  0.00287328      29.6335
  0.00287561      29.6651
  0.00287821      29.6907
  0.00288169      29.7242
  0.00288392      29.7584
  0.00288654      29.7833
  0.00289004      29.8165
  0.00289245      29.8463
  0.00289469      29.8800
  0.00289843      29.9077
  0.00290075      29.9396
  0.00290429      29.9718
  0.00290671      30.0015
  0.00290882      30.0382
  0.00291258      30.0655
  0.00291481      30.0994
  0.00291719      30.1298
  0.00291891      30.1590
  0.00292231      30.1962
  0.00292491      30.2229
  0.00292723      30.2565
  0.00293074      30.2911
  0.00293307      30.3243
  0.00293564      30.3517
  0.00293799      30.3845
  0.00294037      30.4163
  0.00295229      30.5462
  0.00295460      30.5799
  0.00295737      30.6024
  0.00296081      30.6389
  0.00296334      30.6673
  0.00296668      30.7060
  0.00297085      30.7245
  0.00297461      30.7529
  0.00297976      30.7776
  0.00298331      30.8114
  0.00298710      30.8390
  0.00299060      30.8739
  0.00299441      30.9013
  0.00299816      30.9300
  0.00300192      30.9584
  0.00300535      30.9949
  0.00300913      31.0230
  0.00301266      31.0570
  0.00301512      31.0872
  0.00301864      31.1214
  0.00302261      31.1449
  0.00302492      31.1786
  0.00302880      31.2041
  0.00303237      31.2373
  0.00303466      31.2715
  0.00303848      31.2987
  0.00304095      31.3284
  0.00304460      31.3596
  0.00304829      31.3899
  0.00305072      31.4205
  0.00305451      31.4485
  0.00305823      31.4780
  0.00306203      31.5056
  0.00306549      31.5412
  0.00306930      31.5685
  0.00307323      31.5929
  0.00307811      31.6243
  0.00308481      31.6413
  0.00309117      31.6667
  0.00309911      31.6836
  0.00310941      31.7032
  0.00311844      31.7237
  0.00312485      31.7478
  0.00313251      31.7716
  0.00313899      31.7940
  0.00314460      31.8182
  0.00314987      31.8397
  0.00315480      31.8694
  0.00316013      31.8894
  0.00316487      31.9236
  0.00316874      31.9489
  0.00317384      31.9746
  0.00317785      31.9967
  0.00318151      32.0271
  0.00318514      32.0583
  0.00318891      32.0862
  0.00319257      32.1166
  0.00319626      32.1463
  0.00319998      32.1752
  0.00320361      32.2063
  0.00320737      32.2344
  0.00321116      32.2618
  0.00321464      32.2965
  0.00321846      32.3233
  0.00322217      32.3524
  0.00322600      32.3789
  0.00322832      32.4117
  0.00323211      32.4391
  0.00323572      32.4707
  0.00323915      32.5066
  0.00324181      32.5315
  0.00324521      32.5681
  0.00324756      32.6004
  0.00325141      32.6262
  0.00325501      32.6581
  0.00325742      32.6890
  0.00326110      32.7190
  0.00326370      32.7454
  0.00326716      32.7806
  0.00326954      32.8121
  0.00327328      32.8406
  0.00327527      32.8813
  0.00327917      32.9061
  0.00328158      32.9370
  0.00328530      32.9658
  0.00328774      32.9959
  0.00328983      33.0344
  0.00329368      33.0602
  0.00329586      33.0967
  0.00329836      33.1252
  0.00330197      33.1570
  0.00330432      33.1892
  0.00330676      33.2192
  0.00331023      33.2541
  0.00331257      33.2866
  0.00331506      33.3156
  0.00331846      33.3522
  0.00332103      33.3793
  0.00332463      33.4112
  0.00332695      33.4439
  0.00333067      33.4731
  0.00333292      33.5076
  0.00333667      33.5360
  0.00333901      33.5685
  0.00334254      33.6021
  0.00334503      33.6309
  0.00334855      33.6646
  0.00335095      33.6957
  0.00335450      33.7287
  0.00335681      33.7621
  0.00336047      33.7924
  0.00336272      33.8271
  0.00336669      33.8500
  0.00336907      33.8817
  0.00337250      33.9176
  0.00337492      33.9481
  0.00337835      33.9839
  0.00338086      34.0125
  0.00338435      34.0470
  0.00338673      34.0784
  0.00339026      34.1119
  0.00339279      34.1400
  0.00339528      34.1688
  0.00339892      34.1999
  0.00340104      34.2374
  0.00340487      34.2639
  0.00340721      34.2964
  0.00340943      34.3317
  0.00341326      34.3582
  0.00341595      34.3821
  0.00341926      34.4209
  0.00342141      34.4581
  0.00342526      34.4839
  0.00342742      34.5207
  0.00343111      34.5503
  0.00343346      34.5826
  0.00343702      34.6154
  0.00343946      34.6456
  0.00344317      34.6748
  0.00344694      34.7026
  0.00345028      34.7407
  0.00345430      34.7625
  0.00345913      34.7945
  0.00346280      34.8248
  0.00346509      34.8585
  0.00346874      34.8892
  0.00347238      34.9201
  0.00347608      34.9496
  0.00347958      34.9838
  0.00348199      35.0147
  0.00348574      35.0429
  0.00348942      35.0729
  0.00349192      35.1015
  0.00349523      35.1404
  0.00349781      35.1670
  0.00350173      35.1913
  0.00350529      35.2241
  0.00350775      35.2538
  0.00351113      35.2908
  0.00351374      35.3170
  0.00351723      35.3515
  0.00351983      35.3776
  0.00352312      35.4169
  0.00352581      35.4411
  0.00352930      35.4755
  0.00353305      35.5038
  0.00353526      35.5395
  0.00353893      35.5698
  0.00354258      35.6004
  0.00354492      35.6329
  0.00354849      35.6655
  0.00355214      35.6960
  0.00355458      35.7262
  0.00355833      35.7546
  0.00356193      35.7864
  0.00356434      35.8171
  0.00356800      35.8476
  0.00357143      35.8835
  0.00357530      35.9089
  0.00357769      35.9402
  0.00358143      35.9688
  0.00358496      36.0023
  0.00358890      36.0261
  0.00359118      36.0600
  0.00359497      36.0873
  0.00359860      36.1185
  0.00360221      36.1502
  0.00360586      36.1807
  0.00360814      36.2148
  0.00361171      36.2474
  0.00361554      36.2737
  0.00361902      36.3085
  0.00362148      36.3381
  0.00362504      36.3710
  0.00362882      36.3984
  0.00363253      36.4278
  0.00363497      36.4578
  0.00363861      36.4886
  0.00364230      36.5183
  0.00364603      36.5472
  0.00364969      36.5777
  0.00365328      36.6098
  0.00365710      36.6364
  0.00366195      36.6680
  0.00366590      36.6916
  0.00366928      36.7286
  0.00367325      36.7516
  0.00367693      36.7815
  0.00368054      36.8133
  0.00368422      36.8433
  0.00368794      36.8723
  0.00369276      36.9044
  0.00369638      36.9359
  0.00370012      36.9644
  0.00370388      36.9923
  0.00370710      37.0332
  0.00371127      37.0516
  0.00371506      37.0789
  0.00371850      37.1147
  0.00372253      37.1363
  0.00372637      37.1625
  0.00372999      37.1938
  0.00373375      37.2219
  0.00373739      37.2528
  0.00374106      37.2831
  0.00374479      37.3117
  0.00375942      37.4338
  0.00376331      37.4587
  0.00377842      37.5692
  0.00378327      37.6009
  0.00378687      37.6326
  0.00379073      37.6584
  0.00379452      37.6857
  0.00379939      37.7168
  0.00380347      37.7372
  0.00380813      37.7733
  0.00381199      37.7989
  0.00382962      37.9083
  0.00384597      38.0187
  0.00385091      38.0482
  0.00385482      38.0725
  0.00385987      38.0993
  0.00386384      38.1223
  0.00386894      38.1478
  0.00387381      38.1789
  0.00387765      38.2052
  0.00388264      38.2334
  0.00390821      38.3595
  0.00391326      38.3860
  0.00391825      38.4142
  0.00392462      38.4390
  0.00392991      38.4600
  0.00393503      38.4850
  0.00394019      38.5092
  0.00394516      38.5379
  0.00395039      38.5604
  0.00395548      38.5861
  0.00396202      38.6066
  0.00398737      38.6792
  0.00399521      38.6983
  0.00400476      38.7061
  0.00401561      38.7124
  0.00402661      38.7150
  0.00403842      38.7276
  0.00405062      38.7312
  0.00406145      38.7380
  0.00407364      38.7416
  0.00408467      38.7436
  0.00409566      38.7463
  0.00410634      38.7566
  0.00411737      38.7585
  0.00412700      38.7645
  0.00413639      38.7762
  0.00414599      38.7826
  0.00415700      38.7852
  0.00416775      38.7936
  0.00417721      38.8035
  0.00418796      38.8122
  0.00419876      38.8195
  0.00420858      38.8209
  0.00421898      38.8378
  0.00422852      38.8460
  0.00423786      38.8586
  0.00424869      38.8654
  0.00426412      38.8508
  0.00428447      38.8364
  0.00438170      37.0501
  0.00995783      18.5462
  0.01937752       2.1863
  0.01955636       1.7202
  0.01962952       1.5800
  0.01966133       1.5471
  0.01967772       1.5573
  0.01968909       1.5753
  0.01969658       1.5976
  0.01970226       1.6179
  0.01970653       1.6387
  0.01971270       1.6538
  0.01971605       1.6699
  0.01971773       1.6851
  0.01972180       1.6960
  0.01972496       1.7058
  0.01972777       1.7168
  0.01973076       1.7271
  0.01973377       1.7374
  0.01973538       1.7483
  0.01973741       1.7578
  0.01974051       1.7637
  0.01974272       1.7726
  0.01974574       1.7789
  0.01974799       1.7877
  0.01974957       1.7946
  0.01975118       1.8014
  0.01975347       1.8100
  0.01975511       1.8167
  0.01976080       1.8304
  0.01976329       1.8343
  0.01976363       1.8413
  0.01976598       1.8457
  0.01976811       1.8508
  0.01976939       1.8547
  0.01976958       1.8621
  0.01977245       1.8648
  0.01977425       1.8670
  0.01977512       1.8722
  0.01977614       1.8770
  0.01977814       1.8785
  0.01977894       1.8839
  0.01978081       1.8899
  0.01978116       1.8968
  0.01978199       1.9022
  0.01978355       1.9051
  0.01978784       1.9113
  0.01979135       1.9119
