# Supplementary material for: Size effects on the mechanical behavior and the compressive failure strength of concrete: an extensive dataset
Source: Data Brief. 2020 Nov 2;33:106477. doi: 10.1016/j.dib.2020.106477 (PMC7674298; doi:10.1016/j.dib.2020.106477)
Supplement: Supplementary file 1 [file mmc1.zip › Stress_Strain_Data_DIB/C-40x80-mm/C4-B1-20.txt]

      Strain  Stress(MPa)
  0.00000000       0.0000
  0.00004596       0.2704
  0.00004603       0.2709
  0.00004580       0.2695
  0.00004691       0.2760
  0.00004610       0.2713
  0.00004541       0.2672
  0.00004624       0.2721
  0.00004580       0.2695
  0.00004665       0.2745
  0.00004665       0.2745
  0.00004647       0.2734
  0.00004732       0.2784
  0.00004724       0.2780
  0.00004738       0.2788
  0.00004725       0.2780
  0.00004691       0.2760
  0.00004760       0.2801
  0.00004737       0.2787
  0.00004715       0.2774
  0.00004859       0.2859
  0.00004864       0.2862
  0.00004847       0.2852
  0.00004853       0.2856
  0.00004976       0.2928
  0.00004985       0.2933
  0.00005069       0.2983
  0.00005096       0.2999
  0.00005114       0.3009
  0.00005041       0.2966
  0.00005130       0.3019
  0.00005236       0.3081
  0.00005261       0.3095
  0.00005288       0.3112
  0.00005281       0.3107
  0.00005397       0.3175
  0.00005374       0.3162
  0.00005341       0.3143
  0.00005407       0.3181
  0.00005593       0.3291
  0.00005549       0.3265
  0.00005566       0.3275
  0.00005663       0.3332
  0.00005640       0.3319
  0.00005674       0.3339
  0.00005702       0.3355
  0.00005828       0.3429
  0.00005946       0.3498
  0.00005895       0.3469
  0.00005996       0.3528
  0.00006011       0.3537
  0.00006069       0.3571
  0.00006078       0.3576
  0.00006133       0.3609
  0.00006294       0.3703
  0.00006227       0.3664
  0.00006141       0.3613
  0.00006253       0.3680
  0.00006304       0.3709
  0.00006324       0.3721
  0.00006383       0.3756
  0.00006458       0.3800
  0.00006476       0.3810
  0.00006580       0.3872
  0.00006510       0.3830
  0.00006696       0.3940
  0.00006807       0.4005
  0.00006764       0.3980
  0.00006832       0.4020
  0.00006912       0.4067
  0.00006973       0.4103
  0.00007092       0.4173
  0.00007085       0.4169
  0.00007117       0.4188
  0.00007232       0.4255
  0.00007311       0.4302
  0.00007346       0.4322
  0.00007352       0.4326
  0.00007473       0.4397
  0.00007490       0.4407
  0.00007598       0.4471
  0.00007591       0.4467
  0.00007667       0.4511
  0.00007700       0.4531
  0.00007783       0.4580
  0.00007845       0.4616
  0.00007890       0.4643
  0.00007908       0.4653
  0.00007940       0.4672
  0.00007962       0.4685
  0.00008006       0.4711
  0.00008039       0.4730
  0.00008042       0.4732
  0.00008088       0.4759
  0.00008079       0.4754
  0.00008067       0.4747
  0.00008108       0.4771
  0.00008081       0.4755
  0.00008067       0.4747
  0.00008077       0.4752
  0.00008097       0.4765
  0.00008172       0.4808
  0.00008295       0.4881
  0.00008192       0.4820
  0.00008354       0.4915
  0.00008372       0.4926
  0.00008405       0.4946
  0.00008504       0.5004
  0.00008412       0.4950
  0.00008513       0.5009
  0.00008630       0.5078
  0.00008582       0.5050
  0.00008707       0.5123
  0.00008645       0.5087
  0.00008814       0.5186
  0.00008868       0.5218
  0.00008808       0.5183
  0.00008871       0.5220
  0.00009054       0.5327
  0.00008993       0.5291
  0.00009032       0.5314
  0.00009114       0.5363
  0.00009155       0.5387
  0.00009275       0.5458
  0.00009192       0.5409
  0.00009167       0.5394
  0.00009301       0.5473
  0.00009263       0.5451
  0.00009345       0.5499
  0.00009310       0.5478
  0.00009376       0.5517
  0.00009376       0.5517
  0.00009363       0.5509
  0.00009306       0.5476
  0.00009390       0.5525
  0.00009357       0.5506
  0.00009433       0.5550
  0.00009337       0.5494
  0.00009516       0.5599
  0.00009517       0.5600
  0.00009458       0.5565
  0.00009491       0.5585
  0.00009569       0.5630
  0.00009471       0.5573
  0.00009582       0.5638
  0.00009642       0.5674
  0.00009602       0.5650
  0.00009609       0.5654
  0.00009684       0.5698
  0.00009627       0.5665
  0.00009759       0.5743
  0.00009720       0.5719
  0.00009757       0.5741
  0.00009692       0.5703
  0.00009812       0.5773
  0.00009798       0.5765
  0.00009810       0.5772
  0.00009811       0.5773
  0.00009792       0.5762
  0.00009761       0.5743
  0.00009812       0.5773
  0.00009819       0.5777
  0.00009868       0.5806
  0.00009867       0.5806
  0.00009883       0.5815
  0.00009775       0.5752
  0.00009834       0.5786
  0.00009902       0.5826
  0.00009800       0.5766
  0.00009878       0.5812
  0.00009891       0.5820
  0.00009881       0.5814
  0.00009859       0.5801
  0.00009854       0.5798
  0.00009935       0.5846
  0.00009929       0.5842
  0.00009859       0.5801
  0.00009839       0.5790
  0.00009891       0.5820
  0.00009945       0.5851
  0.00009866       0.5805
  0.00009937       0.5847
  0.00009836       0.5788
  0.00009940       0.5849
  0.00009892       0.5821
  0.00009864       0.5804
  0.00009938       0.5848
  0.00009942       0.5850
  0.00009895       0.5822
  0.00009956       0.5858
  0.00010004       0.5886
  0.00009985       0.5875
  0.00009996       0.5882
  0.00009972       0.5868
  0.00009992       0.5879
  0.00009976       0.5870
  0.00009962       0.5862
  0.00010057       0.5918
  0.00009998       0.5883
  0.00010020       0.5896
  0.00010049       0.5913
  0.00010044       0.5910
  0.00010050       0.5913
  0.00010075       0.5928
  0.00010073       0.5927
  0.00010041       0.5908
  0.00010089       0.5937
  0.00010048       0.5912
  0.00010097       0.5941
  0.00010030       0.5902
  0.00010025       0.5899
  0.00010083       0.5933
  0.00010065       0.5922
  0.00010096       0.5940
  0.00010075       0.5928
  0.00010062       0.5920
  0.00010052       0.5915
  0.00009980       0.5872
  0.00010070       0.5925
  0.00010112       0.5950
  0.00010099       0.5942
  0.00010077       0.5929
  0.00010099       0.5942
  0.00010112       0.5950
  0.00010128       0.5959
  0.00010107       0.5947
  0.00010148       0.5971
  0.00010152       0.5973
  0.00010078       0.5930
  0.00010159       0.5978
  0.00010204       0.6004
  0.00010198       0.6000
  0.00010193       0.5998
  0.00010255       0.6034
  0.00010227       0.6018
  0.00010173       0.5986
  0.00010257       0.6035
  0.00010209       0.6007
  0.00010245       0.6028
  0.00010283       0.6051
  0.00010227       0.6018
  0.00010250       0.6031
  0.00010348       0.6089
  0.00010262       0.6038
  0.00010279       0.6048
  0.00010280       0.6049
  0.00010342       0.6086
  0.00010271       0.6044
  0.00010304       0.6063
  0.00010291       0.6055
  0.00010308       0.6066
  0.00010350       0.6090
  0.00010319       0.6072
  0.00010297       0.6059
  0.00010301       0.6061
  0.00010311       0.6067
  0.00010240       0.6026
  0.00010224       0.6016
  0.00010234       0.6022
  0.00010317       0.6071
  0.00010400       0.6120
  0.00010339       0.6084
  0.00010377       0.6106
  0.00010416       0.6129
  0.00010322       0.6073
  0.00010377       0.6106
  0.00010404       0.6122
  0.00010404       0.6122
  0.00010388       0.6113
  0.00010404       0.6122
  0.00010476       0.6164
  0.00010328       0.6077
  0.00010378       0.6107
  0.00010500       0.6178
  0.00010427       0.6135
  0.00010434       0.6140
  0.00010465       0.6158
  0.00010457       0.6153
  0.00010407       0.6124
  0.00010351       0.6091
  0.00010417       0.6129
  0.00010409       0.6125
  0.00010442       0.6144
  0.00010396       0.6117
  0.00010353       0.6092
  0.00010449       0.6148
  0.00010387       0.6112
  0.00010418       0.6130
  0.00010427       0.6135
  0.00010318       0.6071
  0.00010445       0.6146
  0.00010398       0.6118
  0.00010416       0.6129
  0.00010444       0.6145
  0.00010457       0.6153
  0.00010458       0.6154
  0.00010460       0.6154
  0.00010451       0.6149
  0.00010400       0.6120
  0.00010468       0.6160
  0.00010510       0.6184
  0.00010498       0.6177
  0.00010485       0.6169
  0.00010473       0.6162
  0.00010437       0.6141
  0.00010489       0.6172
  0.00010461       0.6155
  0.00010433       0.6139
  0.00010557       0.6212
  0.00010616       0.6247
  0.00010552       0.6209
  0.00010558       0.6213
  0.00010488       0.6171
  0.00010511       0.6185
  0.00010616       0.6247
  0.00010570       0.6220
  0.00010540       0.6202
  0.00010503       0.6180
  0.00010579       0.6225
  0.00010612       0.6244
  0.00010606       0.6241
  0.00010547       0.6206
  0.00010552       0.6209
  0.00010602       0.6238
  0.00010570       0.6220
  0.00010604       0.6240
  0.00010577       0.6223
  0.00010592       0.6232
  0.00010624       0.6251
  0.00010605       0.6240
  0.00010641       0.6262
  0.00010458       0.6154
  0.00010556       0.6211
  0.00010540       0.6202
  0.00010490       0.6173
  0.00010583       0.6227
  0.00010605       0.6240
  0.00010607       0.6242
  0.00010602       0.6238
  0.00010712       0.6303
  0.00010607       0.6242
  0.00010593       0.6233
  0.00010572       0.6221
  0.00010593       0.6233
  0.00010553       0.6209
  0.00010584       0.6228
  0.00010526       0.6194
  0.00010616       0.6247
  0.00010724       0.6310
  0.00010648       0.6265
  0.00010723       0.6309
  0.00010684       0.6287
  0.00010740       0.6320
  0.00010749       0.6325
  0.00010717       0.6306
  0.00010646       0.6264
  0.00010671       0.6279
  0.00010691       0.6291
  0.00010679       0.6283
  0.00010664       0.6275
  0.00010728       0.6312
  0.00010774       0.6340
  0.00010726       0.6311
  0.00010789       0.6349
  0.00010714       0.6304
  0.00010740       0.6320
  0.00010709       0.6301
  0.00010710       0.6302
  0.00010739       0.6319
  0.00010738       0.6318
  0.00010698       0.6295
  0.00010702       0.6297
  0.00010735       0.6316
  0.00010653       0.6269
  0.00010682       0.6285
  0.00010725       0.6311
  0.00010687       0.6289
  0.00010763       0.6333
  0.00010703       0.6298
  0.00010705       0.6299
  0.00010794       0.6351
  0.00010769       0.6336
  0.00010733       0.6316
  0.00010765       0.6334
  0.00010779       0.6343
  0.00010738       0.6318
  0.00010783       0.6345
  0.00010788       0.6348
  0.00010789       0.6349
  0.00010836       0.6376
  0.00010797       0.6353
  0.00010824       0.6369
  0.00010858       0.6389
  0.00010732       0.6315
  0.00010755       0.6329
  0.00010865       0.6393
  0.00010781       0.6343
  0.00010827       0.6370
  0.00010833       0.6374
  0.00010879       0.6401
  0.00010857       0.6389
  0.00010852       0.6385
  0.00010872       0.6397
  0.00010946       0.6441
  0.00010934       0.6434
  0.00011026       0.6488
  0.00010907       0.6418
  0.00010845       0.6381
  0.00010920       0.6425
  0.00010898       0.6412
  0.00010937       0.6436
  0.00010895       0.6410
  0.00010977       0.6459
  0.00011003       0.6474
  0.00010927       0.6430
  0.00010984       0.6463
  0.00011007       0.6477
  0.00011058       0.6506
  0.00011030       0.6490
  0.00011028       0.6489
  0.00011110       0.6537
  0.00011047       0.6500
  0.00011111       0.6538
  0.00011022       0.6485
  0.00011097       0.6530
  0.00011137       0.6553
  0.00011099       0.6531
  0.00011107       0.6535
  0.00011037       0.6494
  0.00011054       0.6505
  0.00011074       0.6516
  0.00011103       0.6533
  0.00011064       0.6510
  0.00011050       0.6502
  0.00011072       0.6515
  0.00011091       0.6526
  0.00011111       0.6538
  0.00011090       0.6525
  0.00011151       0.6561
  0.00011188       0.6583
  0.00011213       0.6598
  0.00011252       0.6621
  0.00011246       0.6617
  0.00011293       0.6645
  0.00011246       0.6617
  0.00011264       0.6628
  0.00011347       0.6677
  0.00011337       0.6671
  0.00011412       0.6715
  0.00011304       0.6652
  0.00011371       0.6691
  0.00011369       0.6690
  0.00011314       0.6657
  0.00011471       0.6750
  0.00011495       0.6764
  0.00011463       0.6745
  0.00011526       0.6782
  0.00011492       0.6762
  0.00011588       0.6819
  0.00011613       0.6833
  0.00011628       0.6842
  0.00011574       0.6810
  0.00011683       0.6875
  0.00011694       0.6881
  0.00011740       0.6908
  0.00011783       0.6933
  0.00011770       0.6926
  0.00011764       0.6922
  0.00011793       0.6939
  0.00011823       0.6956
  0.00011809       0.6949
  0.00011889       0.6996
  0.00012084       0.7111
  0.00012030       0.7078
  0.00012041       0.7085
  0.00012163       0.7157
  0.00012112       0.7127
  0.00012113       0.7127
  0.00012310       0.7243
  0.00012268       0.7219
  0.00012323       0.7251
  0.00012440       0.7320
  0.00012344       0.7263
  0.00012400       0.7296
  0.00012447       0.7324
  0.00012483       0.7345
  0.00012392       0.7292
  0.00012511       0.7361
  0.00012529       0.7372
  0.00012533       0.7374
  0.00012710       0.7479
  0.00012689       0.7466
  0.00012755       0.7505
  0.00012789       0.7525
  0.00012735       0.7493
  0.00012881       0.7579
  0.00012915       0.7599
  0.00012925       0.7605
  0.00013060       0.7684
  0.00013101       0.7709
  0.00013225       0.7782
  0.00013160       0.7744
  0.00013224       0.7781
  0.00013273       0.7810
  0.00013414       0.7893
  0.00013396       0.7882
  0.00013492       0.7939
  0.00013558       0.7978
  0.00013612       0.8009
  0.00013671       0.8044
  0.00013680       0.8049
  0.00013750       0.8090
  0.00013784       0.8110
  0.00013792       0.8116
  0.00013920       0.8190
  0.00013888       0.8172
  0.00014039       0.8261
  0.00014072       0.8280
  0.00014184       0.8346
  0.00014243       0.8381
  0.00014303       0.8416
  0.00014396       0.8471
  0.00014455       0.8506
  0.00014518       0.8542
  0.00014734       0.8669
  0.00014689       0.8643
  0.00014807       0.8713
  0.00014939       0.8790
  0.00015000       0.8826
  0.00015058       0.8860
  0.00015242       0.8969
  0.00015291       0.8998
  0.00015354       0.9034
  0.00015540       0.9144
  0.00015598       0.9178
  0.00015758       0.9272
  0.00015875       0.9341
  0.00015996       0.9412
  0.00016138       0.9496
  0.00016172       0.9516
  0.00016264       0.9570
  0.00016415       0.9659
  0.00016515       0.9718
  0.00016585       0.9759
  0.00016764       0.9864
  0.00016818       0.9896
  0.00017121       1.0074
  0.00017181       1.0110
  0.00017260       1.0156
  0.00017428       1.0255
  0.00017472       1.0280
  0.00017669       1.0396
  0.00017712       1.0422
  0.00017886       1.0524
  0.00017981       1.0580
  0.00018157       1.0684
  0.00018255       1.0741
  0.00018441       1.0851
  0.00018561       1.0921
  0.00018596       1.0942
  0.00018684       1.0994
  0.00018827       1.1078
  0.00019001       1.1180
  0.00019090       1.1233
  0.00019268       1.1338
  0.00019398       1.1414
  0.00019488       1.1467
  0.00019502       1.1475
  0.00019638       1.1555
  0.00019772       1.1634
  0.00019898       1.1708
  0.00020000       1.1768
  0.00020133       1.1846
  0.00020283       1.1935
  0.00020457       1.2037
  0.00020608       1.2126
  0.00020708       1.2185
  0.00020872       1.2282
  0.00020966       1.2336
  0.00021213       1.2482
  0.00021147       1.2443
  0.00021431       1.2610
  0.00021511       1.2657
  0.00021626       1.2725
  0.00021737       1.2790
  0.00021943       1.2911
  0.00022028       1.2962
  0.00022177       1.3049
  0.00022412       1.3187
  0.00022436       1.3201
  0.00022594       1.3294
  0.00022753       1.3388
  0.00022880       1.3463
  0.00022960       1.3510
  0.00023103       1.3594
  0.00023205       1.3654
  0.00023257       1.3684
  0.00023457       1.3802
  0.00023592       1.3882
  0.00023781       1.3993
  0.00023867       1.4043
  0.00024006       1.4125
  0.00024557       1.4450
  0.00024787       1.4585
  0.00024838       1.4615
  0.00025080       1.4757
  0.00025187       1.4820
  0.00025400       1.4945
  0.00025463       1.4983
  0.00025681       1.5111
  0.00025798       1.5180
  0.00025865       1.5219
  0.00026024       1.5313
  0.00026161       1.5393
  0.00026382       1.5524
  0.00026489       1.5586
  0.00026651       1.5682
  0.00026795       1.5767
  0.00026961       1.5864
  0.00027090       1.5940
  0.00027230       1.6023
  0.00027435       1.6143
  0.00027469       1.6163
  0.00027817       1.6367
  0.00027834       1.6378
  0.00027963       1.6454
  0.00028089       1.6528
  0.00028258       1.6627
  0.00028599       1.6828
  0.00029011       1.7070
  0.00029172       1.7165
  0.00029675       1.7461
  0.00029863       1.7572
  0.00030052       1.7683
  0.00030156       1.7744
  0.00030385       1.7879
  0.00030456       1.7920
  0.00030594       1.8002
  0.00030787       1.8115
  0.00030923       1.8195
  0.00031086       1.8291
  0.00031212       1.8365
  0.00031451       1.8506
  0.00031586       1.8585
  0.00031639       1.8617
  0.00031869       1.8752
  0.00032039       1.8852
  0.00032206       1.8950
  0.00032389       1.9058
  0.00032465       1.9103
  0.00032684       1.9232
  0.00032890       1.9353
  0.00033125       1.9491
  0.00033305       1.9597
  0.00033406       1.9657
  0.00033527       1.9728
  0.00033752       1.9860
  0.00033915       1.9956
  0.00034069       2.0047
  0.00034244       2.0149
  0.00034371       2.0224
  0.00034562       2.0337
  0.00034737       2.0439
  0.00034852       2.0507
  0.00034974       2.0579
  0.00035103       2.0655
  0.00035311       2.0777
  0.00035422       2.0843
  0.00035647       2.0975
  0.00035786       2.1057
  0.00035940       2.1147
  0.00036070       2.1224
  0.00036285       2.1350
  0.00036360       2.1395
  0.00036534       2.1497
  0.00036670       2.1577
  0.00036864       2.1691
  0.00037123       2.1843
  0.00037223       2.1902
  0.00037419       2.2017
  0.00037517       2.2075
  0.00037740       2.2206
  0.00037988       2.2353
  0.00038020       2.2371
  0.00038212       2.2484
  0.00038360       2.2571
  0.00038580       2.2701
  0.00038828       2.2846
  0.00038953       2.2920
  0.00039138       2.3029
  0.00039230       2.3083
  0.00039471       2.3225
  0.00039601       2.3302
  0.00040376       2.3757
  0.00040586       2.3881
  0.00040707       2.3952
  0.00040902       2.4067
  0.00041075       2.4169
  0.00041235       2.4263
  0.00041412       2.4367
  0.00041622       2.4490
  0.00041850       2.4625
  0.00042055       2.4746
  0.00042195       2.4828
  0.00042299       2.4889
  0.00042528       2.5024
  0.00042739       2.5148
  0.00042986       2.5293
  0.00043104       2.5363
  0.00043385       2.5528
  0.00043528       2.5612
  0.00043738       2.5736
  0.00043919       2.5842
  0.00044093       2.5945
  0.00044341       2.6090
  0.00044484       2.6175
  0.00044662       2.6279
  0.00044896       2.6417
  0.00045077       2.6524
  0.00045229       2.6613
  0.00045428       2.6730
  0.00045777       2.6936
  0.00045874       2.6992
  0.00046057       2.7100
  0.00046288       2.7236
  0.00046467       2.7342
  0.00046679       2.7466
  0.00046909       2.7602
  0.00047123       2.7727
  0.00047188       2.7766
  0.00047474       2.7934
  0.00047626       2.8023
  0.00047833       2.8145
  0.00048000       2.8244
  0.00048236       2.8382
  0.00048434       2.8499
  0.00048603       2.8598
  0.00048776       2.8700
  0.00048930       2.8791
  0.00049136       2.8912
  0.00049380       2.9055
  0.00049617       2.9195
  0.00049769       2.9284
  0.00050023       2.9434
  0.00050218       2.9549
  0.00050399       2.9655
  0.00050722       2.9845
  0.00050891       2.9944
  0.00051149       3.0097
  0.00051327       3.0201
  0.00051525       3.0318
  0.00051665       3.0400
  0.00051826       3.0495
  0.00052056       3.0630
  0.00052315       3.0782
  0.00052548       3.0920
  0.00052743       3.1035
  0.00052910       3.1133
  0.00053115       3.1253
  0.00053362       3.1399
  0.00053644       3.1564
  0.00053861       3.1692
  0.00054005       3.1777
  0.00054198       3.1891
  0.00054501       3.2069
  0.00054675       3.2171
  0.00054930       3.2321
  0.00055088       3.2414
  0.00055430       3.2615
  0.00055646       3.2742
  0.00055853       3.2864
  0.00056026       3.2966
  0.00056250       3.3098
  0.00056449       3.3215
  0.00056689       3.3356
  0.00056907       3.3484
  0.00057186       3.3649
  0.00057393       3.3771
  0.00057551       3.3863
  0.00057797       3.4008
  0.00057975       3.4113
  0.00058189       3.4239
  0.00059096       3.4772
  0.00059341       3.4917
  0.00059550       3.5040
  0.00059785       3.5178
  0.00060085       3.5355
  0.00060251       3.5452
  0.00060480       3.5587
  0.00060713       3.5724
  0.00060931       3.5852
  0.00061150       3.5981
  0.00061433       3.6147
  0.00061643       3.6271
  0.00061947       3.6450
  0.00062097       3.6538
  0.00062414       3.6725
  0.00062594       3.6831
  0.00062865       3.6990
  0.00063181       3.7176
  0.00063351       3.7276
  0.00063542       3.7388
  0.00063708       3.7486
  0.00064094       3.7713
  0.00064309       3.7840
  0.00064526       3.7967
  0.00064766       3.8109
  0.00065002       3.8248
  0.00065173       3.8348
  0.00065444       3.8508
  0.00065745       3.8685
  0.00066748       3.9275
  0.00066858       3.9340
  0.00067121       3.9495
  0.00067450       3.9688
  0.00067718       3.9846
  0.00067860       3.9929
  0.00068361       4.0224
  0.00069127       4.0675
  0.00069388       4.0828
  0.00069590       4.0947
  0.00069835       4.1091
  0.00070064       4.1226
  0.00070312       4.1372
  0.00070579       4.1529
  0.00070798       4.1658
  0.00071013       4.1785
  0.00071297       4.1951
  0.00071585       4.2121
  0.00071855       4.2280
  0.00072081       4.2413
  0.00072379       4.2588
  0.00072591       4.2713
  0.00072936       4.2916
  0.00073096       4.3010
  0.00073342       4.3155
  0.00073600       4.3307
  0.00073821       4.3437
  0.00074071       4.3584
  0.00074362       4.3755
  0.00075379       4.4354
  0.00075589       4.4477
  0.00075897       4.4659
  0.00076093       4.4774
  0.00076344       4.4922
  0.00076625       4.5087
  0.00076916       4.5258
  0.00077177       4.5411
  0.00077482       4.5591
  0.00077752       4.5750
  0.00078006       4.5900
  0.00078196       4.6011
  0.00078497       4.6188
  0.00078750       4.6337
  0.00078979       4.6472
  0.00079256       4.6635
  0.00079599       4.6837
  0.00079804       4.6957
  0.00080089       4.7125
  0.00080386       4.7300
  0.00080559       4.7402
  0.00080855       4.7576
  0.00081160       4.7755
  0.00081390       4.7890
  0.00081581       4.8003
  0.00081816       4.8141
  0.00082113       4.8316
  0.00082388       4.8478
  0.00082616       4.8612
  0.00082913       4.8786
  0.00083190       4.8949
  0.00083404       4.9076
  0.00083712       4.9257
  0.00083888       4.9360
  0.00084153       4.9516
  0.00084443       4.9687
  0.00084707       4.9842
  0.00084988       5.0007
  0.00085259       5.0167
  0.00085516       5.0318
  0.00085825       5.0500
  0.00086034       5.0623
  0.00086307       5.0784
  0.00086538       5.0920
  0.00086814       5.1082
  0.00087097       5.1248
  0.00087366       5.1407
  0.00087681       5.1592
  0.00087891       5.1716
  0.00088224       5.1912
  0.00088436       5.2036
  0.00088769       5.2232
  0.00089075       5.2413
  0.00089354       5.2576
  0.00089615       5.2730
  0.00089978       5.2944
  0.00090236       5.3095
  0.00090474       5.3235
  0.00090756       5.3402
  0.00091013       5.3552
  0.00091317       5.3732
  0.00091572       5.3882
  0.00091945       5.4101
  0.00092253       5.4282
  0.00092485       5.4419
  0.00092720       5.4557
  0.00092993       5.4718
  0.00093279       5.4886
  0.00093592       5.5070
  0.00093781       5.5182
  0.00094012       5.5318
  0.00094304       5.5489
  0.00094599       5.5663
  0.00094857       5.5815
  0.00095186       5.6008
  0.00095485       5.6184
  0.00095710       5.6316
  0.00096026       5.6503
  0.00097087       5.7127
  0.00097361       5.7288
  0.00097730       5.7505
  0.00097980       5.7652
  0.00098248       5.7810
  0.00098527       5.7974
  0.00098807       5.8139
  0.00099131       5.8330
  0.00099418       5.8498
  0.00099736       5.8685
  0.00100064       5.8878
  0.00100265       5.8997
  0.00100526       5.9150
  0.00100829       5.9329
  0.00101115       5.9497
  0.00101393       5.9660
  0.00101637       5.9804
  0.00101957       5.9992
  0.00102248       6.0164
  0.00102588       6.0363
  0.00102864       6.0526
  0.00103153       6.0696
  0.00103446       6.0868
  0.00103726       6.1033
  0.00104142       6.1278
  0.00104345       6.1398
  0.00104652       6.1578
  0.00104890       6.1718
  0.00105215       6.1909
  0.00105389       6.2012
  0.00105740       6.2218
  0.00105954       6.2344
  0.00106289       6.2541
  0.00106647       6.2752
  0.00106894       6.2897
  0.00107167       6.3058
  0.00107466       6.3234
  0.00107803       6.3432
  0.00108059       6.3583
  0.00108355       6.3757
  0.00108659       6.3936
  0.00109028       6.4153
  0.00109242       6.4279
  0.00109522       6.4444
  0.00109821       6.4620
  0.00110151       6.4814
  0.00110461       6.4996
  0.00110668       6.5118
  0.00111040       6.5337
  0.00111334       6.5510
  0.00111567       6.5647
  0.00111897       6.5841
  0.00112189       6.6013
  0.00112556       6.6229
  0.00112822       6.6385
  0.00113219       6.6619
  0.00113463       6.6763
  0.00113700       6.6902
  0.00114049       6.7107
  0.00114344       6.7281
  0.00114732       6.7509
  0.00115070       6.7708
  0.00115310       6.7849
  0.00115680       6.8067
  0.00115940       6.8220
  0.00116209       6.8378
  0.00116509       6.8555
  0.00117853       6.9346
  0.00118109       6.9496
  0.00118444       6.9693
  0.00118722       6.9857
  0.00119053       7.0052
  0.00119358       7.0231
  0.00119635       7.0394
  0.00119959       7.0585
  0.00120254       7.0758
  0.00120585       7.0953
  0.00120875       7.1124
  0.00121215       7.1324
  0.00121561       7.1527
  0.00121891       7.1721
  0.00122104       7.1847
  0.00122450       7.2050
  0.00122788       7.2249
  0.00123100       7.2433
  0.00123388       7.2603
  0.00123702       7.2787
  0.00124083       7.3011
  0.00124303       7.3141
  0.00124614       7.3324
  0.00124882       7.3481
  0.00125215       7.3677
  0.00125561       7.3881
  0.00125822       7.4035
  0.00126142       7.4223
  0.00126371       7.4358
  0.00126724       7.4565
  0.00127001       7.4728
  0.00127427       7.4979
  0.00127633       7.5100
  0.00128043       7.5341
  0.00128316       7.5502
  0.00128657       7.5703
  0.00128958       7.5880
  0.00129287       7.6074
  0.00129582       7.6247
  0.00129975       7.6478
  0.00130239       7.6634
  0.00130627       7.6862
  0.00130879       7.7010
  0.00131253       7.7230
  0.00131587       7.7427
  0.00131883       7.7601
  0.00132197       7.7786
  0.00132532       7.7983
  0.00132805       7.8144
  0.00133154       7.8349
  0.00133479       7.8540
  0.00133829       7.8746
  0.00134112       7.8913
  0.00134430       7.9100
  0.00134706       7.9262
  0.00135014       7.9443
  0.00135382       7.9660
  0.00135676       7.9833
  0.00136056       8.0056
  0.00136386       8.0251
  0.00136655       8.0409
  0.00137029       8.0629
  0.00137330       8.0806
  0.00137708       8.1029
  0.00138009       8.1205
  0.00138323       8.1390
  0.00138634       8.1573
  0.00138904       8.1732
  0.00139191       8.1901
  0.00139386       8.2016
  0.00139619       8.2153
  0.00139932       8.2337
  0.00140234       8.2515
  0.00140521       8.2684
  0.00140791       8.2843
  0.00141088       8.3017
  0.00141412       8.3208
  0.00141756       8.3410
  0.00142211       8.3678
  0.00142464       8.3827
  0.00142894       8.4051
  0.00143255       8.4209
  0.00143717       8.4394
  0.00144144       8.4621
  0.00144510       8.4774
  0.00144992       8.4934
  0.00145291       8.5166
  0.00145617       8.5367
  0.00146082       8.5548
  0.00146491       8.5797
  0.00146861       8.5944
  0.00147174       8.6159
  0.00147500       8.6359
  0.00147891       8.6630
  0.00148291       8.6741
  0.00148561       8.7007
  0.00148900       8.7192
  0.00149325       8.7421
  0.00149657       8.7615
  0.00149950       8.7854
  0.00150408       8.8043
  0.00150748       8.8227
  0.00151048       8.8457
  0.00151535       8.8613
  0.00151815       8.8868
  0.00152227       8.9112
  0.00152574       8.9288
  0.00153008       8.9506
  0.00153371       8.9661
  0.00153797       8.9889
  0.00154187       9.0014
  0.00154572       9.0290
  0.00154903       9.0484
  0.00155329       9.0712
  0.00155738       9.0961
  0.00156024       9.1207
  0.00156492       9.1385
  0.00156808       9.1597
  0.00157241       9.1817
  0.00157504       9.2092
  0.00158007       9.2229
  0.00158324       9.2439
  0.00158683       9.2599
  0.00159101       9.2838
  0.00159401       9.3068
  0.00159810       9.3316
  0.00160148       9.3502
  0.00160445       9.3737
  0.00160889       9.3943
  0.00161192       9.4171
  0.00161535       9.4350
  0.00161981       9.4554
  0.00162413       9.4775
  0.00162694       9.5029
  0.00163144       9.5228
  0.00163578       9.5446
  0.00163826       9.5740
  0.00164323       9.5883
  0.00164645       9.6088
  0.00165068       9.6319
  0.00165501       9.6538
  0.00165957       9.6730
  0.00166257       9.6962
  0.00166675       9.7199
  0.00167021       9.7375
  0.00167376       9.7688
  0.00167729       9.7856
  0.00168213       9.8015
  0.00168515       9.8243
  0.00168818       9.8471
  0.00169263       9.8676
  0.00169545       9.8929
  0.00170000       9.9122
  0.00170294       9.9359
  0.00170603       9.9580
  0.00171064       9.9767
  0.00171391       9.9965
  0.00171786      10.0230
  0.00172378      10.0465
  0.00172711      10.0687
  0.00173152      10.0932
  0.00173641      10.1109
  0.00173925      10.1400
  0.00174384      10.1618
  0.00174864      10.1808
  0.00175169      10.2070
  0.00175660      10.2243
  0.00176073      10.2527
  0.00176396      10.2763
  0.00176875      10.2953
  0.00177339      10.3166
  0.00177762      10.3434
  0.00178107      10.3641
  0.00178584      10.3833
  0.00178882      10.4106
  0.00179237      10.4297
  0.00179720      10.4482
  0.00180034      10.4731
  0.00180488      10.4956
  0.00180807      10.5199
  0.00181233      10.5464
  0.00181566      10.5686
  0.00182023      10.5907
  0.00182357      10.6128
  0.00182804      10.6364
  0.00183237      10.6619
  0.00183588      10.6816
  0.00184027      10.7063
  0.00184494      10.7271
  0.00184839      10.7477
  0.00185281      10.7719
  0.00185750      10.7924
  0.00186216      10.8133
  0.00186510      10.8410
  0.00186976      10.8619
  0.00187428      10.8847
  0.00187889      10.9064
  0.00188218      10.9292
  0.00188692      10.9489
  0.00189148      10.9713
  0.00189616      10.9919
  0.00189896      11.0215
  0.00190390      11.0385
  0.00190743      11.0579
  0.00191167      11.0847
  0.00191458      11.1128
  0.00191915      11.1350
  0.00192225      11.1603
  0.00192673      11.1838
  0.00193169      11.2006
  0.00193591      11.2276
  0.00194027      11.2527
  0.00194343      11.2773
  0.00195713      11.3439
  0.00196169      11.3662
  0.00196601      11.3918
  0.00197080      11.4110
  0.00197493      11.4391
  0.00197811      11.4635
  0.00198263      11.4863
  0.00198706      11.5104
  0.00199171      11.5315
  0.00199510      11.5529
  0.00199969      11.5748
  0.00200406      11.5998
  0.00200737      11.6223
  0.00201064      11.6454
  0.00201538      11.6652
  0.00201953      11.6931
  0.00202332      11.7090
  0.00202822      11.7365
  0.00203294      11.7593
  0.00203644      11.7819
  0.00204123      11.8036
  0.00204569      11.8305
  0.00204913      11.8541
  0.00205378      11.8780
  0.00205712      11.9030
  0.00206180      11.9265
  0.00206561      11.9442
  0.00206990      11.9738
  0.00207460      11.9969
  0.00207813      12.0192
  0.00208308      12.0384
  0.00208766      12.0633
  0.00209064      12.0941
  0.00209531      12.1177
  0.00210000      12.1409
  0.00210503      12.1589
  0.00210804      12.1892
  0.00211303      12.2078
  0.00211735      12.2369
  0.00212096      12.2577
  0.00212538      12.2853
  0.00212898      12.3063
  0.00213335      12.3346
  0.00213717      12.3523
  0.00214160      12.3796
  0.00214600      12.4075
  0.00214947      12.4305
  0.00215421      12.4530
  0.00215762      12.4771
  0.00216219      12.5021
  0.00216672      12.5280
  0.00216992      12.5553
  0.00217447      12.5808
  0.00217948      12.5991
  0.00218426      12.6210
  0.00218871      12.6480
  0.00219233      12.6688
  0.00220978      12.7631
  0.00221442      12.7872
  0.00221917      12.8095
  0.00222277      12.8306
  0.00222743      12.8543
  0.00223063      12.8817
  0.00223560      12.9005
  0.00223882      12.9274
  0.00224249      12.9475
  0.00224720      12.9704
  0.00225079      12.9915
  0.00225392      13.0200
  0.00225855      13.0442
  0.00226176      13.0714
  0.00226644      13.0948
  0.00226987      13.1185
  0.00227477      13.1385
  0.00227800      13.1653
  0.00228411      13.1857
  0.00228855      13.2130
  0.00229351      13.2320
  0.00229821      13.2552
  0.00230269      13.2818
  0.00230744      13.3041
  0.00231063      13.3316
  0.00231544      13.3529
  0.00232039      13.3721
  0.00232399      13.3984
  0.00232891      13.4201
  0.00233361      13.4458
  0.00233717      13.4696
  0.00234214      13.4904
  0.00234572      13.5140
  0.00235032      13.5414
  0.00235397      13.5638
  0.00235869      13.5889
  0.00236230      13.6120
  0.00236559      13.6406
  0.00237031      13.6659
  0.00237402      13.6871
  0.00237866      13.7138
  0.00238212      13.7394
  0.00238707      13.7606
  0.00239050      13.7868
  0.00239522      13.8120
  0.00239858      13.8393
  0.00240309      13.8682
  0.00240847      13.8819
  0.00241178      13.9102
  0.00241663      13.9332
  0.00242009      13.9588
  0.00242491      13.9823
  0.00242860      14.0040
  0.00243335      14.0287
  0.00243707      14.0498
  0.00244172      14.0763
  0.00244504      14.1043
  0.00245009      14.1238
  0.00245495      14.1467
  0.00245818      14.1762
  0.00246183      14.1986
  0.00246659      14.2232
  0.00246979      14.2533
  0.00247477      14.2740
  0.00247819      14.3003
  0.00248310      14.3223
  0.00248640      14.3507
  0.00248988      14.3760
  0.00249340      14.4007
  0.00249829      14.4229
  0.00250293      14.4495
  0.00250642      14.4745
  0.00252403      14.5759
  0.00252746      14.6021
  0.00253256      14.6208
  0.00253594      14.6478
  0.00254083      14.6702
  0.00254533      14.6992
  0.00254866      14.7270
  0.00255398      14.7419
  0.00255820      14.7757
  0.00256194      14.7966
  0.00256641      14.8261
  0.00256993      14.8507
  0.00257475      14.8741
  0.00257832      14.8979
  0.00258158      14.9270
  0.00258652      14.9484
  0.00258990      14.9754
  0.00259424      15.0074
  0.00259812      15.0257
  0.00260267      15.0538
  0.00260545      15.0783
  0.00261015      15.1050
  0.00261352      15.1336
  0.00261841      15.1571
  0.00262177      15.1857
  0.00262645      15.2129
  0.00263013      15.2359
  0.00263494      15.2607
  0.00263977      15.2852
  0.00264316      15.3135
  0.00264810      15.3360
  0.00265154      15.3633
  0.00265637      15.3878
  0.00265984      15.4145
  0.00266472      15.4381
  0.00266948      15.4638
  0.00267302      15.4893
  0.00267778      15.5150
  0.00268140      15.5390
  0.00268630      15.5623
  0.00268995      15.5858
  0.00269456      15.6142
  0.00269816      15.6386
  0.00270171      15.6639
  0.00271790      15.7739
  0.00272164      15.7957
  0.00272618      15.8255
  0.00273001      15.8458
  0.00273472      15.8725
  0.00273838      15.8956
  0.00274280      15.9276
  0.00274648      15.9505
  0.00275118      15.9774
  0.00275586      16.0045
  0.00275949      16.0285
  0.00276414      16.0563
  0.00276922      16.0762
  0.00278547      16.1850
  0.00279035      16.2087
  0.00279376      16.2364
  0.00279850      16.2626
  0.00280205      16.2878
  0.00280665      16.3164
  0.00281021      16.3417
  0.00281516      16.3639
  0.00281840      16.3949
  0.00282178      16.4233
  0.00282664      16.4472
  0.00283013      16.4736
  0.00283472      16.5025
  0.00283834      16.5265
  0.00284299      16.5542
  0.00284785      16.5782
  0.00285141      16.6034
  0.00285598      16.6325
  0.00286076      16.6579
  0.00287812      16.7579
  0.00288247      16.7916
  0.00288699      16.8223
  0.00289042      16.8501
  0.00290691      17.0017
  0.00292835      17.0846
  0.00293195      17.1094
  0.00293556      17.1341
  0.00295191      17.2427
  0.00295533      17.2708
  0.00296009      17.2968
  0.00296356      17.3240
  0.00296811      17.3541
  0.00299771      17.3774
  0.00298723      17.5484
  0.00299077      17.5743
  0.00299533      17.6042
  0.00299898      17.6279
  0.00300248      17.6545
  0.00300729      17.6797
  0.00301058      17.7102
  0.00301522      17.7386
  0.00301903      17.7594
  0.00302228      17.7906
  0.00302713      17.8151
  0.00303061      17.8421
  0.00303407      17.8694
  0.00303756      17.8962
  0.00304234      17.9219
  0.00304597      17.9463
  0.00305064      17.9740
  0.00305402      18.0029
  0.00305772      18.0257
  0.00306259      18.0499
  0.00306575      18.0826
  0.00307035      18.1117
  0.00307385      18.1384
  0.00307865      18.1637
  0.00308319      18.1939
  0.00308701      18.2146
  0.00309152      18.2454
  0.00309642      18.2689
  0.00310103      18.2978
  0.00310446      18.3258
  0.00310916      18.3529
  0.00311244      18.3837
  0.00311721      18.4096
  0.00312229      18.4350
  0.00312558      18.4677
  0.00313033      18.4958
  0.00313522      18.5213
  0.00313867      18.5510
  0.00314353      18.5770
  0.00314807      18.6092
  0.00315178      18.6338
  0.00315644      18.6637
  0.00316012      18.6887
  0.00316482      18.7179
  0.00316850      18.7428
  0.00317329      18.7703
  0.00317680      18.7987
  0.00318135      18.8308
  0.00318515      18.8536
  0.00318982      18.8833
  0.00319345      18.9093
  0.00319800      18.9415
  0.00320283      18.9681
  0.00320638      18.9956
  0.00321131      19.0204
  0.00321602      19.0494
  0.00321968      19.0748
  0.00322436      19.1044
  0.00322908      19.1332
  0.00323281      19.1573
  0.00323754      19.1858
  0.00324101      19.2149
  0.00324598      19.2389
  0.00324958      19.2653
  0.00325429      19.2945
  0.00325913      19.3208
  0.00326256      19.3507
  0.00326752      19.3749
  0.00327108      19.4023
  0.00327450      19.4323
  0.00327927      19.4602
  0.00328277      19.4888
  0.00328761      19.5153
  0.00329138      19.5384
  0.00329614      19.5665
  0.00329963      19.5952
  0.00330416      19.6277
  0.00330775      19.6545
  0.00331120      19.6840
  0.00331600      19.7113
  0.00332074      19.7397
  0.00332436      19.7659
  0.00332898      19.7968
  0.00333275      19.8198
  0.00333728      19.8526
  0.00334244      19.8727
  0.00334573      19.9052
  0.00335059      19.9314
  0.00335430      19.9557
  0.00335871      19.9908
  0.00336239      20.0158
  0.00336719      20.0429
  0.00337189      20.0723
  0.00337523      20.0987
  0.00338001      20.1271
  0.00338332      20.1601
  0.00338822      20.1861
  0.00339175      20.2147
  0.00339532      20.2425
  0.00339999      20.2730
  0.00340368      20.2985
  0.00340839      20.3283
  0.00341175      20.3602
  0.00341576      20.3791
  0.00342034      20.4116
  0.00342515      20.4393
  0.00342896      20.4623
  0.00343375      20.4903
  0.00343730      20.5185
  0.00344189      20.5508
  0.00344574      20.5729
  0.00344921      20.6027
  0.00345408      20.6293
  0.00345748      20.6605
  0.00346239      20.6861
  0.00346598      20.7135
  0.00347072      20.7427
  0.00347439      20.7685
  0.00347781      20.7994
  0.00348272      20.8250
  0.00348629      20.8528
  0.00349108      20.8811
  0.00349463      20.9092
  0.00349948      20.9361
  0.00350302      20.9646
  0.00350655      20.9933
  0.00351119      21.0243
  0.00351488      21.0499
  0.00351846      21.0775
  0.00352299      21.1108
  0.00352649      21.1401
  0.00353140      21.1658
  0.00353495      21.1940
  0.00353852      21.2218
  0.00354320      21.2522
  0.00354694      21.2765
  0.00355155      21.3082
  0.00355497      21.3392
  0.00355998      21.3629
  0.00356462      21.3941
  0.00356791      21.4275
  0.00357287      21.4522
  0.00357771      21.4793
  0.00358116      21.5096
  0.00358595      21.5378
  0.00359078      21.5650
  0.00359425      21.5949
  0.00359915      21.6208
  0.00360256      21.6518
  0.00360747      21.6776
  0.00361247      21.7014
  0.00361578      21.7344
  0.00362156      21.7680
  0.00362638      21.7970
  0.00363010      21.8234
  0.00363494      21.8521
  0.00363825      21.8872
  0.00364337      21.9100
  0.00364811      21.9407
  0.00365187      21.9661
  0.00365656      21.9981
  0.00366157      22.0233
  0.00366522      22.0510
  0.00366994      22.0823
  0.00367364      22.1089
  0.00367853      22.1367
  0.00368333      22.1663
  0.00368711      22.1913
  0.00369176      22.2241
  0.00369669      22.2508
  0.00370049      22.2754
  0.00370509      22.3093
  0.00371003      22.3359
  0.00371365      22.3643
  0.00371854      22.3918
  0.00372231      22.4170
  0.00372714      22.4459
  0.00373082      22.4732
  0.00373572      22.5005
  0.00373954      22.5247
  0.00374397      22.5621
  0.00374767      22.5890
  0.00375257      22.6163
  0.00375621      22.6442
  0.00376090      22.6762
  0.00376452      22.7046
  0.00376926      22.7355
  0.00377280      22.7657
  0.00377779      22.7911
  0.00378138      22.8203
  0.00378627      22.8478
  0.00378976      22.8790
  0.00379482      22.9032
  0.00379953      22.9346
  0.00380327      22.9604
  0.00380788      22.9941
  0.00381149      23.0228
  0.00381646      23.0486
  0.00382007      23.0772
  0.00382474      23.1096
  0.00382825      23.1405
  0.00383307      23.1696
  0.00383669      23.1980
  0.00384154      23.2265
  0.00385714      23.3427
  0.00386196      23.3719
  0.00386560      23.3998
  0.00386918      23.4292
  0.00387293      23.4573
  0.00387641      23.4889
  0.00388005      23.5170
  0.00388511      23.5410
  0.00388859      23.5727
  0.00389224      23.6004
  0.00389709      23.6290
  0.00390074      23.6571
  0.00390555      23.6866
  0.00390904      23.7178
  0.00391295      23.7401
  0.00391767      23.7716
  0.00392244      23.8020
  0.00392591      23.8337
  0.00392928      23.8677
  0.00393439      23.8906
  0.00393765      23.9270
  0.00394275      23.9502
  0.00394627      23.9808
  0.00395116      24.0087
  0.00395485      24.0357
  0.00395949      24.0688
  0.00396334      24.0924
  0.00396664      24.1279
  0.00397158      24.1546
  0.00397500      24.1874
  0.00397877      24.2127
  0.00398217      24.2460
  0.00398701      24.2750
  0.00399074      24.3010
  0.00399406      24.3361
  0.00399900      24.3627
  0.00400254      24.3931
  0.00400730      24.4235
  0.00401086      24.4536
  0.00401542      24.4884
  0.00401925      24.5124
  0.00402410      24.5410
  0.00402787      24.5662
  0.00403245      24.6008
  0.00403596      24.6318
  0.00403950      24.6620
  0.00404425      24.6928
  0.00404901      24.7233
  0.00405253      24.7541
  0.00405621      24.7813
  0.00407336      24.8910
  0.00407783      24.9280
  0.00408151      24.9551
  0.00408501      24.9863
  0.00408874      25.0126
  0.00409353      25.0424
  0.00409707      25.0726
  0.00410055      25.1042
  0.00410653      25.1317
  0.00410999      25.1634
  0.00411472      25.1942
  0.00411853      25.2185
  0.00412200      25.2499
  0.00412684      25.2784
  0.00413040      25.3080
  0.00413531      25.3350
  0.00413868      25.3686
  0.00414231      25.3968
  0.00414712      25.4260
  0.00415167      25.4608
  0.00415548      25.4849
  0.00415937      25.5073
  0.00416398      25.5408
  0.00416743      25.5729
  0.00417209      25.6053
  0.00417587      25.6301
  0.00418037      25.6658
  0.00418406      25.6927
  0.00418881      25.7231
  0.00419245      25.7510
  0.00419730      25.7793
  0.00420101      25.8057
  0.00420430      25.8409
  0.00420922      25.8677
  0.00421294      25.8940
  0.00421652      25.9229
  0.00422125      25.9539
  0.00422478      25.9840
  0.00422834      26.0136
  0.00423297      26.0467
  0.00423662      26.0743
  0.00424154      26.1013
  0.00424529      26.1266
  0.00424846      26.1645
  0.00425340      26.1910
  0.00425678      26.2243
  0.00426203      26.2441
  0.00426670      26.2765
  0.00427017      26.3079
  0.00427358      26.3405
  0.00427856      26.3661
  0.00428189      26.4006
  0.00428681      26.4274
  0.00429022      26.4603
  0.00429537      26.4822
  0.00429889      26.5125
  0.00430358      26.5443
  0.00430724      26.5717
  0.00431198      26.6024
  0.00431573      26.6279
  0.00431915      26.6604
  0.00432401      26.6886
  0.00432751      26.7194
  0.00433114      26.7475
  0.00433570      26.7820
  0.00433896      26.8081
  0.00434262      26.8373
  0.00434735      26.8702
  0.00435078      26.9046
  0.00435466      26.9289
  0.00435976      26.9533
  0.00436324      26.9866
  0.00436794      27.0202
  0.00437159      27.0496
  0.00437507      27.0829
  0.00438026      27.1054
  0.00438506      27.1367
  0.00438858      27.1690
  0.00439359      27.1956
  0.00439720      27.2258
  0.00440215      27.2537
  0.00440599      27.2789
  0.00440936      27.3146
  0.00441397      27.3504
  0.00441770      27.3779
  0.00442283      27.4017
  0.00442641      27.4328
  0.00442998      27.4638
  0.00443498      27.4906
  0.00443853      27.5224
  0.00444247      27.5453
  0.00444581      27.5815
  0.00445046      27.6164
  0.00445421      27.6436
  0.00445795      27.6709
  0.00446278      27.7015
  0.00446636      27.7325
  0.00446976      27.7675
  0.00447481      27.7932
  0.00447847      27.8225
  0.00448340      27.8508
  0.00448816      27.8830
  0.00449204      27.9071
  0.00449673      27.9410
  0.00450168      27.9690
  0.00450535      27.9979
  0.00451016      28.0291
  0.00451383      28.0579
  0.00451892      28.0828
  0.00452365      28.1155
  0.00452751      28.1402
  0.00453234      28.1708
  0.00453750      28.1940
  0.00454115      28.2234
  0.00454619      28.2494
  0.00454979      28.2798
  0.00455457      28.3116
  0.00455819      28.3416
  0.00456333      28.3653
  0.00456684      28.3980
  0.00457178      28.4260
  0.00457563      28.4508
  0.00458070      28.4849
  0.00458444      28.5127
  0.00458941      28.5403
  0.00459442      28.5671
  0.00459937      28.5954
  0.00460420      28.6264
  0.00460919      28.6537
  0.00461389      28.6876
  0.00461920      28.7074
  0.00462407      28.7375
  0.00462894      28.7675
  0.00463421      28.7885
  0.00464060      28.8119
  0.00464679      28.8399
  0.00465185      28.8656
  0.00465695      28.8904
  0.00466323      28.9165
  0.00466811      28.9461
  0.00467340      28.9666
  0.00467823      28.9975
  0.00468461      29.0212
  0.00468977      29.0446
  0.00469476      29.0718
  0.00469966      29.1012
  0.00470459      29.1300
  0.00470983      29.1515
  0.00471616      29.1764
  0.00472110      29.2046
  0.00472730      29.2326
  0.00473356      29.2590
  0.00473860      29.2851
  0.00474499      29.3086
  0.00475016      29.3318
  0.00475640      29.3585
  0.00476281      29.3817
  0.00476805      29.4033
  0.00477435      29.4287
  0.00477942      29.4541
  0.00478563      29.4817
  0.00479184      29.5094
  0.00479711      29.5303
  0.00480336      29.5570
  0.00481126      29.5740
  0.00481752      29.6004
  0.00482405      29.6206
  0.00483039      29.6452
  0.00483660      29.6729
  0.00484291      29.6982
  0.00484809      29.7210
  0.00485435      29.7476
  0.00486070      29.7719
  0.00486562      29.8009
  0.00487191      29.8266
  0.00487806      29.8556
  0.00488300      29.8841
  0.00488931      29.9093
  0.00489547      29.9382
  0.00490035      29.9681
  0.00490668      29.9928
  0.00491157      30.0224
  0.00491748      30.0569
  0.00492394      30.0788
  0.00492870      30.1113
  0.00493386      30.1347
  0.00493923      30.1655
  0.00494421      30.1943
  0.00494949      30.2159
  0.00495562      30.2468
  0.00496080      30.2709
  0.00496714      30.2967
  0.00497184      30.3322
  0.00497676      30.3626
  0.00498318      30.3864
  0.00498942      30.4147
  0.00499579      30.4399
  0.00500209      30.4666
  0.00501093      30.4917
  0.00501858      30.5157
  0.00502599      30.5456
  0.00503378      30.5661
  0.00504012      30.5919
  0.00504655      30.6155
  0.00505423      30.6389
  0.00506048      30.6670
  0.00506832      30.6862
  0.00507571      30.7166
  0.00508230      30.7363
  0.00508974      30.7654
  0.00509608      30.7914
  0.00510366      30.8170
  0.00511129      30.8415
  0.00511908      30.8620
  0.00512528      30.8913
  0.00513275      30.9198
  0.00514043      30.9429
  0.00514800      30.9689
  0.00515571      30.9914
  0.00516333      31.0161
  0.00517087      31.0429
  0.00517996      31.0618
  0.00518743      31.0903
  0.00519490      31.1186
  0.00520264      31.1404
  0.00520995      31.1725
  0.00521782      31.1912
  0.00522660      31.2177
  0.00523309      31.2400
  0.00524188      31.2663
  0.00524938      31.2940
  0.00525702      31.3182
  0.00526478      31.3394
  0.00527224      31.3681
  0.00528126      31.3888
  0.00528874      31.4170
  0.00529747      31.4447
  0.00530635      31.4688
  0.00531396      31.4938
  0.00532278      31.5195
  0.00533036      31.5450
  0.00533939      31.5655
  0.00534695      31.5918
  0.00535727      31.6108
  0.00537023      31.6259
  0.00538279      31.6507
  0.00539293      31.6740
  0.00540314      31.6959
  0.00541219      31.7159
  0.00542227      31.7408
  0.00543128      31.7618
  0.00544005      31.7887
  0.00544931      31.8036
  0.00545718      31.8324
  0.00546602      31.8571
  0.00549805      31.9470
  0.00550560      31.9730
  0.00551476      31.9900
  0.00553250      32.0085
  0.00554672      32.0228
  0.00555808      32.0463
  0.00556960      32.0659
  0.00558096      32.0893
  0.00558990      32.1118
  0.00560011      32.1331
  0.00560897      32.1574
  0.00561674      32.1782
  0.00562555      32.2034
  0.00563313      32.2287
  0.00564193      32.2544
  0.00564960      32.2776
  0.00565735      32.2988
  0.00566487      32.3256
  0.00567261      32.3469
  0.00568139      32.3731
  0.00568874      32.4040
  0.00569546      32.4202
  0.00570400      32.4522
  0.00571056      32.4724
  0.00571776      32.5068
  0.00572587      32.5194
  0.00573215      32.5461
  0.00573978      32.5702
  0.00574598      32.5989
  0.00575358      32.6238
  0.00575994      32.6488
  0.00576622      32.6757
  0.00577368      32.7038
  0.00578015      32.7261
  0.00578633      32.7554
  0.00579277      32.7783
  0.00579912      32.8036
  0.00580643      32.8354
  0.00581266      32.8633
  0.00582051      32.8822
  0.00582672      32.9106
  0.00583295      32.9386
  0.00584059      32.9625
  0.00584681      32.9908
  0.00585314      33.0166
  0.00586082      33.0394
  0.00586703      33.0679
  0.00587450      33.0959
  0.00588086      33.1208
  0.00588730      33.1438
  0.00589351      33.1723
  0.00589974      33.2003
  0.00590726      33.2271
  0.00591344      33.2564
  0.00591992      33.2784
  0.00592741      33.3059
  0.00593379      33.3303
  0.00594124      33.3586
  0.00594747      33.3867
  0.00595529      33.4064
  0.00596164      33.4314
  0.00596782      33.4607
  0.00597551      33.4835
  0.00598182      33.5095
  0.00598805      33.5375
  0.00599559      33.5638
  0.00600212      33.5849
  0.00600951      33.6146
  0.00601602      33.6360
  0.00602235      33.6617
  0.00602995      33.6865
  0.00603605      33.7177
  0.00604265      33.7367
  0.00607175      33.8082
  0.00607946      33.8304
  0.00608712      33.8538
  0.00609614      33.8742
  0.00610535      33.8901
  0.00611414      33.9160
  0.00612339      33.9307
  0.00613106      33.9541
  0.00614014      33.9730
  0.00614913      33.9940
  0.00615709      34.0104
  0.00616629      34.0265
  0.00617422      34.0433
  0.00620467      34.0826
  0.00621385      34.0991
  0.00623314      34.1102
  0.00624401      34.1161
  0.00625472      34.1257
  0.00626529      34.1384
  0.00627593      34.1497
  0.00628759      34.1660
  0.00629816      34.1789
  0.00630857      34.1957
  0.00631885      34.2154
  0.00632924      34.2325
  0.00633956      34.2515
  0.00635002      34.2670
  0.00636141      34.2896
  0.00637201      34.3017
  0.00638240      34.3189
  0.00639395      34.3380
  0.00640417      34.3592
  0.00641611      34.3688
  0.00642776      34.3855
  0.00643808      34.4043
  0.00644971      34.4213
  0.00646159      34.4325
  0.00647312      34.4518
  0.00648607      34.4668
  0.00649788      34.4795
  0.00650961      34.4942
  0.00652245      34.5118
  0.00653556      34.5231
  0.00655361      34.5342
  0.00657607      34.5285
  0.00660478      34.5211
  0.00662933      34.5244
  0.00665160      34.5232
  0.00667285      34.5171
  0.00669383      34.5173
  0.00671357      34.5175
  0.00673191      34.5217
  0.00675049      34.5202
  0.00676747      34.5274
  0.00678341      34.5302
  0.00679902      34.5406
  0.00681351      34.5483
  0.00682925      34.5557
  0.00684478      34.5682
  0.00686048      34.5764
  0.00687497      34.5842
  0.00689042      34.5984
  0.00690453      34.6153
  0.00691883      34.6274
  0.00693185      34.6407
  0.00694717      34.6582
  0.00696046      34.6651
  0.00697455      34.6824
  0.00698873      34.6974
  0.00700156      34.7153
  0.00701468      34.7263
  0.00702732      34.7488
  0.00704026      34.7640
  0.00705320      34.7792
  0.00706460      34.8018
  0.00707631      34.8168
  0.00708820      34.8276
  0.00709978      34.8460
  0.00711115      34.8692
  0.00712416      34.8827
  0.00713702      34.9000
  0.00715011      34.9116
  0.00716179      34.9275
  0.00717462      34.9453
  0.00718769      34.9575
  0.00720069      34.9714
  0.00721391      34.9799
  0.00722843      34.9870
  0.00724412      34.9954
  0.00726159      34.9909
  0.00728429      34.9503
  0.00732210      34.8729
  0.00737769      34.7546
  0.00745273      34.4964
  0.00799385      26.1709
  0.02279742       0.7555
  0.02284937       0.6622
  0.02287930       0.6378
  0.02290102       0.6304
  0.02291796       0.6317
  0.02293212       0.6341
  0.02294137       0.6412
  0.02295140       0.6452
  0.02296047       0.6483
  0.02297055       0.6475
  0.02297849       0.6501
  0.02298575       0.6507
  0.02299353       0.6493
  0.02299878       0.6528
  0.02300696       0.6499
  0.02301167       0.6507
  0.02301771       0.6512
  0.02302345       0.6528
  0.02302868       0.6517
  0.02303400       0.6503
  0.02303928       0.6490
  0.02304423       0.6490
  0.02304979       0.6467
  0.02305598       0.6419
  0.02306057       0.6386
  0.02306335       0.6421
  0.02306892       0.6397
  0.02307314       0.6378
  0.02307712       0.6367
  0.02309171       0.6376
  0.02309519       0.6384
  0.02309946       0.6363
  0.02310142       0.6382
  0.02310831       0.6355
  0.02311753       0.6333
  0.02312741       0.6287
  0.02312996       0.6283
  0.02313154       0.6317
  0.02313368       0.6329
  0.02313799       0.6307
