# Supplementary material for: Size effects on the mechanical behavior and the compressive failure strength of concrete: an extensive dataset
Source: Data Brief. 2020 Nov 2;33:106477. doi: 10.1016/j.dib.2020.106477 (PMC7674298; doi:10.1016/j.dib.2020.106477)
Supplement: Supplementary file 1 [file mmc1.zip › Stress_Strain_Data_DIB/C-40x80-mm/C4-B1-21.txt]

      Strain  Stress(MPa)
  0.00000000       0.0000
  0.00003971       0.2763
  0.00003956       0.2753
  0.00003947       0.2747
  0.00004008       0.2789
  0.00003943       0.2744
  0.00003934       0.2738
  0.00003983       0.2772
  0.00004031       0.2805
  0.00003972       0.2764
  0.00003969       0.2762
  0.00004042       0.2813
  0.00003992       0.2778
  0.00003958       0.2754
  0.00004001       0.2785
  0.00003985       0.2774
  0.00003978       0.2769
  0.00003995       0.2780
  0.00003995       0.2780
  0.00004006       0.2788
  0.00004056       0.2823
  0.00004030       0.2805
  0.00004104       0.2856
  0.00004022       0.2799
  0.00004059       0.2825
  0.00004049       0.2818
  0.00003962       0.2758
  0.00003909       0.2720
  0.00003952       0.2751
  0.00004023       0.2800
  0.00004041       0.2812
  0.00003951       0.2750
  0.00003996       0.2781
  0.00003960       0.2756
  0.00004023       0.2800
  0.00003994       0.2780
  0.00004011       0.2792
  0.00004082       0.2841
  0.00004049       0.2818
  0.00004046       0.2816
  0.00003979       0.2769
  0.00004063       0.2828
  0.00004048       0.2818
  0.00004060       0.2825
  0.00004087       0.2845
  0.00004047       0.2816
  0.00004064       0.2829
  0.00004028       0.2803
  0.00003995       0.2780
  0.00003974       0.2766
  0.00004042       0.2813
  0.00004046       0.2816
  0.00004009       0.2790
  0.00003981       0.2771
  0.00004095       0.2850
  0.00004047       0.2816
  0.00004072       0.2834
  0.00004060       0.2826
  0.00004038       0.2811
  0.00004032       0.2806
  0.00004043       0.2814
  0.00004068       0.2831
  0.00004066       0.2830
  0.00004091       0.2847
  0.00004018       0.2796
  0.00004100       0.2854
  0.00004023       0.2800
  0.00004065       0.2829
  0.00004054       0.2822
  0.00004051       0.2820
  0.00004000       0.2784
  0.00003965       0.2760
  0.00003950       0.2749
  0.00003938       0.2741
  0.00003944       0.2745
  0.00003894       0.2710
  0.00003954       0.2752
  0.00003964       0.2759
  0.00004007       0.2789
  0.00003974       0.2766
  0.00003943       0.2744
  0.00004016       0.2795
  0.00004014       0.2794
  0.00004068       0.2831
  0.00004046       0.2816
  0.00004080       0.2840
  0.00004052       0.2820
  0.00003996       0.2781
  0.00004047       0.2816
  0.00004003       0.2786
  0.00003990       0.2777
  0.00003947       0.2747
  0.00003991       0.2778
  0.00003985       0.2773
  0.00003943       0.2744
  0.00003944       0.2745
  0.00003900       0.2714
  0.00004065       0.2829
  0.00004025       0.2802
  0.00003989       0.2776
  0.00003981       0.2771
  0.00003985       0.2774
  0.00004032       0.2806
  0.00004023       0.2800
  0.00003967       0.2761
  0.00003970       0.2763
  0.00003982       0.2771
  0.00004010       0.2791
  0.00004038       0.2811
  0.00004036       0.2809
  0.00003983       0.2772
  0.00004020       0.2798
  0.00003995       0.2780
  0.00004081       0.2840
  0.00004030       0.2805
  0.00004021       0.2798
  0.00003976       0.2767
  0.00004010       0.2791
  0.00004085       0.2843
  0.00004105       0.2857
  0.00004065       0.2829
  0.00004038       0.2811
  0.00004007       0.2789
  0.00003972       0.2764
  0.00004044       0.2814
  0.00004041       0.2812
  0.00004019       0.2797
  0.00004025       0.2802
  0.00004031       0.2805
  0.00004043       0.2814
  0.00004066       0.2830
  0.00004031       0.2805
  0.00004023       0.2800
  0.00003996       0.2781
  0.00004035       0.2808
  0.00003976       0.2767
  0.00004018       0.2796
  0.00004031       0.2805
  0.00003975       0.2767
  0.00003913       0.2724
  0.00003992       0.2778
  0.00003997       0.2782
  0.00004037       0.2810
  0.00003991       0.2778
  0.00004025       0.2802
  0.00004086       0.2844
  0.00004118       0.2866
  0.00004129       0.2874
  0.00004161       0.2896
  0.00004126       0.2872
  0.00004155       0.2892
  0.00004196       0.2920
  0.00004208       0.2929
  0.00004211       0.2930
  0.00004236       0.2948
  0.00004291       0.2987
  0.00004344       0.3023
  0.00004351       0.3028
  0.00004378       0.3047
  0.00004428       0.3082
  0.00004398       0.3061
  0.00004418       0.3075
  0.00004463       0.3106
  0.00004429       0.3083
  0.00004437       0.3088
  0.00004504       0.3135
  0.00004442       0.3092
  0.00004465       0.3108
  0.00004504       0.3135
  0.00004561       0.3174
  0.00004585       0.3191
  0.00004572       0.3182
  0.00004625       0.3219
  0.00004633       0.3224
  0.00004651       0.3237
  0.00004697       0.3269
  0.00004667       0.3248
  0.00004682       0.3259
  0.00004754       0.3309
  0.00004795       0.3337
  0.00004851       0.3376
  0.00004886       0.3400
  0.00004888       0.3402
  0.00004879       0.3396
  0.00005157       0.3589
  0.00005163       0.3593
  0.00005148       0.3583
  0.00005128       0.3569
  0.00005170       0.3598
  0.00005236       0.3644
  0.00005238       0.3645
  0.00005254       0.3656
  0.00005279       0.3674
  0.00005265       0.3664
  0.00005411       0.3766
  0.00005412       0.3767
  0.00005381       0.3745
  0.00005544       0.3859
  0.00005589       0.3890
  0.00005615       0.3908
  0.00005675       0.3950
  0.00005644       0.3928
  0.00005767       0.4014
  0.00005835       0.4061
  0.00005930       0.4127
  0.00006013       0.4185
  0.00005920       0.4120
  0.00005992       0.4170
  0.00006024       0.4193
  0.00006135       0.4270
  0.00006128       0.4265
  0.00006232       0.4337
  0.00006289       0.4377
  0.00006239       0.4342
  0.00006296       0.4382
  0.00006305       0.4388
  0.00006334       0.4408
  0.00006392       0.4449
  0.00006591       0.4587
  0.00006636       0.4618
  0.00006662       0.4636
  0.00006655       0.4632
  0.00006737       0.4688
  0.00006753       0.4700
  0.00006756       0.4702
  0.00006939       0.4830
  0.00006909       0.4808
  0.00006990       0.4865
  0.00006980       0.4858
  0.00006988       0.4864
  0.00007066       0.4918
  0.00007189       0.5003
  0.00007224       0.5028
  0.00007229       0.5031
  0.00007253       0.5048
  0.00007321       0.5095
  0.00007453       0.5187
  0.00007480       0.5206
  0.00007561       0.5262
  0.00007579       0.5275
  0.00007712       0.5367
  0.00007702       0.5360
  0.00007784       0.5418
  0.00007839       0.5456
  0.00007844       0.5460
  0.00007872       0.5479
  0.00008033       0.5591
  0.00007962       0.5541
  0.00008002       0.5569
  0.00008023       0.5584
  0.00008107       0.5642
  0.00008162       0.5681
  0.00008231       0.5728
  0.00008246       0.5739
  0.00008280       0.5763
  0.00008409       0.5853
  0.00008465       0.5891
  0.00008520       0.5929
  0.00008493       0.5911
  0.00008703       0.6057
  0.00008722       0.6071
  0.00008788       0.6116
  0.00008906       0.6198
  0.00008986       0.6254
  0.00009058       0.6304
  0.00009126       0.6352
  0.00009216       0.6414
  0.00009145       0.6365
  0.00009347       0.6505
  0.00009451       0.6578
  0.00009603       0.6684
  0.00009511       0.6619
  0.00009703       0.6753
  0.00009787       0.6811
  0.00009890       0.6883
  0.00009979       0.6945
  0.00010044       0.6991
  0.00010106       0.7034
  0.00010255       0.7137
  0.00010313       0.7178
  0.00010343       0.7198
  0.00010466       0.7284
  0.00010549       0.7342
  0.00010579       0.7363
  0.00010733       0.7470
  0.00010809       0.7523
  0.00010866       0.7562
  0.00011038       0.7682
  0.00011153       0.7762
  0.00011159       0.7766
  0.00011230       0.7816
  0.00011281       0.7851
  0.00011360       0.7906
  0.00011577       0.8058
  0.00011685       0.8132
  0.00011716       0.8154
  0.00011822       0.8228
  0.00011918       0.8295
  0.00011991       0.8346
  0.00012026       0.8370
  0.00012171       0.8471
  0.00012203       0.8493
  0.00012346       0.8593
  0.00012467       0.8677
  0.00012544       0.8731
  0.00012569       0.8748
  0.00012605       0.8773
  0.00012686       0.8829
  0.00012756       0.8878
  0.00012818       0.8921
  0.00012976       0.9031
  0.00013078       0.9102
  0.00013225       0.9204
  0.00013307       0.9261
  0.00013365       0.9302
  0.00013482       0.9383
  0.00013551       0.9431
  0.00013667       0.9512
  0.00013820       0.9618
  0.00013850       0.9640
  0.00014033       0.9767
  0.00014059       0.9785
  0.00014111       0.9821
  0.00014177       0.9867
  0.00014264       0.9928
  0.00014359       0.9994
  0.00014512       1.0100
  0.00014648       1.0195
  0.00014708       1.0237
  0.00014743       1.0261
  0.00014856       1.0340
  0.00014989       1.0432
  0.00015077       1.0493
  0.00015190       1.0572
  0.00015294       1.0644
  0.00015442       1.0747
  0.00015473       1.0769
  0.00015558       1.0828
  0.00015697       1.0925
  0.00015867       1.1043
  0.00015902       1.1068
  0.00016061       1.1178
  0.00016146       1.1237
  0.00016186       1.1265
  0.00016223       1.1291
  0.00016484       1.1472
  0.00016574       1.1535
  0.00016642       1.1583
  0.00016730       1.1644
  0.00016835       1.1717
  0.00016910       1.1769
  0.00016991       1.1825
  0.00017143       1.1931
  0.00017246       1.2003
  0.00017280       1.2027
  0.00017416       1.2121
  0.00017473       1.2161
  0.00017627       1.2268
  0.00017777       1.2372
  0.00017920       1.2472
  0.00018032       1.2550
  0.00018059       1.2568
  0.00018209       1.2673
  0.00018324       1.2753
  0.00018442       1.2835
  0.00018463       1.2850
  0.00018601       1.2946
  0.00018965       1.3200
  0.00019002       1.3225
  0.00019196       1.3360
  0.00019238       1.3389
  0.00019433       1.3525
  0.00019553       1.3608
  0.00019610       1.3648
  0.00019776       1.3764
  0.00019883       1.3838
  0.00020031       1.3941
  0.00020018       1.3932
  0.00020245       1.4090
  0.00020355       1.4167
  0.00020420       1.4212
  0.00020593       1.4332
  0.00020685       1.4397
  0.00020938       1.4573
  0.00020996       1.4613
  0.00021062       1.4659
  0.00021201       1.4756
  0.00021324       1.4841
  0.00021395       1.4891
  0.00021477       1.4948
  0.00021644       1.5064
  0.00021712       1.5111
  0.00021848       1.5206
  0.00021988       1.5303
  0.00022065       1.5357
  0.00022250       1.5486
  0.00022413       1.5599
  0.00022511       1.5667
  0.00022650       1.5764
  0.00022752       1.5835
  0.00022775       1.5851
  0.00022924       1.5955
  0.00023066       1.6054
  0.00023227       1.6166
  0.00023301       1.6217
  0.00023439       1.6313
  0.00023584       1.6414
  0.00023746       1.6527
  0.00023871       1.6614
  0.00024018       1.6716
  0.00024177       1.6826
  0.00024281       1.6899
  0.00024432       1.7004
  0.00024525       1.7069
  0.00024702       1.7192
  0.00024788       1.7252
  0.00024918       1.7342
  0.00025115       1.7480
  0.00025217       1.7550
  0.00025311       1.7616
  0.00025385       1.7667
  0.00026151       1.8200
  0.00026214       1.8244
  0.00026386       1.8364
  0.00026494       1.8439
  0.00026645       1.8545
  0.00026728       1.8602
  0.00026867       1.8699
  0.00027026       1.8810
  0.00027133       1.8884
  0.00027282       1.8987
  0.00027408       1.9075
  0.00027519       1.9152
  0.00027780       1.9334
  0.00027903       1.9420
  0.00028136       1.9582
  0.00028191       1.9621
  0.00028412       1.9774
  0.00028549       1.9869
  0.00028617       1.9917
  0.00028697       1.9973
  0.00028901       2.0114
  0.00029044       2.0214
  0.00029136       2.0278
  0.00029339       2.0419
  0.00029434       2.0486
  0.00029648       2.0635
  0.00029735       2.0695
  0.00029803       2.0742
  0.00029972       2.0860
  0.00030181       2.1005
  0.00030241       2.1047
  0.00030365       2.1134
  0.00030552       2.1264
  0.00030670       2.1346
  0.00030834       2.1460
  0.00030945       2.1537
  0.00031155       2.1683
  0.00031287       2.1775
  0.00031427       2.1872
  0.00031549       2.1957
  0.00031668       2.2040
  0.00031799       2.2132
  0.00031992       2.2266
  0.00032154       2.2378
  0.00032271       2.2460
  0.00032411       2.2558
  0.00032557       2.2659
  0.00032723       2.2774
  0.00032909       2.2904
  0.00033007       2.2972
  0.00033215       2.3117
  0.00033355       2.3215
  0.00033486       2.3305
  0.00033648       2.3418
  0.00033825       2.3541
  0.00033975       2.3646
  0.00034092       2.3727
  0.00034300       2.3872
  0.00034463       2.3986
  0.00034548       2.4045
  0.00034761       2.4193
  0.00034960       2.4332
  0.00035150       2.4464
  0.00035316       2.4579
  0.00035404       2.4641
  0.00035581       2.4764
  0.00035777       2.4900
  0.00035898       2.4984
  0.00036104       2.5127
  0.00036304       2.5267
  0.00036396       2.5331
  0.00036551       2.5439
  0.00036731       2.5564
  0.00036889       2.5674
  0.00037087       2.5812
  0.00037205       2.5894
  0.00037334       2.5983
  0.00037532       2.6121
  0.00037658       2.6209
  0.00037874       2.6359
  0.00038033       2.6470
  0.00038196       2.6584
  0.00038330       2.6677
  0.00038517       2.6807
  0.00038641       2.6893
  0.00038837       2.7030
  0.00038985       2.7133
  0.00039130       2.7234
  0.00039337       2.7378
  0.00040075       2.7891
  0.00040199       2.7977
  0.00040446       2.8150
  0.00040569       2.8235
  0.00040749       2.8360
  0.00040924       2.8482
  0.00041157       2.8645
  0.00041319       2.8758
  0.00041523       2.8899
  0.00041784       2.9081
  0.00041920       2.9175
  0.00042116       2.9312
  0.00042286       2.9431
  0.00042550       2.9614
  0.00042739       2.9745
  0.00042936       2.9882
  0.00043091       2.9991
  0.00043358       3.0176
  0.00043581       3.0331
  0.00043817       3.0496
  0.00043992       3.0617
  0.00044282       3.0819
  0.00044486       3.0962
  0.00044646       3.1073
  0.00044885       3.1239
  0.00045074       3.1370
  0.00045300       3.1528
  0.00045491       3.1661
  0.00045731       3.1828
  0.00045943       3.1975
  0.00046172       3.2135
  0.00046390       3.2286
  0.00046616       3.2444
  0.00046859       3.2613
  0.00047096       3.2778
  0.00047303       3.2922
  0.00047541       3.3088
  0.00047690       3.3191
  0.00047954       3.3375
  0.00048235       3.3571
  0.00048400       3.3685
  0.00048607       3.3829
  0.00048812       3.3972
  0.00049080       3.4159
  0.00049309       3.4318
  0.00049574       3.4502
  0.00049759       3.4631
  0.00049992       3.4794
  0.00050249       3.4972
  0.00050481       3.5134
  0.00050704       3.5289
  0.00050964       3.5470
  0.00051208       3.5639
  0.00051439       3.5801
  0.00051718       3.5995
  0.00051968       3.6169
  0.00052167       3.6307
  0.00052446       3.6501
  0.00052618       3.6621
  0.00052950       3.6852
  0.00053131       3.6978
  0.00053320       3.7110
  0.00053542       3.7264
  0.00053819       3.7457
  0.00054015       3.7593
  0.00054292       3.7786
  0.00054524       3.7947
  0.00054767       3.8117
  0.00055015       3.8289
  0.00055280       3.8473
  0.00055512       3.8635
  0.00055770       3.8815
  0.00055999       3.8974
  0.00056252       3.9150
  0.00056452       3.9290
  0.00056800       3.9532
  0.00057101       3.9741
  0.00057323       3.9896
  0.00057504       4.0021
  0.00057796       4.0225
  0.00058041       4.0395
  0.00058299       4.0575
  0.00058495       4.0711
  0.00058814       4.0934
  0.00059032       4.1085
  0.00059275       4.1254
  0.00059541       4.1440
  0.00059776       4.1603
  0.00060030       4.1779
  0.00060312       4.1976
  0.00060563       4.2151
  0.00060791       4.2309
  0.00061104       4.2527
  0.00061294       4.2659
  0.00061536       4.2828
  0.00061768       4.2989
  0.00062012       4.3159
  0.00062309       4.3366
  0.00062516       4.3510
  0.00062795       4.3704
  0.00063020       4.3860
  0.00063283       4.4043
  0.00063488       4.4187
  0.00063798       4.4402
  0.00063980       4.4529
  0.00064263       4.4726
  0.00064473       4.4872
  0.00064707       4.5035
  0.00064994       4.5235
  0.00065248       4.5411
  0.00065480       4.5573
  0.00065710       4.5733
  0.00065963       4.5909
  0.00066262       4.6117
  0.00066489       4.6275
  0.00066751       4.6457
  0.00067003       4.6633
  0.00067254       4.6807
  0.00067563       4.7023
  0.00067808       4.7193
  0.00068097       4.7395
  0.00068372       4.7585
  0.00068656       4.7783
  0.00068847       4.7916
  0.00069118       4.8105
  0.00069406       4.8305
  0.00069634       4.8464
  0.00069894       4.8645
  0.00070102       4.8790
  0.00070300       4.8928
  0.00070629       4.9156
  0.00070898       4.9343
  0.00071189       4.9546
  0.00071429       4.9713
  0.00071694       4.9898
  0.00072026       5.0129
  0.00072226       5.0268
  0.00072498       5.0457
  0.00072796       5.0664
  0.00073045       5.0838
  0.00073342       5.1045
  0.00073571       5.1204
  0.00073831       5.1385
  0.00074118       5.1585
  0.00074347       5.1744
  0.00074656       5.1959
  0.00074906       5.2133
  0.00075154       5.2306
  0.00075563       5.2591
  0.00075808       5.2761
  0.00076016       5.2906
  0.00076329       5.3124
  0.00076595       5.3309
  0.00076799       5.3451
  0.00077060       5.3632
  0.00077307       5.3804
  0.00077586       5.3999
  0.00077857       5.4187
  0.00078191       5.4420
  0.00078395       5.4561
  0.00078686       5.4764
  0.00078924       5.4930
  0.00079240       5.5149
  0.00079446       5.5293
  0.00079771       5.5519
  0.00080070       5.5727
  0.00080330       5.5908
  0.00080630       5.6117
  0.00080863       5.6279
  0.00081141       5.6472
  0.00081443       5.6683
  0.00081713       5.6871
  0.00082044       5.7101
  0.00082264       5.7254
  0.00082508       5.7424
  0.00082810       5.7634
  0.00083095       5.7832
  0.00083377       5.8028
  0.00083612       5.8192
  0.00083939       5.8420
  0.00084149       5.8566
  0.00084478       5.8795
  0.00084707       5.8954
  0.00084978       5.9143
  0.00085310       5.9374
  0.00085630       5.9597
  0.00085875       5.9767
  0.00086157       5.9964
  0.00086387       6.0124
  0.00086649       6.0306
  0.00087802       6.1109
  0.00088152       6.1352
  0.00088354       6.1492
  0.00088656       6.1703
  0.00088932       6.1895
  0.00089204       6.2084
  0.00089507       6.2295
  0.00089774       6.2481
  0.00090063       6.2682
  0.00090324       6.2864
  0.00090658       6.3096
  0.00090943       6.3295
  0.00091241       6.3502
  0.00091562       6.3725
  0.00091860       6.3933
  0.00092898       6.4655
  0.00093160       6.4838
  0.00093421       6.5019
  0.00093722       6.5229
  0.00094044       6.5453
  0.00094298       6.5629
  0.00094644       6.5870
  0.00094890       6.6042
  0.00095216       6.6269
  0.00095522       6.6481
  0.00095835       6.6699
  0.00096073       6.6865
  0.00096402       6.7094
  0.00096659       6.7273
  0.00096906       6.7445
  0.00097263       6.7693
  0.00097563       6.7902
  0.00097827       6.8085
  0.00098178       6.8330
  0.00098485       6.8544
  0.00098713       6.8702
  0.00099041       6.8931
  0.00099368       6.9158
  0.00099594       6.9315
  0.00099969       6.9577
  0.00100241       6.9766
  0.00100545       6.9978
  0.00100872       7.0205
  0.00101112       7.0372
  0.00101372       7.0553
  0.00101692       7.0776
  0.00102016       7.1001
  0.00102319       7.1212
  0.00102615       7.1418
  0.00102927       7.1635
  0.00104198       7.2520
  0.00104443       7.2690
  0.00104830       7.2960
  0.00105066       7.3124
  0.00105408       7.3362
  0.00105636       7.3521
  0.00105932       7.3726
  0.00106229       7.3933
  0.00106525       7.4139
  0.00106917       7.4412
  0.00107140       7.4567
  0.00107443       7.4778
  0.00107760       7.4999
  0.00108032       7.5188
  0.00108384       7.5433
  0.00108632       7.5606
  0.00108954       7.5830
  0.00109298       7.6069
  0.00109540       7.6238
  0.00109895       7.6485
  0.00110197       7.6695
  0.00110495       7.6903
  0.00110787       7.7106
  0.00111075       7.7306
  0.00111404       7.7535
  0.00111697       7.7739
  0.00112139       7.8046
  0.00112317       7.8170
  0.00112782       7.8494
  0.00113022       7.8661
  0.00113319       7.8868
  0.00113664       7.9108
  0.00114005       7.9345
  0.00114257       7.9521
  0.00114628       7.9779
  0.00114953       8.0005
  0.00115268       8.0224
  0.00115605       8.0459
  0.00115887       8.0655
  0.00116214       8.0883
  0.00116613       8.1160
  0.00116907       8.1365
  0.00117203       8.1571
  0.00117494       8.1773
  0.00117797       8.1985
  0.00118114       8.2205
  0.00118449       8.2438
  0.00118797       8.2680
  0.00119106       8.2896
  0.00119475       8.3152
  0.00119730       8.3329
  0.00120028       8.3537
  0.00120385       8.3785
  0.00120838       8.3980
  0.00121305       8.4159
  0.00121540       8.4465
  0.00122007       8.4644
  0.00122276       8.4911
  0.00122619       8.5089
  0.00123025       8.5340
  0.00123349       8.5541
  0.00123773       8.5771
  0.00124171       8.6031
  0.00124515       8.6210
  0.00124945       8.6432
  0.00125194       8.6722
  0.00125629       8.6938
  0.00126104       8.7108
  0.00126356       8.7394
  0.00126856       8.7534
  0.00127225       8.7828
  0.00127680       8.8021
  0.00127952       8.8284
  0.00128448       8.8428
  0.00128804       8.8738
  0.00129235       8.8960
  0.00129698       8.9143
  0.00129969       8.9407
  0.00130430       8.9593
  0.00130841       8.9838
  0.00131154       9.0052
  0.00131568       9.0294
  0.00131848       9.0548
  0.00132205       9.0857
  0.00132680       9.1026
  0.00132979       9.1256
  0.00133409       9.1479
  0.00133701       9.1718
  0.00134078       9.2004
  0.00134558       9.2166
  0.00134816       9.2447
  0.00135248       9.2666
  0.00135644       9.2929
  0.00136100       9.3121
  0.00136352       9.3408
  0.00136799       9.3610
  0.00139077       9.5008
  0.00139506       9.5233
  0.00139929       9.5463
  0.00140225       9.5698
  0.00140598       9.5987
  0.00140903       9.6212
  0.00141394       9.6362
  0.00141644       9.6650
  0.00141914       9.6917
  0.00142329       9.7157
  0.00142626       9.7390
  0.00142924       9.7623
  0.00143383       9.7810
  0.00143664       9.8064
  0.00143935       9.8327
  0.00144325       9.8598
  0.00144626       9.8827
  0.00145081       9.9019
  0.00145467       9.9294
  0.00145886       9.9530
  0.00146159       9.9791
  0.00146607       9.9992
  0.00146976      10.0286
  0.00147631      10.0490
  0.00147937      10.0751
  0.00148380      10.0992
  0.00148819      10.1239
  0.00149150      10.1464
  0.00149569      10.1738
  0.00150033      10.1952
  0.00150307      10.2256
  0.00150786      10.2447
  0.00151103      10.2692
  0.00151542      10.2939
  0.00151810      10.3252
  0.00152265      10.3476
  0.00152591      10.3709
  0.00153021      10.3968
  0.00153327      10.4227
  0.00153787      10.4445
  0.00154233      10.4682
  0.00154548      10.4931
  0.00154972      10.5198
  0.00155252      10.5494
  0.00155733      10.5683
  0.00156026      10.5962
  0.00156463      10.6210
  0.00156867      10.6506
  0.00157364      10.6672
  0.00157654      10.6954
  0.00158031      10.7288
  0.00158378      10.7491
  0.00158815      10.7741
  0.00159221      10.8033
  0.00159512      10.8313
  0.00159937      10.8580
  0.00160431      10.8750
  0.00160716      10.9041
  0.00161186      10.9244
  0.00162518      11.0306
  0.00163035      11.0445
  0.00163276      11.0794
  0.00163582      11.1054
  0.00165103      11.2026
  0.00165439      11.2245
  0.00165820      11.2571
  0.00166100      11.2868
  0.00166567      11.3076
  0.00167033      11.3286
  0.00167324      11.3566
  0.00167747      11.3835
  0.00168183      11.4086
  0.00168632      11.4318
  0.00169060      11.4581
  0.00169338      11.4879
  0.00169775      11.5130
  0.00170223      11.5364
  0.00170646      11.5632
  0.00171047      11.5933
  0.00171490      11.6175
  0.00171957      11.6382
  0.00172241      11.6672
  0.00172672      11.6931
  0.00173233      11.7212
  0.00173552      11.7490
  0.00174032      11.7708
  0.00174512      11.7926
  0.00174792      11.8266
  0.00175294      11.8448
  0.00175586      11.8768
  0.00176058      11.8998
  0.00176469      11.9327
  0.00176804      11.9578
  0.00177253      11.9845
  0.00177626      12.0037
  0.00178086      12.0287
  0.00178498      12.0613
  0.00178991      12.0810
  0.00179432      12.1089
  0.00179852      12.1403
  0.00180232      12.1584
  0.00180658      12.1886
  0.00181109      12.2151
  0.00181434      12.2420
  0.00181891      12.2673
  0.00182198      12.2970
  0.00182678      12.3188
  0.00182988      12.3479
  0.00183408      12.3793
  0.00183776      12.3993
  0.00184252      12.4216
  0.00184563      12.4506
  0.00184898      12.4759
  0.00185363      12.5000
  0.00185681      12.5279
  0.00185996      12.5563
  0.00186458      12.5809
  0.00186752      12.6127
  0.00187197      12.6400
  0.00187531      12.6654
  0.00187855      12.6923
  0.00188304      12.7190
  0.00188626      12.7463
  0.00189077      12.7727
  0.00189376      12.8035
  0.00189854      12.8256
  0.00190191      12.8505
  0.00190606      12.8828
  0.00190918      12.9115
  0.00191373      12.9372
  0.00191862      12.9577
  0.00192169      12.9873
  0.00192634      13.0115
  0.00192937      13.0418
  0.00193397      13.0668
  0.00193740      13.0906
  0.00194163      13.1215
  0.00194469      13.1513
  0.00194796      13.1778
  0.00196341      13.2852
  0.00196670      13.3113
  0.00196998      13.3378
  0.00197298      13.3685
  0.00197676      13.3965
  0.00198059      13.4158
  0.00198383      13.4454
  0.00198690      13.4783
  0.00199172      13.5018
  0.00199494      13.5320
  0.00199833      13.5589
  0.00200969      13.6410
  0.00201322      13.6655
  0.00201783      13.6929
  0.00202123      13.7197
  0.00202450      13.7490
  0.00202814      13.7717
  0.00203158      13.7978
  0.00203580      13.8320
  0.00203914      13.8599
  0.00204281      13.8820
  0.00204600      13.9126
  0.00204962      13.9357
  0.00205414      13.9645
  0.00205746      13.9928
  0.00206077      14.0215
  0.00206423      14.0472
  0.00206759      14.0748
  0.00207109      14.1000
  0.00207444      14.1278
  0.00207783      14.1547
  0.00208103      14.1852
  0.00208437      14.2131
  0.00208902      14.2398
  0.00209233      14.2683
  0.00209553      14.2986
  0.00209895      14.3252
  0.00210232      14.3526
  0.00210715      14.3760
  0.00211012      14.4104
  0.00211333      14.4408
  0.00211687      14.4651
  0.00212163      14.4898
  0.00212493      14.5184
  0.00212834      14.5451
  0.00213284      14.5745
  0.00213608      14.6041
  0.00213957      14.6294
  0.00214264      14.6621
  0.00214617      14.6867
  0.00214950      14.7149
  0.00215413      14.7419
  0.00215732      14.7724
  0.00216061      14.8012
  0.00216405      14.8275
  0.00216746      14.8541
  0.00217095      14.8795
  0.00217375      14.9169
  0.00217747      14.9382
  0.00218084      14.9656
  0.00218429      14.9916
  0.00218768      15.0187
  0.00219085      15.0497
  0.00219371      15.0776
  0.00219707      15.1060
  0.00220050      15.1331
  0.00220380      15.1627
  0.00220750      15.1850
  0.00221056      15.2189
  0.00221396      15.2467
  0.00221863      15.2738
  0.00222182      15.3053
  0.00222549      15.3282
  0.00222864      15.3603
  0.00223200      15.3889
  0.00223555      15.4139
  0.00223891      15.4423
  0.00224197      15.4762
  0.00224550      15.5016
  0.00224852      15.5362
  0.00225221      15.5586
  0.00225553      15.5878
  0.00225916      15.6116
  0.00226238      15.6425
  0.00226558      15.6739
  0.00226898      15.7016
  0.00227106      15.7308
  0.00227431      15.7612
  0.00227764      15.7903
  0.00228091      15.8204
  0.00228448      15.8451
  0.00228775      15.8752
  0.00229106      15.9044
  0.00229420      15.9369
  0.00229778      15.9614
  0.00230079      15.9962
  0.00230440      16.0201
  0.00230750      16.0533
  0.00231105      16.0784
  0.00231428      16.1091
  0.00231773      16.1359
  0.00232126      16.1613
  0.00232441      16.1935
  0.00232783      16.2210
  0.00233108      16.2515
  0.00233460      16.2771
  0.00234655      16.3954
  0.00234996      16.4230
  0.00235346      16.4489
  0.00235703      16.4736
  0.00236012      16.5069
  0.00236344      16.5361
  0.00236705      16.5601
  0.00237906      16.6774
  0.00238213      16.7111
  0.00238421      16.7404
  0.00238826      16.7673
  0.00239172      16.7950
  0.00239505      16.8251
  0.00239819      16.8587
  0.00240037      16.8875
  0.00240395      16.9129
  0.00240732      16.9424
  0.00241057      16.9741
  0.00241389      17.0044
  0.00241706      17.0376
  0.00242051      17.0654
  0.00242402      17.0923
  0.00242736      17.1223
  0.00243068      17.1527
  0.00243398      17.1833
  0.00243748      17.2104
  0.00244069      17.2427
  0.00244406      17.2722
  0.00244728      17.3044
  0.00245054      17.3360
  0.00245387      17.3662
  0.00245701      17.3999
  0.00246062      17.4248
  0.00246379      17.4580
  0.00246718      17.4870
  0.00247040      17.5192
  0.00247392      17.5458
  0.00247700      17.5808
  0.00248054      17.6070
  0.00248375      17.6394
  0.00248711      17.6690
  0.00249058      17.6965
  0.00249399      17.7252
  0.00249724      17.7568
  0.00250056      17.7873
  0.00250399      17.8156
  0.00250722      17.8476
  0.00251093      17.8706
  0.00251385      17.9085
  0.00251739      17.9348
  0.00252051      17.9688
  0.00252397      17.9965
  0.00252728      18.0272
  0.00253058      18.0580
  0.00253398      18.0868
  0.00253707      18.1215
  0.00254070      18.1460
  0.00254390      18.1785
  0.00254717      18.2099
  0.00255050      18.2401
  0.00255515      18.2687
  0.00255841      18.3001
  0.00256180      18.3292
  0.00256515      18.3590
  0.00256815      18.3955
  0.00257064      18.4220
  0.00257414      18.4506
  0.00257728      18.4864
  0.00258096      18.5114
  0.00258443      18.5406
  0.00258784      18.5711
  0.00259928      18.6627
  0.00260257      18.6955
  0.00260613      18.7230
  0.00260935      18.7571
  0.00261283      18.7863
  0.00261623      18.8168
  0.00261959      18.8484
  0.00262289      18.8808
  0.00262627      18.9118
  0.00262973      18.9414
  0.00263306      18.9732
  0.00263638      19.0056
  0.00263988      19.0341
  0.00264326      19.0652
  0.00264657      19.0975
  0.00264995      19.1285
  0.00266347      19.2526
  0.00266694      19.2819
  0.00267035      19.3122
  0.00267373      19.3433
  0.00267720      19.3725
  0.00268046      19.4058
  0.00268373      19.4391
  0.00268719      19.4685
  0.00268952      19.4958
  0.00269300      19.5249
  0.00269634      19.5566
  0.00269964      19.5893
  0.00270169      19.6222
  0.00270518      19.6509
  0.00270859      19.6815
  0.00271185      19.7147
  0.00271505      19.7494
  0.00271754      19.7735
  0.00272080      19.8071
  0.00272426      19.8364
  0.00272749      19.8704
  0.00273094      19.8999
  0.00273430      19.9315
  0.00273768      19.9625
  0.00274116      19.9914
  0.00274455      20.0222
  0.00274789      20.0541
  0.00275146      20.0814
  0.00275532      20.1152
  0.00275863      20.1480
  0.00276199      20.1799
  0.00276543      20.2101
  0.00276763      20.2403
  0.00277220      20.2727
  0.00277550      20.3056
  0.00277762      20.3375
  0.00278113      20.3663
  0.00278438      20.4002
  0.00278788      20.4292
  0.00279104      20.4651
  0.00279337      20.4928
  0.00279663      20.5265
  0.00280010      20.5562
  0.00280329      20.5914
  0.00280543      20.6228
  0.00280895      20.6515
  0.00281217      20.6860
  0.00281547      20.7189
  0.00281885      20.7504
  0.00282091      20.7835
  0.00282417      20.8174
  0.00282767      20.8463
  0.00283089      20.8809
  0.00283441      20.9095
  0.00283772      20.9423
  0.00284102      20.9753
  0.00284326      21.0049
  0.00284666      21.0357
  0.00284997      21.0685
  0.00285353      21.0963
  0.00285675      21.1309
  0.00286028      21.1592
  0.00286375      21.1889
  0.00286697      21.2235
  0.00287051      21.2516
  0.00287243      21.2875
  0.00287575      21.3201
  0.00287911      21.3520
  0.00288249      21.3833
  0.00288598      21.4126
  0.00288928      21.4454
  0.00289267      21.4766
  0.00289617      21.5057
  0.00289821      21.5392
  0.00290166      21.5691
  0.00290506      21.6002
  0.00290840      21.6324
  0.00291036      21.6674
  0.00291383      21.6971
  0.00291723      21.7280
  0.00292049      21.7618
  0.00292451      21.7903
  0.00292785      21.8252
  0.00293134      21.8568
  0.00293480      21.8890
  0.00293836      21.9190
  0.00294162      21.9558
  0.00294516      21.9862
  0.00294857      22.0195
  0.00295199      22.0526
  0.00295541      22.0858
  0.00295902      22.1148
  0.00296247      22.1472
  0.00296594      22.1791
  0.00296948      22.2097
  0.00297278      22.2454
  0.00297632      22.2759
  0.00297987      22.3062
  0.00298332      22.3386
  0.00298698      22.3666
  0.00300635      22.5633
  0.00301004      22.5905
  0.00301350      22.6228
  0.00301688      22.6567
  0.00302042      22.6873
  0.00302254      22.7218
  0.00303669      22.8441
  0.00304035      22.8719
  0.00304371      22.9062
  0.00302757      22.9352
  0.00306768      23.1375
  0.00307139      23.1643
  0.00307476      23.1984
  0.00307828      23.2293
  0.00308161      23.2643
  0.00308504      23.2972
  0.00308871      23.3249
  0.00309097      23.3565
  0.00309433      23.3909
  0.00309782      23.4225
  0.00310043      23.4557
  0.00310404      23.4838
  0.00310726      23.5202
  0.00310934      23.5546
  0.00311295      23.5827
  0.00311623      23.6177
  0.00311981      23.6467
  0.00312188      23.6812
  0.00312528      23.7137
  0.00312883      23.7431
  0.00313226      23.7752
  0.00313534      23.8144
  0.00313882      23.8452
  0.00314233      23.8756
  0.00314422      23.9140
  0.00314758      23.9474
  0.00315105      23.9785
  0.00315453      24.0093
  0.00315786      24.0434
  0.00316142      24.0725
  0.00316473      24.1071
  0.00316811      24.1400
  0.00317157      24.1713
  0.00317509      24.2013
  0.00317851      24.2335
  0.00318196      24.2650
  0.00318530      24.2988
  0.00318867      24.3322
  0.00319077      24.3661
  0.00320131      24.4565
  0.00320460      24.4915
  0.00320813      24.5213
  0.00321144      24.5557
  0.00321358      24.5889
  0.00321706      24.6197
  0.00322049      24.6517
  0.00322389      24.6842
  0.00322610      24.7160
  0.00322916      24.7555
  0.00323278      24.7834
  0.00323623      24.8150
  0.00323977      24.8446
  0.00324176      24.8810
  0.00324512      24.9144
  0.00324866      24.9440
  0.00325183      24.9814
  0.00325532      25.0121
  0.00325873      25.0444
  0.00326213      25.0771
  0.00326565      25.1069
  0.00327001      25.1440
  0.00327367      25.1716
  0.00327562      25.2096
  0.00328594      25.3068
  0.00328954      25.3357
  0.00329279      25.3722
  0.00329639      25.4012
  0.00329978      25.4346
  0.00330309      25.4698
  0.00330615      25.5105
  0.00330985      25.5373
  0.00331220      25.5666
  0.00331539      25.6043
  0.00331890      25.6352
  0.00332133      25.6627
  0.00332450      25.7010
  0.00332788      25.7346
  0.00333141      25.7651
  0.00333352      25.7996
  0.00333701      25.8309
  0.00334062      25.8596
  0.00334395      25.8944
  0.00334615      25.9270
  0.00334937      25.9640
  0.00335292      25.9942
  0.00335635      26.0268
  0.00335849      26.0605
  0.00336198      26.0919
  0.00336551      26.1223
  0.00336904      26.1526
  0.00337241      26.1865
  0.00337592      26.2175
  0.00337918      26.2538
  0.00338136      26.2867
  0.00338484      26.3183
  0.00338841      26.3479
  0.00339190      26.3792
  0.00339495      26.4200
  0.00339821      26.4563
  0.00340173      26.4869
  0.00340391      26.5199
  0.00340745      26.5502
  0.00341081      26.5842
  0.00341429      26.6158
  0.00341759      26.6513
  0.00341988      26.6817
  0.00342338      26.7128
  0.00342548      26.7475
  0.00342884      26.7816
  0.00343183      26.8158
  0.00343502      26.8549
  0.00343741      26.8843
  0.00344079      26.9191
  0.00344432      26.9506
  0.00344645      26.9859
  0.00345005      27.0158
  0.00345349      27.0492
  0.00345666      27.0888
  0.00345911      27.1168
  0.00346271      27.1466
  0.00346617      27.1798
  0.00346949      27.2160
  0.00347288      27.2506
  0.00347653      27.2794
  0.00348007      27.3107
  0.00348326      27.3497
  0.00348700      27.3765
  0.00348899      27.4149
  0.00349270      27.4423
  0.00349604      27.4781
  0.00349965      27.5078
  0.00350297      27.5439
  0.00350645      27.5765
  0.00350994      27.6089
  0.00351192      27.6473
  0.00351551      27.6775
  0.00351910      27.7078
  0.00352240      27.7443
  0.00352592      27.7760
  0.00352833      27.8049
  0.00353152      27.8441
  0.00353391      27.8734
  0.00353731      27.9078
  0.00354081      27.9400
  0.00354288      27.9765
  0.00354653      28.0052
  0.00355006      28.0366
  0.00355351      28.0700
  0.00355566      28.1048
  0.00355902      28.1401
  0.00356259      28.1705
  0.00356609      28.2027
  0.00356968      28.2329
  0.00357192      28.2655
  0.00357517      28.3035
  0.00357872      28.3343
  0.00358228      28.3653
  0.00358556      28.4024
  0.00358879      28.4405
  0.00359227      28.4731
  0.00359575      28.5072
  0.00359912      28.5439
  0.00360274      28.5746
  0.00360620      28.6090
  0.00360965      28.6436
  0.00361220      28.6705
  0.00361554      28.7079
  0.00361889      28.7448
  0.00362243      28.7776
  0.00362486      28.8072
  0.00362825      28.8434
  0.00363173      28.8773
  0.00363397      28.9114
  0.00363761      28.9416
  0.00364108      28.9760
  0.00364330      29.0105
  0.00364699      29.0397
  0.00364902      29.0787
  0.00365246      29.1136
  0.00365482      29.1450
  0.00366764      29.2778
  0.00367097      29.3154
  0.00367438      29.3509
  0.00367698      29.3766
  0.00368043      29.4115
  0.00368390      29.4457
  0.00368744      29.4783
  0.00368963      29.5135
  0.00369320      29.5455
  0.00369670      29.5791
  0.00370041      29.6076
  0.00370267      29.6413
  0.00370624      29.6731
  0.00370954      29.7114
  0.00371294      29.7472
  0.00371549      29.7742
  0.00371886      29.8106
  0.00372247      29.8416
  0.00372601      29.8742
  0.00372821      29.9093
  0.00373168      29.9437
  0.00373500      29.9814
  0.00373746      30.0102
  0.00374093      30.0447
  0.00374324      30.0772
  0.00374674      30.1107
  0.00374807      30.1463
  0.00375173      30.1769
  0.00375499      30.2171
  0.00375745      30.2470
  0.00376091      30.2823
  0.00376457      30.3129
  0.00376694      30.3450
  0.00377044      30.3794
  0.00377387      30.4155
  0.00377626      30.4471
  0.00378000      30.4759
  0.00378327      30.5158
  0.00378690      30.5471
  0.00378929      30.5787
  0.00379273      30.6144
  0.00379616      30.6507
  0.00379986      30.6803
  0.00380208      30.7158
  0.00380589      30.7430
  0.00380947      30.7753
  0.00381166      30.8118
  0.00381532      30.8423
  0.00381882      30.8768
  0.00382239      30.9097
  0.00382477      30.9413
  0.00383773      31.0745
  0.00383989      31.1115
  0.00384350      31.1435
  0.00384700      31.1778
  0.00384936      31.2101
  0.00385317      31.2371
  0.00385545      31.2711
  0.00385887      31.3076
  0.00386234      31.3427
  0.00386466      31.3759
  0.00386811      31.4116
  0.00387046      31.4439
  0.00387393      31.4793
  0.00387757      31.5104
  0.00388109      31.5442
  0.00388351      31.5751
  0.00388713      31.6067
  0.00389046      31.6451
  0.00389386      31.6821
  0.00389640      31.7101
  0.00389988      31.7449
  0.00390347      31.7771
  0.00390784      31.8136
  0.00391143      31.8464
  0.00391371      31.8810
  0.00391734      31.9129
  0.00392085      31.9476
  0.00392439      31.9817
  0.00392781      32.0187
  0.00393029      32.0486
  0.00393388      32.0813
  0.00393746      32.1145
  0.00394096      32.1494
  0.00394342      32.1797
  0.00394689      32.2156
  0.00395039      32.2506
  0.00395401      32.2827
  0.00395625      32.3184
  0.00395997      32.3481
  0.00396229      32.3818
  0.00396582      32.4160
  0.00396810      32.4508
  0.00397163      32.4850
  0.00397517      32.5190
  0.00397759      32.5504
  0.00398132      32.5799
  0.00398384      32.6087
  0.00398732      32.6441
  0.00398966      32.6773
  0.00399317      32.7122
  0.00399674      32.7454
  0.00399913      32.7775
  0.00400271      32.8105
  0.00400494      32.8464
  0.00400836      32.8834
  0.00401194      32.9164
  0.00401442      32.9464
  0.00401804      32.9785
  0.00402039      33.0115
  0.00402391      33.0460
  0.00402760      33.0765
  0.00402990      33.1106
  0.00403333      33.1473
  0.00403661      33.1877
  0.00403918      33.2152
  0.00404291      33.2448
  0.00404514      33.2807
  0.00404862      33.3160
  0.00405214      33.3507
  0.00405447      33.3840
  0.00405807      33.4167
  0.00406027      33.4534
  0.00406413      33.4796
  0.00406569      33.5176
  0.00406939      33.5497
  0.00407205      33.5767
  0.00407548      33.6155
  0.00407786      33.6498
  0.00408156      33.6816
  0.00408387      33.7175
  0.00408744      33.7528
  0.00409962      33.8847
  0.00410338      33.9151
  0.00410669      33.9570
  0.00411040      33.9887
  0.00411288      34.0202
  0.00411645      34.0555
  0.00412018      34.0869
  0.00412372      34.1228
  0.00412629      34.1522
  0.00412982      34.1884
  0.00413358      34.2190
  0.00413719      34.2531
  0.00413967      34.2848
  0.00414327      34.3193
  0.00414699      34.3507
  0.00415039      34.3905
  0.00415285      34.4225
  0.00415676      34.4491
  0.00416034      34.4842
  0.00416272      34.5183
  0.00416616      34.5570
  0.00417010      34.5828
  0.00417238      34.6194
  0.00417589      34.6564
  0.00417970      34.6854
  0.00418218      34.7170
  0.00418587      34.7493
  0.00418941      34.7853
  0.00419202      34.8135
  0.00419549      34.8515
  0.00419915      34.8846
  0.00420281      34.9174
  0.00420523      34.9507
  0.00420891      34.9832
  0.00421252      35.0174
  0.00421628      35.0477
  0.00423164      35.1858
  0.00423405      35.2203
  0.00423757      35.2582
  0.00424151      35.2845
  0.00424511      35.3202
  0.00424877      35.3541
  0.00425238      35.3895
  0.00425619      35.4194
  0.00425979      35.4552
  0.00426372      35.4820
  0.00426600      35.5197
  0.00426952      35.5575
  0.00427342      35.5850
  0.00427707      35.6194
  0.00427958      35.6510
  0.00428340      35.6808
  0.00428727      35.7091
  0.00428956      35.7468
  0.00429336      35.7770
  0.00429585      35.8094
  0.00429968      35.8388
  0.00430335      35.8724
  0.00430699      35.9071
  0.00430955      35.9374
  0.00431306      35.9753
  0.00431688      36.0052
  0.00432075      36.0336
  0.00432422      36.0727
  0.00432808      36.1013
  0.00433160      36.1389
  0.00433530      36.1719
  0.00433900      36.2049
  0.00434282      36.2345
  0.00434631      36.2732
  0.00435015      36.3022
  0.00435405      36.3300
  0.00435890      36.3651
  0.00436267      36.3961
  0.00437050      36.4176
  0.00437657      36.4534
  0.00438317      36.4748
  0.00438806      36.5090
  0.00439299      36.5419
  0.00439796      36.5740
  0.00440188      36.6011
  0.00440564      36.6323
  0.00440918      36.6695
  0.00441296      36.7004
  0.00441671      36.7320
  0.00442030      36.7677
  0.00442423      36.7946
  0.00442698      36.8347
  0.00443083      36.8632
  0.00443458      36.8943
  0.00443835      36.9247
  0.00444199      36.9588
  0.00444569      36.9910
  0.00444941      37.0231
  0.00445299      37.0586
  0.00445668      37.0911
  0.00446053      37.1196
  0.00446553      37.1504
  0.00446923      37.1826
  0.00447275      37.2199
  0.00447673      37.2450
  0.00448039      37.2782
  0.00448406      37.3115
  0.00448778      37.3434
  0.00449121      37.3828
  0.00449504      37.4118
  0.00450857      37.5424
  0.00451235      37.5725
  0.00451614      37.6027
  0.00451987      37.6342
  0.00452362      37.6652
  0.00452738      37.6962
  0.00452985      37.7284
  0.00453344      37.7636
  0.00453719      37.7947
  0.00454082      37.8290
  0.00454452      37.8615
  0.00454833      37.8909
  0.00455199      37.9243
  0.00455560      37.9590
  0.00455915      37.9953
  0.00456290      38.0266
  0.00456674      38.0552
  0.00457061      38.0832
  0.00457408      38.1216
  0.00457657      38.1532
  0.00458047      38.1804
  0.00458404      38.2162
  0.00458757      38.2530
  0.00459130      38.2846
  0.00459515      38.3133
  0.00459895      38.3429
  0.00460265      38.3753
  0.00460609      38.4147
  0.00460996      38.4426
  0.00461485      38.4762
  0.00461882      38.5015
  0.00462297      38.5424
  0.00462691      38.5692
  0.00463060      38.6025
  0.00463416      38.6395
  0.00463680      38.6683
  0.00464059      38.6989
  0.00464419      38.7349
  0.00464780      38.7706
  0.00465176      38.7970
  0.00465532      38.8339
  0.00465911      38.8647
  0.00466175      38.8932
  0.00467300      38.9890
  0.00467677      39.0205
  0.00468056      39.0514
  0.00468426      39.0846
  0.00468796      39.1178
  0.00469174      39.1489
  0.00469559      39.1781
  0.00469932      39.2105
  0.00470693      39.2714
  0.00471829      39.3642
  0.00472202      39.3967
  0.00472603      39.4217
  0.00472973      39.4548
  0.00473347      39.4870
  0.00473723      39.5188
  0.00474090      39.5528
  0.00474470      39.5833
  0.00474864      39.6102
  0.00475247      39.6398
  0.00475635      39.6682
  0.00475888      39.6998
  0.00476264      39.7315
  0.00476638      39.7637
  0.00477027      39.7919
  0.00477413      39.8208
  0.00477664      39.8528
  0.00478055      39.8803
  0.00478417      39.9159
  0.00478785      39.9497
  0.00479167      39.9797
  0.00479554      40.0084
  0.00479823      40.0354
  0.00480199      40.0672
  0.00480578      40.0981
  0.00480975      40.1241
  0.00481339      40.1590
  0.00481651      40.1864
  0.00482017      40.2209
  0.00482413      40.2475
  0.00482797      40.2771
  0.00483174      40.3085
  0.00483436      40.3378
  0.00483930      40.3711
  0.00485992      40.5479
  0.00486380      40.5765
  0.00486640      40.6061
  0.00487038      40.6320
  0.00487309      40.6588
  0.00487696      40.6877
  0.00487957      40.7171
  0.00488221      40.7459
  0.00488502      40.7700
  0.00488888      40.7992
  0.00489156      40.8268
  0.00489424      40.8544
  0.00489806      40.8847
  0.00490084      40.9095
  0.00490485      40.9346
  0.00490738      40.9662
  0.00491152      40.9880
  0.00491421      41.0153
  0.00491814      41.0424
  0.00492211      41.0686
  0.00492587      41.1003
  0.00492994      41.1237
  0.00493398      41.1481
  0.00493770      41.1810
  0.00494175      41.2049
  0.00494569      41.2320
  0.00495094      41.2569
  0.00495499      41.2807
  0.00496024      41.3056
  0.00496561      41.3274
  0.00497063      41.3585
  0.00497586      41.3839
  0.00498113      41.4082
  0.00498484      41.4416
  0.00499039      41.4582
  0.00499670      41.4880
  0.00500205      41.5101
  0.00500727      41.5359
  0.00501250      41.5614
  0.00501769      41.5878
  0.00502293      41.6130
  0.00502836      41.6330
  0.00503468      41.6625
  0.00504006      41.6840
  0.00504531      41.7089
  0.00505720      41.7545
  0.00508085      41.8491
  0.00508735      41.8738
  0.00509377      41.9004
  0.00509917      41.9212
  0.00510583      41.9415
  0.00511094      41.9702
  0.00512155      42.0170
  0.00512601      42.0299
  0.00513300      42.0412
  0.00513991      42.0546
  0.00514704      42.0620
  0.00515649      42.0735
  0.00516579      42.0891
  0.00517642      42.1021
  0.00518858      42.1071
  0.00520437      42.1142
  0.00522581      42.1020
  0.00525599      42.0871
  0.00529810      42.0500
  0.00554579      36.8594
  0.02871369       0.3740
  0.02869996       0.3555
  0.02869665       0.3491
  0.02869052       0.3442
  0.02868241       0.3373
  0.02867888       0.3319
  0.02867463       0.3292
  0.02867272       0.3222
  0.02867108       0.3143
  0.02866740       0.3094
  0.02866733       0.3048
  0.02866713       0.3008
  0.02866561       0.3019
  0.02866441       0.3018
  0.02866319       0.3017
  0.02866209       0.3012
