# Supplementary material for: Size effects on the mechanical behavior and the compressive failure strength of concrete: an extensive dataset
Source: Data Brief. 2020 Nov 2;33:106477. doi: 10.1016/j.dib.2020.106477 (PMC7674298; doi:10.1016/j.dib.2020.106477)
Supplement: Supplementary file 1 [file mmc1.zip › Stress_Strain_Data_DIB/C-40x80-mm/C4-B1-22.txt]

      Strain  Stress(MPa)
  0.00000000       0.0000
  0.00002833       0.2775
  0.00002771       0.2715
  0.00002805       0.2748
  0.00002801       0.2744
  0.00002785       0.2729
  0.00002773       0.2717
  0.00002764       0.2708
  0.00002807       0.2750
  0.00002833       0.2775
  0.00002695       0.2640
  0.00002779       0.2722
  0.00002798       0.2742
  0.00002786       0.2730
  0.00002692       0.2637
  0.00002777       0.2720
  0.00002729       0.2674
  0.00002726       0.2671
  0.00002798       0.2742
  0.00002736       0.2680
  0.00002767       0.2711
  0.00002803       0.2746
  0.00002797       0.2740
  0.00002848       0.2790
  0.00002739       0.2684
  0.00002790       0.2733
  0.00002776       0.2720
  0.00002819       0.2762
  0.00002772       0.2716
  0.00002803       0.2746
  0.00002794       0.2738
  0.00002809       0.2752
  0.00002811       0.2754
  0.00002760       0.2704
  0.00002717       0.2662
  0.00002785       0.2728
  0.00002736       0.2680
  0.00002755       0.2699
  0.00002790       0.2734
  0.00002771       0.2714
  0.00002814       0.2757
  0.00002839       0.2782
  0.00002767       0.2711
  0.00002785       0.2729
  0.00002744       0.2688
  0.00002767       0.2711
  0.00002810       0.2753
  0.00002693       0.2638
  0.00002779       0.2722
  0.00002764       0.2708
  0.00002720       0.2665
  0.00002752       0.2696
  0.00002740       0.2685
  0.00002775       0.2719
  0.00002754       0.2698
  0.00002775       0.2719
  0.00002726       0.2671
  0.00002742       0.2686
  0.00002745       0.2689
  0.00002770       0.2714
  0.00002779       0.2722
  0.00002753       0.2697
  0.00002798       0.2741
  0.00002786       0.2730
  0.00002802       0.2745
  0.00002805       0.2748
  0.00002808       0.2751
  0.00002745       0.2689
  0.00002772       0.2716
  0.00002785       0.2729
  0.00002796       0.2739
  0.00002801       0.2744
  0.00002807       0.2750
  0.00002750       0.2695
  0.00002794       0.2738
  0.00002857       0.2799
  0.00002763       0.2707
  0.00002772       0.2716
  0.00002797       0.2740
  0.00002762       0.2706
  0.00002831       0.2774
  0.00002743       0.2687
  0.00002768       0.2712
  0.00002788       0.2732
  0.00002754       0.2698
  0.00002848       0.2790
  0.00002748       0.2693
  0.00002806       0.2749
  0.00002745       0.2689
  0.00002802       0.2745
  0.00002787       0.2731
  0.00002799       0.2742
  0.00002804       0.2747
  0.00002861       0.2803
  0.00002798       0.2741
  0.00002812       0.2755
  0.00002829       0.2772
  0.00002858       0.2800
  0.00002861       0.2803
  0.00002829       0.2772
  0.00002823       0.2765
  0.00002834       0.2776
  0.00002810       0.2753
  0.00002833       0.2775
  0.00002821       0.2764
  0.00002844       0.2787
  0.00002872       0.2814
  0.00002848       0.2790
  0.00002790       0.2734
  0.00002811       0.2754
  0.00002898       0.2839
  0.00002862       0.2804
  0.00002899       0.2840
  0.00002874       0.2816
  0.00002868       0.2810
  0.00002844       0.2786
  0.00002877       0.2818
  0.00002948       0.2889
  0.00002921       0.2861
  0.00002888       0.2829
  0.00002850       0.2792
  0.00002900       0.2841
  0.00002900       0.2841
  0.00002906       0.2847
  0.00002929       0.2869
  0.00002892       0.2834
  0.00002964       0.2904
  0.00002929       0.2870
  0.00002937       0.2878
  0.00002988       0.2927
  0.00002974       0.2914
  0.00002936       0.2876
  0.00003013       0.2952
  0.00002906       0.2847
  0.00002967       0.2907
  0.00002965       0.2905
  0.00002991       0.2930
  0.00002931       0.2871
  0.00002987       0.2926
  0.00002988       0.2927
  0.00002994       0.2934
  0.00003013       0.2952
  0.00003057       0.2995
  0.00002988       0.2928
  0.00003019       0.2958
  0.00003073       0.3010
  0.00002990       0.2930
  0.00003060       0.2998
  0.00003053       0.2991
  0.00003041       0.2979
  0.00003083       0.3021
  0.00003105       0.3042
  0.00003100       0.3037
  0.00003115       0.3052
  0.00003110       0.3047
  0.00003104       0.3041
  0.00003117       0.3054
  0.00003156       0.3092
  0.00003152       0.3088
  0.00003171       0.3106
  0.00003169       0.3105
  0.00003213       0.3148
  0.00003193       0.3128
  0.00003187       0.3122
  0.00003165       0.3101
  0.00003288       0.3221
  0.00003240       0.3174
  0.00003245       0.3179
  0.00003222       0.3157
  0.00003291       0.3224
  0.00003285       0.3218
  0.00003286       0.3219
  0.00003283       0.3216
  0.00003323       0.3255
  0.00003316       0.3248
  0.00003330       0.3262
  0.00003366       0.3297
  0.00003393       0.3324
  0.00003418       0.3349
  0.00003419       0.3350
  0.00003441       0.3371
  0.00003431       0.3362
  0.00003469       0.3398
  0.00003475       0.3405
  0.00003479       0.3408
  0.00003497       0.3426
  0.00003473       0.3403
  0.00003496       0.3426
  0.00003502       0.3431
  0.00003482       0.3411
  0.00003557       0.3485
  0.00003615       0.3542
  0.00003645       0.3571
  0.00003663       0.3589
  0.00003648       0.3574
  0.00003668       0.3593
  0.00003734       0.3658
  0.00003736       0.3660
  0.00003749       0.3673
  0.00003711       0.3636
  0.00003748       0.3672
  0.00003741       0.3665
  0.00003775       0.3698
  0.00003789       0.3712
  0.00003764       0.3687
  0.00003807       0.3730
  0.00003824       0.3746
  0.00003872       0.3794
  0.00003900       0.3821
  0.00003910       0.3830
  0.00003903       0.3824
  0.00003933       0.3853
  0.00003922       0.3843
  0.00003933       0.3854
  0.00003968       0.3887
  0.00003961       0.3881
  0.00003982       0.3901
  0.00004002       0.3921
  0.00004039       0.3957
  0.00004031       0.3949
  0.00004066       0.3983
  0.00004091       0.4008
  0.00004100       0.4017
  0.00004080       0.3997
  0.00004076       0.3994
  0.00004104       0.4021
  0.00004152       0.4068
  0.00004111       0.4028
  0.00004217       0.4131
  0.00004184       0.4099
  0.00004202       0.4117
  0.00004232       0.4146
  0.00004231       0.4146
  0.00004254       0.4168
  0.00004283       0.4197
  0.00004257       0.4171
  0.00004311       0.4224
  0.00004328       0.4240
  0.00004335       0.4248
  0.00004358       0.4270
  0.00004361       0.4273
  0.00004416       0.4327
  0.00004349       0.4261
  0.00004403       0.4313
  0.00004465       0.4375
  0.00004458       0.4367
  0.00004467       0.4376
  0.00004505       0.4414
  0.00004530       0.4438
  0.00004570       0.4477
  0.00004627       0.4533
  0.00004581       0.4488
  0.00004653       0.4558
  0.00004717       0.4621
  0.00004665       0.4571
  0.00004766       0.4669
  0.00004790       0.4693
  0.00004739       0.4643
  0.00004803       0.4706
  0.00004845       0.4747
  0.00004870       0.4772
  0.00004849       0.4751
  0.00004866       0.4768
  0.00004913       0.4814
  0.00004955       0.4854
  0.00004922       0.4823
  0.00004940       0.4840
  0.00004980       0.4879
  0.00005042       0.4939
  0.00005053       0.4950
  0.00005055       0.4952
  0.00005081       0.4978
  0.00005138       0.5033
  0.00005097       0.4993
  0.00005099       0.4996
  0.00005174       0.5069
  0.00005110       0.5006
  0.00005205       0.5100
  0.00005155       0.5050
  0.00005326       0.5218
  0.00005271       0.5164
  0.00005294       0.5187
  0.00005285       0.5178
  0.00005367       0.5258
  0.00005328       0.5220
  0.00005430       0.5320
  0.00005372       0.5263
  0.00005437       0.5327
  0.00005463       0.5353
  0.00005532       0.5420
  0.00005468       0.5357
  0.00005597       0.5483
  0.00005619       0.5505
  0.00005701       0.5585
  0.00005667       0.5552
  0.00005736       0.5620
  0.00005773       0.5656
  0.00005811       0.5694
  0.00005857       0.5739
  0.00005924       0.5804
  0.00005897       0.5777
  0.00005949       0.5828
  0.00006037       0.5915
  0.00006209       0.6083
  0.00006209       0.6083
  0.00006303       0.6175
  0.00006286       0.6158
  0.00006346       0.6218
  0.00006465       0.6334
  0.00006419       0.6289
  0.00006462       0.6331
  0.00006550       0.6417
  0.00006580       0.6447
  0.00006554       0.6421
  0.00006617       0.6483
  0.00006637       0.6502
  0.00006678       0.6543
  0.00006633       0.6499
  0.00006743       0.6606
  0.00006818       0.6679
  0.00006806       0.6668
  0.00006900       0.6760
  0.00006995       0.6853
  0.00007012       0.6870
  0.00007110       0.6965
  0.00007149       0.7004
  0.00007208       0.7062
  0.00007219       0.7073
  0.00007300       0.7152
  0.00007347       0.7198
  0.00007387       0.7238
  0.00007460       0.7308
  0.00007488       0.7336
  0.00007534       0.7381
  0.00007512       0.7360
  0.00007674       0.7519
  0.00007712       0.7556
  0.00007665       0.7510
  0.00007793       0.7635
  0.00007787       0.7629
  0.00007895       0.7735
  0.00007941       0.7780
  0.00008032       0.7869
  0.00008101       0.7936
  0.00008142       0.7977
  0.00008205       0.8039
  0.00008296       0.8128
  0.00008280       0.8112
  0.00008405       0.8234
  0.00008401       0.8231
  0.00008453       0.8281
  0.00008633       0.8458
  0.00008853       0.8674
  0.00008944       0.8762
  0.00008963       0.8782
  0.00009079       0.8894
  0.00009159       0.8973
  0.00009180       0.8994
  0.00009234       0.9047
  0.00009277       0.9089
  0.00009360       0.9170
  0.00009408       0.9217
  0.00009517       0.9324
  0.00009567       0.9373
  0.00009604       0.9409
  0.00009672       0.9476
  0.00009691       0.9495
  0.00009760       0.9562
  0.00009823       0.9624
  0.00009898       0.9698
  0.00009941       0.9740
  0.00010046       0.9843
  0.00010111       0.9906
  0.00010179       0.9972
  0.00010269       1.0061
  0.00010299       1.0090
  0.00010369       1.0159
  0.00010429       1.0218
  0.00010561       1.0347
  0.00010650       1.0434
  0.00010660       1.0444
  0.00010781       1.0562
  0.00010819       1.0600
  0.00010916       1.0694
  0.00010939       1.0718
  0.00011020       1.0796
  0.00011114       1.0889
  0.00011142       1.0916
  0.00011249       1.1021
  0.00011275       1.1046
  0.00011343       1.1113
  0.00011445       1.1213
  0.00011532       1.1298
  0.00011589       1.1354
  0.00011600       1.1365
  0.00011740       1.1501
  0.00011844       1.1603
  0.00011923       1.1681
  0.00011947       1.1705
  0.00011999       1.1756
  0.00012106       1.1861
  0.00012171       1.1924
  0.00012223       1.1975
  0.00012289       1.2040
  0.00012357       1.2107
  0.00012458       1.2205
  0.00012557       1.2302
  0.00012526       1.2272
  0.00012625       1.2369
  0.00012758       1.2499
  0.00012822       1.2562
  0.00012919       1.2657
  0.00012846       1.2585
  0.00013052       1.2788
  0.00013031       1.2766
  0.00013150       1.2883
  0.00013238       1.2969
  0.00013294       1.3025
  0.00013466       1.3193
  0.00013824       1.3543
  0.00013772       1.3492
  0.00014018       1.3733
  0.00013924       1.3642
  0.00014085       1.3799
  0.00014108       1.3822
  0.00014263       1.3974
  0.00014239       1.3951
  0.00014430       1.4137
  0.00014480       1.4186
  0.00014548       1.4253
  0.00014625       1.4328
  0.00014672       1.4375
  0.00014799       1.4499
  0.00014811       1.4510
  0.00014950       1.4647
  0.00014955       1.4651
  0.00015106       1.4800
  0.00015199       1.4891
  0.00015384       1.5072
  0.00015324       1.5013
  0.00015519       1.5204
  0.00015587       1.5271
  0.00015593       1.5277
  0.00015730       1.5411
  0.00015774       1.5454
  0.00015934       1.5611
  0.00016015       1.5690
  0.00016079       1.5752
  0.00016111       1.5785
  0.00016315       1.5984
  0.00016313       1.5983
  0.00016509       1.6174
  0.00016469       1.6135
  0.00016544       1.6208
  0.00016675       1.6337
  0.00016735       1.6396
  0.00016796       1.6455
  0.00016986       1.6641
  0.00017004       1.6660
  0.00017000       1.6656
  0.00017136       1.6788
  0.00017286       1.6935
  0.00017312       1.6961
  0.00017424       1.7070
  0.00017469       1.7115
  0.00017545       1.7189
  0.00017669       1.7311
  0.00017714       1.7354
  0.00017738       1.7378
  0.00017823       1.7461
  0.00017868       1.7505
  0.00018056       1.7690
  0.00018075       1.7708
  0.00018203       1.7834
  0.00018268       1.7897
  0.00018391       1.8018
  0.00018444       1.8070
  0.00018563       1.8186
  0.00018600       1.8223
  0.00018749       1.8369
  0.00018837       1.8455
  0.00018886       1.8503
  0.00019005       1.8620
  0.00019059       1.8673
  0.00019144       1.8756
  0.00019259       1.8869
  0.00019375       1.8982
  0.00019453       1.9058
  0.00019538       1.9142
  0.00019713       1.9313
  0.00019781       1.9379
  0.00019936       1.9532
  0.00020000       1.9595
  0.00020065       1.9658
  0.00020200       1.9790
  0.00020287       1.9876
  0.00020426       2.0012
  0.00020502       2.0086
  0.00020615       2.0197
  0.00020735       2.0314
  0.00020806       2.0384
  0.00020916       2.0491
  0.00021041       2.0614
  0.00021074       2.0647
  0.00021188       2.0758
  0.00021270       2.0838
  0.00021397       2.0963
  0.00021528       2.1092
  0.00021661       2.1222
  0.00021787       2.1345
  0.00021854       2.1411
  0.00021954       2.1509
  0.00022061       2.1613
  0.00022450       2.1994
  0.00022650       2.2191
  0.00022717       2.2257
  0.00022863       2.2399
  0.00022966       2.2500
  0.00023028       2.2561
  0.00023214       2.2743
  0.00023288       2.2816
  0.00023371       2.2897
  0.00023479       2.3002
  0.00023595       2.3117
  0.00023643       2.3164
  0.00023861       2.3377
  0.00023921       2.3436
  0.00024066       2.3578
  0.00024170       2.3679
  0.00024285       2.3793
  0.00024452       2.3956
  0.00024551       2.4053
  0.00024640       2.4140
  0.00024761       2.4259
  0.00024865       2.4361
  0.00024963       2.4457
  0.00025076       2.4567
  0.00025216       2.4704
  0.00025386       2.4871
  0.00025429       2.4913
  0.00025592       2.5073
  0.00025655       2.5135
  0.00025884       2.5359
  0.00025934       2.5408
  0.00026090       2.5561
  0.00026136       2.5606
  0.00026292       2.5759
  0.00026406       2.5871
  0.00026512       2.5974
  0.00026656       2.6116
  0.00026760       2.6217
  0.00026975       2.6428
  0.00027029       2.6481
  0.00027335       2.6781
  0.00027320       2.6766
  0.00027499       2.6941
  0.00027608       2.7048
  0.00027740       2.7177
  0.00027890       2.7324
  0.00027999       2.7431
  0.00028111       2.7540
  0.00028191       2.7619
  0.00028454       2.7877
  0.00028462       2.7885
  0.00028699       2.8117
  0.00028783       2.8199
  0.00028950       2.8363
  0.00029052       2.8463
  0.00029190       2.8598
  0.00029359       2.8763
  0.00029412       2.8816
  0.00029612       2.9012
  0.00029655       2.9053
  0.00029825       2.9220
  0.00029875       2.9269
  0.00030158       2.9547
  0.00030219       2.9606
  0.00030427       2.9810
  0.00030539       2.9919
  0.00030639       3.0018
  0.00030779       3.0155
  0.00030876       3.0249
  0.00031080       3.0449
  0.00031153       3.0521
  0.00031366       3.0730
  0.00031425       3.0788
  0.00031554       3.0914
  0.00031667       3.1025
  0.00031836       3.1190
  0.00031973       3.1325
  0.00032036       3.1387
  0.00032203       3.1550
  0.00032301       3.1646
  0.00032454       3.1796
  0.00032584       3.1923
  0.00032742       3.2078
  0.00032878       3.2211
  0.00033054       3.2383
  0.00033178       3.2505
  0.00033239       3.2564
  0.00033439       3.2760
  0.00033520       3.2840
  0.00033702       3.3018
  0.00033814       3.3128
  0.00033966       3.3277
  0.00034149       3.3456
  0.00034189       3.3496
  0.00034339       3.3643
  0.00034462       3.3763
  0.00034641       3.3938
  0.00034786       3.4081
  0.00034851       3.4144
  0.00034982       3.4273
  0.00035115       3.4402
  0.00035299       3.4583
  0.00035378       3.4661
  0.00035561       3.4839
  0.00035687       3.4963
  0.00035840       3.5113
  0.00035946       3.5217
  0.00036184       3.5450
  0.00036235       3.5500
  0.00036450       3.5710
  0.00036503       3.5763
  0.00036688       3.5944
  0.00036823       3.6077
  0.00036979       3.6229
  0.00037173       3.6420
  0.00037258       3.6503
  0.00037441       3.6681
  0.00037583       3.6821
  0.00037739       3.6973
  0.00037901       3.7132
  0.00038054       3.7282
  0.00038185       3.7410
  0.00038307       3.7530
  0.00038430       3.7650
  0.00038623       3.7840
  0.00038742       3.7956
  0.00038902       3.8113
  0.00039028       3.8237
  0.00039186       3.8391
  0.00039309       3.8512
  0.00039450       3.8649
  0.00039590       3.8787
  0.00039743       3.8937
  0.00039921       3.9112
  0.00040071       3.9258
  0.00040223       3.9407
  0.00040322       3.9504
  0.00040515       3.9693
  0.00040657       3.9832
  0.00040837       4.0008
  0.00040928       4.0097
  0.00041062       4.0230
  0.00041220       4.0384
  0.00041368       4.0529
  0.00041509       4.0667
  0.00041740       4.0893
  0.00041839       4.0990
  0.00041984       4.1133
  0.00042102       4.1248
  0.00042219       4.1362
  0.00042426       4.1565
  0.00042607       4.1743
  0.00042704       4.1837
  0.00042889       4.2019
  0.00043067       4.2194
  0.00043166       4.2291
  0.00043335       4.2456
  0.00043469       4.2587
  0.00043673       4.2788
  0.00043827       4.2938
  0.00043902       4.3012
  0.00044077       4.3183
  0.00044287       4.3389
  0.00044399       4.3499
  0.00044550       4.3646
  0.00044711       4.3804
  0.00044839       4.3929
  0.00045010       4.4097
  0.00045417       4.4495
  0.00045686       4.4760
  0.00045819       4.4890
  0.00045998       4.5065
  0.00046121       4.5185
  0.00046270       4.5332
  0.00046470       4.5528
  0.00046558       4.5613
  0.00046803       4.5854
  0.00046925       4.5974
  0.00047076       4.6121
  0.00047237       4.6279
  0.00047395       4.6434
  0.00047530       4.6566
  0.00047734       4.6766
  0.00047847       4.6876
  0.00048019       4.7045
  0.00048230       4.7251
  0.00048399       4.7417
  0.00048546       4.7561
  0.00048695       4.7707
  0.00048826       4.7836
  0.00049063       4.8068
  0.00049167       4.8170
  0.00049355       4.8354
  0.00049523       4.8519
  0.00049627       4.8620
  0.00049864       4.8853
  0.00049949       4.8936
  0.00050196       4.9178
  0.00050299       4.9279
  0.00050514       4.9489
  0.00050713       4.9684
  0.00050772       4.9742
  0.00051008       4.9973
  0.00051160       5.0123
  0.00051349       5.0307
  0.00051507       5.0462
  0.00051693       5.0645
  0.00051811       5.0760
  0.00052044       5.0989
  0.00052222       5.1163
  0.00052396       5.1333
  0.00052552       5.1486
  0.00052665       5.1597
  0.00052904       5.1831
  0.00053044       5.1968
  0.00053204       5.2125
  0.00053387       5.2304
  0.00053591       5.2504
  0.00053749       5.2659
  0.00053954       5.2859
  0.00054119       5.3021
  0.00054281       5.3180
  0.00054457       5.3353
  0.00054618       5.3511
  0.00054824       5.3712
  0.00054977       5.3862
  0.00055122       5.4004
  0.00055321       5.4199
  0.00055459       5.4334
  0.00055676       5.4547
  0.00055832       5.4700
  0.00056061       5.4924
  0.00056215       5.5075
  0.00056411       5.5267
  0.00056604       5.5456
  0.00056702       5.5552
  0.00056920       5.5766
  0.00057087       5.5929
  0.00057285       5.6123
  0.00057484       5.6318
  0.00057610       5.6442
  0.00057805       5.6632
  0.00058023       5.6846
  0.00058155       5.6975
  0.00058366       5.7182
  0.00058534       5.7347
  0.00058665       5.7475
  0.00058897       5.7702
  0.00059060       5.7862
  0.00059234       5.8033
  0.00059458       5.8252
  0.00059619       5.8409
  0.00059767       5.8555
  0.00059992       5.8776
  0.00060173       5.8952
  0.00060335       5.9111
  0.00060477       5.9250
  0.00060704       5.9473
  0.00060873       5.9638
  0.00061081       5.9843
  0.00061269       6.0026
  0.00061450       6.0204
  0.00061651       6.0401
  0.00061828       6.0574
  0.00062011       6.0753
  0.00062240       6.0977
  0.00062465       6.1198
  0.00062608       6.1338
  0.00062777       6.1504
  0.00062972       6.1695
  0.00063166       6.1885
  0.00063888       6.2592
  0.00064071       6.2771
  0.00064257       6.2954
  0.00064409       6.3103
  0.00064639       6.3328
  0.00064844       6.3529
  0.00065078       6.3758
  0.00065208       6.3885
  0.00065376       6.4050
  0.00065603       6.4273
  0.00065755       6.4421
  0.00065961       6.4623
  0.00066182       6.4840
  0.00066358       6.5012
  0.00066535       6.5186
  0.00066702       6.5349
  0.00066912       6.5555
  0.00067432       6.6064
  0.00067662       6.6290
  0.00067865       6.6489
  0.00068027       6.6647
  0.00068252       6.6868
  0.00068388       6.7000
  0.00068625       6.7233
  0.00068812       6.7416
  0.00068999       6.7600
  0.00069180       6.7777
  0.00069364       6.7957
  0.00069581       6.8169
  0.00069689       6.8276
  0.00069853       6.8436
  0.00070048       6.8628
  0.00070245       6.8820
  0.00070460       6.9031
  0.00070604       6.9172
  0.00070809       6.9373
  0.00071044       6.9603
  0.00071211       6.9767
  0.00071360       6.9912
  0.00071569       7.0117
  0.00071715       7.0261
  0.00071899       7.0440
  0.00072102       7.0640
  0.00072295       7.0829
  0.00072438       7.0968
  0.00072605       7.1132
  0.00072809       7.1333
  0.00073015       7.1534
  0.00073163       7.1680
  0.00073397       7.1908
  0.00073600       7.2108
  0.00073790       7.2293
  0.00073941       7.2442
  0.00074129       7.2626
  0.00074295       7.2788
  0.00074556       7.3044
  0.00074762       7.3245
  0.00074941       7.3421
  0.00075096       7.3573
  0.00075339       7.3811
  0.00075509       7.3977
  0.00075713       7.4178
  0.00075850       7.4312
  0.00076082       7.4539
  0.00076278       7.4731
  0.00076449       7.4898
  0.00076681       7.5125
  0.00076827       7.5269
  0.00077042       7.5479
  0.00077232       7.5666
  0.00077397       7.5827
  0.00077610       7.6036
  0.00077735       7.6158
  0.00078033       7.6451
  0.00078205       7.6619
  0.00078446       7.6855
  0.00078663       7.7067
  0.00079192       7.7585
  0.00080100       7.8476
  0.00080235       7.8607
  0.00080504       7.8871
  0.00080666       7.9029
  0.00080928       7.9287
  0.00081108       7.9463
  0.00081278       7.9630
  0.00081572       7.9918
  0.00081699       8.0042
  0.00081956       8.0294
  0.00082118       8.0453
  0.00082413       8.0741
  0.00082612       8.0936
  0.00082746       8.1067
  0.00083028       8.1344
  0.00083229       8.1541
  0.00083477       8.1784
  0.00083639       8.1943
  0.00083905       8.2203
  0.00084122       8.2415
  0.00084326       8.2615
  0.00084545       8.2831
  0.00084703       8.2985
  0.00084978       8.3254
  0.00085234       8.3505
  0.00085469       8.3736
  0.00085815       8.3912
  0.00086149       8.4102
  0.00086314       8.4347
  0.00086657       8.4527
  0.00086939       8.4779
  0.00087256       8.4990
  0.00087534       8.5247
  0.00087881       8.5423
  0.00088175       8.5661
  0.00088397       8.5837
  0.00088696       8.6069
  0.00089016       8.6276
  0.00089300       8.6526
  0.00089656       8.6691
  0.00089931       8.6951
  0.00090248       8.7162
  0.00090564       8.7374
  0.00090731       8.7616
  0.00091092       8.7775
  0.00091380       8.8020
  0.00091708       8.8218
  0.00091893       8.8439
  0.00092176       8.8690
  0.00092517       8.8872
  0.00092685       8.9114
  0.00093009       8.9316
  0.00093326       8.9526
  0.00093523       8.9733
  0.00093827       8.9959
  0.00094136       9.0179
  0.00094305       9.0420
  0.00094591       9.0667
  0.00094910       9.0875
  0.00095071       9.1125
  0.00095433       9.1282
  0.00095745       9.1499
  0.00096028       9.1750
  0.00096212       9.1971
  0.00096508       9.2207
  0.00096788       9.2462
  0.00097095       9.2684
  0.00097413       9.2895
  0.00097714       9.3124
  0.00097845       9.3410
  0.00098171       9.3609
  0.00098491       9.3816
  0.00098790       9.4049
  0.00098932       9.4321
  0.00099261       9.4517
  0.00099590       9.4714
  0.00099770       9.4940
  0.00100037       9.5211
  0.00100365       9.5408
  0.00100573       9.5602
  0.00100866       9.5841
  0.00101080       9.6027
  0.00101394       9.6242
  0.00101502       9.6554
  0.00101738       9.6715
  0.00102061       9.6918
  0.00102269       9.7111
  0.00102526       9.7394
  0.00102709       9.7617
  0.00102847       9.7894
  0.00103157       9.8113
  0.00103373       9.8298
  0.00103616       9.8596
  0.00103881       9.8721
  0.00104119       9.9026
  0.00104322       9.9226
  0.00104564       9.9526
  0.00104750       9.9746
  0.00104988      10.0050
  0.00105352      10.0205
  0.00105531      10.0433
  0.00106037      10.0649
  0.00106236      10.0886
  0.00106577      10.1098
  0.00106765      10.1350
  0.00107091      10.1582
  0.00107394      10.1846
  0.00107582      10.2099
  0.00107902      10.2339
  0.00108099      10.2578
  0.00108460      10.2762
  0.00108653      10.3008
  0.00108846      10.3253
  0.00109160      10.3501
  0.00109346      10.3755
  0.00109692      10.3960
  0.00109833      10.4278
  0.00110051      10.4489
  0.00110384      10.4710
  0.00110582      10.4949
  0.00110811      10.5145
  0.00111101      10.5426
  0.00111330      10.5622
  0.00111511      10.5884
  0.00111836      10.6118
  0.00112041      10.6346
  0.00112202      10.6635
  0.00112416      10.6852
  0.00112748      10.7076
  0.00112950      10.7308
  0.00113164      10.7524
  0.00113466      10.7790
  0.00113697      10.7983
  0.00113989      10.8262
  0.00114245      10.8420
  0.00114417      10.8694
  0.00114736      10.8936
  0.00114967      10.9129
  0.00115129      10.9417
  0.00115433      10.9680
  0.00115781      10.9882
  0.00115972      11.0130
  0.00116307      11.0349
  0.00116448      11.0666
  0.00116678      11.0860
  0.00116990      11.1111
  0.00117177      11.1365
  0.00117512      11.1584
  0.00117686      11.1856
  0.00118055      11.2029
  0.00118230      11.2299
  0.00118416      11.2555
  0.00118756      11.2767
  0.00118904      11.3074
  0.00119134      11.3268
  0.00119381      11.3610
  0.00119623      11.3788
  0.00119802      11.4052
  0.00119995      11.4297
  0.00120320      11.4531
  0.00120509      11.4782
  0.00120696      11.5036
  0.00121010      11.5284
  0.00121172      11.5572
  0.00121399      11.5770
  0.00121705      11.6030
  0.00121870      11.6314
  0.00122054      11.6572
  0.00122396      11.6782
  0.00122580      11.7039
  0.00122918      11.7352
  0.00123285      11.7552
  0.00123450      11.7875
  0.00123791      11.8114
  0.00124013      11.8348
  0.00124347      11.8599
  0.00124573      11.8826
  0.00124881      11.9117
  0.00125134      11.9301
  0.00125334      11.9569
  0.00125671      11.9816
  0.00125890      12.0054
  0.00126230      12.0295
  0.00126416      12.0585
  0.00126653      12.0795
  0.00127001      12.1023
  0.00127200      12.1293
  0.00127558      12.1507
  0.00127723      12.1829
  0.00128093      12.2023
  0.00128284      12.2305
  0.00128536      12.2491
  0.00128813      12.2832
  0.00129056      12.3031
  0.00129240      12.3324
  0.00129573      12.3577
  0.00129795      12.3809
  0.00130014      12.4047
  0.00130366      12.4270
  0.00130511      12.4625
  0.00130788      12.4771
  0.00131124      12.5020
  0.00131314      12.5303
  0.00131566      12.5489
  0.00132715      12.6592
  0.00132933      12.6832
  0.00133175      12.7034
  0.00133489      12.7316
  0.00133697      12.7570
  0.00134030      12.7824
  0.00134246      12.8066
  0.00134569      12.8334
  0.00134893      12.8602
  0.00135096      12.8864
  0.00135456      12.9075
  0.00135610      12.9414
  0.00135969      12.9626
  0.00136164      12.9902
  0.00136481      13.0179
  0.00136710      13.0402
  0.00137032      13.0672
  0.00137234      13.0936
  0.00137603      13.1132
  0.00137780      13.1435
  0.00138065      13.1764
  0.00138303      13.1972
  0.00138506      13.2234
  0.00138854      13.2463
  0.00139079      13.2692
  0.00139279      13.2959
  0.00139565      13.3287
  0.00139820      13.3467
  0.00140127      13.3761
  0.00140347      13.4057
  0.00140700      13.4300
  0.00141071      13.4513
  0.00141261      13.4828
  0.00141523      13.5015
  0.00141838      13.5325
  0.00142182      13.5586
  0.00142527      13.5843
  0.00142858      13.6126
  0.00143239      13.6323
  0.00143448      13.6602
  0.00143808      13.6834
  0.00144178      13.7049
  0.00144526      13.7302
  0.00144875      13.7553
  0.00145050      13.7892
  0.00145430      13.8089
  0.00145764      13.8367
  0.00146111      13.8623
  0.00146477      13.8844
  0.00146802      13.9137
  0.00147027      13.9389
  0.00147413      13.9576
  0.00147755      13.9840
  0.00147972      14.0106
  0.00148296      14.0401
  0.00148658      14.0628
  0.00148910      14.0835
  0.00149234      14.1129
  0.00149590      14.1369
  0.00149797      14.1653
  0.00150156      14.1886
  0.00150520      14.2111
  0.00150738      14.2375
  0.00151064      14.2667
  0.00151414      14.2916
  0.00151765      14.3164
  0.00152119      14.3406
  0.00152442      14.3704
  0.00152776      14.3980
  0.00153127      14.4229
  0.00153496      14.4445
  0.00153861      14.4669
  0.00154204      14.4931
  0.00154558      14.5173
  0.00154917      14.5407
  0.00155273      14.5646
  0.00155749      14.5891
  0.00156103      14.6135
  0.00156422      14.6437
  0.00156807      14.6627
  0.00157278      14.6881
  0.00157591      14.7194
  0.00157972      14.7389
  0.00158304      14.7671
  0.00158671      14.7890
  0.00158997      14.8181
  0.00159353      14.8421
  0.00159726      14.8630
  0.00159928      14.8923
  0.00160260      14.9205
  0.00160612      14.9450
  0.00160994      14.9644
  0.00161341      14.9898
  0.00161673      15.0180
  0.00161918      15.0398
  0.00162255      15.0669
  0.00162536      15.0914
  0.00162872      15.1202
  0.00163232      15.1447
  0.00163591      15.1692
  0.00163937      15.1962
  0.00164306      15.2188
  0.00164648      15.2466
  0.00164986      15.2750
  0.00165361      15.2966
  0.00165685      15.3275
  0.00166039      15.3530
  0.00166397      15.3777
  0.00166730      15.4072
  0.00167100      15.4298
  0.00167441      15.4575
  0.00167826      15.4773
  0.00168128      15.5123
  0.00168472      15.5397
  0.00168726      15.5608
  0.00169093      15.5840
  0.00169440      15.6108
  0.00169805      15.6342
  0.00170134      15.6642
  0.00170507      15.6864
  0.00170707      15.7173
  0.00171049      15.7451
  0.00171401      15.7710
  0.00171754      15.7966
  0.00172111      15.8215
  0.00172353      15.8449
  0.00172703      15.8712
  0.00173045      15.8988
  0.00173410      15.9223
  0.00173763      15.9479
  0.00174107      15.9752
  0.00174470      15.9991
  0.00174805      16.0280
  0.00175149      16.0554
  0.00175493      16.0826
  0.00175863      16.1052
  0.00176210      16.1319
  0.00177743      16.2351
  0.00177954      16.2642
  0.00179020      16.3399
  0.00179355      16.3689
  0.00179710      16.3942
  0.00180068      16.4190
  0.00180415      16.4457
  0.00180747      16.4753
  0.00181083      16.5040
  0.00181448      16.5275
  0.00181799      16.5536
  0.00182132      16.5828
  0.00182494      16.6069
  0.00182860      16.6302
  0.00183209      16.6566
  0.00183559      16.6827
  0.00183922      16.7066
  0.00184262      16.7346
  0.00184693      16.7573
  0.00185030      16.7865
  0.00185375      16.8140
  0.00185849      16.8404
  0.00186220      16.8631
  0.00186566      16.8905
  0.00186894      16.9212
  0.00187283      16.9405
  0.00187764      16.9657
  0.00188096      16.9957
  0.00188456      17.0205
  0.00188788      17.0504
  0.00189270      17.0754
  0.00189615      17.1030
  0.00189967      17.1291
  0.00190328      17.1538
  0.00190689      17.1784
  0.00191045      17.2038
  0.00191383      17.2325
  0.00191873      17.2562
  0.00192200      17.2869
  0.00192568      17.3103
  0.00192897      17.3407
  0.00193252      17.3664
  0.00193618      17.3902
  0.00194001      17.4107
  0.00194320      17.4429
  0.00194658      17.4718
  0.00195021      17.4960
  0.00195364      17.5239
  0.00195827      17.5523
  0.00196177      17.5789
  0.00196539      17.6033
  0.00196877      17.6322
  0.00197208      17.6623
  0.00197684      17.6884
  0.00197995      17.7222
  0.00198375      17.7432
  0.00199883      17.8526
  0.00200208      17.8837
  0.00200685      17.9096
  0.00201024      17.9384
  0.00201370      17.9657
  0.00201726      17.9912
  0.00202065      18.0198
  0.00202406      18.0481
  0.00202765      18.0731
  0.00203223      18.1025
  0.00203593      18.1254
  0.00203916      18.1569
  0.00204281      18.1809
  0.00204612      18.2108
  0.00204963      18.2373
  0.00205316      18.2634
  0.00205686      18.2863
  0.00206137      18.3169
  0.00206495      18.3421
  0.00206867      18.3647
  0.00207199      18.3947
  0.00207564      18.4227
  0.00208044      18.4499
  0.00208385      18.4804
  0.00208737      18.5084
  0.00209226      18.5339
  0.00209586      18.5605
  0.00209930      18.5903
  0.00210428      18.6139
  0.00210788      18.6404
  0.00211266      18.6682
  0.00211621      18.6957
  0.00211971      18.7241
  0.00212334      18.7502
  0.00212820      18.7762
  0.00213169      18.8050
  0.00213525      18.8324
  0.00213884      18.8591
  0.00214354      18.8883
  0.00214710      18.9157
  0.00215044      18.9473
  0.00215427      18.9693
  0.00215762      19.0009
  0.00216248      19.0270
  0.00216620      19.0510
  0.00216983      19.0771
  0.00217331      19.1060
  0.00217823      19.1309
  0.00218193      19.1553
  0.00218563      19.1799
  0.00219026      19.2106
  0.00219425      19.2295
  0.00219763      19.2604
  0.00220253      19.2856
  0.00220596      19.3155
  0.00221079      19.3423
  0.00221436      19.3694
  0.00221942      19.3915
  0.00222276      19.4231
  0.00222632      19.4505
  0.00223099      19.4803
  0.00224769      19.5900
  0.00227136      19.7573
  0.00227478      19.7873
  0.00227851      19.8112
  0.00229385      19.9235
  0.00229875      19.9486
  0.00230212      19.9799
  0.00230567      20.0073
  0.00232204      20.1188
  0.00232550      20.1489
  0.00233022      20.1783
  0.00233386      20.2047
  0.00233841      20.2377
  0.00234194      20.2664
  0.00234681      20.2929
  0.00235033      20.3218
  0.00235399      20.3477
  0.00235854      20.3808
  0.00236214      20.4080
  0.00236580      20.4339
  0.00237041      20.4657
  0.00237415      20.4901
  0.00237767      20.5190
  0.00238231      20.5502
  0.00238597      20.5762
  0.00238957      20.6034
  0.00239312      20.6315
  0.00239788      20.6602
  0.00240135      20.6901
  0.00240493      20.7179
  0.00240848      20.7460
  0.00241286      20.7825
  0.00241648      20.8092
  0.00242117      20.8394
  0.00242474      20.8672
  0.00242973      20.8913
  0.00243328      20.9195
  0.00243780      20.9532
  0.00244126      20.9831
  0.00244596      21.0132
  0.00244956      21.0404
  0.00245439      21.0677
  0.00245796      21.0954
  0.00246268      21.1251
  0.00246603      21.1573
  0.00246966      21.1840
  0.00247424      21.2164
  0.00247800      21.2403
  0.00248141      21.2713
  0.00248625      21.2986
  0.00248971      21.3286
  0.00249325      21.3570
  0.00249807      21.3846
  0.00250144      21.4165
  0.00250480      21.4484
  0.00250979      21.4725
  0.00251318      21.5040
  0.00251680      21.5309
  0.00252162      21.5583
  0.00252508      21.5884
  0.00252851      21.6190
  0.00253345      21.6441
  0.00253699      21.6726
  0.00254168      21.7027
  0.00254521      21.7313
  0.00254982      21.7631
  0.00255459      21.7936
  0.00255834      21.8191
  0.00256303      21.8512
  0.00256661      21.8804
  0.00257154      21.9071
  0.00257498      21.9395
  0.00257991      21.9663
  0.00258341      21.9973
  0.00258809      22.0295
  0.00259184      22.0550
  0.00259655      22.0866
  0.00260024      22.1136
  0.00260530      22.1375
  0.00260860      22.1729
  0.00261361      22.1978
  0.00261723      22.2263
  0.00262198      22.2570
  0.00262551      22.2873
  0.00263053      22.3121
  0.00263532      22.3420
  0.00264160      22.3663
  0.00264628      22.3985
  0.00265109      22.4277
  0.00265744      22.4506
  0.00266212      22.4827
  0.00266720      22.5064
  0.00267324      22.5358
  0.00267827      22.5603
  0.00268302      22.5912
  0.00268751      22.6274
  0.00269382      22.6509
  0.00269860      22.6810
  0.00270343      22.7100
  0.00270844      22.7350
  0.00271332      22.7629
  0.00271807      22.7935
  0.00272303      22.8198
  0.00272796      22.8465
  0.00273243      22.8831
  0.00273769      22.9029
  0.00274132      22.9311
  0.00274617      22.9595
  0.00275112      22.9859
  0.00275571      23.0201
  0.00276044      23.0511
  0.00276551      23.0750
  0.00277020      23.1069
  0.00277512      23.1338
  0.00278005      23.1607
  0.00278462      23.1953
  0.00278823      23.2238
  0.00279298      23.2545
  0.00279779      23.2838
  0.00280270      23.3111
  0.00280753      23.3401
  0.00281217      23.3730
  0.00281678      23.4068
  0.00282176      23.4325
  0.00282427      23.4606
  0.00282891      23.4939
  0.00283380      23.5218
  0.00283870      23.5493
  0.00284202      23.5842
  0.00284687      23.6128
  0.00285191      23.6375
  0.00285664      23.6686
  0.00286027      23.6970
  0.00286505      23.7270
  0.00286979      23.7582
  0.00287322      23.7908
  0.00287817      23.8173
  0.00288287      23.8491
  0.00288774      23.8774
  0.00289259      23.9059
  0.00289746      23.9342
  0.00290219      23.9654
  0.00290692      23.9967
  0.00291059      24.0240
  0.00291535      24.0546
  0.00291995      24.0887
  0.00292489      24.1155
  0.00292945      24.1502
  0.00293435      24.1779
  0.00293924      24.2056
  0.00294402      24.2359
  0.00294759      24.2655
  0.00295248      24.2932
  0.00295736      24.3213
  0.00296083      24.3530
  0.00296572      24.3807
  0.00297021      24.4171
  0.00297391      24.4440
  0.00297877      24.4725
  0.00298336      24.5066
  0.00298834      24.5325
  0.00299176      24.5654
  0.00299671      24.5917
  0.00300147      24.6225
  0.00300629      24.6516
  0.00301084      24.6867
  0.00301572      24.7147
  0.00303352      24.8372
  0.00303825      24.8684
  0.00304320      24.8949
  0.00304782      24.9286
  0.00305272      24.9561
  0.00305757      24.9848
  0.00306242      25.0133
  0.00306714      25.0449
  0.00307200      25.0733
  0.00307522      25.1104
  0.00308129      25.1359
  0.00308600      25.1672
  0.00309075      25.1977
  0.00309540      25.2303
  0.00309881      25.2632
  0.00310379      25.2887
  0.00310862      25.3175
  0.00311338      25.3477
  0.00311821      25.3765
  0.00312285      25.4094
  0.00312770      25.4378
  0.00313239      25.4696
  0.00313718      25.4992
  0.00314190      25.5304
  0.00314671      25.5596
  0.00315153      25.5885
  0.00315653      25.6135
  0.00316024      25.6400
  0.00317547      25.7368
  0.00318040      25.7635
  0.00318485      25.8006
  0.00319007      25.8209
  0.00319312      25.8613
  0.00319932      25.8873
  0.00320411      25.9169
  0.00320904      25.9436
  0.00321257      25.9737
  0.00321746      26.0012
  0.00322236      26.0284
  0.00322828      26.0604
  0.00323310      26.0894
  0.00323790      26.1187
  0.00324257      26.1510
  0.00324875      26.1772
  0.00325359      26.2059
  0.00325953      26.2374
  0.00326568      26.2641
  0.00327177      26.2925
  0.00327871      26.3289
  0.00328512      26.3503
  0.00329229      26.3819
  0.00329830      26.4118
  0.00330437      26.4404
  0.00331034      26.4713
  0.00331621      26.5043
  0.00332121      26.5293
  0.00332708      26.5622
  0.00333305      26.5931
  0.00333796      26.6203
  0.00334390      26.6516
  0.00334883      26.6784
  0.00335483      26.7084
  0.00336040      26.7478
  0.00336544      26.7720
  0.00337099      26.8016
  0.00337718      26.8295
  0.00338324      26.8601
  0.00338950      26.8865
  0.00339563      26.9156
  0.00340062      26.9425
  0.00340648      26.9778
  0.00341237      27.0124
  0.00341866      27.0380
  0.00342488      27.0652
  0.00342975      27.0947
  0.00343589      27.1236
  0.00344183      27.1573
  0.00344703      27.1795
  0.00345309      27.2102
  0.00345782      27.2430
  0.00346288      27.2684
  0.00346871      27.3045
  0.00347344      27.3375
  0.00348005      27.3557
  0.00348457      27.3935
  0.00349082      27.4199
  0.00349541      27.4558
  0.00350141      27.4881
  0.00350773      27.5129
  0.00351252      27.5443
  0.00351860      27.5747
  0.00352351      27.6037
  0.00352945      27.6371
  0.00353421      27.6694
  0.00354045      27.6960
  0.00354669      27.7225
  0.00355131      27.7581
  0.00355773      27.7806
  0.00356257      27.8109
  0.00356858      27.8428
  0.00357346      27.8724
  0.00357840      27.9005
  0.00358457      27.9288
  0.00358906      27.9671
  0.00359418      27.9912
  0.00359880      28.0268
  0.00360505      28.0531
  0.00360976      28.0865
  0.00361598      28.1135
  0.00362074      28.1459
  0.00362693      28.1737
  0.00363269      28.2112
  0.00363923      28.2310
  0.00364396      28.2641
  0.00364997      28.2959
  0.00365611      28.3248
  0.00366051      28.3652
  0.00366701      28.3860
  0.00367292      28.4201
  0.00367781      28.4495
  0.00368432      28.4789
  0.00368918      28.5091
  0.00369493      28.5474
  0.00370010      28.5704
  0.00370501      28.5996
  0.00370981      28.6311
  0.00371585      28.6627
  0.00372091      28.6885
  0.00372682      28.7229
  0.00373176      28.7513
  0.00373787      28.7812
  0.00374252      28.8166
  0.00374867      28.8454
  0.00375352      28.8761
  0.00375978      28.9024
  0.00376563      28.9383
  0.00377061      28.9659
  0.00377692      28.9913
  0.00378289      29.0244
  0.00378772      29.0553
  0.00379374      29.0873
  0.00379982      29.1179
  0.00380472      29.1472
  0.00381077      29.1785
  0.00381570      29.2072
  0.00382163      29.2412
  0.00382635      29.2748
  0.00383136      29.3015
  0.00383713      29.3394
  0.00384201      29.3691
  0.00384832      29.3944
  0.00385312      29.4263
  0.00385922      29.4564
  0.00386400      29.4884
  0.00387013      29.5180
  0.00387635      29.5453
  0.00388126      29.5745
  0.00388712      29.6102
  0.00389335      29.6372
  0.00389789      29.6749
  0.00390429      29.6981
  0.00391046      29.7268
  0.00391531      29.7571
  0.00392120      29.7923
  0.00392738      29.8204
  0.00393341      29.8523
  0.00393938      29.8855
  0.00394431      29.9142
  0.00395037      29.9453
  0.00395526      29.9748
  0.00396142      30.0036
  0.00396754      30.0333
  0.00397231      30.0656
  0.00397851      30.0935
  0.00398332      30.1248
  0.00398850      30.1597
  0.00399470      30.1888
  0.00400121      30.2106
  0.00400713      30.2465
  0.00401340      30.2740
  0.00401944      30.3072
  0.00402560      30.3373
  0.00403187      30.3648
  0.00403795      30.3970
  0.00404403      30.4290
  0.00405021      30.4588
  0.00405636      30.4893
  0.00406251      30.5195
  0.00406875      30.5479
  0.00407514      30.5725
  0.00408005      30.6031
  0.00408595      30.6396
  0.00409240      30.6628
  0.00409850      30.6944
  0.00410449      30.7287
  0.00410960      30.7545
  0.00411579      30.7839
  0.00412202      30.8122
  0.00412812      30.8439
  0.00413431      30.8734
  0.00414055      30.9016
  0.00414671      30.9317
  0.00415278      30.9642
  0.00415905      30.9917
  0.00416516      31.0231
  0.00417155      31.0478
  0.00417760      31.0807
  0.00418372      31.1117
  0.00418851      31.1452
  0.00419472      31.1742
  0.00421801      31.2977
  0.00422452      31.3193
  0.00422918      31.3560
  0.00423551      31.3821
  0.00424166      31.4124
  0.00424780      31.4433
  0.00425403      31.4717
  0.00426020      31.5016
  0.00426611      31.5379
  0.00427243      31.5640
  0.00427864      31.5932
  0.00428489      31.6212
  0.00429088      31.6553
  0.00429710      31.6842
  0.00430342      31.7105
  0.00430957      31.7410
  0.00431550      31.7767
  0.00432043      31.8067
  0.00432700      31.8371
  0.00433306      31.8692
  0.00433811      31.8961
  0.00434439      31.9229
  0.00434895      31.9612
  0.00435532      31.9860
  0.00436164      32.0118
  0.00436636      32.0464
  0.00437251      32.0765
  0.00437863      32.1072
  0.00438459      32.1415
  0.00439096      32.1663
  0.00439677      32.2043
  0.00440305      32.2312
  0.00440927      32.2594
  0.00441531      32.2920
  0.00442169      32.3164
  0.00442781      32.3471
  0.00443386      32.3796
  0.00443994      32.4110
  0.00444605      32.4419
  0.00445206      32.4752
  0.00445829      32.5033
  0.00446457      32.5300
  0.00447045      32.5665
  0.00447671      32.5939
  0.00448278      32.6257
  0.00448891      32.6560
  0.00449525      32.6816
  0.00450252      32.7142
  0.00450868      32.7439
  0.00451471      32.7767
  0.00452196      32.8098
  0.00452833      32.8346
  0.00453571      32.8647
  0.00454184      32.8950
  0.00454913      32.9273
  0.00455521      32.9589
  0.00456259      32.9890
  0.00456896      33.0136
  0.00457498      33.0465
  0.00458223      33.0798
  0.00458957      33.1108
  0.00459576      33.1399
  0.00462429      33.2543
  0.00463179      33.2815
  0.00464034      33.3130
  0.00464926      33.3358
  0.00465915      33.3648
  0.00467190      33.3847
  0.00470377      33.3900
  0.00473291      33.4018
  0.00475459      33.4146
  0.00477477      33.4340
  0.00479390      33.4488
  0.00481284      33.4682
  0.00483035      33.4920
  0.00484853      33.5003
  0.00486730      33.5237
  0.00488387      33.5407
  0.00489889      33.5651
  0.00491550      33.5812
  0.00493049      33.6064
  0.00494711      33.6222
  0.00496219      33.6453
  0.00497850      33.6684
  0.00499102      33.6936
  0.00500609      33.7171
  0.00502001      33.7383
  0.00503261      33.7618
  0.00504626      33.7895
  0.00505880      33.8142
  0.00507286      33.8322
  0.00508669      33.8557
  0.00510043      33.8813
  0.00511428      33.9041
  0.00512680      33.9294
  0.00513934      33.9543
  0.00515320      33.9769
  0.00516583      33.9996
  0.00518093      34.0221
  0.00519741      34.0413
  0.00521379      34.0629
  0.00522909      34.0807
  0.00524414      34.1046
  0.00525955      34.1197
  0.00527345      34.1416
  0.00528722      34.1664
  0.00530111      34.1884
  0.00531478      34.2158
  0.00532751      34.2360
  0.00534015      34.2583
  0.00535386      34.2848
  0.00536689      34.2977
  0.00537934      34.3248
  0.00539198      34.3470
  0.00540454      34.3715
  0.00541609      34.3903
  0.00542869      34.4137
  0.00543995      34.4394
  0.00545133      34.4625
  0.00546283      34.4828
  0.00547404      34.5096
  0.00548563      34.5278
  0.00549700      34.5510
  0.00550954      34.5757
  0.00551976      34.5971
  0.00553221      34.6238
  0.00554374      34.6433
  0.00555633      34.6669
  0.00556905      34.6874
  0.00558184      34.7061
  0.00559738      34.7184
  0.00561849      34.7154
  0.00565774      34.6920
  0.00571813      34.6357
  0.00580911      34.4683
  0.00604871      34.1134
  0.00628652      33.7126
  0.00648926      33.1771
  0.00681788      31.9663
  0.00790552      28.4086
  0.00793257      28.2985
  0.00795638      28.2060
  0.00797913      28.1374
  0.00799798      28.0736
  0.00801268      28.0197
  0.00802727      27.9686
  0.00804192      27.9159
  0.00805528      27.8646
  0.00806790      27.8020
  0.00808302      27.7387
  0.00810419      27.6499
  0.00812321      27.5541
  0.00816481      27.0273
  0.00841625      22.1942
  0.01621544       4.4169
  0.01628264       4.2357
  0.01632144       4.1727
  0.01634926       4.1642
  0.01636950       4.1620
  0.01638900       4.1576
  0.01640446       4.1658
  0.01642098       4.1637
  0.01643856       4.1569
  0.01645178       4.1639
  0.01646630       4.1598
  0.01647785       4.1578
  0.01648943       4.1612
  0.01649952       4.1603
  0.01651070       4.1545
  0.01651882       4.1623
  0.01652774       4.1610
  0.01653903       4.1547
  0.01654603       4.1621
  0.01655440       4.1578
  0.01656406       4.1532
  0.01657092       4.1557
  0.01658013       4.1531
  0.01658915       4.1460
  0.01659515       4.1522
  0.01660360       4.1476
  0.01661281       4.1395
  0.01661937       4.1433
  0.01662805       4.1376
  0.01663723       4.1297
  0.01664389       4.1331
  0.01665265       4.1270
  0.01666093       4.1231
  0.01666710       4.1231
  0.01667404       4.1197
  0.01668148       4.1140
  0.01668734       4.1155
  0.01669461       4.1106
  0.01670108       4.1037
  0.01670661       4.1066
  0.01671209       4.1042
  0.01671807       4.0995
  0.01672231       4.1026
  0.01672773       4.1005
  0.01673179       4.0989
  0.01673663       4.0994
  0.01674135       4.1003
  0.01674582       4.0969
  0.01675047       4.0982
  0.01675413       4.0984
  0.01676021       4.0933
