# Supplementary material for: Size effects on the mechanical behavior and the compressive failure strength of concrete: an extensive dataset
Source: Data Brief. 2020 Nov 2;33:106477. doi: 10.1016/j.dib.2020.106477 (PMC7674298; doi:10.1016/j.dib.2020.106477)
Supplement: Supplementary file 1 [file mmc1.zip › Stress_Strain_Data_DIB/C-40x80-mm/C4-B1-23.txt]

      Strain  Stress(MPa)
  0.00000000       0.0000
  0.00004974       0.2851
  0.00004890       0.2803
  0.00004867       0.2790
  0.00004894       0.2805
  0.00004908       0.2813
  0.00004842       0.2776
  0.00004858       0.2785
  0.00004881       0.2798
  0.00004912       0.2816
  0.00004954       0.2840
  0.00005009       0.2871
  0.00004995       0.2863
  0.00004984       0.2857
  0.00005067       0.2905
  0.00005181       0.2970
  0.00005178       0.2968
  0.00005250       0.3009
  0.00005244       0.3006
  0.00005473       0.3137
  0.00005736       0.3288
  0.00005738       0.3289
  0.00005736       0.3288
  0.00005714       0.3275
  0.00005856       0.3357
  0.00005902       0.3383
  0.00005977       0.3426
  0.00006004       0.3442
  0.00006053       0.3469
  0.00006056       0.3471
  0.00006263       0.3590
  0.00006207       0.3558
  0.00006387       0.3661
  0.00006456       0.3701
  0.00006399       0.3668
  0.00006508       0.3731
  0.00006540       0.3749
  0.00006662       0.3819
  0.00006667       0.3821
  0.00006765       0.3877
  0.00006896       0.3953
  0.00006905       0.3958
  0.00007069       0.4052
  0.00007123       0.4083
  0.00007063       0.4048
  0.00007255       0.4159
  0.00007231       0.4145
  0.00007401       0.4242
  0.00007537       0.4320
  0.00007608       0.4361
  0.00007426       0.4257
  0.00007685       0.4405
  0.00007669       0.4396
  0.00007745       0.4440
  0.00007884       0.4519
  0.00007946       0.4554
  0.00007863       0.4507
  0.00007986       0.4578
  0.00007974       0.4571
  0.00008074       0.4628
  0.00008115       0.4652
  0.00008150       0.4672
  0.00008193       0.4696
  0.00008236       0.4721
  0.00008239       0.4723
  0.00008275       0.4743
  0.00008291       0.4752
  0.00008323       0.4771
  0.00008388       0.4808
  0.00008401       0.4815
  0.00008367       0.4796
  0.00008547       0.4899
  0.00008478       0.4859
  0.00008493       0.4868
  0.00008542       0.4896
  0.00008578       0.4917
  0.00008627       0.4945
  0.00008646       0.4956
  0.00008707       0.4991
  0.00008629       0.4946
  0.00008767       0.5025
  0.00008819       0.5055
  0.00008877       0.5088
  0.00008966       0.5139
  0.00008885       0.5093
  0.00009110       0.5222
  0.00009149       0.5244
  0.00009112       0.5223
  0.00009160       0.5251
  0.00009166       0.5254
  0.00009344       0.5356
  0.00009252       0.5304
  0.00009356       0.5363
  0.00009424       0.5402
  0.00009322       0.5343
  0.00009387       0.5381
  0.00009530       0.5463
  0.00009553       0.5476
  0.00009710       0.5566
  0.00009790       0.5612
  0.00009869       0.5657
  0.00009996       0.5730
  0.00010062       0.5768
  0.00010070       0.5772
  0.00010235       0.5867
  0.00010330       0.5921
  0.00010418       0.5971
  0.00010501       0.6019
  0.00010537       0.6040
  0.00010494       0.6015
  0.00010647       0.6103
  0.00010717       0.6143
  0.00010745       0.6159
  0.00010786       0.6183
  0.00010928       0.6264
  0.00010939       0.6271
  0.00011087       0.6355
  0.00011124       0.6376
  0.00011321       0.6489
  0.00011359       0.6511
  0.00011377       0.6521
  0.00011390       0.6529
  0.00011563       0.6628
  0.00011660       0.6684
  0.00011706       0.6710
  0.00011825       0.6778
  0.00011874       0.6806
  0.00012048       0.6906
  0.00012105       0.6938
  0.00012193       0.6989
  0.00012249       0.7021
  0.00012292       0.7046
  0.00012331       0.7068
  0.00012495       0.7162
  0.00012676       0.7266
  0.00012715       0.7288
  0.00012823       0.7350
  0.00012883       0.7385
  0.00012836       0.7357
  0.00012954       0.7425
  0.00012896       0.7392
  0.00012853       0.7367
  0.00012948       0.7422
  0.00012913       0.7402
  0.00012873       0.7379
  0.00012900       0.7394
  0.00012793       0.7333
  0.00012842       0.7361
  0.00012869       0.7377
  0.00012859       0.7371
  0.00012836       0.7357
  0.00012772       0.7321
  0.00012833       0.7356
  0.00012994       0.7448
  0.00012889       0.7388
  0.00012887       0.7387
  0.00012911       0.7401
  0.00012986       0.7444
  0.00012988       0.7444
  0.00013004       0.7454
  0.00012990       0.7446
  0.00012963       0.7430
  0.00012968       0.7434
  0.00013043       0.7476
  0.00013084       0.7500
  0.00012884       0.7385
  0.00013066       0.7490
  0.00012916       0.7403
  0.00013035       0.7472
  0.00013243       0.7591
  0.00012948       0.7422
  0.00013268       0.7605
  0.00013016       0.7461
  0.00013055       0.7483
  0.00012908       0.7399
  0.00013104       0.7512
  0.00013199       0.7566
  0.00013235       0.7586
  0.00013147       0.7536
  0.00013001       0.7452
  0.00013242       0.7590
  0.00013057       0.7484
  0.00013176       0.7553
  0.00012998       0.7450
  0.00013197       0.7564
  0.00013133       0.7528
  0.00013128       0.7525
  0.00013108       0.7513
  0.00013113       0.7517
  0.00013205       0.7569
  0.00013201       0.7567
  0.00013100       0.7509
  0.00013094       0.7506
  0.00013223       0.7579
  0.00013175       0.7552
  0.00013228       0.7582
  0.00013208       0.7571
  0.00013268       0.7605
  0.00013245       0.7592
  0.00013326       0.7639
  0.00013317       0.7633
  0.00013317       0.7633
  0.00013254       0.7597
  0.00013302       0.7625
  0.00013221       0.7579
  0.00013245       0.7592
  0.00013448       0.7708
  0.00013441       0.7704
  0.00013409       0.7686
  0.00013386       0.7673
  0.00013352       0.7653
  0.00013409       0.7686
  0.00013397       0.7679
  0.00013434       0.7700
  0.00013466       0.7718
  0.00013395       0.7678
  0.00013542       0.7762
  0.00013463       0.7717
  0.00013468       0.7720
  0.00013607       0.7800
  0.00013577       0.7782
  0.00013595       0.7793
  0.00013634       0.7815
  0.00013562       0.7774
  0.00013590       0.7790
  0.00013523       0.7751
  0.00013679       0.7841
  0.00013706       0.7856
  0.00013724       0.7867
  0.00013680       0.7842
  0.00013737       0.7874
  0.00013632       0.7814
  0.00013716       0.7862
  0.00013667       0.7834
  0.00013632       0.7814
  0.00013706       0.7856
  0.00013708       0.7858
  0.00013818       0.7920
  0.00013776       0.7896
  0.00013757       0.7885
  0.00013800       0.7910
  0.00013810       0.7916
  0.00013870       0.7951
  0.00013805       0.7913
  0.00013991       0.8020
  0.00013985       0.8016
  0.00014010       0.8031
  0.00013806       0.7914
  0.00013839       0.7933
  0.00013805       0.7913
  0.00013931       0.7985
  0.00013923       0.7981
  0.00013909       0.7972
  0.00014066       0.8063
  0.00014005       0.8028
  0.00014022       0.8038
  0.00014058       0.8058
  0.00014096       0.8080
  0.00014036       0.8045
  0.00014125       0.8096
  0.00013946       0.7994
  0.00014149       0.8110
  0.00014101       0.8083
  0.00014112       0.8089
  0.00014120       0.8094
  0.00014262       0.8175
  0.00014107       0.8086
  0.00014182       0.8129
  0.00014058       0.8058
  0.00014118       0.8092
  0.00014253       0.8170
  0.00014302       0.8198
  0.00014254       0.8170
  0.00014238       0.8161
  0.00014166       0.8120
  0.00014269       0.8179
  0.00014326       0.8212
  0.00014192       0.8135
  0.00014369       0.8236
  0.00014270       0.8179
  0.00014246       0.8166
  0.00014370       0.8237
  0.00014379       0.8242
  0.00014330       0.8214
  0.00014389       0.8248
  0.00014312       0.8204
  0.00014283       0.8187
  0.00014371       0.8237
  0.00014406       0.8257
  0.00014233       0.8158
  0.00014338       0.8219
  0.00014257       0.8172
  0.00014308       0.8201
  0.00014216       0.8148
  0.00014179       0.8127
  0.00014274       0.8182
  0.00014157       0.8115
  0.00014188       0.8132
  0.00014162       0.8118
  0.00014085       0.8074
  0.00014112       0.8089
  0.00013972       0.8009
  0.00014023       0.8038
  0.00014017       0.8034
  0.00014045       0.8050
  0.00014037       0.8046
  0.00014012       0.8032
  0.00014069       0.8065
  0.00013980       0.8013
  0.00013919       0.7978
  0.00013973       0.8009
  0.00013856       0.7942
  0.00013902       0.7969
  0.00013778       0.7898
  0.00013764       0.7889
  0.00013741       0.7876
  0.00013780       0.7899
  0.00013766       0.7891
  0.00013751       0.7882
  0.00013699       0.7853
  0.00013678       0.7840
  0.00013708       0.7858
  0.00013705       0.7856
  0.00013675       0.7838
  0.00013723       0.7866
  0.00013584       0.7786
  0.00013633       0.7815
  0.00013588       0.7789
  0.00013559       0.7772
  0.00013584       0.7786
  0.00013605       0.7798
  0.00013620       0.7807
  0.00013618       0.7806
  0.00013551       0.7767
  0.00013488       0.7731
  0.00013571       0.7779
  0.00013513       0.7746
  0.00013480       0.7727
  0.00013563       0.7775
  0.00013505       0.7741
  0.00013440       0.7704
  0.00013391       0.7676
  0.00013590       0.7790
  0.00013417       0.7691
  0.00013458       0.7714
  0.00013454       0.7712
  0.00013396       0.7679
  0.00013422       0.7693
  0.00013394       0.7677
  0.00013371       0.7664
  0.00013472       0.7722
  0.00013452       0.7711
  0.00013449       0.7709
  0.00013385       0.7672
  0.00013415       0.7689
  0.00013480       0.7727
  0.00013488       0.7731
  0.00013560       0.7773
  0.00013467       0.7719
  0.00013541       0.7762
  0.00013423       0.7694
  0.00013506       0.7742
  0.00013511       0.7744
  0.00013834       0.7930
  0.00013941       0.7991
  0.00014105       0.8085
  0.00014105       0.8085
  0.00014123       0.8096
  0.00014354       0.8228
  0.00014508       0.8316
  0.00014541       0.8335
  0.00014653       0.8399
  0.00014846       0.8509
  0.00014866       0.8521
  0.00015052       0.8628
  0.00015356       0.8802
  0.00015530       0.8902
  0.00015930       0.9131
  0.00016106       0.9232
  0.00016219       0.9297
  0.00016272       0.9327
  0.00016412       0.9408
  0.00016526       0.9473
  0.00016661       0.9550
  0.00016798       0.9629
  0.00016915       0.9696
  0.00016990       0.9739
  0.00017138       0.9823
  0.00017205       0.9862
  0.00017323       0.9930
  0.00017421       0.9986
  0.00017574       1.0073
  0.00017751       1.0175
  0.00017835       1.0223
  0.00017897       1.0259
  0.00018028       1.0334
  0.00018163       1.0411
  0.00018242       1.0456
  0.00018391       1.0542
  0.00018569       1.0644
  0.00018635       1.0681
  0.00018862       1.0812
  0.00018972       1.0875
  0.00019129       1.0965
  0.00019210       1.1011
  0.00019326       1.1078
  0.00019514       1.1186
  0.00019569       1.1217
  0.00019715       1.1301
  0.00019900       1.1407
  0.00019940       1.1430
  0.00020121       1.1534
  0.00020207       1.1583
  0.00020303       1.1637
  0.00020376       1.1679
  0.00020536       1.1772
  0.00020477       1.1737
  0.00020629       1.1824
  0.00020656       1.1840
  0.00020778       1.1910
  0.00020865       1.1960
  0.00021026       1.2052
  0.00021111       1.2101
  0.00021296       1.2207
  0.00021380       1.2255
  0.00021463       1.2303
  0.00021676       1.2425
  0.00021869       1.2536
  0.00021915       1.2562
  0.00022123       1.2681
  0.00022135       1.2688
  0.00022334       1.2802
  0.00022496       1.2895
  0.00022644       1.2980
  0.00022736       1.3033
  0.00022829       1.3085
  0.00023043       1.3209
  0.00023236       1.3319
  0.00023375       1.3399
  0.00023547       1.3497
  0.00023746       1.3611
  0.00023792       1.3638
  0.00023895       1.3697
  0.00024066       1.3795
  0.00024187       1.3864
  0.00024393       1.3982
  0.00024475       1.4029
  0.00024673       1.4143
  0.00024806       1.4219
  0.00024964       1.4310
  0.00025005       1.4333
  0.00025288       1.4495
  0.00025459       1.4593
  0.00025576       1.4660
  0.00025757       1.4764
  0.00025875       1.4832
  0.00025933       1.4865
  0.00026123       1.4974
  0.00026267       1.5056
  0.00026406       1.5136
  0.00026556       1.5222
  0.00026709       1.5310
  0.00026922       1.5432
  0.00027056       1.5509
  0.00027209       1.5596
  0.00027384       1.5696
  0.00027537       1.5784
  0.00027611       1.5827
  0.00027746       1.5904
  0.00027916       1.6001
  0.00028106       1.6110
  0.00028241       1.6188
  0.00028288       1.6215
  0.00028525       1.6351
  0.00028756       1.6483
  0.00028791       1.6503
  0.00028973       1.6607
  0.00029054       1.6654
  0.00029243       1.6762
  0.00029312       1.6802
  0.00029532       1.6928
  0.00029664       1.7004
  0.00029812       1.7088
  0.00029898       1.7138
  0.00030150       1.7282
  0.00030277       1.7355
  0.00030511       1.7489
  0.00030505       1.7485
  0.00030764       1.7634
  0.00030893       1.7708
  0.00031089       1.7821
  0.00031264       1.7920
  0.00031359       1.7975
  0.00031476       1.8042
  0.00031583       1.8104
  0.00031776       1.8214
  0.00031934       1.8305
  0.00032166       1.8438
  0.00032252       1.8487
  0.00032439       1.8594
  0.00032537       1.8650
  0.00032656       1.8719
  0.00032886       1.8850
  0.00033013       1.8923
  0.00033221       1.9042
  0.00033386       1.9137
  0.00033580       1.9248
  0.00033797       1.9372
  0.00034015       1.9497
  0.00034086       1.9538
  0.00034341       1.9684
  0.00034356       1.9693
  0.00034568       1.9815
  0.00034839       1.9970
  0.00035399       2.0291
  0.00035593       2.0402
  0.00035616       2.0415
  0.00035881       2.0567
  0.00035939       2.0600
  0.00036094       2.0689
  0.00036352       2.0837
  0.00036454       2.0896
  0.00036586       2.0971
  0.00036814       2.1102
  0.00036847       2.1121
  0.00037037       2.1230
  0.00037206       2.1326
  0.00037410       2.1444
  0.00037603       2.1554
  0.00037702       2.1611
  0.00037870       2.1707
  0.00038190       2.1890
  0.00038226       2.1911
  0.00038489       2.2062
  0.00038602       2.2127
  0.00038718       2.2193
  0.00038931       2.2315
  0.00039242       2.2494
  0.00039302       2.2528
  0.00039556       2.2674
  0.00039629       2.2716
  0.00039819       2.2825
  0.00040056       2.2960
  0.00040138       2.3007
  0.00040459       2.3191
  0.00040505       2.3218
  0.00040736       2.3350
  0.00040861       2.3422
  0.00041122       2.3571
  0.00041252       2.3646
  0.00041433       2.3750
  0.00041602       2.3846
  0.00041744       2.3928
  0.00041984       2.4066
  0.00042155       2.4164
  0.00042360       2.4281
  0.00042565       2.4398
  0.00042690       2.4470
  0.00043464       2.4914
  0.00043639       2.5014
  0.00043761       2.5084
  0.00043937       2.5185
  0.00044053       2.5251
  0.00044195       2.5333
  0.00044415       2.5459
  0.00044597       2.5563
  0.00044772       2.5664
  0.00044937       2.5758
  0.00045084       2.5842
  0.00045293       2.5962
  0.00045488       2.6074
  0.00045619       2.6149
  0.00045845       2.6279
  0.00046051       2.6397
  0.00046197       2.6481
  0.00046348       2.6567
  0.00046549       2.6682
  0.00046729       2.6785
  0.00047024       2.6954
  0.00047185       2.7047
  0.00047368       2.7152
  0.00047530       2.7244
  0.00047825       2.7413
  0.00048013       2.7521
  0.00048148       2.7598
  0.00048469       2.7783
  0.00048584       2.7849
  0.00048812       2.7979
  0.00048972       2.8071
  0.00049264       2.8239
  0.00049435       2.8337
  0.00049604       2.8433
  0.00049810       2.8551
  0.00049987       2.8652
  0.00050105       2.8720
  0.00050409       2.8895
  0.00050628       2.9020
  0.00050751       2.9091
  0.00051042       2.9257
  0.00051244       2.9373
  0.00051443       2.9487
  0.00051623       2.9590
  0.00051885       2.9741
  0.00052050       2.9835
  0.00052158       2.9897
  0.00052491       3.0088
  0.00052696       3.0205
  0.00052877       3.0309
  0.00053162       3.0472
  0.00053422       3.0622
  0.00053605       3.0726
  0.00053843       3.0863
  0.00054022       3.0966
  0.00054168       3.1049
  0.00054236       3.1088
  0.00054582       3.1287
  0.00054700       3.1354
  0.00055504       3.1815
  0.00055799       3.1984
  0.00056009       3.2105
  0.00056221       3.2226
  0.00056367       3.2310
  0.00056576       3.2430
  0.00056959       3.2649
  0.00057039       3.2695
  0.00057271       3.2828
  0.00057515       3.2968
  0.00057658       3.3050
  0.00058044       3.3271
  0.00058157       3.3336
  0.00058399       3.3475
  0.00058538       3.3554
  0.00058818       3.3714
  0.00059066       3.3857
  0.00059230       3.3951
  0.00059396       3.4046
  0.00059731       3.4238
  0.00059972       3.4376
  0.00060108       3.4454
  0.00060401       3.4622
  0.00060650       3.4765
  0.00060808       3.4856
  0.00061043       3.4990
  0.00061208       3.5084
  0.00061375       3.5180
  0.00061690       3.5361
  0.00061862       3.5460
  0.00062122       3.5609
  0.00062284       3.5701
  0.00062581       3.5872
  0.00062850       3.6026
  0.00062841       3.6020
  0.00063289       3.6278
  0.00063405       3.6344
  0.00063631       3.6474
  0.00063936       3.6648
  0.00064090       3.6737
  0.00064294       3.6853
  0.00064494       3.6968
  0.00064635       3.7049
  0.00065041       3.7281
  0.00065137       3.7337
  0.00065331       3.7448
  0.00065724       3.7673
  0.00065687       3.7652
  0.00066080       3.7877
  0.00066284       3.7994
  0.00066398       3.8060
  0.00066816       3.8299
  0.00066904       3.8350
  0.00067028       3.8421
  0.00067477       3.8678
  0.00067513       3.8698
  0.00067833       3.8882
  0.00068059       3.9012
  0.00068141       3.9059
  0.00068507       3.9268
  0.00068659       3.9355
  0.00068880       3.9482
  0.00069170       3.9649
  0.00069282       3.9713
  0.00069565       3.9875
  0.00069796       4.0007
  0.00069900       4.0067
  0.00070316       4.0306
  0.00070411       4.0360
  0.00070728       4.0542
  0.00070949       4.0668
  0.00071090       4.0749
  0.00071320       4.0881
  0.00071537       4.1005
  0.00071839       4.1179
  0.00072102       4.1329
  0.00072214       4.1393
  0.00072505       4.1560
  0.00072729       4.1688
  0.00072946       4.1813
  0.00073189       4.1952
  0.00073453       4.2104
  0.00073559       4.2164
  0.00073869       4.2342
  0.00074179       4.2519
  0.00074346       4.2616
  0.00074611       4.2767
  0.00074801       4.2876
  0.00075058       4.3024
  0.00075280       4.3151
  0.00075572       4.3318
  0.00075869       4.3488
  0.00076678       4.3952
  0.00076893       4.4075
  0.00077061       4.4172
  0.00077314       4.4317
  0.00077516       4.4432
  0.00077804       4.4597
  0.00077994       4.4706
  0.00078190       4.4819
  0.00078515       4.5005
  0.00078749       4.5139
  0.00079051       4.5312
  0.00079262       4.5433
  0.00079605       4.5630
  0.00079916       4.5808
  0.00080093       4.5910
  0.00080352       4.6058
  0.00080546       4.6169
  0.00080871       4.6355
  0.00081082       4.6476
  0.00081228       4.6560
  0.00081715       4.6839
  0.00081773       4.6872
  0.00082164       4.7097
  0.00082240       4.7141
  0.00082581       4.7336
  0.00082832       4.7480
  0.00082941       4.7542
  0.00083335       4.7768
  0.00083543       4.7887
  0.00083798       4.8033
  0.00084070       4.8189
  0.00084364       4.8358
  0.00084588       4.8486
  0.00084794       4.8604
  0.00085061       4.8757
  0.00085335       4.8914
  0.00085617       4.9076
  0.00085808       4.9185
  0.00086053       4.9326
  0.00086244       4.9436
  0.00086621       4.9652
  0.00086783       4.9744
  0.00086935       4.9831
  0.00087199       4.9983
  0.00087446       5.0124
  0.00087665       5.0250
  0.00087952       5.0414
  0.00088192       5.0552
  0.00088486       5.0720
  0.00088745       5.0869
  0.00089149       5.1101
  0.00089313       5.1194
  0.00089503       5.1303
  0.00089780       5.1462
  0.00090193       5.1699
  0.00090424       5.1831
  0.00090651       5.1961
  0.00091064       5.2198
  0.00091292       5.2329
  0.00091551       5.2477
  0.00091791       5.2615
  0.00092116       5.2801
  0.00092303       5.2908
  0.00092702       5.3137
  0.00093077       5.3352
  0.00093149       5.3393
  0.00093492       5.3590
  0.00094554       5.4198
  0.00094885       5.4389
  0.00095096       5.4509
  0.00095408       5.4688
  0.00095708       5.4860
  0.00095914       5.4978
  0.00096290       5.5194
  0.00096480       5.5303
  0.00096801       5.5487
  0.00097170       5.5698
  0.00097390       5.5824
  0.00097714       5.6010
  0.00097853       5.6090
  0.00098276       5.6332
  0.00098520       5.6472
  0.00098847       5.6659
  0.00099076       5.6791
  0.00099319       5.6930
  0.00099695       5.7145
  0.00099887       5.7256
  0.00100380       5.7538
  0.00100588       5.7657
  0.00100850       5.7807
  0.00101085       5.7942
  0.00101321       5.8077
  0.00101531       5.8198
  0.00101876       5.8396
  0.00102185       5.8573
  0.00102426       5.8711
  0.00102756       5.8900
  0.00103080       5.9086
  0.00103426       5.9284
  0.00103528       5.9342
  0.00103886       5.9548
  0.00104157       5.9703
  0.00104383       5.9833
  0.00104737       6.0035
  0.00104920       6.0140
  0.00105299       6.0358
  0.00105664       6.0567
  0.00105844       6.0670
  0.00106258       6.0908
  0.00106498       6.1045
  0.00106824       6.1232
  0.00107062       6.1369
  0.00107360       6.1539
  0.00107720       6.1746
  0.00107906       6.1852
  0.00108264       6.2057
  0.00108538       6.2214
  0.00108866       6.2403
  0.00109932       6.3013
  0.00110476       6.3325
  0.00110558       6.3372
  0.00110811       6.3517
  0.00111123       6.3696
  0.00111370       6.3838
  0.00111721       6.4039
  0.00111978       6.4186
  0.00112362       6.4406
  0.00112528       6.4502
  0.00112777       6.4644
  0.00113161       6.4864
  0.00113373       6.4986
  0.00113635       6.5136
  0.00113859       6.5264
  0.00114061       6.5380
  0.00114409       6.5580
  0.00114645       6.5715
  0.00114896       6.5859
  0.00115184       6.6024
  0.00115380       6.6136
  0.00115775       6.6363
  0.00115989       6.6485
  0.00116288       6.6657
  0.00116541       6.6802
  0.00116874       6.6993
  0.00117083       6.7113
  0.00117387       6.7287
  0.00117727       6.7481
  0.00117891       6.7575
  0.00118323       6.7823
  0.00118501       6.7925
  0.00118849       6.8125
  0.00119085       6.8260
  0.00119255       6.8357
  0.00119551       6.8527
  0.00119910       6.8733
  0.00120215       6.8907
  0.00120424       6.9027
  0.00120797       6.9241
  0.00121150       6.9444
  0.00121412       6.9594
  0.00121663       6.9738
  0.00121978       6.9918
  0.00122231       7.0063
  0.00122699       7.0331
  0.00122890       7.0441
  0.00123142       7.0585
  0.00123436       7.0754
  0.00123818       7.0973
  0.00124136       7.1155
  0.00124387       7.1299
  0.00124747       7.1505
  0.00125028       7.1667
  0.00125281       7.1812
  0.00125672       7.2035
  0.00125982       7.2213
  0.00126264       7.2375
  0.00126547       7.2537
  0.00126871       7.2723
  0.00127182       7.2901
  0.00127433       7.3045
  0.00127855       7.3287
  0.00128172       7.3468
  0.00128409       7.3605
  0.00128798       7.3828
  0.00129138       7.4022
  0.00129481       7.4219
  0.00129766       7.4382
  0.00130233       7.4650
  0.00130429       7.4762
  0.00130691       7.4913
  0.00131021       7.5101
  0.00131321       7.5274
  0.00131540       7.5399
  0.00132074       7.5706
  0.00132267       7.5816
  0.00132656       7.6039
  0.00132936       7.6199
  0.00133420       7.6477
  0.00133712       7.6644
  0.00134022       7.6822
  0.00134426       7.7054
  0.00134631       7.7171
  0.00135029       7.7399
  0.00135253       7.7527
  0.00135544       7.7694
  0.00135949       7.7926
  0.00136230       7.8088
  0.00136672       7.8341
  0.00136907       7.8476
  0.00137278       7.8688
  0.00137616       7.8882
  0.00137956       7.9077
  0.00138239       7.9239
  0.00138521       7.9401
  0.00138842       7.9585
  0.00139049       7.9703
  0.00139479       7.9950
  0.00139800       8.0134
  0.00140197       8.0361
  0.00140549       8.0563
  0.00140822       8.0720
  0.00141172       8.0920
  0.00141420       8.1062
  0.00141892       8.1333
  0.00142179       8.1497
  0.00142463       8.1660
  0.00142860       8.1888
  0.00143161       8.2060
  0.00143496       8.2252
  0.00143946       8.2510
  0.00144099       8.2598
  0.00144526       8.2843
  0.00144696       8.2940
  0.00145098       8.3171
  0.00145429       8.3360
  0.00145611       8.3465
  0.00146113       8.3752
  0.00146576       8.3928
  0.00147030       8.4116
  0.00147320       8.4353
  0.00147785       8.4528
  0.00148102       8.4732
  0.00148547       8.4931
  0.00148931       8.5055
  0.00149299       8.5345
  0.00149663       8.5495
  0.00149924       8.5767
  0.00150387       8.5944
  0.00150741       8.6105
  0.00151154       8.6340
  0.00151525       8.6481
  0.00151931       8.6726
  0.00152255       8.6923
  0.00152696       8.7125
  0.00153054       8.7282
  0.00153499       8.7480
  0.00153837       8.7660
  0.00154273       8.7868
  0.00154685       8.8106
  0.00155024       8.8284
  0.00155479       8.8471
  0.00155790       8.8684
  0.00156251       8.8862
  0.00156681       8.9078
  0.00157051       8.9220
  0.00157349       8.9447
  0.00157795       8.9645
  0.00158242       8.9840
  0.00158702       9.0020
  0.00159018       9.0226
  0.00159438       9.0454
  0.00159793       9.0614
  0.00160063       9.0876
  0.00160539       9.1036
  0.00160850       9.1248
  0.00161291       9.1452
  0.00161619       9.1643
  0.00162053       9.1854
  0.00162484       9.2069
  0.00162808       9.2266
  0.00163261       9.2454
  0.00163580       9.2657
  0.00166438       9.4059
  0.00166895       9.4243
  0.00167312       9.4474
  0.00167639       9.4667
  0.00168061       9.4893
  0.00168410       9.5059
  0.00168833       9.5284
  0.00169157       9.5481
  0.00169543       9.5603
  0.00169907       9.5899
  0.00170261       9.6059
  0.00170597       9.6242
  0.00171076       9.6399
  0.00171331       9.6678
  0.00171759       9.6897
  0.00172055       9.7128
  0.00172398       9.7302
  0.00172839       9.7505
  0.00173173       9.7689
  0.00173619       9.7886
  0.00173882       9.8156
  0.00174257       9.8291
  0.00174683       9.8512
  0.00175101       9.8743
  0.00175354       9.9025
  0.00175731       9.9158
  0.00176187       9.9343
  0.00176510       9.9541
  0.00176919       9.9782
  0.00177270       9.9946
  0.00177698      10.0165
  0.00177975      10.0419
  0.00178584      10.0696
  0.00178944      10.0876
  0.00179271      10.1102
  0.00179732      10.1310
  0.00180090      10.1492
  0.00180547      10.1706
  0.00180874      10.1932
  0.00181223      10.2127
  0.00181657      10.2373
  0.00181980      10.2603
  0.00182344      10.2777
  0.00182777      10.3026
  0.00183115      10.3235
  0.00183548      10.3482
  0.00183882      10.3699
  0.00184216      10.3914
  0.00184704      10.4085
  0.00185000      10.4353
  0.00185498      10.4510
  0.00185815      10.4750
  0.00186293      10.4934
  0.00186633      10.5142
  0.00187084      10.5364
  0.00187416      10.5582
  0.00187851      10.5827
  0.00188219      10.5995
  0.00188542      10.6226
  0.00189002      10.6436
  0.00189311      10.6687
  0.00189776      10.6891
  0.00190107      10.7110
  0.00190469      10.7286
  0.00190943      10.7477
  0.00191242      10.7741
  0.00191705      10.7947
  0.00192056      10.8139
  0.00192378      10.8371
  0.00192841      10.8577
  0.00193188      10.8774
  0.00193523      10.8989
  0.00193981      10.9201
  0.00194325      10.9403
  0.00194631      10.9658
  0.00195091      10.9867
  0.00195403      11.0114
  0.00195877      11.0305
  0.00197296      11.1221
  0.00197800      11.1369
  0.00198095      11.1640
  0.00198535      11.1877
  0.00198889      11.2065
  0.00199336      11.2293
  0.00199657      11.2528
  0.00201350      11.3402
  0.00201677      11.3627
  0.00202115      11.3868
  0.00202443      11.4092
  0.00202756      11.4337
  0.00203191      11.4582
  0.00203649      11.4795
  0.00203992      11.4999
  0.00204322      11.5219
  0.00204797      11.5408
  0.00205108      11.5656
  0.00205519      11.5934
  0.00205900      11.6084
  0.00206285      11.6400
  0.00206649      11.6572
  0.00206979      11.6794
  0.00207398      11.7062
  0.00207922      11.7216
  0.00208374      11.7468
  0.00208756      11.7639
  0.00209093      11.7881
  0.00209529      11.8159
  0.00209916      11.8323
  0.00210346      11.8610
  0.00210719      11.8796
  0.00211044      11.9057
  0.00211527      11.9261
  0.00211854      11.9518
  0.00212182      11.9775
  0.00212675      11.9963
  0.00212997      12.0230
  0.00213331      12.0476
  0.00213823      12.0667
  0.00214117      12.0978
  0.00214448      12.1229
  0.00214854      12.1360
  0.00215182      12.1617
  0.00215506      12.1881
  0.00215829      12.2145
  0.00216161      12.2396
  0.00216654      12.2583
  0.00216987      12.2832
  0.00217313      12.3093
  0.00217667      12.3307
  0.00218129      12.3544
  0.00218445      12.3821
  0.00218768      12.4085
  0.00219124      12.4297
  0.00219569      12.4561
  0.00219935      12.4757
  0.00220276      12.4994
  0.00220606      12.5247
  0.00221032      12.5542
  0.00221419      12.5704
  0.00221733      12.5983
  0.00222077      12.6213
  0.00222533      12.6462
  0.00222863      12.6714
  0.00223208      12.6943
  0.00223524      12.7220
  0.00223968      12.7486
  0.00224342      12.7668
  0.00224651      12.7956
  0.00224992      12.8193
  0.00225307      12.8470
  0.00225667      12.8675
  0.00226023      12.8887
  0.00226347      12.9150
  0.00226691      12.9381
  0.00228036      13.0355
  0.00228377      13.0591
  0.00228685      13.0880
  0.00229029      13.1110
  0.00229376      13.1337
  0.00229683      13.1627
  0.00230039      13.1840
  0.00230465      13.2134
  0.00230874      13.2262
  0.00231156      13.2592
  0.00231481      13.2853
  0.00231817      13.3097
  0.00233203      13.4115
  0.00233538      13.4386
  0.00233893      13.4621
  0.00234243      13.4864
  0.00234600      13.5096
  0.00234898      13.5432
  0.00235252      13.5668
  0.00235633      13.5858
  0.00235953      13.6156
  0.00236307      13.6392
  0.00236649      13.6649
  0.00237000      13.6892
  0.00237351      13.7134
  0.00237665      13.7441
  0.00238025      13.7668
  0.00238351      13.7954
  0.00238704      13.8193
  0.00239027      13.8485
  0.00239418      13.8655
  0.00239716      13.8992
  0.00240045      13.9273
  0.00240429      13.9456
  0.00240768      13.9720
  0.00241101      13.9993
  0.00241453      14.0235
  0.00241795      14.0492
  0.00242123      14.0775
  0.00242468      14.1027
  0.00242798      14.1307
  0.00243186      14.1484
  0.00243489      14.1811
  0.00243868      14.2004
  0.00244200      14.2280
  0.00244551      14.2522
  0.00244881      14.2802
  0.00245346      14.3057
  0.00245698      14.3298
  0.00245938      14.3520
  0.00246275      14.3788
  0.00246590      14.4094
  0.00246931      14.4353
  0.00247291      14.4579
  0.00247492      14.4870
  0.00247841      14.5116
  0.00248140      14.5451
  0.00248475      14.5721
  0.00248856      14.5911
  0.00249158      14.6239
  0.00249507      14.6485
  0.00249760      14.6685
  0.00250059      14.7019
  0.00250417      14.7248
  0.00250775      14.7478
  0.00251072      14.7816
  0.00251386      14.8123
  0.00251769      14.8310
  0.00252105      14.8578
  0.00252436      14.8855
  0.00252773      14.9122
  0.00253106      14.9396
  0.00253442      14.9664
  0.00253664      14.9920
  0.00254121      15.0190
  0.00254429      15.0508
  0.00254748      15.0722
  0.00254995      15.0939
  0.00255301      15.1271
  0.00255636      15.1549
  0.00255945      15.1875
  0.00256315      15.2090
  0.00256504      15.2414
  0.00256830      15.2708
  0.00257217      15.2893
  0.00257387      15.3250
  0.00257787      15.3411
  0.00258086      15.3755
  0.00258305      15.4023
  0.00258667      15.4254
  0.00258969      15.4592
  0.00259345      15.4797
  0.00259548      15.5093
  0.00259902      15.5339
  0.00260223      15.5642
  0.00260550      15.5936
  0.00260803      15.6141
  0.00261124      15.6447
  0.00261482      15.6684
  0.00261806      15.6983
  0.00262126      15.7289
  0.00262461      15.7567
  0.00262686      15.7825
  0.00263032      15.8084
  0.00263372      15.8353
  0.00263679      15.8683
  0.00264000      15.8988
  0.00264386      15.9175
  0.00264584      15.9480
  0.00264905      15.9784
  0.00265212      16.0116
  0.00265549      16.0390
  0.00265920      16.0604
  0.00266136      16.0878
  0.00266472      16.1155
  0.00266797      16.1452
  0.00267029      16.1696
  0.00267393      16.1921
  0.00267706      16.2241
  0.00267931      16.2497
  0.00268241      16.2823
  0.00268439      16.3129
  0.00268790      16.3378
  0.00269116      16.3674
  0.00269497      16.3869
  0.00269651      16.4256
  0.00269995      16.4518
  0.00270361      16.4741
  0.00270530      16.5100
  0.00270909      16.5299
  0.00271207      16.5646
  0.00271557      16.5896
  0.00271755      16.6203
  0.00272077      16.6506
  0.00272431      16.6750
  0.00272762      16.7037
  0.00273110      16.7291
  0.00273339      16.7649
  0.00273677      16.7933
  0.00274044      16.8163
  0.00274404      16.8404
  0.00274618      16.8694
  0.00274951      16.8987
  0.00275302      16.9248
  0.00275675      16.9465
  0.00276027      16.9724
  0.00276214      17.0063
  0.00276559      17.0335
  0.00276900      17.0613
  0.00277111      17.0906
  0.00277457      17.1176
  0.00277811      17.1431
  0.00278021      17.1726
  0.00278356      17.2017
  0.00278585      17.2277
  0.00278896      17.2613
  0.00279239      17.2889
  0.00279458      17.3167
  0.00279795      17.3454
  0.00280041      17.3682
  0.00281251      17.4857
  0.00281587      17.5145
  0.00281902      17.5475
  0.00282279      17.5685
  0.00282493      17.5974
  0.00282819      17.6280
  0.00283155      17.6569
  0.00283491      17.6857
  0.00283826      17.7146
  0.00284016      17.7480
  0.00284357      17.7761
  0.00284671      17.8091
  0.00284895      17.8359
  0.00285206      17.8695
  0.00285588      17.8897
  0.00285762      17.9261
  0.00286130      17.9488
  0.00286455      17.9797
  0.00286686      18.0054
  0.00287004      18.0377
  0.00287340      18.0664
  0.00287559      18.0944
  0.00287877      18.1265
  0.00288110      18.1519
  0.00288459      18.1783
  0.00288754      18.2149
  0.00288996      18.2384
  0.00289318      18.2699
  0.00289619      18.3054
  0.00289892      18.3229
  0.00290217      18.3539
  0.00290438      18.3815
  0.00290753      18.4142
  0.00290990      18.4438
  0.00291329      18.4738
  0.00291551      18.5027
  0.00291899      18.5309
  0.00292230      18.5625
  0.00292446      18.5927
  0.00292789      18.6218
  0.00293142      18.6490
  0.00293453      18.6847
  0.00293801      18.7127
  0.00294053      18.7358
  0.00294378      18.7685
  0.00294741      18.7936
  0.00295082      18.8233
  0.00295265      18.8601
  0.00295627      18.8855
  0.00295972      18.9143
  0.00296223      18.9374
  0.00296518      18.9763
  0.00296884      19.0008
  0.00297095      19.0320
  0.00297422      19.0643
  0.00297661      19.0899
  0.00297999      19.1201
  0.00298223      19.1486
  0.00298540      19.1831
  0.00298794      19.2056
  0.00299103      19.2415
  0.00299480      19.2640
  0.00299663      19.3007
  0.00299991      19.3329
  0.00300343      19.3603
  0.00300539      19.3946
  0.00300906      19.4190
  0.00301240      19.4499
  0.00301575      19.4807
  0.00301937      19.5061
  0.00302112      19.5445
  0.00302482      19.5681
  0.00302799      19.6027
  0.00303140      19.6322
  0.00303366      19.6605
  0.00303670      19.6974
  0.00304030      19.7231
  0.00304351      19.7568
  0.00304594      19.7815
  0.00304929      19.8123
  0.00305260      19.8439
  0.00305598      19.8740
  0.00305802      19.9067
  0.00306165      19.9319
  0.00306488      19.9650
  0.00306695      19.9971
  0.00307063      20.0211
  0.00307255      20.0562
  0.00307620      20.0809
  0.00308018      20.1114
  0.00308225      20.1439
  0.00308572      20.1726
  0.00308790      20.2027
  0.00309135      20.2320
  0.00309337      20.2653
  0.00309682      20.2944
  0.00310045      20.3198
  0.00310242      20.3542
  0.00310558      20.3893
  0.00310880      20.4231
  0.00311108      20.4513
  0.00311448      20.4814
  0.00311783      20.5126
  0.00312134      20.5404
  0.00312438      20.5779
  0.00312657      20.6079
  0.00313005      20.6364
  0.00313352      20.6651
  0.00313673      20.6992
  0.00313894      20.7286
  0.00314247      20.7561
  0.00314555      20.7928
  0.00314899      20.8221
  0.00315255      20.8489
  0.00315476      20.8786
  0.00315822      20.9075
  0.00316142      20.9417
  0.00316469      20.9744
  0.00316692      21.0035
  0.00317019      21.0363
  0.00317347      21.0689
  0.00317581      21.0959
  0.00317927      21.1247
  0.00318157      21.1525
  0.00318486      21.1848
  0.00318861      21.2079
  0.00319067      21.2404
  0.00319395      21.2731
  0.00319609      21.3039
  0.00319936      21.3367
  0.00320275      21.3672
  0.00320504      21.3950
  0.00320835      21.4269
  0.00321173      21.4576
  0.00321508      21.4887
  0.00321715      21.5211
  0.00322058      21.5506
  0.00322401      21.5802
  0.00322731      21.6123
  0.00323064      21.6440
  0.00323291      21.6722
  0.00323608      21.7070
  0.00323950      21.7369
  0.00324311      21.7713
  0.00324639      21.8066
  0.00324886      21.8328
  0.00325232      21.8642
  0.00325578      21.8954
  0.00325934      21.9244
  0.00326280      21.9559
  0.00326499      21.9882
  0.00326850      22.0184
  0.00327160      22.0577
  0.00327419      22.0813
  0.00327766      22.1123
  0.00328105      22.1452
  0.00328346      22.1728
  0.00328668      22.2094
  0.00328886      22.2420
  0.00329243      22.2708
  0.00329590      22.3020
  0.00329779      22.3411
  0.00330136      22.3698
  0.00330493      22.3988
  0.00330742      22.4246
  0.00331985      22.5539
  0.00332306      22.5908
  0.00332643      22.6240
  0.00332965      22.6607
  0.00333313      22.6916
  0.00333545      22.7211
  0.00333908      22.7487
  0.00334270      22.7765
  0.00334626      22.8055
  0.00334826      22.8421
  0.00335193      22.8689
  0.00335528      22.9025
  0.00335894      22.9295
  0.00336123      22.9597
  0.00336439      22.9976
  0.00336796      23.0264
  0.00337164      23.0529
  0.00337385      23.0849
  0.00337716      23.1196
  0.00337927      23.1538
  0.00338272      23.1853
  0.00338621      23.2159
  0.00338854      23.2453
  0.00339198      23.2769
  0.00339535      23.3104
  0.00339753      23.3429
  0.00340102      23.3736
  0.00340342      23.4014
  0.00340557      23.4445
  0.00340922      23.4707
  0.00341147      23.5010
  0.00341457      23.5390
  0.00341798      23.5705
  0.00342158      23.5978
  0.00342378      23.6291
  0.00342704      23.6638
  0.00343064      23.6912
  0.00343411      23.7213
  0.00343620      23.7551
  0.00343959      23.7870
  0.00344296      23.8193
  0.00344624      23.8536
  0.00344960      23.8860
  0.00345176      23.9182
  0.00345539      23.9450
  0.00345866      23.9794
  0.00346065      24.0151
  0.00346410      24.0457
  0.00346748      24.0779
  0.00347101      24.1068
  0.00347323      24.1376
  0.00347637      24.1749
  0.00347996      24.2025
  0.00348208      24.2355
  0.00348556      24.2653
  0.00348768      24.2984
  0.00349086      24.3348
  0.00349440      24.3635
  0.00349677      24.3910
  0.00349992      24.4280
  0.00350227      24.4561
  0.00350561      24.4892
  0.00350773      24.5222
  0.00351144      24.5472
  0.00351487      24.5782
  0.00351716      24.6075
  0.00352019      24.6471
  0.00352382      24.6739
  0.00352574      24.7111
  0.00352933      24.7388
  0.00353278      24.7695
  0.00353595      24.8060
  0.00353834      24.8331
  0.00354157      24.8685
  0.00354520      24.8952
  0.00354833      24.9327
  0.00355075      24.9593
  0.00355389      24.9966
  0.00355723      25.0295
  0.00356072      25.0593
  0.00356274      25.0943
  0.00356741      25.1232
  0.00357087      25.1543
  0.00357285      25.1911
  0.00357641      25.2199
  0.00357995      25.2490
  0.00359118      25.3770
  0.00359443      25.4126
  0.00359678      25.4413
  0.00360016      25.4741
  0.00360234      25.5065
  0.00360582      25.5371
  0.00360797      25.5701
  0.00361140      25.6018
  0.00361468      25.6367
  0.00361707      25.6646
  0.00362044      25.6976
  0.00363838      25.8921
  0.00364159      25.9285
  0.00364409      25.9539
  0.00364749      25.9864
  0.00365073      26.0223
  0.00365285      26.0559
  0.00365618      26.0898
  0.00365961      26.1215
  0.00366176      26.1544
  0.00366539      26.1818
  0.00366875      26.2151
  0.00367101      26.2457
  0.00367435      26.2792
  0.00367651      26.3121
  0.00367983      26.3463
  0.00368329      26.3774
  0.00368539      26.4114
  0.00368876      26.4445
  0.00369103      26.4747
  0.00369451      26.5054
  0.00369676      26.5361
  0.00370001      26.5719
  0.00370236      26.6005
  0.00370541      26.6405
  0.00370778      26.6687
  0.00371124      26.6998
  0.00371444      26.7366
  0.00371663      26.7687
  0.00371938      26.8069
  0.00372187      26.8335
  0.00372533      26.8656
  0.00372859      26.9021
  0.00373086      26.9335
  0.00373446      26.9625
  0.00373778      26.9977
  0.00374129      27.0287
  0.00374338      27.0643
  0.00374680      27.0971
  0.00375023      27.1301
  0.00375248      27.1619
  0.00375589      27.1951
  0.00375946      27.2247
  0.00376153      27.2608
  0.00376490      27.2947
  0.00376831      27.3279
  0.00377063      27.3584
  0.00377393      27.3939
  0.00377618      27.4259
  0.00377969      27.4569
  0.00378325      27.4866
  0.00378546      27.5195
  0.00378892      27.5516
  0.00379096      27.5883
  0.00379449      27.6187
  0.00379665      27.6527
  0.00380015      27.6837
  0.00380248      27.7138
  0.00380482      27.7438
  0.00380809      27.7802
  0.00381034      27.8120
  0.00381363      27.8479
  0.00381587      27.8801
  0.00381942      27.9101
  0.00382163      27.9428
  0.00382477      27.9821
  0.00382728      28.0083
  0.00383070      28.0413
  0.00383420      28.0723
  0.00383633      28.1070
  0.00383991      28.1363
  0.00384206      28.1705
  0.00384539      28.2056
  0.00384887      28.2372
  0.00385121      28.2670
  0.00385432      28.3070
  0.00385803      28.3336
  0.00386013      28.3688
  0.00386358      28.4011
  0.00386575      28.4348
  0.00387047      28.4656
  0.00387268      28.4998
  0.00387618      28.5325
  0.00387977      28.5629
  0.00388197      28.5973
  0.00388534      28.6328
  0.00388777      28.6618
  0.00389105      28.6995
  0.00389345      28.7294
  0.00389686      28.7640
  0.00389926      28.7936
  0.00390240      28.8346
  0.00390493      28.8614
  0.00390811      28.9015
  0.00391046      28.9322
  0.00391285      28.9623
  0.00391632      28.9955
  0.00391855      29.0292
  0.00392187      29.0659
  0.00392406      29.1006
  0.00392754      29.1337
  0.00392999      29.1621
  0.00393327      29.1998
  0.00393688      29.2299
  0.00393914      29.2629
  0.00394244      29.3001
  0.00394505      29.3249
  0.00394845      29.3596
  0.00395099      29.3862
  0.00395441      29.4205
  0.00395777      29.4565
  0.00395998      29.4906
  0.00396322      29.5292
  0.00396568      29.5575
  0.00396884      29.5982
  0.00397125      29.6277
  0.00397481      29.6587
  0.00397706      29.6920
  0.00398058      29.7241
  0.00398285      29.7568
  0.00398634      29.7896
  0.00398854      29.8240
  0.00399217      29.8534
  0.00399427      29.8903
  0.00399787      29.9203
  0.00400021      29.9516
  0.00400210      29.9934
  0.00400559      30.0261
  0.00400791      30.0578
  0.00401138      30.0908
  0.00401364      30.1238
  0.00401620      30.1593
  0.00401855      30.1911
  0.00402216      30.2218
  0.00402438      30.2566
  0.00402797      30.2880
  0.00403027      30.3208
  0.00403379      30.3538
  0.00403597      30.3898
  0.00403956      30.4209
  0.00404282      30.4602
  0.00404528      30.4892
  0.00404892      30.5194
  0.00405098      30.5581
  0.00405453      30.5903
  0.00405795      30.6258
  0.00406025      30.6588
  0.00406386      30.6894
  0.00406710      30.7291
  0.00406973      30.7541
  0.00407328      30.7863
  0.00407675      30.8205
  0.00407904      30.8537
  0.00408239      30.8909
  0.00408476      30.9221
  0.00408844      30.9512
  0.00409037      30.9929
  0.00409430      31.0159
  0.00409757      31.0551
  0.00409989      31.0875
  0.00410365      31.1146
  0.00410588      31.1493
  0.00410932      31.1843
  0.00411280      31.2182
  0.00411634      31.2506
  0.00411847      31.2877
  0.00412215      31.3167
  0.00412569      31.3491
  0.00412819      31.3772
  0.00413173      31.4097
  0.00413518      31.4443
  0.00413710      31.4866
  0.00414105      31.5090
  0.00414477      31.5371
  0.00414809      31.5749
  0.00415028      31.6107
  0.00415382      31.6431
  0.00415728      31.6774
  0.00416089      31.7081
  0.00416304      31.7447
  0.00416673      31.7736
  0.00417103      31.8102
  0.00417483      31.8369
  0.00417708      31.8717
  0.00418043      31.9092
  0.00418396      31.9425
  0.00418777      31.9690
  0.00418990      32.0066
  0.00419366      32.0341
  0.00419705      32.0707
  0.00420035      32.1097
  0.00420289      32.1372
  0.00420645      32.1698
  0.00421019      32.1978
  0.00421555      32.2160
  0.00422565      32.2376
  0.00423462      32.2571
  0.00424343      32.2805
  0.00425085      32.3079
  0.00425839      32.3326
  0.00426605      32.3540
  0.00427204      32.3869
  0.00427826      32.4139
  0.00428325      32.4411
  0.00428962      32.4644
  0.00429427      32.5002
  0.00429910      32.5314
  0.00430413      32.5578
  0.00430895      32.5893
  0.00431414      32.6117
  0.00431763      32.6459
  0.00432250      32.6761
  0.00432740      32.7056
  0.00433109      32.7349
  0.00433479      32.7641
  0.00433951      32.7980
  0.00434329      32.8252
  0.00434708      32.8520
  0.00435053      32.8871
  0.00435431      32.9142
  0.00435808      32.9417
  0.00436156      32.9760
  0.00436487      33.0146
  0.00436856      33.0440
  0.00437238      33.0699
  0.00437600      33.1012
  0.00437953      33.1342
  0.00438306      33.1676
  0.00438665      33.1993
  0.00439030      33.2297
  0.00439244      33.2672
  0.00439606      33.2981
  0.00439969      33.3288
  0.00440301      33.3674
  0.00440556      33.3947
  0.00440881      33.4348
  0.00441273      33.4583
  0.00441544      33.4964
  0.00441772      33.5324
  0.00442161      33.5584
  0.00442502      33.5967
  0.00442778      33.6202
  0.00443108      33.6613
  0.00443363      33.6903
  0.00443713      33.7264
  0.00443949      33.7603
  0.00444311      33.7930
  0.00444552      33.8258
  0.00444917      33.8577
  0.00445137      33.8960
  0.00445475      33.9352
  0.00445753      33.9581
  0.00445978      33.9948
  0.00446346      34.0261
  0.00446579      34.0608
  0.00446794      34.1003
  0.00447172      34.1289
  0.00447403      34.1641
  0.00447791      34.1903
  0.00447999      34.2315
  0.00448243      34.2633
  0.00448605      34.2963
  0.00448852      34.3272
  0.00449222      34.3581
  0.00449452      34.3936
  0.00449812      34.4269
  0.00450050      34.4603
  0.00450402      34.4957
  0.00450627      34.5326
  0.00450997      34.5633
  0.00451229      34.5984
  0.00451473      34.6301
  0.00451825      34.6658
  0.00452063      34.6991
  0.00452412      34.7353
  0.00452652      34.7682
  0.00453036      34.7952
  0.00453243      34.8368
  0.00453466      34.8742
  0.00453856      34.8997
  0.00454059      34.9424
  0.00454330      34.9671
  0.00454668      35.0063
  0.00454892      35.0432
  0.00455139      35.0743
  0.00455519      35.1024
  0.00455712      35.1476
  0.00456053      35.1787
  0.00456316      35.2063
  0.00456678      35.2402
  0.00456893      35.2808
  0.00457151      35.3100
  0.00457407      35.3396
  0.00457751      35.3782
  0.00457997      35.4104
  0.00458222      35.4485
  0.00458586      35.4816
  0.00458825      35.5159
  0.00459063      35.5503
  0.00459433      35.5821
  0.00459648      35.6226
  0.00460013      35.6557
  0.00460253      35.6894
  0.00460483      35.7260
  0.00460853      35.7578
  0.00461077      35.7961
  0.00461444      35.8285
  0.00461687      35.8616
  0.00461948      35.8899
  0.00462280      35.9317
  0.00462558      35.9555
  0.00462790      35.9913
  0.00463153      36.0252
  0.00463367      36.0658
  0.00463624      36.0951
  0.00463981      36.1304
  0.00464220      36.1647
  0.00464476      36.1941
  0.00464828      36.2307
  0.00465045      36.2706
  0.00465285      36.3048
  0.00465551      36.3314
  0.00465782      36.3679
  0.00466135      36.4042
  0.00466368      36.4397
  0.00466605      36.4746
  0.00466866      36.5027
  0.00467074      36.5453
  0.00467324      36.5764
  0.00467684      36.6110
  0.00467940      36.6406
  0.00468148      36.6830
  0.00468389      36.7166
  0.00468713      36.7607
  0.00468980      36.7873
  0.00469252      36.8126
  0.00469534      36.8494
  0.00469767      36.8848
  0.00469992      36.9220
  0.00470375      36.9498
  0.00470599      36.9875
  0.00470835      37.0218
  0.00471186      37.0580
  0.00471416      37.0938
  0.00471652      37.1284
  0.00471876      37.1658
  0.00472244      37.1976
  0.00472480      37.2321
  0.00472853      37.2625
  0.00473079      37.2994
  0.00473317      37.3334
  0.00473675      37.3677
  0.00473906      37.4033
  0.00474284      37.4324
  0.00474771      37.4651
  0.00475133      37.4984
  0.00476217      37.5989
  0.00476586      37.6302
  0.00476940      37.6656
  0.00477175      37.7003
  0.00477533      37.7348
  0.00477743      37.7760
  0.00478132      37.8022
  0.00478504      37.8328
  0.00478744      37.8662
  0.00479093      37.9030
  0.00479315      37.9411
  0.00479709      37.9658
  0.00479924      38.0059
  0.00480292      38.0376
  0.00480532      38.0707
  0.00480899      38.1028
  0.00481133      38.1378
  0.00481474      38.1765
  0.00481732      38.2052
  0.00482083      38.2414
  0.00482325      38.2743
  0.00482659      38.3151
  0.00482899      38.3483
  0.00483251      38.3843
  0.00483501      38.4150
  0.00483878      38.4442
  0.00484101      38.4822
  0.00484543      38.5137
  0.00484908      38.5470
  0.00485138      38.5841
  0.00485501      38.6180
  0.00485755      38.6485
  0.00486124      38.6806
  0.00486358      38.7166
  0.00486585      38.7544
  0.00486934      38.7921
  0.00487197      38.8200
  0.00487549      38.8570
  0.00487808      38.8859
  0.00488044      38.9212
  0.00488390      38.9599
  0.00488627      38.9949
  0.00488869      39.0286
  0.00489246      39.0586
  0.00489479      39.0947
  0.00489841      39.1289
  0.00490070      39.1662
  0.00490337      39.1931
  0.00490710      39.2242
  0.00490925      39.2654
  0.00491302      39.2954
  0.00491538      39.3307
  0.00491922      39.3589
  0.00492147      39.3971
  0.00492503      39.4332
  0.00492876      39.4643
  0.00493125      39.4961
  0.00493506      39.5251
  0.00493723      39.5657
  0.00494106      39.5940
  0.00494328      39.6332
  0.00494739      39.6540
  0.00495104      39.6874
  0.00495332      39.7250
  0.00495715      39.7535
  0.00495956      39.7874
  0.00496350      39.8128
  0.00496727      39.8430
  0.00497103      39.8734
  0.00497469      39.9066
  0.00497712      39.9400
  0.00498103      39.9663
  0.00498468      39.9997
  0.00498856      40.0269
  0.00499201      40.0655
  0.00499457      40.0954
  0.00499831      40.1265
  0.00500200      40.1586
  0.00500502      40.1881
  0.00500900      40.2125
  0.00501269      40.2450
  0.00501653      40.2735
  0.00502035      40.3024
  0.00502389      40.3389
  0.00502745      40.3749
  0.00503139      40.4006
  0.00503511      40.4322
  0.00504002      40.4647
  0.00504360      40.5001
  0.00504745      40.5281
  0.00505124      40.5578
  0.00505495      40.5898
  0.00505869      40.6210
  0.00506251      40.6500
  0.00506756      40.6786
  0.00507150      40.7041
  0.00507629      40.7399
  0.00508156      40.7624
  0.00508538      40.7915
  0.00509034      40.8224
  0.00509413      40.8523
  0.00509923      40.8796
  0.00510316      40.9054
  0.00510824      40.9332
  0.00511347      40.9571
  0.00511730      40.9855
  0.00512228      41.0163
  0.00512605      41.0465
  0.00513099      41.0781
  0.00513517      41.0970
  0.00515750      41.2533
  0.00516122      41.2851
  0.00516637      41.3109
  0.00517140      41.3401
  0.00517521      41.3693
  0.00518021      41.3995
  0.00518396      41.4303
  0.00518786      41.4570
  0.00519281      41.4882
  0.00519673      41.5145
  0.00520151      41.5504
  0.00520520      41.5829
  0.00520894      41.6141
  0.00521401      41.6420
  0.00521763      41.6765
  0.00522151      41.7037
  0.00522542      41.7303
  0.00523047      41.7589
  0.00523431      41.7873
  0.00523788      41.8229
  0.00524206      41.8421
  0.00524588      41.8708
  0.00525075      41.9044
  0.00525460      41.9326
  0.00525856      41.9577
  0.00526359      41.9870
  0.00526724      42.0205
  0.00527092      42.0533
  0.00527623      42.0748
  0.00528146      42.0984
  0.00528547      42.1221
  0.00529015      42.1610
  0.00529418      42.1840
  0.00529948      42.2059
  0.00530342      42.2315
  0.00530834      42.2638
  0.00531355      42.2879
  0.00531886      42.3094
  0.00532450      42.3219
  0.00533096      42.3453
  0.00533823      42.3467
  0.00534812      42.3429
  0.00535821      42.3340
  0.00536853      42.3184
  0.00538177      42.2900
  0.00539556      42.2464
  0.00541479      42.1540
  0.00547191      41.0928
  0.01157145      21.4335
  0.03085755       0.4874
  0.03092487       0.4003
  0.03097206       0.3682
  0.03100989       0.3489
  0.03103921       0.3487
  0.03106625       0.3431
  0.03109034       0.3395
  0.03111105       0.3348
  0.03113116       0.3325
  0.03114874       0.3305
  0.03116400       0.3281
  0.03117960       0.3290
  0.03119377       0.3213
  0.03120648       0.3241
  0.03122058       0.3166
  0.03123185       0.3202
  0.03124543       0.3148
  0.03125552       0.3183
  0.03127220       0.3007
  0.03128207       0.3050
  0.03129471       0.2985
  0.03130497       0.2965
  0.03131476       0.2963
  0.03132506       0.2942
  0.03133355       0.2944
  0.03134379       0.2877
  0.03135056       0.2947
  0.03135950       0.2883
