# Supplementary material for: Size effects on the mechanical behavior and the compressive failure strength of concrete: an extensive dataset
Source: Data Brief. 2020 Nov 2;33:106477. doi: 10.1016/j.dib.2020.106477 (PMC7674298; doi:10.1016/j.dib.2020.106477)
Supplement: Supplementary file 1 [file mmc1.zip › Stress_Strain_Data_DIB/C-40x80-mm/C4-B1-24.txt]

      Strain  Stress(MPa)
  0.00000000       0.0000
  0.00003131       0.2843
  0.00003156       0.2865
  0.00003106       0.2820
  0.00003167       0.2876
  0.00003212       0.2917
  0.00003171       0.2880
  0.00003115       0.2829
  0.00003136       0.2848
  0.00003085       0.2801
  0.00003131       0.2843
  0.00003114       0.2828
  0.00003123       0.2836
  0.00003190       0.2897
  0.00003164       0.2873
  0.00003072       0.2789
  0.00003171       0.2880
  0.00003107       0.2822
  0.00003253       0.2954
  0.00003214       0.2919
  0.00003214       0.2919
  0.00003268       0.2968
  0.00003314       0.3009
  0.00003256       0.2957
  0.00003370       0.3060
  0.00003397       0.3085
  0.00003273       0.2972
  0.00003417       0.3103
  0.00003364       0.3054
  0.00003381       0.3070
  0.00003421       0.3106
  0.00003512       0.3189
  0.00003464       0.3146
  0.00003518       0.3195
  0.00003507       0.3184
  0.00003617       0.3284
  0.00003610       0.3278
  0.00003693       0.3353
  0.00003721       0.3379
  0.00003763       0.3417
  0.00003793       0.3444
  0.00003889       0.3531
  0.00003859       0.3504
  0.00003942       0.3580
  0.00003932       0.3570
  0.00003976       0.3610
  0.00004062       0.3689
  0.00004027       0.3656
  0.00004112       0.3734
  0.00004159       0.3776
  0.00004161       0.3778
  0.00004159       0.3776
  0.00004333       0.3934
  0.00004380       0.3977
  0.00004354       0.3954
  0.00004409       0.4004
  0.00004466       0.4055
  0.00004470       0.4059
  0.00004616       0.4191
  0.00004612       0.4188
  0.00004669       0.4240
  0.00004945       0.4490
  0.00004972       0.4515
  0.00005002       0.4542
  0.00005060       0.4595
  0.00005187       0.4710
  0.00005212       0.4732
  0.00005268       0.4784
  0.00005232       0.4751
  0.00005351       0.4859
  0.00005507       0.5001
  0.00005421       0.4923
  0.00005503       0.4997
  0.00005604       0.5089
  0.00005734       0.5207
  0.00005785       0.5253
  0.00005748       0.5220
  0.00005736       0.5209
  0.00005841       0.5304
  0.00005856       0.5318
  0.00005755       0.5226
  0.00005811       0.5276
  0.00005873       0.5333
  0.00005853       0.5314
  0.00005893       0.5351
  0.00005920       0.5376
  0.00005819       0.5284
  0.00005883       0.5342
  0.00005971       0.5421
  0.00005946       0.5400
  0.00005916       0.5372
  0.00006031       0.5476
  0.00006050       0.5494
  0.00006028       0.5474
  0.00006120       0.5557
  0.00006137       0.5572
  0.00006138       0.5574
  0.00006203       0.5632
  0.00006152       0.5586
  0.00006184       0.5616
  0.00006230       0.5657
  0.00006223       0.5650
  0.00006228       0.5655
  0.00006254       0.5679
  0.00006275       0.5698
  0.00006290       0.5712
  0.00006290       0.5712
  0.00006247       0.5672
  0.00006302       0.5723
  0.00006275       0.5698
  0.00006247       0.5672
  0.00006277       0.5699
  0.00006269       0.5692
  0.00006304       0.5724
  0.00006294       0.5715
  0.00006295       0.5716
  0.00006289       0.5711
  0.00006334       0.5752
  0.00006318       0.5737
  0.00006287       0.5709
  0.00006371       0.5785
  0.00006387       0.5800
  0.00006309       0.5729
  0.00006300       0.5721
  0.00006334       0.5752
  0.00006375       0.5788
  0.00006399       0.5811
  0.00006355       0.5771
  0.00006345       0.5761
  0.00006353       0.5768
  0.00006358       0.5773
  0.00006429       0.5838
  0.00006333       0.5750
  0.00006406       0.5817
  0.00006462       0.5868
  0.00006426       0.5835
  0.00006436       0.5844
  0.00006467       0.5872
  0.00006460       0.5866
  0.00006429       0.5837
  0.00006449       0.5856
  0.00006451       0.5857
  0.00006527       0.5927
  0.00006480       0.5884
  0.00006460       0.5866
  0.00006501       0.5903
  0.00006530       0.5929
  0.00006580       0.5975
  0.00006526       0.5926
  0.00006500       0.5902
  0.00006550       0.5948
  0.00006565       0.5961
  0.00006512       0.5913
  0.00006534       0.5933
  0.00006503       0.5905
  0.00006528       0.5928
  0.00006585       0.5979
  0.00006552       0.5949
  0.00006581       0.5976
  0.00006563       0.5960
  0.00006605       0.5998
  0.00006636       0.6026
  0.00006588       0.5982
  0.00006608       0.6000
  0.00006624       0.6015
  0.00006556       0.5953
  0.00006573       0.5968
  0.00006617       0.6008
  0.00006636       0.6026
  0.00006617       0.6008
  0.00006671       0.6057
  0.00006642       0.6031
  0.00006625       0.6016
  0.00006670       0.6056
  0.00006680       0.6066
  0.00006659       0.6047
  0.00006688       0.6073
  0.00006659       0.6047
  0.00006733       0.6114
  0.00006695       0.6079
  0.00006625       0.6016
  0.00006746       0.6125
  0.00006698       0.6082
  0.00006643       0.6032
  0.00006691       0.6076
  0.00006696       0.6080
  0.00006653       0.6041
  0.00006665       0.6052
  0.00006750       0.6129
  0.00006690       0.6075
  0.00006700       0.6084
  0.00006747       0.6127
  0.00006756       0.6135
  0.00006712       0.6095
  0.00006759       0.6137
  0.00006747       0.6127
  0.00006747       0.6126
  0.00006766       0.6144
  0.00006803       0.6177
  0.00006751       0.6130
  0.00006832       0.6203
  0.00006790       0.6165
  0.00006784       0.6160
  0.00006815       0.6188
  0.00006792       0.6167
  0.00006831       0.6203
  0.00006847       0.6218
  0.00006869       0.6237
  0.00006845       0.6216
  0.00006840       0.6211
  0.00006859       0.6229
  0.00006851       0.6221
  0.00006874       0.6242
  0.00006853       0.6223
  0.00006882       0.6249
  0.00006903       0.6268
  0.00006918       0.6281
  0.00006961       0.6321
  0.00006913       0.6278
  0.00006898       0.6263
  0.00006928       0.6291
  0.00006980       0.6338
  0.00006960       0.6320
  0.00006972       0.6331
  0.00007031       0.6385
  0.00007034       0.6387
  0.00006984       0.6341
  0.00006970       0.6329
  0.00007033       0.6386
  0.00007009       0.6364
  0.00007033       0.6387
  0.00007021       0.6375
  0.00007072       0.6422
  0.00007043       0.6395
  0.00007044       0.6396
  0.00007072       0.6421
  0.00007069       0.6419
  0.00007092       0.6439
  0.00007064       0.6414
  0.00007058       0.6408
  0.00007053       0.6405
  0.00007054       0.6405
  0.00007063       0.6413
  0.00007104       0.6451
  0.00007087       0.6436
  0.00007150       0.6492
  0.00007107       0.6454
  0.00007125       0.6470
  0.00007063       0.6413
  0.00007075       0.6424
  0.00007086       0.6434
  0.00007134       0.6477
  0.00007112       0.6458
  0.00007089       0.6437
  0.00007060       0.6410
  0.00007134       0.6478
  0.00007163       0.6504
  0.00007160       0.6502
  0.00007182       0.6522
  0.00007155       0.6497
  0.00007151       0.6494
  0.00007167       0.6508
  0.00007136       0.6480
  0.00007186       0.6525
  0.00007178       0.6518
  0.00007159       0.6501
  0.00007163       0.6505
  0.00007158       0.6499
  0.00007153       0.6495
  0.00007143       0.6486
  0.00007175       0.6515
  0.00007208       0.6545
  0.00007209       0.6546
  0.00007212       0.6548
  0.00007234       0.6569
  0.00007223       0.6559
  0.00007285       0.6615
  0.00007317       0.6644
  0.00007286       0.6616
  0.00007283       0.6614
  0.00007280       0.6610
  0.00007327       0.6653
  0.00007276       0.6606
  0.00007305       0.6633
  0.00007313       0.6641
  0.00007314       0.6641
  0.00007269       0.6601
  0.00007283       0.6613
  0.00007278       0.6608
  0.00007348       0.6672
  0.00007286       0.6616
  0.00007341       0.6666
  0.00007314       0.6641
  0.00007359       0.6682
  0.00007373       0.6695
  0.00007372       0.6694
  0.00007351       0.6675
  0.00007347       0.6672
  0.00007334       0.6659
  0.00007334       0.6660
  0.00007320       0.6647
  0.00007396       0.6716
  0.00007392       0.6712
  0.00007374       0.6696
  0.00007378       0.6699
  0.00007364       0.6687
  0.00007358       0.6681
  0.00007335       0.6661
  0.00007370       0.6692
  0.00007407       0.6726
  0.00007441       0.6757
  0.00007362       0.6685
  0.00007358       0.6681
  0.00007382       0.6703
  0.00007388       0.6708
  0.00007449       0.6764
  0.00007415       0.6733
  0.00007466       0.6779
  0.00007418       0.6736
  0.00007398       0.6718
  0.00007395       0.6715
  0.00007391       0.6711
  0.00007354       0.6678
  0.00007361       0.6684
  0.00007386       0.6706
  0.00007393       0.6713
  0.00007352       0.6676
  0.00007438       0.6754
  0.00007310       0.6638
  0.00007371       0.6693
  0.00007429       0.6746
  0.00007391       0.6711
  0.00007376       0.6697
  0.00007384       0.6705
  0.00007425       0.6742
  0.00007356       0.6679
  0.00007356       0.6679
  0.00007422       0.6740
  0.00007396       0.6716
  0.00007445       0.6760
  0.00007406       0.6725
  0.00007389       0.6710
  0.00007405       0.6724
  0.00007369       0.6691
  0.00007404       0.6723
  0.00007419       0.6737
  0.00007422       0.6740
  0.00007435       0.6751
  0.00007436       0.6752
  0.00007415       0.6733
  0.00007385       0.6706
  0.00007411       0.6730
  0.00007417       0.6735
  0.00007379       0.6701
  0.00007411       0.6730
  0.00007400       0.6719
  0.00007432       0.6749
  0.00007436       0.6752
  0.00007380       0.6701
  0.00007420       0.6738
  0.00007453       0.6768
  0.00007448       0.6763
  0.00007416       0.6734
  0.00007403       0.6722
  0.00007388       0.6708
  0.00007373       0.6695
  0.00007377       0.6699
  0.00007401       0.6721
  0.00007405       0.6724
  0.00007415       0.6733
  0.00007481       0.6793
  0.00007376       0.6697
  0.00007422       0.6739
  0.00007384       0.6705
  0.00007391       0.6711
  0.00007390       0.6710
  0.00007407       0.6726
  0.00007420       0.6738
  0.00007422       0.6739
  0.00007373       0.6695
  0.00007383       0.6704
  0.00007398       0.6717
  0.00007415       0.6733
  0.00007454       0.6769
  0.00007393       0.6713
  0.00007480       0.6792
  0.00007423       0.6741
  0.00007423       0.6741
  0.00007410       0.6729
  0.00007429       0.6746
  0.00007416       0.6734
  0.00007427       0.6744
  0.00007384       0.6705
  0.00007443       0.6759
  0.00007315       0.6642
  0.00007405       0.6724
  0.00007386       0.6707
  0.00007396       0.6716
  0.00007398       0.6717
  0.00007374       0.6696
  0.00007400       0.6720
  0.00007380       0.6701
  0.00007410       0.6729
  0.00007397       0.6717
  0.00007360       0.6683
  0.00007332       0.6657
  0.00007352       0.6676
  0.00007295       0.6624
  0.00007348       0.6672
  0.00007387       0.6708
  0.00007317       0.6644
  0.00007312       0.6639
  0.00007344       0.6668
  0.00007302       0.6630
  0.00007369       0.6692
  0.00007352       0.6676
  0.00007292       0.6621
  0.00007310       0.6638
  0.00007313       0.6641
  0.00007352       0.6676
  0.00007342       0.6667
  0.00007329       0.6655
  0.00007227       0.6562
  0.00007241       0.6575
  0.00007298       0.6626
  0.00007239       0.6574
  0.00007276       0.6606
  0.00007300       0.6629
  0.00007299       0.6628
  0.00007310       0.6637
  0.00007313       0.6641
  0.00007332       0.6657
  0.00007256       0.6589
  0.00007276       0.6606
  0.00007278       0.6608
  0.00007239       0.6574
  0.00007271       0.6603
  0.00007315       0.6642
  0.00007257       0.6590
  0.00007273       0.6604
  0.00007263       0.6595
  0.00007257       0.6590
  0.00007241       0.6575
  0.00007268       0.6599
  0.00007268       0.6599
  0.00007230       0.6565
  0.00007240       0.6574
  0.00007173       0.6514
  0.00007234       0.6569
  0.00007246       0.6579
  0.00007197       0.6535
  0.00007260       0.6592
  0.00007189       0.6528
  0.00007253       0.6586
  0.00007168       0.6509
  0.00007259       0.6592
  0.00007175       0.6515
  0.00007170       0.6510
  0.00007171       0.6512
  0.00007170       0.6511
  0.00007175       0.6516
  0.00007208       0.6545
  0.00007087       0.6435
  0.00007212       0.6549
  0.00007212       0.6549
  0.00007228       0.6563
  0.00007192       0.6531
  0.00007149       0.6492
  0.00007205       0.6542
  0.00007129       0.6474
  0.00007163       0.6505
  0.00007154       0.6496
  0.00007173       0.6513
  0.00007170       0.6510
  0.00007194       0.6532
  0.00007107       0.6454
  0.00007221       0.6557
  0.00007141       0.6484
  0.00007134       0.6478
  0.00007182       0.6521
  0.00007149       0.6492
  0.00007146       0.6489
  0.00007116       0.6461
  0.00007126       0.6471
  0.00007072       0.6421
  0.00007134       0.6478
  0.00007081       0.6430
  0.00007103       0.6450
  0.00007138       0.6481
  0.00007107       0.6454
  0.00007122       0.6467
  0.00007101       0.6448
  0.00007146       0.6488
  0.00007087       0.6435
  0.00007100       0.6447
  0.00007109       0.6456
  0.00007100       0.6447
  0.00007182       0.6521
  0.00007100       0.6447
  0.00007114       0.6459
  0.00007162       0.6503
  0.00007121       0.6467
  0.00007197       0.6535
  0.00007120       0.6465
  0.00007135       0.6479
  0.00007162       0.6503
  0.00007236       0.6570
  0.00007160       0.6502
  0.00007093       0.6441
  0.00007159       0.6501
  0.00007184       0.6523
  0.00007213       0.6550
  0.00007167       0.6508
  0.00007131       0.6476
  0.00007227       0.6563
  0.00007222       0.6557
  0.00007152       0.6494
  0.00007200       0.6538
  0.00007152       0.6494
  0.00007195       0.6533
  0.00007239       0.6573
  0.00007187       0.6526
  0.00007239       0.6573
  0.00007207       0.6544
  0.00007153       0.6496
  0.00007217       0.6554
  0.00007210       0.6547
  0.00007294       0.6623
  0.00007164       0.6505
  0.00007243       0.6577
  0.00007244       0.6578
  0.00007315       0.6642
  0.00007290       0.6620
  0.00007337       0.6662
  0.00007268       0.6600
  0.00007244       0.6577
  0.00007293       0.6623
  0.00007383       0.6704
  0.00007269       0.6601
  0.00007343       0.6668
  0.00007339       0.6664
  0.00007263       0.6595
  0.00007350       0.6674
  0.00007332       0.6658
  0.00007345       0.6670
  0.00007354       0.6677
  0.00007366       0.6688
  0.00007360       0.6683
  0.00007415       0.6733
  0.00007400       0.6719
  0.00007407       0.6726
  0.00007420       0.6738
  0.00007407       0.6726
  0.00007447       0.6762
  0.00007485       0.6797
  0.00007470       0.6783
  0.00007479       0.6791
  0.00007410       0.6729
  0.00007484       0.6795
  0.00007411       0.6730
  0.00007494       0.6805
  0.00007420       0.6737
  0.00007479       0.6791
  0.00007506       0.6816
  0.00007499       0.6809
  0.00007486       0.6797
  0.00007511       0.6820
  0.00007478       0.6790
  0.00007613       0.6913
  0.00007515       0.6824
  0.00007607       0.6907
  0.00007593       0.6895
  0.00007562       0.6867
  0.00007599       0.6900
  0.00007597       0.6898
  0.00007626       0.6924
  0.00007659       0.6955
  0.00007733       0.7022
  0.00007704       0.6996
  0.00007753       0.7040
  0.00007790       0.7073
  0.00007789       0.7073
  0.00007830       0.7110
  0.00007821       0.7102
  0.00007828       0.7108
  0.00007938       0.7208
  0.00007980       0.7246
  0.00007927       0.7198
  0.00008028       0.7290
  0.00008112       0.7366
  0.00008184       0.7432
  0.00008207       0.7452
  0.00008270       0.7510
  0.00008328       0.7562
  0.00008408       0.7635
  0.00008430       0.7655
  0.00008526       0.7742
  0.00008516       0.7733
  0.00008652       0.7856
  0.00008674       0.7876
  0.00008813       0.8002
  0.00008867       0.8051
  0.00008951       0.8128
  0.00009036       0.8205
  0.00009100       0.8263
  0.00009087       0.8252
  0.00009141       0.8301
  0.00009213       0.8366
  0.00009308       0.8452
  0.00009376       0.8513
  0.00009477       0.8606
  0.00009544       0.8666
  0.00009615       0.8731
  0.00009702       0.8810
  0.00009713       0.8820
  0.00009806       0.8904
  0.00009930       0.9017
  0.00009952       0.9037
  0.00010038       0.9115
  0.00010157       0.9223
  0.00010202       0.9264
  0.00010333       0.9382
  0.00010377       0.9423
  0.00010429       0.9470
  0.00010490       0.9525
  0.00010585       0.9611
  0.00010668       0.9687
  0.00010757       0.9768
  0.00011070       1.0052
  0.00011063       1.0046
  0.00011145       1.0120
  0.00011235       1.0202
  0.00011304       1.0264
  0.00011368       1.0323
  0.00011450       1.0397
  0.00011503       1.0445
  0.00011633       1.0563
  0.00011689       1.0614
  0.00011738       1.0658
  0.00011813       1.0727
  0.00011918       1.0822
  0.00011968       1.0867
  0.00012090       1.0978
  0.00012135       1.1019
  0.00012446       1.1302
  0.00012512       1.1362
  0.00012625       1.1464
  0.00012668       1.1503
  0.00012727       1.1557
  0.00012837       1.1656
  0.00012888       1.1703
  0.00012955       1.1764
  0.00013057       1.1857
  0.00013087       1.1883
  0.00013250       1.2031
  0.00013295       1.2072
  0.00013442       1.2206
  0.00013415       1.2181
  0.00013560       1.2313
  0.00013632       1.2378
  0.00013707       1.2447
  0.00013726       1.2464
  0.00013822       1.2551
  0.00013870       1.2594
  0.00014058       1.2765
  0.00014067       1.2773
  0.00014122       1.2824
  0.00014206       1.2900
  0.00014326       1.3009
  0.00014372       1.3050
  0.00014480       1.3148
  0.00014566       1.3227
  0.00014587       1.3246
  0.00014700       1.3348
  0.00014743       1.3387
  0.00014828       1.3464
  0.00014893       1.3523
  0.00014973       1.3596
  0.00015062       1.3677
  0.00015161       1.3767
  0.00015209       1.3811
  0.00015521       1.4094
  0.00015608       1.4172
  0.00015706       1.4261
  0.00015792       1.4339
  0.00015870       1.4411
  0.00015902       1.4440
  0.00016017       1.4544
  0.00016079       1.4600
  0.00016176       1.4688
  0.00016245       1.4751
  0.00016274       1.4777
  0.00016407       1.4898
  0.00016525       1.5005
  0.00016604       1.5077
  0.00016639       1.5109
  0.00016765       1.5223
  0.00016820       1.5273
  0.00017075       1.5504
  0.00017441       1.5837
  0.00017553       1.5939
  0.00017554       1.5940
  0.00017719       1.6090
  0.00017794       1.6157
  0.00017899       1.6253
  0.00017936       1.6287
  0.00018132       1.6464
  0.00018127       1.6460
  0.00018122       1.6455
  0.00018266       1.6586
  0.00018577       1.6868
  0.00018612       1.6900
  0.00018622       1.6910
  0.00018751       1.7026
  0.00018832       1.7100
  0.00018890       1.7153
  0.00018937       1.7196
  0.00018961       1.7217
  0.00019102       1.7345
  0.00019101       1.7345
  0.00019281       1.7508
  0.00019309       1.7533
  0.00019422       1.7636
  0.00019421       1.7635
  0.00019494       1.7701
  0.00019622       1.7817
  0.00019647       1.7840
  0.00019769       1.7951
  0.00019860       1.8034
  0.00019892       1.8062
  0.00020016       1.8175
  0.00020120       1.8269
  0.00020213       1.8354
  0.00020198       1.8341
  0.00020287       1.8421
  0.00020350       1.8479
  0.00020427       1.8548
  0.00020474       1.8591
  0.00020572       1.8680
  0.00020643       1.8744
  0.00020764       1.8854
  0.00020788       1.8877
  0.00020819       1.8904
  0.00020945       1.9019
  0.00021033       1.9099
  0.00021098       1.9158
  0.00021512       1.9533
  0.00021540       1.9559
  0.00021662       1.9670
  0.00021720       1.9722
  0.00021802       1.9797
  0.00021864       1.9853
  0.00021960       1.9940
  0.00021959       1.9940
  0.00022058       2.0029
  0.00022081       2.0050
  0.00022190       2.0149
  0.00022214       2.0171
  0.00022276       2.0227
  0.00022402       2.0342
  0.00022428       2.0366
  0.00022535       2.0462
  0.00022967       2.0855
  0.00023025       2.0907
  0.00023122       2.0996
  0.00023240       2.1103
  0.00023334       2.1188
  0.00023399       2.1247
  0.00023490       2.1330
  0.00023620       2.1448
  0.00023633       2.1459
  0.00023760       2.1575
  0.00023902       2.1703
  0.00023926       2.1725
  0.00024070       2.1856
  0.00024151       2.1930
  0.00024288       2.2054
  0.00024352       2.2112
  0.00024438       2.2191
  0.00024815       2.2533
  0.00024893       2.2604
  0.00025019       2.2718
  0.00025088       2.2781
  0.00025202       2.2885
  0.00025353       2.3022
  0.00025415       2.3078
  0.00025495       2.3151
  0.00025640       2.3282
  0.00025723       2.3357
  0.00025780       2.3409
  0.00025914       2.3531
  0.00026049       2.3654
  0.00026089       2.3690
  0.00026205       2.3795
  0.00026283       2.3866
  0.00026453       2.4020
  0.00026528       2.4089
  0.00026601       2.4155
  0.00026719       2.4262
  0.00026796       2.4332
  0.00026928       2.4452
  0.00027090       2.4599
  0.00027180       2.4680
  0.00027314       2.4802
  0.00027415       2.4893
  0.00027494       2.4966
  0.00027635       2.5094
  0.00027678       2.5133
  0.00027810       2.5252
  0.00027956       2.5385
  0.00028078       2.5496
  0.00028193       2.5601
  0.00028281       2.5680
  0.00028375       2.5766
  0.00028490       2.5870
  0.00028602       2.5971
  0.00028669       2.6032
  0.00028851       2.6198
  0.00028953       2.6290
  0.00029087       2.6412
  0.00029194       2.6510
  0.00029252       2.6562
  0.00029389       2.6686
  0.00029524       2.6809
  0.00029641       2.6915
  0.00029723       2.6990
  0.00029850       2.7105
  0.00029966       2.7210
  0.00030066       2.7301
  0.00030227       2.7448
  0.00030279       2.7494
  0.00030413       2.7616
  0.00030584       2.7771
  0.00030641       2.7823
  0.00030776       2.7946
  0.00030860       2.8022
  0.00030996       2.8145
  0.00031116       2.8254
  0.00031226       2.8354
  0.00031348       2.8465
  0.00031484       2.8589
  0.00031609       2.8702
  0.00031706       2.8790
  0.00031833       2.8905
  0.00031959       2.9020
  0.00032082       2.9131
  0.00032205       2.9243
  0.00032337       2.9363
  0.00032431       2.9449
  0.00032567       2.9572
  0.00032995       2.9960
  0.00033086       3.0044
  0.00033251       3.0193
  0.00033366       3.0298
  0.00033536       3.0452
  0.00033590       3.0501
  0.00033760       3.0655
  0.00033867       3.0753
  0.00033946       3.0824
  0.00034081       3.0947
  0.00034196       3.1051
  0.00034312       3.1156
  0.00034402       3.1238
  0.00034540       3.1363
  0.00034633       3.1448
  0.00034735       3.1541
  0.00034876       3.1668
  0.00034981       3.1764
  0.00035106       3.1877
  0.00035180       3.1945
  0.00035347       3.2096
  0.00035451       3.2191
  0.00035554       3.2284
  0.00035658       3.2379
  0.00035757       3.2468
  0.00035893       3.2592
  0.00035978       3.2669
  0.00036108       3.2787
  0.00036230       3.2898
  0.00036376       3.3030
  0.00036485       3.3130
  0.00036611       3.3244
  0.00036738       3.3359
  0.00036829       3.3442
  0.00036952       3.3553
  0.00037044       3.3637
  0.00037145       3.3729
  0.00037676       3.4212
  0.00037878       3.4395
  0.00037882       3.4398
  0.00038080       3.4578
  0.00038155       3.4646
  0.00038271       3.4751
  0.00038328       3.4803
  0.00038845       3.5273
  0.00038979       3.5394
  0.00039083       3.5489
  0.00039200       3.5595
  0.00039295       3.5681
  0.00039431       3.5804
  0.00039564       3.5925
  0.00039647       3.6000
  0.00039832       3.6169
  0.00039968       3.6293
  0.00040073       3.6387
  0.00040166       3.6472
  0.00040362       3.6650
  0.00040398       3.6683
  0.00040548       3.6819
  0.00040717       3.6973
  0.00040757       3.7009
  0.00040962       3.7195
  0.00041088       3.7309
  0.00041215       3.7425
  0.00041347       3.7544
  0.00041426       3.7616
  0.00041575       3.7751
  0.00041729       3.7891
  0.00041862       3.8012
  0.00041961       3.8102
  0.00042085       3.8215
  0.00042217       3.8335
  0.00042275       3.8387
  0.00042450       3.8546
  0.00042594       3.8677
  0.00042704       3.8777
  0.00042866       3.8924
  0.00042995       3.9041
  0.00043030       3.9073
  0.00043131       3.9165
  0.00043298       3.9316
  0.00043409       3.9417
  0.00043530       3.9527
  0.00043636       3.9623
  0.00043794       3.9766
  0.00043953       3.9911
  0.00044082       4.0028
  0.00044231       4.0163
  0.00044313       4.0238
  0.00044427       4.0341
  0.00044618       4.0515
  0.00044736       4.0622
  0.00044873       4.0747
  0.00044969       4.0834
  0.00045068       4.0923
  0.00045188       4.1032
  0.00045304       4.1137
  0.00045476       4.1294
  0.00045598       4.1404
  0.00045724       4.1519
  0.00045818       4.1605
  0.00045908       4.1686
  0.00046082       4.1844
  0.00046180       4.1933
  0.00046363       4.2099
  0.00046440       4.2169
  0.00046620       4.2333
  0.00046667       4.2375
  0.00046826       4.2519
  0.00046924       4.2608
  0.00047052       4.2724
  0.00047178       4.2839
  0.00047320       4.2968
  0.00047461       4.3096
  0.00047551       4.3178
  0.00047631       4.3251
  0.00047781       4.3387
  0.00047887       4.3483
  0.00048090       4.3668
  0.00048134       4.3707
  0.00048339       4.3894
  0.00048479       4.4020
  0.00048612       4.4141
  0.00048672       4.4196
  0.00048875       4.4380
  0.00048951       4.4450
  0.00049047       4.4537
  0.00049189       4.4666
  0.00049326       4.4790
  0.00049515       4.4961
  0.00049615       4.5052
  0.00049676       4.5108
  0.00049844       4.5260
  0.00049956       4.5362
  0.00050112       4.5503
  0.00050254       4.5632
  0.00050371       4.5739
  0.00050499       4.5855
  0.00050583       4.5931
  0.00050724       4.6059
  0.00050814       4.6141
  0.00050990       4.6301
  0.00051103       4.6403
  0.00051264       4.6549
  0.00051446       4.6714
  0.00051537       4.6798
  0.00051688       4.6934
  0.00051804       4.7040
  0.00051922       4.7147
  0.00052120       4.7327
  0.00052233       4.7429
  0.00052354       4.7539
  0.00053263       4.8365
  0.00053402       4.8491
  0.00053562       4.8636
  0.00053699       4.8761
  0.00054285       4.9293
  0.00054402       4.9399
  0.00054562       4.9545
  0.00054733       4.9699
  0.00054855       4.9810
  0.00055038       4.9976
  0.00055172       5.0098
  0.00055262       5.0180
  0.00055407       5.0311
  0.00055530       5.0423
  0.00055645       5.0528
  0.00055768       5.0639
  0.00055841       5.0706
  0.00056031       5.0878
  0.00056127       5.0965
  0.00056170       5.1004
  0.00056329       5.1148
  0.00056432       5.1242
  0.00056504       5.1308
  0.00056633       5.1424
  0.00056677       5.1464
  0.00056876       5.1646
  0.00056953       5.1715
  0.00057104       5.1852
  0.00057233       5.1970
  0.00057329       5.2057
  0.00057545       5.2253
  0.00057622       5.2322
  0.00057818       5.2500
  0.00057979       5.2647
  0.00058106       5.2762
  0.00058276       5.2917
  0.00058429       5.3055
  0.00058625       5.3233
  0.00058742       5.3340
  0.00058934       5.3514
  0.00059049       5.3618
  0.00059205       5.3760
  0.00059353       5.3894
  0.00059427       5.3962
  0.00059617       5.4134
  0.00059721       5.4229
  0.00059952       5.4438
  0.00060064       5.4540
  0.00060263       5.4721
  0.00060390       5.4836
  0.00060449       5.4890
  0.00060693       5.5111
  0.00060870       5.5272
  0.00060982       5.5374
  0.00061167       5.5542
  0.00061211       5.5581
  0.00061470       5.5817
  0.00061596       5.5931
  0.00061778       5.6096
  0.00061882       5.6191
  0.00061969       5.6270
  0.00062174       5.6456
  0.00062239       5.6515
  0.00062439       5.6697
  0.00062609       5.6851
  0.00062808       5.7032
  0.00062959       5.7169
  0.00063098       5.7295
  0.00063182       5.7372
  0.00063379       5.7550
  0.00063581       5.7734
  0.00063670       5.7814
  0.00063797       5.7930
  0.00063982       5.8098
  0.00064104       5.8208
  0.00064261       5.8351
  0.00064400       5.8477
  0.00064524       5.8590
  0.00064773       5.8816
  0.00064883       5.8916
  0.00065028       5.9048
  0.00065583       5.9551
  0.00065824       5.9770
  0.00065899       5.9839
  0.00066046       5.9972
  0.00066222       6.0132
  0.00066347       6.0246
  0.00066525       6.0407
  0.00066661       6.0530
  0.00066771       6.0630
  0.00066914       6.0761
  0.00067120       6.0948
  0.00067257       6.1071
  0.00067415       6.1215
  0.00067599       6.1382
  0.00067766       6.1534
  0.00067936       6.1688
  0.00068084       6.1823
  0.00068221       6.1947
  0.00068426       6.2133
  0.00068539       6.2236
  0.00068699       6.2381
  0.00068811       6.2483
  0.00069059       6.2708
  0.00069175       6.2813
  0.00069316       6.2941
  0.00069481       6.3091
  0.00069594       6.3194
  0.00069782       6.3364
  0.00069969       6.3534
  0.00070153       6.3701
  0.00070255       6.3794
  0.00070429       6.3952
  0.00071010       6.4479
  0.00071205       6.4657
  0.00071333       6.4773
  0.00071486       6.4912
  0.00071700       6.5106
  0.00071794       6.5191
  0.00071932       6.5317
  0.00072083       6.5454
  0.00072273       6.5626
  0.00072433       6.5772
  0.00072581       6.5906
  0.00072709       6.6022
  0.00072871       6.6169
  0.00073089       6.6367
  0.00073213       6.6480
  0.00073438       6.6684
  0.00073602       6.6833
  0.00073744       6.6962
  0.00073872       6.7078
  0.00074110       6.7294
  0.00074255       6.7426
  0.00074439       6.7594
  0.00074566       6.7709
  0.00074745       6.7871
  0.00074933       6.8042
  0.00075068       6.8165
  0.00075301       6.8376
  0.00075477       6.8535
  0.00075638       6.8682
  0.00075759       6.8791
  0.00075957       6.8972
  0.00076153       6.9149
  0.00076339       6.9318
  0.00076505       6.9470
  0.00076745       6.9687
  0.00076847       6.9780
  0.00077092       7.0002
  0.00077248       7.0144
  0.00077405       7.0286
  0.00077600       7.0464
  0.00077732       7.0583
  0.00078011       7.0836
  0.00078165       7.0976
  0.00078324       7.1121
  0.00078594       7.1366
  0.00078721       7.1482
  0.00078837       7.1587
  0.00079037       7.1768
  0.00079195       7.1912
  0.00079482       7.2173
  0.00079643       7.2319
  0.00079793       7.2454
  0.00080065       7.2702
  0.00080147       7.2776
  0.00080331       7.2944
  0.00080589       7.3178
  0.00080707       7.3285
  0.00080898       7.3458
  0.00081119       7.3659
  0.00081301       7.3824
  0.00081510       7.4014
  0.00082227       7.4665
  0.00082414       7.4835
  0.00082625       7.5027
  0.00082843       7.5224
  0.00083050       7.5412
  0.00083309       7.5648
  0.00083452       7.5778
  0.00083651       7.5958
  0.00083847       7.6136
  0.00084022       7.6295
  0.00084254       7.6506
  0.00084450       7.6684
  0.00084705       7.6915
  0.00084846       7.7043
  0.00085029       7.7209
  0.00085282       7.7439
  0.00085455       7.7596
  0.00085667       7.7788
  0.00085820       7.7927
  0.00086054       7.8140
  0.00086228       7.8298
  0.00086434       7.8485
  0.00086635       7.8668
  0.00086818       7.8834
  0.00087025       7.9022
  0.00087226       7.9204
  0.00087367       7.9332
  0.00087620       7.9562
  0.00087739       7.9670
  0.00087993       7.9900
  0.00088232       8.0118
  0.00088346       8.0221
  0.00088559       8.0414
  0.00088748       8.0586
  0.00089002       8.0817
  0.00089217       8.1013
  0.00089372       8.1153
  0.00089614       8.1373
  0.00089824       8.1563
  0.00090016       8.1738
  0.00090277       8.1975
  0.00090411       8.2096
  0.00090628       8.2293
  0.00090881       8.2523
  0.00091051       8.2677
  0.00091198       8.2811
  0.00091448       8.3038
  0.00091638       8.3210
  0.00091805       8.3362
  0.00092071       8.3604
  0.00092210       8.3730
  0.00092557       8.3903
  0.00092784       8.4072
  0.00093801       8.4617
  0.00094105       8.4841
  0.00094456       8.5009
  0.00094786       8.5202
  0.00095139       8.5367
  0.00095461       8.5569
  0.00095744       8.5819
  0.00096064       8.6023
  0.00096321       8.6156
  0.00096693       8.6299
  0.00097015       8.6501
  0.00097340       8.6700
  0.00097643       8.6925
  0.00098683       8.7444
  0.00099519       8.8059
  0.00100561       8.8575
  0.00101895       8.9330
  0.00103348       9.0384
  0.00103722       9.0523
  0.00104143       9.0754
  0.00104492       9.0924
  0.00104832       9.1105
  0.00105145       9.1318
  0.00105617       9.1488
  0.00105877       9.1764
  0.00106392       9.1882
  0.00106701       9.2101
  0.00107112       9.2343
  0.00107411       9.2574
  0.00107747       9.2759
  0.00108197       9.2955
  0.00108542       9.3129
  0.00108843       9.3357
  0.00109310       9.3533
  0.00109639       9.3727
  0.00109950       9.3943
  0.00110361       9.4186
  0.00110684       9.4387
  0.00111128       9.4590
  0.00111449       9.4793
  0.00111935       9.4946
  0.00112195       9.5223
  0.00112673       9.5385
  0.00113104       9.5604
  0.00113463       9.5763
  0.00113875       9.6004
  0.00114372       9.6144
  0.00114784       9.6385
  0.00115184       9.6641
  0.00115690       9.6770
  0.00116116       9.6995
  0.00116537       9.7226
  0.00117012       9.7391
  0.00117399       9.7663
  0.00117875       9.7828
  0.00118296       9.8058
  0.00118770       9.8226
  0.00119229       9.8412
  0.00119677       9.8610
  0.00120111       9.8826
  0.00120405       9.9062
  0.00120865       9.9245
  0.00121320       9.9435
  0.00121750       9.9655
  0.00122071       9.9858
  0.00122538      10.0034
  0.00122976      10.0245
  0.00123562      10.0486
  0.00123876      10.0732
  0.00124382      10.0881
  0.00124852      10.1081
  0.00125297      10.1316
  0.00125765      10.1518
  0.00126214      10.1747
  0.00126567      10.1939
  0.00127007      10.2179
  0.00127438      10.2433
  0.00127957      10.2565
  0.00128284      10.2793
  0.00128753      10.2994
  0.00129197      10.3231
  0.00129545      10.3429
  0.00130035      10.3600
  0.00130351      10.3843
  0.00130800      10.4073
  0.00131142      10.4280
  0.00131612      10.4479
  0.00131930      10.4720
  0.00132385      10.4941
  0.00132727      10.5147
  0.00133053      10.5377
  0.00133529      10.5568
  0.00133874      10.5771
  0.00134183      10.6024
  0.00134674      10.6195
  0.00135005      10.6417
  0.00135443      10.6661
  0.00135793      10.6856
  0.00136247      10.7079
  0.00136619      10.7244
  0.00137056      10.7489
  0.00137374      10.7731
  0.00137867      10.7898
  0.00138313      10.8130
  0.00138671      10.8315
  0.00139136      10.8522
  0.00139470      10.8741
  0.00139963      10.8908
  0.00140418      10.9129
  0.00140769      10.9323
  0.00141240      10.9521
  0.00141552      10.9770
  0.00143155      11.0612
  0.00143643      11.0787
  0.00143986      11.0993
  0.00144324      11.1205
  0.00144775      11.1432
  0.00145122      11.1632
  0.00145551      11.1889
  0.00147036      11.2725
  0.00147537      11.2881
  0.00147943      11.3341
  0.00148624      11.3589
  0.00149061      11.3834
  0.00149398      11.4048
  0.00149852      11.4270
  0.00150205      11.4462
  0.00150562      11.4647
  0.00150983      11.4915
  0.00151321      11.5128
  0.00151668      11.5329
  0.00152095      11.5587
  0.00152452      11.5774
  0.00152767      11.6019
  0.00153085      11.6259
  0.00153543      11.6475
  0.00153860      11.6717
  0.00154147      11.7001
  0.00154670      11.7207
  0.00155008      11.7448
  0.00155348      11.7686
  0.00155690      11.7921
  0.00156082      11.8077
  0.00156405      11.8343
  0.00156715      11.8629
  0.00157078      11.8831
  0.00157414      11.9075
  0.00157771      11.9287
  0.00158139      11.9482
  0.00158471      11.9732
  0.00158834      11.9934
  0.00159158      12.0197
  0.00159544      12.0364
  0.00160695      12.1064
  0.00161036      12.1302
  0.00161426      12.1462
  0.00161739      12.1742
  0.00161949      12.1992
  0.00162310      12.2197
  0.00162789      12.2409
  0.00163134      12.2641
  0.00163338      12.2900
  0.00163669      12.3153
  0.00164000      12.3405
  0.00164348      12.3630
  0.00164668      12.3901
  0.00165026      12.4111
  0.00165396      12.4301
  0.00165593      12.4571
  0.00165933      12.4811
  0.00166273      12.5048
  0.00166644      12.5238
  0.00166836      12.5516
  0.00167181      12.5747
  0.00167519      12.5988
  0.00167862      12.6221
  0.00168217      12.6436
  0.00168539      12.6703
  0.00168889      12.6925
  0.00169094      12.7183
  0.00169439      12.7414
  0.00169756      12.7689
  0.00170102      12.7917
  0.00170418      12.8193
  0.00170792      12.8378
  0.00171117      12.8640
  0.00171454      12.8883
  0.00171793      12.9123
  0.00172465      12.9613
  0.00173719      13.0540
  0.00174029      13.0826
  0.00174412      13.0996
  0.00174685      13.1340
  0.00174937      13.1523
  0.00175251      13.1803
  0.00175656      13.1939
  0.00175792      13.2306
  0.00176195      13.2444
  0.00176514      13.2715
  0.00176701      13.3003
  0.00177048      13.3229
  0.00177373      13.3492
  0.00177606      13.3705
  0.00177936      13.4015
  0.00178335      13.4174
  0.00178661      13.4463
  0.00179034      13.4668
  0.00179372      13.4935
  0.00179708      13.5205
  0.00179906      13.5501
  0.00180289      13.5690
  0.00180595      13.6013
  0.00180941      13.6266
  0.00181325      13.6452
  0.00181666      13.6713
  0.00181885      13.6974
  0.00182224      13.7239
  0.00182618      13.7408
  0.00182920      13.7737
  0.00183283      13.7960
  0.00183605      13.8256
  0.00183845      13.8479
  0.00184197      13.8721
  0.00184535      13.8989
  0.00184901      13.9206
  0.00185210      13.9523
  0.00185451      13.9746
  0.00185778      14.0031
  0.00185979      14.0324
  0.00186340      14.0550
  0.00186666      14.0839
  0.00186897      14.1076
  0.00187238      14.1340
  0.00187596      14.1571
  0.00187857      14.1758
  0.00188172      14.2064
  0.00188513      14.2327
  0.00188760      14.2537
  0.00189066      14.2860
  0.00189294      14.3105
  0.00189677      14.3294
  0.00190011      14.3566
  0.00190235      14.3818
  0.00190592      14.4052
  0.00190914      14.4347
  0.00191265      14.4590
  0.00191510      14.4805
  0.00191836      14.5094
  0.00192185      14.5340
  0.00192418      14.5577
  0.00192766      14.5826
  0.00193086      14.6124
  0.00193321      14.6357
  0.00193669      14.6606
  0.00194018      14.6853
  0.00194351      14.7129
  0.00194581      14.7371
  0.00194927      14.7623
  0.00195238      14.7937
  0.00195478      14.8160
  0.00196714      14.9216
  0.00196942      14.9462
  0.00197276      14.9735
  0.00197499      14.9988
  0.00197846      15.0239
  0.00198190      15.0496
  0.00198325      15.0771
  0.00198691      15.1001
  0.00199040      15.1260
  0.00199252      15.1547
  0.00199612      15.1787
  0.00199959      15.2050
  0.00200171      15.2337
  0.00200521      15.2594
  0.00200845      15.2900
  0.00201218      15.3116
  0.00201429      15.3405
  0.00201784      15.3654
  0.00202147      15.3889
  0.00202468      15.4200
  0.00202819      15.4456
  0.00203038      15.4729
  0.00203412      15.4944
  0.00203742      15.5238
  0.00204097      15.5488
  0.00204429      15.5780
  0.00204611      15.6120
  0.00205014      15.6281
  0.00205369      15.6530
  0.00205698      15.6827
  0.00205902      15.7128
  0.00206281      15.7333
  0.00206622      15.7608
  0.00206842      15.7879
  0.00207206      15.8111
  0.00207525      15.8428
  0.00207755      15.8680
  0.00208096      15.8955
  0.00208306      15.9244
  0.00208661      15.9495
  0.00209006      15.9761
  0.00209225      16.0036
  0.00209584      16.0277
  0.00209914      16.0572
  0.00210225      16.0901
  0.00210483      16.1103
  0.00210818      16.1390
  0.00211174      16.1636
  0.00211472      16.1990
  0.00211813      16.2265
  0.00212061      16.2486
  0.00212378      16.2804
  0.00212709      16.3096
  0.00213098      16.3283
  0.00213341      16.3512
  0.00213685      16.3782
  0.00213985      16.4133
  0.00214338      16.4384
  0.00214700      16.4621
  0.00215009      16.4954
  0.00215206      16.5267
  0.00215582      16.5479
  0.00215940      16.5722
  0.00216253      16.6048
  0.00216578      16.6352
  0.00216802      16.6616
  0.00217148      16.6882
  0.00217494      16.7148
  0.00217879      16.7453
  0.00218112      16.7705
  0.00218451      16.7988
  0.00218767      16.8313
  0.00219110      16.8588
  0.00219364      16.8800
  0.00219681      16.9123
  0.00220035      16.9378
  0.00220355      16.9696
  0.00220704      16.9959
  0.00220933      17.0219
  0.00221279      17.0487
  0.00221617      17.0772
  0.00222961      17.1924
  0.00223333      17.2145
  0.00223545      17.2436
  0.00223900      17.2690
  0.00224214      17.3017
  0.00224557      17.3293
  0.00224876      17.3613
  0.00225233      17.3862
  0.00225570      17.4148
  0.00225941      17.4370
  0.00226252      17.4705
  0.00226634      17.4908
  0.00226782      17.5318
  0.00227162      17.5524
  0.00227497      17.5814
  0.00227865      17.6043
  0.00228182      17.6366
  0.00228409      17.6629
  0.00228765      17.6879
  0.00229109      17.7153
  0.00229410      17.7505
  0.00229640      17.7763
  0.00229990      17.8024
  0.00230317      17.8329
  0.00230667      17.8590
  0.00230996      17.8891
  0.00231359      17.9131
  0.00231582      17.9400
  0.00231934      17.9659
  0.00232236      18.0010
  0.00232599      18.0248
  0.00232951      18.0506
  0.00233292      18.0785
  0.00233584      18.1154
  0.00233941      18.1404
  0.00234273      18.1699
  0.00234617      18.1973
  0.00234950      18.2266
  0.00235300      18.2527
  0.00235657      18.2777
  0.00235979      18.3090
  0.00236340      18.3333
  0.00236682      18.3608
  0.00237022      18.3891
  0.00237380      18.4176
  0.00237732      18.4454
  0.00238042      18.4815
  0.00238420      18.5039
  0.00238655      18.5306
  0.00238982      18.5633
  0.00239341      18.5896
  0.00239701      18.6156
  0.00240032      18.6475
  0.00240381      18.6760
  0.00240732      18.7039
  0.00241078      18.7328
  0.00241303      18.7613
  0.00241654      18.7892
  0.00243061      18.9003
  0.00243389      18.9328
  0.00243749      18.9588
  0.00244085      18.9898
  0.00244538      19.0218
  0.00244912      19.0452
  0.00245145      19.0721
  0.00245490      19.1013
  0.00245822      19.1330
  0.00246170      19.1615
  0.00246627      19.1927
  0.00246981      19.2201
  0.00247347      19.2450
  0.00247669      19.2787
  0.00248047      19.3012
  0.00248370      19.3347
  0.00248594      19.3634
  0.00249658      19.4450
  0.00249978      19.4791
  0.00250324      19.5081
  0.00250681      19.5349
  0.00251027      19.5638
  0.00251364      19.5944
  0.00251708      19.6238
  0.00252049      19.6536
  0.00252400      19.6815
  0.00252771      19.7056
  0.00254096      19.8330
  0.00254454      19.8595
  0.00254840      19.8804
  0.00255152      19.9161
  0.00255491      19.9464
  0.00255827      19.9773
  0.00256217      19.9975
  0.00256523      20.0343
  0.00256883      20.0605
  0.00257264      20.0824
  0.00257429      20.1182
  0.00258479      20.2046
  0.00258854      20.2284
  0.00259190      20.2599
  0.00259422      20.2879
  0.00259758      20.3196
  0.00260116      20.3468
  0.00260450      20.3788
  0.00260657      20.4117
  0.00261034      20.4350
  0.00261356      20.4697
  0.00261614      20.4922
  0.00261989      20.5159
  0.00262299      20.5527
  0.00262645      20.5825
  0.00262889      20.6079
  0.00263224      20.6397
  0.00263590      20.6653
  0.00263921      20.6979
  0.00264158      20.7247
  0.00264507      20.7537
  0.00264873      20.7793
  0.00265230      20.8066
  0.00265552      20.8412
  0.00265893      20.8718
  0.00266152      20.8941
  0.00266476      20.9282
  0.00266817      20.9590
  0.00267156      20.9901
  0.00267516      21.0168
  0.00267885      21.0417
  0.00268101      21.0728
  0.00268464      21.0989
  0.00268781      21.1346
  0.00269142      21.1611
  0.00269489      21.1905
  0.00269720      21.2186
  0.00270061      21.2491
  0.00270427      21.2747
  0.00270640      21.3065
  0.00271017      21.3297
  0.00271230      21.3616
  0.00271562      21.3941
  0.00271947      21.4156
  0.00272180      21.4433
  0.00272503      21.4776
  0.00272849      21.5073
  0.00273082      21.5348
  0.00273414      21.5673
  0.00273776      21.5937
  0.00274113      21.6252
  0.00274333      21.6554
  0.00274674      21.6861
  0.00275050      21.7097
  0.00275411      21.7363
  0.00275842      21.7744
  0.00276077      21.8033
  0.00276448      21.8291
  0.00276828      21.8532
  0.00277161      21.8875
  0.00277531      21.9135
  0.00277873      21.9460
  0.00278111      21.9741
  0.00278476      22.0014
  0.00278850      22.0267
  0.00279192      22.0589
  0.00279534      22.0913
  0.00279906      22.1170
  0.00280123      22.1497
  0.00280501      22.1743
  0.00280845      22.2062
  0.00281089      22.2330
  0.00281446      22.2619
  0.00281805      22.2906
  0.00282023      22.3230
  0.00282376      22.3531
  0.00282729      22.3828
  0.00283102      22.4083
  0.00283329      22.4390
  0.00283680      22.4694
  0.00284029      22.5000
  0.00284400      22.5260
  0.00284744      22.5578
  0.00285097      22.5877
  0.00285452      22.6171
  0.00285697      22.6440
  0.00286044      22.6751
  0.00286405      22.7032
  0.00286752      22.7345
  0.00287099      22.7657
  0.00287462      22.7935
  0.00287811      22.8242
  0.00288185      22.8494
  0.00288555      22.8757
  0.00288877      22.9123
  0.00289250      22.9379
  0.00289501      22.9631
  0.00289857      22.9923
  0.00290178      23.0293
  0.00290550      23.0550
  0.00290899      23.0858
  0.00291246      23.1169
  0.00291467      23.1489
  0.00291846      23.1730
  0.00292183      23.2065
  0.00292541      23.2351
  0.00292767      23.2660
  0.00293136      23.2924
  0.00293477      23.3249
  0.00293823      23.3563
  0.00294080      23.3804
  0.00294428      23.4113
  0.00294667      23.4418
  0.00295025      23.4709
  0.00295349      23.5072
  0.00295573      23.5386
  0.00295940      23.5655
  0.00296265      23.6016
  0.00296640      23.6269
  0.00296991      23.6572
  0.00297338      23.6885
  0.00297707      23.7151
  0.00298059      23.7453
  0.00298418      23.7740
  0.00298749      23.8089
  0.00299119      23.8351
  0.00299439      23.8723
  0.00299798      23.9010
  0.00300148      23.9318
  0.00300500      23.9619
  0.00300850      23.9926
  0.00301213      24.0204
  0.00301560      24.0517
  0.00301919      24.0805
  0.00302266      24.1119
  0.00302597      24.1467
  0.00302958      24.1748
  0.00303308      24.2056
  0.00303660      24.2357
  0.00304007      24.2671
  0.00304246      24.2952
  0.00304602      24.3246
  0.00304939      24.3580
  0.00305299      24.3866
  0.00305662      24.4144
  0.00306016      24.4441
  0.00306372      24.4736
  0.00306714      24.5060
  0.00307063      24.5368
  0.00307414      24.5672
  0.00307779      24.5947
  0.00307987      24.6296
  0.00308490      24.6535
  0.00308838      24.6848
  0.00309172      24.7190
  0.00309525      24.7489
  0.00309866      24.7816
  0.00310219      24.8116
  0.00310599      24.8357
  0.00310936      24.8691
  0.00311296      24.8978
  0.00311656      24.9261
  0.00311992      24.9600
  0.00312362      24.9863
  0.00312711      25.0171
  0.00312942      25.0469
  0.00313286      25.0789
  0.00313641      25.1084
  0.00314080      25.1429
  0.00314401      25.1795
  0.00314770      25.2058
  0.00315108      25.2387
  0.00315342      25.2677
  0.00315663      25.3042
  0.00316032      25.3305
  0.00316374      25.3626
  0.00316745      25.3884
  0.00317068      25.4246
  0.00317437      25.4509
  0.00317768      25.4853
  0.00318109      25.5177
  0.00318453      25.5493
  0.00318809      25.5783
  0.00319137      25.6135
  0.00319468      25.6479
  0.00319851      25.6712
  0.00320192      25.7034
  0.00320880      25.7667
  0.00322058      25.8568
  0.00322374      25.8944
  0.00322617      25.9214
  0.00323315      25.9826
  0.00324366      26.0735
  0.00324706      26.1061
  0.00325088      26.1295
  0.00325448      26.1577
  0.00325789      26.1899
  0.00326001      26.2235
  0.00326337      26.2569
  0.00326699      26.2847
  0.00327055      26.3139
  0.00327417      26.3416
  0.00327732      26.3794
  0.00328088      26.4086
  0.00328427      26.4414
  0.00328781      26.4708
  0.00329134      26.5006
  0.00329494      26.5288
  0.00329851      26.5576
  0.00330328      26.5871
  0.00330666      26.6200
  0.00330980      26.6580
  0.00331359      26.6822
  0.00331685      26.7178
  0.00332037      26.7478
  0.00332396      26.7761
  0.00332683      26.8102
  0.00333051      26.8386
  0.00333515      26.8727
  0.00333884      26.9008
  0.00334246      26.9304
  0.00334585      26.9652
  0.00334969      26.9897
  0.00335308      27.0245
  0.00335660      27.0565
  0.00336001      27.0908
  0.00336241      27.1203
  0.00336579      27.1554
  0.00336946      27.1838
  0.00337314      27.2121
  0.00337662      27.2448
  0.00338022      27.2749
  0.00338384      27.3044
  0.00338752      27.3326
  0.00339071      27.3721
  0.00339450      27.3979
  0.00339693      27.4265
  0.00340165      27.4590
  0.00340510      27.4925
  0.00340868      27.5231
  0.00341229      27.5529
  0.00341576      27.5859
  0.00341937      27.6156
  0.00342288      27.6477
  0.00342653      27.6767
  0.00342994      27.7109
  0.00343366      27.7382
  0.00343722      27.7693
  0.00344077      27.8003
  0.00344437      27.8304
  0.00344781      27.8642
  0.00345153      27.8914
  0.00345501      27.9243
  0.00345857      27.9552
  0.00346223      27.9838
  0.00346574      28.0161
  0.00346933      28.0463
  0.00347280      28.0794
  0.00347523      28.1080
  0.00347890      28.1364
  0.00348231      28.1708
  0.00348576      28.2044
  0.00348927      28.2365
  0.00349300      28.2636
  0.00349643      28.2974
  0.00350004      28.3272
  0.00350338      28.3633
  0.00350707      28.3912
  0.00351062      28.4225
  0.00351419      28.4531
  0.00351827      28.4811
  0.00352179      28.5132
  0.00352525      28.5468
  0.00352894      28.5753
  0.00353235      28.6099
  0.00353614      28.6360
  0.00353963      28.6687
  0.00354321      28.6996
  0.00354665      28.7337
  0.00355024      28.7643
  0.00355392      28.7928
  0.00356114      28.8530
  0.00357179      28.9476
  0.00357542      28.9771
  0.00357914      29.0047
  0.00358273      29.0354
  0.00358614      29.0701
  0.00358977      29.0997
  0.00359335      29.1306
  0.00359706      29.1584
  0.00360045      29.1936
  0.00360425      29.2193
  0.00360756      29.2565
  0.00361144      29.2802
  0.00361480      29.3161
  0.00361831      29.3487
  0.00362212      29.3740
  0.00362565      29.4060
  0.00363040      29.4382
  0.00363401      29.4684
  0.00363771      29.4964
  0.00364108      29.5320
  0.00364497      29.5556
  0.00364955      29.5918
  0.00365307      29.6240
  0.00365663      29.6553
  0.00366005      29.6897
  0.00366374      29.7180
  0.00366738      29.7475
  0.00367220      29.7781
  0.00367567      29.8114
  0.00367949      29.8366
  0.00368307      29.8674
  0.00368655      29.9005
  0.00369021      29.9297
  0.00369366      29.9634
  0.00369740      29.9905
  0.00370085      30.0243
  0.00370430      30.0583
  0.00370826      30.0803
  0.00371146      30.1199
  0.00371448      30.1463
  0.00371785      30.1838
  0.00372170      30.2096
  0.00372523      30.2431
  0.00372896      30.2717
  0.00373252      30.3047
  0.00373616      30.3354
  0.00373948      30.3742
  0.00374467      30.3970
  0.00374843      30.4250
  0.00375190      30.4600
  0.00375549      30.4923
  0.00375928      30.5193
  0.00376366      30.5621
  0.00376785      30.5796
  0.00377128      30.6155
  0.00377505      30.6432
  0.00377879      30.6717
  0.00378214      30.7098
  0.00378592      30.7371
  0.00378962      30.7665
  0.00379313      30.8007
  0.00379672      30.8326
  0.00380064      30.8567
  0.00380405      30.8933
  0.00380795      30.9176
  0.00381145      30.9521
  0.00381489      30.9878
  0.00381877      31.0128
  0.00382224      31.0478
  0.00382585      31.0793
  0.00382842      31.1063
  0.00383909      31.2052
  0.00384282      31.2337
  0.00384780      31.2620
  0.00385127      31.2969
  0.00385492      31.3276
  0.00385860      31.3574
  0.00386201      31.3940
  0.00386577      31.4220
  0.00386913      31.4597
  0.00387278      31.4902
  0.00387638      31.5219
  0.00387999      31.5535
  0.00388374      31.5818
  0.00388711      31.6192
  0.00389074      31.6504
  0.00389437      31.6814
  0.00389780      31.7174
  0.00390155      31.7457
  0.00390536      31.7725
  0.00390876      31.8090
  0.00391284      31.8395
  0.00391670      31.8647
  0.00392008      31.9011
  0.00392361      31.9343
  0.00392712      31.9678
  0.00393080      31.9971
  0.00393422      32.0328
  0.00393648      32.0668
  0.00394869      32.1566
  0.00395217      32.1907
  0.00395578      32.2217
  0.00395962      32.2473
  0.00396323      32.2786
  0.00396686      32.3092
  0.00397054      32.3386
  0.00397420      32.3683
  0.00397747      32.4078
  0.00398256      32.4328
  0.00398630      32.4607
  0.00398963      32.4986
  0.00399314      32.5320
  0.00399670      32.5643
  0.00400074      32.5850
  0.00400489      32.6327
  0.00400849      32.6640
  0.00401226      32.6914
  0.00401571      32.7556
  0.00403003      32.8536
  0.00403381      32.8805
  0.00403727      32.9152
  0.00404103      32.9428
  0.00405668      33.0676
  0.00406161      33.0965
  0.00406539      33.1234
  0.00407017      33.1559
  0.00407508      33.1852
  0.00410817      33.2744
  0.00411680      33.3029
  0.00412552      33.3585
  0.00414792      33.4391
  0.00415267      33.4725
  0.00415891      33.4994
  0.00416396      33.5253
  0.00416754      33.5571
  0.00417242      33.5870
  0.00417738      33.6153
  0.00418237      33.6428
  0.00418746      33.6678
  0.00419226      33.6998
  0.00419692      33.7352
  0.00420080      33.7598
  0.00420573      33.7887
  0.00421056      33.8198
  0.00421548      33.8490
  0.00422049      33.8759
  0.00422547      33.9036
  0.00423033      33.9343
  0.00423527      33.9628
  0.00423996      33.9974
  0.00424357      34.0286
  0.00424868      34.0530
  0.00425362      34.0818
  0.00425717      34.1143
  0.00426227      34.1391
  0.00426690      34.1751
  0.00427045      34.2077
  0.00427436      34.2317
  0.00427923      34.2618
  0.00428249      34.3013
  0.00428611      34.3322
  0.00429115      34.3585
  0.00429488      34.3868
  0.00429983      34.4151
  0.00430337      34.4480
  0.00430685      34.4821
  0.00431168      34.5134
  0.00431545      34.5407
  0.00431894      34.5746
  0.00432397      34.6011
  0.00432721      34.6410
  0.00433233      34.6654
  0.00433586      34.6983
  0.00434082      34.7266
  0.00434444      34.7575
  0.00434805      34.7886
  0.00435282      34.8213
  0.00435661      34.8481
  0.00436039      34.8750
  0.00436501      34.9114
  0.00436839      34.9480
  0.00437198      34.9796
  0.00437714      35.0030
  0.00438040      35.0423
  0.00438413      35.0707
  0.00438754      35.1066
  0.00439286      35.1260
  0.00439632      35.1607
  0.00439965      35.1986
  0.00440388      35.2149
  0.00440705      35.2564
  0.00441072      35.2862
  0.00441579      35.3116
  0.00441920      35.3476
  0.00442284      35.3778
  0.00442657      35.4063
  0.00443112      35.4442
  0.00443621      35.4691
  0.00444013      35.4929
  0.00444483      35.5271
  0.00444822      35.5636
  0.00445315      35.5924
  0.00445663      35.6266
  0.00446119      35.6645
  0.00446519      35.6863
  0.00446991      35.7202
  0.00447362      35.7489
  0.00447839      35.7814
  0.00448190      35.8149
  0.00448561      35.8438
  0.00449060      35.8711
  0.00449444      35.8968
  0.00449901      35.9342
  0.00450264      35.9648
  0.00450778      35.9886
  0.00451150      36.0171
  0.00451627      36.0499
  0.00451987      36.0813
  0.00452481      36.1099
  0.00452864      36.1357
  0.00453359      36.1640
  0.00453826      36.1993
  0.00454208      36.2253
  0.00454702      36.2540
  0.00455209      36.2795
  0.00455809      36.3121
  0.00456313      36.3382
  0.00456818      36.3643
  0.00457323      36.3903
  0.00457943      36.4181
  0.00458564      36.4457
  0.00459092      36.4662
  0.00459850      36.4905
  0.00460470      36.5183
  0.00461144      36.5332
  0.00461777      36.5579
  0.00462542      36.5804
  0.00463178      36.6044
  0.00463903      36.6365
  0.00464543      36.6595
  0.00465186      36.6818
  0.00465809      36.7090
  0.00466444      36.7333
  0.00467071      36.7594
  0.00467717      36.7809
  0.00468347      36.8064
  0.00468995      36.8276
  0.00469701      36.8641
  0.00470239      36.8824
  0.00470864      36.9089
  0.00471483      36.9371
  0.00472072      36.9723
  0.00472722      36.9930
  0.00473344      37.0204
  0.00473990      37.0419
  0.00474933      37.0512
  0.00477844      37.0300
  0.00480027      37.0361
  0.00481812      37.0492
  0.00483390      37.0533
  0.00484794      37.0697
  0.00486233      37.0778
  0.00487520      37.0927
  0.00488816      37.1056
  0.00490094      37.1228
  0.00491284      37.1317
  0.00492443      37.1481
  0.00493586      37.1682
  0.00494762      37.1804
  0.00495885      37.2053
  0.00497052      37.2196
  0.00498074      37.2395
  0.00499217      37.2595
  0.00500481      37.2800
  0.00501624      37.3001
  0.00502751      37.3241
  0.00503894      37.3442
  0.00504922      37.3626
  0.00505923      37.3872
  0.00506954      37.4048
  0.00507953      37.4301
  0.00508854      37.4493
  0.00509836      37.4786
  0.00510748      37.4954
  0.00511866      37.5215
  0.00512873      37.5447
  0.00513885      37.5670
  0.00514790      37.5853
  0.00515798      37.6084
  0.00516667      37.6353
  0.00517668      37.6601
  0.00518447      37.6793
  0.00519304      37.7091
  0.00520199      37.7299
  0.00521083      37.7532
  0.00521813      37.7841
  0.00522598      37.8019
  0.00523474      37.8270
  0.00524227      37.8525
  0.00525108      37.8766
  0.00526001      37.8978
  0.00526993      37.9248
  0.00527905      37.9414
  0.00528761      37.9716
  0.00529545      37.9894
  0.00530275      38.0203
  0.00531164      38.0424
  0.00531914      38.0685
  0.00532683      38.0901
  0.00533289      38.1213
  0.00534049      38.1451
  0.00534681      38.1699
  0.00535312      38.1951
  0.00536083      38.2163
  0.00536686      38.2483
  0.00537464      38.2676
  0.00538057      38.3018
  0.00538699      38.3245
  0.00539425      38.3562
  0.00540062      38.3802
  0.00540832      38.4014
  0.00541575      38.4292
  0.00542313      38.4582
  0.00543045      38.4885
  0.00543702      38.5075
  0.00544461      38.5315
  0.00545075      38.5607
  0.00545700      38.5875
  0.00546331      38.6126
  0.00546971      38.6355
  0.00547601      38.6610
  0.00548205      38.6928
  0.00548838      38.7176
  0.00549467      38.7431
  0.00550110      38.7654
  0.00550715      38.7970
  0.00551340      38.8237
  0.00551994      38.8434
  0.00552634      38.8663
  0.00553257      38.8934
  0.00553900      38.9159
  0.00554530      38.9413
  0.00555162      38.9661
  0.00555774      38.9959
  0.00556427      39.0159
  0.00557337      39.0330
  0.00558226      39.0553
  0.00558990      39.0780
  0.00559717      39.1095
  0.00560518      39.1235
  0.00561165      39.1449
  0.00561906      39.1730
  0.00562556      39.1937
  0.00563209      39.2137
  0.00563983      39.2340
  0.00564612      39.2597
  0.00565401      39.2765
  0.00566037      39.3006
  0.00566790      39.3258
  0.00567595      39.3389
  0.00568333      39.3676
  0.00568946      39.3973
  0.00569717      39.4182
  0.00570498      39.4370
  0.00571252      39.4621
  0.00572033      39.4808
  0.00572799      39.5031
  0.00573581      39.5215
  0.00574235      39.5412
  0.00575002      39.5631
  0.00575793      39.5794
  0.00576685      39.6010
  0.00577460      39.6210
  0.00578260      39.6352
  0.00579049      39.6520
  0.00579929      39.6762
  0.00580838      39.6937
  0.00581771      39.7054
  0.00582716      39.7141
  0.00583617      39.7333
  0.00584675      39.7444
  0.00585618      39.7537
  0.00586567      39.7616
  0.00587377      39.7732
  0.00588301      39.7870
  0.00589241      39.7970
  0.00590192      39.8043
  0.00591148      39.8104
  0.00592097      39.8183
  0.00593206      39.8170
  0.00594375      39.8016
  0.00595808      39.7818
  0.00615314      36.6070
  0.01272022      17.7668
  0.02130425       3.0482
  0.02135999       2.9327
  0.02138208       2.9232
  0.02139652       2.9385
  0.02140437       2.9650
  0.02141134       2.9901
  0.02141719       3.0149
  0.02142462       3.0288
  0.02143074       3.0478
  0.02143390       3.0734
  0.02143846       3.0889
  0.02144201       3.1036
  0.02144621       3.1205
  0.02144875       3.1344
  0.02145463       3.1401
  0.02145892       3.1472
  0.02146833       3.1819
  0.02147118       3.1898
  0.02147199       3.2056
  0.02147420       3.2160
  0.02147887       3.2169
  0.02148097       3.2277
  0.02148230       3.2368
  0.02148412       3.2440
  0.02148817       3.2473
  0.02148935       3.2570
  0.02149214       3.2604
  0.02149388       3.2678
  0.02149632       3.2726
  0.02149870       3.2776
  0.02149950       3.2840
  0.02150199       3.2886
  0.02150378       3.2959
  0.02150592       3.2971
  0.02151006       3.3048
  0.02151506       3.3186
  0.02151961       3.3342
  0.02152213       3.3339
  0.02152387       3.3367
  0.02152492       3.3421
  0.02152588       3.3479
  0.02152879       3.3461
  0.02152905       3.3537
  0.02153053       3.3581
  0.02153290       3.3585
  0.02153561       3.3738
  0.02153917       3.3744
