# Supplementary material for: Size effects on the mechanical behavior and the compressive failure strength of concrete: an extensive dataset
Source: Data Brief. 2020 Nov 2;33:106477. doi: 10.1016/j.dib.2020.106477 (PMC7674298; doi:10.1016/j.dib.2020.106477)
Supplement: Supplementary file 1 [file mmc1.zip › Stress_Strain_Data_DIB/C-40x80-mm/C4-B1-25.txt]

      Strain  Stress(MPa)
  0.00000000       0.0000
  0.00006844       0.2910
  0.00006881       0.2926
  0.00006772       0.2880
  0.00006784       0.2885
  0.00006894       0.2932
  0.00006811       0.2896
  0.00006846       0.2911
  0.00006831       0.2905
  0.00006808       0.2895
  0.00006875       0.2923
  0.00006920       0.2943
  0.00006996       0.2975
  0.00007078       0.3010
  0.00007043       0.2995
  0.00007090       0.3015
  0.00007248       0.3082
  0.00007187       0.3056
  0.00007448       0.3167
  0.00007463       0.3174
  0.00007551       0.3211
  0.00007809       0.3320
  0.00007971       0.3389
  0.00008083       0.3437
  0.00008253       0.3509
  0.00008277       0.3520
  0.00008376       0.3562
  0.00008335       0.3544
  0.00008536       0.3630
  0.00008557       0.3639
  0.00008620       0.3665
  0.00008849       0.3763
  0.00008893       0.3781
  0.00009000       0.3827
  0.00009043       0.3845
  0.00009185       0.3906
  0.00009350       0.3976
  0.00009431       0.4010
  0.00009517       0.4047
  0.00009611       0.4087
  0.00009673       0.4113
  0.00009837       0.4183
  0.00010004       0.4254
  0.00010292       0.4376
  0.00010152       0.4317
  0.00010415       0.4429
  0.00010531       0.4478
  0.00010631       0.4521
  0.00010785       0.4586
  0.00010860       0.4618
  0.00011073       0.4708
  0.00011394       0.4845
  0.00011470       0.4877
  0.00011588       0.4928
  0.00011699       0.4975
  0.00011903       0.5062
  0.00012170       0.5175
  0.00012173       0.5177
  0.00012317       0.5238
  0.00012326       0.5242
  0.00012666       0.5386
  0.00012705       0.5403
  0.00012845       0.5462
  0.00012766       0.5429
  0.00012995       0.5526
  0.00012984       0.5521
  0.00013009       0.5532
  0.00013157       0.5595
  0.00013134       0.5585
  0.00013186       0.5607
  0.00013236       0.5628
  0.00013330       0.5668
  0.00013306       0.5658
  0.00013278       0.5646
  0.00013389       0.5694
  0.00013576       0.5773
  0.00013612       0.5788
  0.00013663       0.5810
  0.00013720       0.5834
  0.00013820       0.5877
  0.00014014       0.5959
  0.00014188       0.6033
  0.00014199       0.6038
  0.00014343       0.6099
  0.00014519       0.6174
  0.00014609       0.6213
  0.00014750       0.6272
  0.00014813       0.6299
  0.00014960       0.6361
  0.00015037       0.6394
  0.00014996       0.6377
  0.00015234       0.6478
  0.00015242       0.6481
  0.00015317       0.6514
  0.00015504       0.6593
  0.00015542       0.6609
  0.00015619       0.6642
  0.00015739       0.6693
  0.00015684       0.6670
  0.00015948       0.6782
  0.00015874       0.6750
  0.00016104       0.6848
  0.00016145       0.6866
  0.00016226       0.6900
  0.00016336       0.6947
  0.00016400       0.6974
  0.00016674       0.7091
  0.00016732       0.7115
  0.00016826       0.7155
  0.00017111       0.7276
  0.00017164       0.7299
  0.00017247       0.7334
  0.00017320       0.7365
  0.00017505       0.7444
  0.00017646       0.7504
  0.00017861       0.7595
  0.00017957       0.7636
  0.00018171       0.7727
  0.00018281       0.7774
  0.00018425       0.7835
  0.00018471       0.7855
  0.00018835       0.8009
  0.00018904       0.8039
  0.00019098       0.8121
  0.00019176       0.8154
  0.00019879       0.8453
  0.00020113       0.8553
  0.00020143       0.8566
  0.00020383       0.8667
  0.00020549       0.8738
  0.00020819       0.8853
  0.00020886       0.8881
  0.00021091       0.8969
  0.00021351       0.9079
  0.00021403       0.9101
  0.00021650       0.9206
  0.00021838       0.9286
  0.00021985       0.9349
  0.00022217       0.9448
  0.00022303       0.9484
  0.00022575       0.9600
  0.00022578       0.9601
  0.00022785       0.9689
  0.00023040       0.9798
  0.00023254       0.9888
  0.00023369       0.9937
  0.00023634       1.0050
  0.00023710       1.0083
  0.00023862       1.0147
  0.00024091       1.0244
  0.00024279       1.0324
  0.00024491       1.0415
  0.00024709       1.0507
  0.00024811       1.0551
  0.00024973       1.0620
  0.00025155       1.0697
  0.00025298       1.0757
  0.00025510       1.0848
  0.00025722       1.0938
  0.00025819       1.0979
  0.00026033       1.1070
  0.00026294       1.1181
  0.00026327       1.1195
  0.00026592       1.1308
  0.00026911       1.1443
  0.00026979       1.1472
  0.00027143       1.1542
  0.00027675       1.1768
  0.00028204       1.1993
  0.00028349       1.2055
  0.00028621       1.2171
  0.00028765       1.2232
  0.00028825       1.2258
  0.00029094       1.2372
  0.00029283       1.2452
  0.00029347       1.2479
  0.00029508       1.2548
  0.00029741       1.2647
  0.00029906       1.2717
  0.00030031       1.2770
  0.00030228       1.2854
  0.00030425       1.2938
  0.00030539       1.2986
  0.00030716       1.3062
  0.00030933       1.3154
  0.00031196       1.3266
  0.00031359       1.3335
  0.00031438       1.3368
  0.00031679       1.3471
  0.00031824       1.3533
  0.00032206       1.3695
  0.00032296       1.3733
  0.00032432       1.3791
  0.00032725       1.3916
  0.00032794       1.3945
  0.00033035       1.4048
  0.00033028       1.4045
  0.00033343       1.4179
  0.00033534       1.4260
  0.00033825       1.4384
  0.00033909       1.4419
  0.00034018       1.4466
  0.00034248       1.4564
  0.00034426       1.4639
  0.00034591       1.4709
  0.00034712       1.4761
  0.00034962       1.4867
  0.00035040       1.4900
  0.00035282       1.5003
  0.00035476       1.5086
  0.00035746       1.5201
  0.00035920       1.5275
  0.00036068       1.5337
  0.00036368       1.5465
  0.00036481       1.5513
  0.00036668       1.5593
  0.00036753       1.5629
  0.00037033       1.5748
  0.00037153       1.5799
  0.00037308       1.5865
  0.00037521       1.5956
  0.00037726       1.6043
  0.00037805       1.6076
  0.00037960       1.6142
  0.00038334       1.6301
  0.00038472       1.6360
  0.00038339       1.6303
  0.00038540       1.6389
  0.00038743       1.6475
  0.00038954       1.6565
  0.00039168       1.6656
  0.00039383       1.6747
  0.00039533       1.6811
  0.00039821       1.6933
  0.00039921       1.6976
  0.00040035       1.7024
  0.00040161       1.7078
  0.00040422       1.7189
  0.00040673       1.7296
  0.00040784       1.7343
  0.00041017       1.7442
  0.00041016       1.7442
  0.00041343       1.7581
  0.00041430       1.7618
  0.00041650       1.7711
  0.00041795       1.7773
  0.00042032       1.7873
  0.00042106       1.7905
  0.00042170       1.7932
  0.00042380       1.8022
  0.00042492       1.8069
  0.00042896       1.8241
  0.00042955       1.8266
  0.00043184       1.8363
  0.00043266       1.8398
  0.00043578       1.8531
  0.00043681       1.8575
  0.00043822       1.8635
  0.00043948       1.8688
  0.00044201       1.8796
  0.00044303       1.8839
  0.00044513       1.8929
  0.00044823       1.9060
  0.00044905       1.9095
  0.00045186       1.9215
  0.00045393       1.9303
  0.00045687       1.9428
  0.00045846       1.9495
  0.00046267       1.9675
  0.00046352       1.9711
  0.00046468       1.9760
  0.00046698       1.9858
  0.00046901       1.9944
  0.00047109       2.0032
  0.00047323       2.0123
  0.00047541       2.0216
  0.00047644       2.0260
  0.00047755       2.0307
  0.00047965       2.0397
  0.00048146       2.0473
  0.00048246       2.0516
  0.00048610       2.0671
  0.00048801       2.0752
  0.00048914       2.0800
  0.00049122       2.0889
  0.00049469       2.1036
  0.00049509       2.1053
  0.00049679       2.1125
  0.00049862       2.1203
  0.00050098       2.1304
  0.00050297       2.1388
  0.00050503       2.1476
  0.00050637       2.1533
  0.00050800       2.1602
  0.00051078       2.1720
  0.00051304       2.1816
  0.00051492       2.1896
  0.00051519       2.1908
  0.00051815       2.2034
  0.00052066       2.2141
  0.00052113       2.2161
  0.00052368       2.2269
  0.00052565       2.2353
  0.00052712       2.2415
  0.00052883       2.2488
  0.00053284       2.2658
  0.00053302       2.2666
  0.00053610       2.2797
  0.00053931       2.2934
  0.00054017       2.2970
  0.00054255       2.3071
  0.00054433       2.3147
  0.00054668       2.3247
  0.00054806       2.3305
  0.00055123       2.3440
  0.00055192       2.3470
  0.00055306       2.3518
  0.00055647       2.3663
  0.00055749       2.3706
  0.00055969       2.3800
  0.00056128       2.3868
  0.00056335       2.3956
  0.00056523       2.4036
  0.00056804       2.4155
  0.00056924       2.4206
  0.00057045       2.4258
  0.00057336       2.4381
  0.00057382       2.4401
  0.00057679       2.4527
  0.00057794       2.4576
  0.00058012       2.4669
  0.00058194       2.4746
  0.00058532       2.4890
  0.00058822       2.5013
  0.00058905       2.5049
  0.00059120       2.5140
  0.00059313       2.5222
  0.00059589       2.5339
  0.00059807       2.5432
  0.00059951       2.5494
  0.00060996       2.5938
  0.00061112       2.5987
  0.00061413       2.6115
  0.00061655       2.6218
  0.00061902       2.6323
  0.00062178       2.6441
  0.00062347       2.6512
  0.00062559       2.6602
  0.00062903       2.6749
  0.00063006       2.6793
  0.00063341       2.6935
  0.00063502       2.7003
  0.00063675       2.7077
  0.00063896       2.7171
  0.00064234       2.7315
  0.00064495       2.7426
  0.00064557       2.7452
  0.00064822       2.7565
  0.00065063       2.7667
  0.00065318       2.7776
  0.00065632       2.7909
  0.00065902       2.8024
  0.00065853       2.8003
  0.00066276       2.8183
  0.00066481       2.8270
  0.00066711       2.8368
  0.00067014       2.8497
  0.00067228       2.8588
  0.00067374       2.8650
  0.00067651       2.8768
  0.00067947       2.8894
  0.00068076       2.8948
  0.00068399       2.9086
  0.00068577       2.9162
  0.00068805       2.9258
  0.00069040       2.9358
  0.00069288       2.9464
  0.00069490       2.9550
  0.00069664       2.9624
  0.00069884       2.9717
  0.00070122       2.9819
  0.00070380       2.9928
  0.00070550       3.0000
  0.00070853       3.0129
  0.00070832       3.0120
  0.00071294       3.0317
  0.00071620       3.0456
  0.00071708       3.0493
  0.00071979       3.0608
  0.00072180       3.0693
  0.00072474       3.0819
  0.00072640       3.0889
  0.00072883       3.0993
  0.00073194       3.1125
  0.00073339       3.1187
  0.00073699       3.1339
  0.00073794       3.1380
  0.00074140       3.1527
  0.00074475       3.1670
  0.00074654       3.1746
  0.00075065       3.1920
  0.00075243       3.1996
  0.00075389       3.2058
  0.00075713       3.2196
  0.00075901       3.2276
  0.00076211       3.2408
  0.00076455       3.2511
  0.00076716       3.2622
  0.00076954       3.2724
  0.00077237       3.2844
  0.00077487       3.2951
  0.00077687       3.3036
  0.00078004       3.3170
  0.00078171       3.3241
  0.00079246       3.3698
  0.00079538       3.3823
  0.00079860       3.3959
  0.00080122       3.4071
  0.00080425       3.4200
  0.00080686       3.4311
  0.00080907       3.4405
  0.00081109       3.4491
  0.00081371       3.4602
  0.00081576       3.4689
  0.00081869       3.4814
  0.00082082       3.4905
  0.00082260       3.4980
  0.00082470       3.5070
  0.00082810       3.5214
  0.00084381       3.5882
  0.00084681       3.6010
  0.00084901       3.6103
  0.00085101       3.6188
  0.00085342       3.6291
  0.00085728       3.6455
  0.00086019       3.6579
  0.00086165       3.6641
  0.00086488       3.6778
  0.00086621       3.6835
  0.00087076       3.7028
  0.00087357       3.7147
  0.00087534       3.7223
  0.00087928       3.7390
  0.00088081       3.7456
  0.00088310       3.7553
  0.00088509       3.7637
  0.00088929       3.7816
  0.00089177       3.7922
  0.00089452       3.8038
  0.00089691       3.8140
  0.00090051       3.8293
  0.00090337       3.8415
  0.00090524       3.8494
  0.00090828       3.8624
  0.00091080       3.8731
  0.00091342       3.8842
  0.00092287       3.9244
  0.00093034       3.9562
  0.00093246       3.9652
  0.00093662       3.9829
  0.00093765       3.9872
  0.00094105       4.0017
  0.00094468       4.0172
  0.00094712       4.0275
  0.00095046       4.0417
  0.00095333       4.0539
  0.00095566       4.0638
  0.00095898       4.0779
  0.00096206       4.0910
  0.00096327       4.0962
  0.00096708       4.1124
  0.00097038       4.1264
  0.00097191       4.1329
  0.00097558       4.1485
  0.00097708       4.1549
  0.00097860       4.1614
  0.00098286       4.1795
  0.00098362       4.1827
  0.00098775       4.2003
  0.00098910       4.2060
  0.00099129       4.2153
  0.00099474       4.2300
  0.00099650       4.2375
  0.00099856       4.2463
  0.00100226       4.2620
  0.00100605       4.2781
  0.00100846       4.2884
  0.00101098       4.2991
  0.00101418       4.3127
  0.00101466       4.3147
  0.00101818       4.3297
  0.00102132       4.3430
  0.00102206       4.3462
  0.00102647       4.3650
  0.00103005       4.3802
  0.00103092       4.3838
  0.00103346       4.3947
  0.00103516       4.4019
  0.00103847       4.4160
  0.00104041       4.4242
  0.00104353       4.4375
  0.00104532       4.4451
  0.00104911       4.4612
  0.00105150       4.4714
  0.00105382       4.4813
  0.00105701       4.4948
  0.00105845       4.5009
  0.00106193       4.5157
  0.00106488       4.5283
  0.00106665       4.5358
  0.00107050       4.5522
  0.00107333       4.5642
  0.00107618       4.5763
  0.00107899       4.5883
  0.00108175       4.6000
  0.00108383       4.6088
  0.00108748       4.6244
  0.00109010       4.6355
  0.00109319       4.6487
  0.00109603       4.6607
  0.00109941       4.6751
  0.00110202       4.6862
  0.00110484       4.6982
  0.00110622       4.7041
  0.00111077       4.7234
  0.00111354       4.7352
  0.00111653       4.7479
  0.00111998       4.7626
  0.00113220       4.8146
  0.00113443       4.8240
  0.00113684       4.8343
  0.00113990       4.8473
  0.00114342       4.8623
  0.00114562       4.8716
  0.00114861       4.8843
  0.00115156       4.8969
  0.00115446       4.9092
  0.00115725       4.9211
  0.00115995       4.9325
  0.00116264       4.9440
  0.00116634       4.9597
  0.00116889       4.9706
  0.00117156       4.9819
  0.00117502       4.9966
  0.00117715       5.0057
  0.00118000       5.0178
  0.00118281       5.0297
  0.00118620       5.0442
  0.00118898       5.0560
  0.00119272       5.0719
  0.00119495       5.0814
  0.00119674       5.0890
  0.00120083       5.1064
  0.00120400       5.1199
  0.00120725       5.1337
  0.00120897       5.1410
  0.00121175       5.1528
  0.00121531       5.1680
  0.00121812       5.1799
  0.00122036       5.1894
  0.00122400       5.2049
  0.00122653       5.2157
  0.00122929       5.2274
  0.00123079       5.2338
  0.00123352       5.2454
  0.00123687       5.2596
  0.00124008       5.2733
  0.00124298       5.2856
  0.00124556       5.2966
  0.00124909       5.3116
  0.00125098       5.3197
  0.00125458       5.3349
  0.00125658       5.3434
  0.00126038       5.3596
  0.00126295       5.3705
  0.00126563       5.3819
  0.00126845       5.3939
  0.00127133       5.4062
  0.00127503       5.4219
  0.00127750       5.4324
  0.00128105       5.4475
  0.00128344       5.4577
  0.00128516       5.4650
  0.00128975       5.4845
  0.00129355       5.5007
  0.00129560       5.5094
  0.00129950       5.5260
  0.00130160       5.5349
  0.00130455       5.5474
  0.00130767       5.5607
  0.00131044       5.5725
  0.00131461       5.5902
  0.00131767       5.6033
  0.00132068       5.6160
  0.00132372       5.6290
  0.00132738       5.6445
  0.00133076       5.6589
  0.00133355       5.6708
  0.00133741       5.6872
  0.00134089       5.7020
  0.00134411       5.7157
  0.00134612       5.7242
  0.00134988       5.7402
  0.00135129       5.7462
  0.00135653       5.7685
  0.00135984       5.7825
  0.00136196       5.7916
  0.00136535       5.8060
  0.00136977       5.8248
  0.00137207       5.8346
  0.00137578       5.8504
  0.00137914       5.8646
  0.00138241       5.8785
  0.00138558       5.8920
  0.00138975       5.9097
  0.00139348       5.9256
  0.00139607       5.9366
  0.00139997       5.9532
  0.00140435       5.9718
  0.00140667       5.9817
  0.00140932       5.9930
  0.00141416       6.0135
  0.00141825       6.0309
  0.00142031       6.0397
  0.00142284       6.0505
  0.00144281       6.1354
  0.00144637       6.1505
  0.00144957       6.1641
  0.00145466       6.1858
  0.00145727       6.1969
  0.00146038       6.2101
  0.00146347       6.2232
  0.00146710       6.2386
  0.00147108       6.2556
  0.00147515       6.2729
  0.00147869       6.2880
  0.00148176       6.3010
  0.00150571       6.4028
  0.00150930       6.4181
  0.00151238       6.4312
  0.00152504       6.4850
  0.00153006       6.5064
  0.00153324       6.5199
  0.00153735       6.5374
  0.00155879       6.6285
  0.00156262       6.6449
  0.00156687       6.6629
  0.00157091       6.6801
  0.00157458       6.6957
  0.00157825       6.7113
  0.00158292       6.7312
  0.00158662       6.7469
  0.00158902       6.7571
  0.00159335       6.7755
  0.00159737       6.7926
  0.00160064       6.8065
  0.00160490       6.8247
  0.00160745       6.8355
  0.00161174       6.8537
  0.00161539       6.8693
  0.00162000       6.8889
  0.00162357       6.9040
  0.00162814       6.9235
  0.00163290       6.9437
  0.00163533       6.9540
  0.00163976       6.9729
  0.00164323       6.9876
  0.00164722       7.0046
  0.00165098       7.0206
  0.00165496       7.0375
  0.00165916       7.0554
  0.00166162       7.0658
  0.00166551       7.0824
  0.00166971       7.1003
  0.00167417       7.1192
  0.00167813       7.1360
  0.00168184       7.1518
  0.00168554       7.1676
  0.00168974       7.1854
  0.00169308       7.1996
  0.00169650       7.2142
  0.00170108       7.2336
  0.00170480       7.2494
  0.00170801       7.2631
  0.00171127       7.2770
  0.00171645       7.2990
  0.00172017       7.3148
  0.00172359       7.3294
  0.00172754       7.3461
  0.00173161       7.3635
  0.00173557       7.3803
  0.00173953       7.3971
  0.00174226       7.4087
  0.00174621       7.4256
  0.00175102       7.4460
  0.00175475       7.4619
  0.00175808       7.4760
  0.00176234       7.4942
  0.00176642       7.5115
  0.00177027       7.5279
  0.00177403       7.5439
  0.00177628       7.5534
  0.00178196       7.5776
  0.00178643       7.5966
  0.00178988       7.6112
  0.00179368       7.6274
  0.00179729       7.6428
  0.00180320       7.6679
  0.00180617       7.6805
  0.00181054       7.6991
  0.00181439       7.7155
  0.00181697       7.7264
  0.00182152       7.7458
  0.00182568       7.7635
  0.00182978       7.7809
  0.00183351       7.7968
  0.00183806       7.8161
  0.00184306       7.8374
  0.00184721       7.8550
  0.00184983       7.8662
  0.00185408       7.8843
  0.00185816       7.9016
  0.00186292       7.9218
  0.00186678       7.9383
  0.00186995       7.9518
  0.00187338       7.9663
  0.00187881       7.9894
  0.00188254       8.0053
  0.00188796       8.0283
  0.00189125       8.0423
  0.00189654       8.0648
  0.00189947       8.0773
  0.00190391       8.0962
  0.00190793       8.1132
  0.00191169       8.1292
  0.00191656       8.1499
  0.00192085       8.1682
  0.00192462       8.1842
  0.00192868       8.2015
  0.00193308       8.2202
  0.00193649       8.2347
  0.00194080       8.2530
  0.00195802       8.3262
  0.00196140       8.3406
  0.00196527       8.3571
  0.00197074       8.3803
  0.00197558       8.3958
  0.00198127       8.4159
  0.00198789       8.4248
  0.00199367       8.4437
  0.00199981       8.4584
  0.00200445       8.4763
  0.00201032       8.4942
  0.00201635       8.5102
  0.00202102       8.5278
  0.00202490       8.5548
  0.00202948       8.5734
  0.00203592       8.5844
  0.00204025       8.6061
  0.00204516       8.6208
  0.00205050       8.6450
  0.00205536       8.6603
  0.00205990       8.6795
  0.00206568       8.6984
  0.00206994       8.7210
  0.00207586       8.7382
  0.00208058       8.7552
  0.00208601       8.7784
  0.00209092       8.7930
  0.00209630       8.8168
  0.00210108       8.8331
  0.00210675       8.8533
  0.00211154       8.8695
  0.00211603       8.8892
  0.00212190       8.9070
  0.00212649       8.9255
  0.00213111       8.9437
  0.00214544       9.0073
  0.00214917       9.0215
  0.00215494       9.0405
  0.00215973       9.0567
  0.00216467       9.0710
  0.00216882       9.0948
  0.00217326       9.1151
  0.00217941       9.1297
  0.00218375       9.1512
  0.00218833       9.1699
  0.00219438       9.1855
  0.00219882       9.2059
  0.00220450       9.2261
  0.00220944       9.2403
  0.00221507       9.2611
  0.00222161       9.2710
  0.00222589       9.2933
  0.00223182       9.3103
  0.00223621       9.3313
  0.00224260       9.3430
  0.00224668       9.3676
  0.00225229       9.3887
  0.00225754       9.3992
  0.00226196       9.4198
  0.00226668       9.4367
  0.00227192       9.4622
  0.00227698       9.4751
  0.00228130       9.4968
  0.00228697       9.5171
  0.00229168       9.5342
  0.00229736       9.5544
  0.00230218       9.5702
  0.00230803       9.5883
  0.00231408       9.6040
  0.00231881       9.6208
  0.00232431       9.6432
  0.00233009       9.6622
  0.00233617       9.6775
  0.00234057       9.6984
  0.00234645       9.7161
  0.00235207       9.7369
  0.00235687       9.7530
  0.00236318       9.7656
  0.00236736       9.7890
  0.00237173       9.8102
  0.00237755       9.8287
  0.00238212       9.8474
  0.00238629       9.8710
  0.00239110       9.8869
  0.00239604       9.9012
  0.00240018       9.9252
  0.00240489       9.9422
  0.00240978       9.9571
  0.00241551       9.9767
  0.00241944      10.0031
  0.00242423      10.0193
  0.00242846      10.0422
  0.00243549      10.0528
  0.00244023      10.0722
  0.00244504      10.0907
  0.00244982      10.1094
  0.00245552      10.1326
  0.00246055      10.1479
  0.00246493      10.1724
  0.00246987      10.1890
  0.00247435      10.2120
  0.00247850      10.2396
  0.00248378      10.2515
  0.00248824      10.2749
  0.00249233      10.2862
  0.00249679      10.3096
  0.00250155      10.3287
  0.00250453      10.3556
  0.00250959      10.3705
  0.00251294      10.3921
  0.00251807      10.4061
  0.00252295      10.4236
  0.00252756      10.4448
  0.00253068      10.4697
  0.00253564      10.4861
  0.00254012      10.5091
  0.00254487      10.5284
  0.00254904      10.5557
  0.00255387      10.5738
  0.00255843      10.5957
  0.00256181      10.6170
  0.00256685      10.6323
  0.00257104      10.6593
  0.00257503      10.6721
  0.00257966      10.6930
  0.00258472      10.7079
  0.00258882      10.7364
  0.00260499      10.8186
  0.00260979      10.8373
  0.00261287      10.8626
  0.00261638      10.8821
  0.00262127      10.8993
  0.00262448      10.9231
  0.00262916      10.9433
  0.00263243      10.9660
  0.00263726      10.9842
  0.00264168      11.0080
  0.00264504      11.0297
  0.00264987      11.0478
  0.00265315      11.0704
  0.00265790      11.0897
  0.00266220      11.1152
  0.00266566      11.1354
  0.00267021      11.1574
  0.00267348      11.1803
  0.00267829      11.1987
  0.00268269      11.2228
  0.00268597      11.2454
  0.00269041      11.2690
  0.00269546      11.2842
  0.00269862      11.3085
  0.00270316      11.3307
  0.00270662      11.3507
  0.00271119      11.3725
  0.00271430      11.3976
  0.00271897      11.4181
  0.00272247      11.4377
  0.00272577      11.4600
  0.00273054      11.4789
  0.00273509      11.5010
  0.00273857      11.5209
  0.00274321      11.5416
  0.00274646      11.5647
  0.00275124      11.5835
  0.00275423      11.6102
  0.00275877      11.6325
  0.00276350      11.6521
  0.00276696      11.6721
  0.00277168      11.6918
  0.00277607      11.7161
  0.00278275      11.7354
  0.00278629      11.7570
  0.00279115      11.7772
  0.00279604      11.7969
  0.00280063      11.8212
  0.00280521      11.8458
  0.00280985      11.8695
  0.00281367      11.8867
  0.00281859      11.9059
  0.00282310      11.9315
  0.00282663      11.9534
  0.00283170      11.9702
  0.00283629      11.9946
  0.00284010      12.0120
  0.00284455      12.0386
  0.00284873      12.0502
  0.00285296      12.0802
  0.00285672      12.0984
  0.00286142      12.1211
  0.00286511      12.1403
  0.00286971      12.1645
  0.00287469      12.1828
  0.00287950      12.2038
  0.00288281      12.2290
  0.00288743      12.2529
  0.00289230      12.2729
  0.00289737      12.2897
  0.00290217      12.3109
  0.00290700      12.3314
  0.00293424      12.4634
  0.00293868      12.4902
  0.00294369      12.5079
  0.00294852      12.5285
  0.00295201      12.5510
  0.00295700      12.5690
  0.00296023      12.5956
  0.00296489      12.6189
  0.00296954      12.6424
  0.00297463      12.6589
  0.00297796      12.6839
  0.00298292      12.7024
  0.00298642      12.7247
  0.00299119      12.7462
  0.00299551      12.7750
  0.00300073      12.7893
  0.00300379      12.8186
  0.00300853      12.8407
  0.00301339      12.8608
  0.00301683      12.8840
  0.00302164      12.9049
  0.00302666      12.9226
  0.00303117      12.9483
  0.00303617      12.9662
  0.00303921      12.9956
  0.00304416      13.0143
  0.00304784      13.0338
  0.00305254      13.0565
  0.00305705      13.0822
  0.00306063      13.1032
  0.00306541      13.1245
  0.00306999      13.1491
  0.00307389      13.1651
  0.00307867      13.1865
  0.00308347      13.2076
  0.00308699      13.2296
  0.00309170      13.2520
  0.00309640      13.2747
  0.00309985      13.2977
  0.00310463      13.3191
  0.00310962      13.3374
  0.00311435      13.3595
  0.00311894      13.3839
  0.00312266      13.4090
  0.00312768      13.4284
  0.00313238      13.4534
  0.00313746      13.4719
  0.00314088      13.4979
  0.00314590      13.5173
  0.00315060      13.5425
  0.00315445      13.5608
  0.00315913      13.5862
  0.00316293      13.6057
  0.00316738      13.6350
  0.00317092      13.6590
  0.00317591      13.6790
  0.00317959      13.7004
  0.00318444      13.7227
  0.00318809      13.7448
  0.00319317      13.7633
  0.00319676      13.7863
  0.00320125      13.8149
  0.00320503      13.8346
  0.00320841      13.8613
  0.00321328      13.8834
  0.00321672      13.9091
  0.00322150      13.9327
  0.00322528      13.9524
  0.00322968      13.9826
  0.00323353      14.0011
  0.00323811      14.0284
  0.00324273      14.0547
  0.00324667      14.0715
  0.00325023      14.0951
  0.00325501      14.1187
  0.00326002      14.1384
  0.00326347      14.1639
  0.00326718      14.1848
  0.00328345      14.2864
  0.00328747      14.3020
  0.00329251      14.3210
  0.00329567      14.3515
  0.00329964      14.3678
  0.00330305      14.3941
  0.00330754      14.4227
  0.00331128      14.4431
  0.00331450      14.4727
  0.00331815      14.4946
  0.00332212      14.5110
  0.00332661      14.5398
  0.00333019      14.5629
  0.00333352      14.5904
  0.00333686      14.6178
  0.00334141      14.6454
  0.00334519      14.6652
  0.00334869      14.6897
  0.00335388      14.7062
  0.00335708      14.7361
  0.00336074      14.7579
  0.00336435      14.7805
  0.00336856      14.8142
  0.00337221      14.8361
  0.00337612      14.8535
  0.00338066      14.8813
  0.00338445      14.9009
  0.00338787      14.9270
  0.00339122      14.9540
  0.00339609      14.9762
  0.00339956      15.0012
  0.00340311      15.0250
  0.00340660      15.0498
  0.00341041      15.0773
  0.00341424      15.0970
  0.00341787      15.1204
  0.00342148      15.1442
  0.00342492      15.1712
  0.00342869      15.1920
  0.00343221      15.2175
  0.00343574      15.2427
  0.00345177      15.3313
  0.00345492      15.3637
  0.00345863      15.3856
  0.00346312      15.4157
  0.00346762      15.4232
  0.00347055      15.4595
  0.00347567      15.4781
  0.00347889      15.5090
  0.00348295      15.5247
  0.00348596      15.5594
  0.00349101      15.5793
  0.00349442      15.6068
  0.00349823      15.6270
  0.00350172      15.6529
  0.00350696      15.6694
  0.00351012      15.7015
  0.00351390      15.7221
  0.00351737      15.7485
  0.00352269      15.7634
  0.00352581      15.7963
  0.00352956      15.8175
  0.00353298      15.8447
  0.00353655      15.8693
  0.00354019      15.8926
  0.00354393      15.9139
  0.00354869      15.9392
  0.00355235      15.9620
  0.00355552      15.9940
  0.00355945      16.0120
  0.00356300      16.0367
  0.00356793      16.0590
  0.00357146      16.0841
  0.00357506      16.1081
  0.00357844      16.1363
  0.00358336      16.1584
  0.00358686      16.1843
  0.00359046      16.2083
  0.00359499      16.2377
  0.00359885      16.2570
  0.00360228      16.2840
  0.00360582      16.3092
  0.00361094      16.3278
  0.00361434      16.3553
  0.00361807      16.3770
  0.00362131      16.4077
  0.00362618      16.4308
  0.00362975      16.4553
  0.00363326      16.4810
  0.00363681      16.5059
  0.00364042      16.5297
  0.00364408      16.5525
  0.00364760      16.5780
  0.00365105      16.6047
  0.00365491      16.6240
  0.00365827      16.6524
  0.00366218      16.6708
  0.00366545      16.7007
  0.00366924      16.7213
  0.00367315      16.7508
  0.00367706      16.7693
  0.00368069      16.7931
  0.00369139      16.8680
  0.00370571      16.9669
  0.00370934      16.9906
  0.00372469      17.0931
  0.00372817      17.1197
  0.00373048      17.1452
  0.00373393      17.1724
  0.00373723      17.2023
  0.00374096      17.2243
  0.00374470      17.2459
  0.00374810      17.2740
  0.00375180      17.2964
  0.00375532      17.3223
  0.00375879      17.3490
  0.00376108      17.3750
  0.00376449      17.4029
  0.00376824      17.4244
  0.00377144      17.4561
  0.00377512      17.4791
  0.00377883      17.5012
  0.00378224      17.5293
  0.00378552      17.5595
  0.00378829      17.5765
  0.00379156      17.6069
  0.00379523      17.6300
  0.00379854      17.6596
  0.00380201      17.6865
  0.00380585      17.7064
  0.00380890      17.7409
  0.00381266      17.7623
  0.00381603      17.7908
  0.00381959      17.8160
  0.00382321      17.8399
  0.00382681      17.8643
  0.00383045      17.8879
  0.00383275      17.9136
  0.00383602      17.9441
  0.00383937      17.9731
  0.00384342      17.9891
  0.00384662      18.0207
  0.00385049      18.0402
  0.00385376      18.0706
  0.00385701      18.1015
  0.00386065      18.1251
  0.00386433      18.1480
  0.00386656      18.1749
  0.00387011      18.2002
  0.00387371      18.2246
  0.00387727      18.2495
  0.00388078      18.2756
  0.00388429      18.3017
  0.00388795      18.3248
  0.00389007      18.3538
  0.00389357      18.3801
  0.00389702      18.4072
  0.00390081      18.4331
  0.00390473      18.4528
  0.00390785      18.4885
  0.00391161      18.5114
  0.00391520      18.5377
  0.00391876      18.5646
  0.00392259      18.5861
  0.00392605      18.6150
  0.00392978      18.6385
  0.00393332      18.6658
  0.00393691      18.6921
  0.00394053      18.7179
  0.00394284      18.7454
  0.00394648      18.7706
  0.00394998      18.7988
  0.00395335      18.8295
  0.00395732      18.8482
  0.00396047      18.8833
  0.00396407      18.9094
  0.00396785      18.9320
  0.00396998      18.9629
  0.00397371      18.9864
  0.00397732      19.0123
  0.00397958      19.0407
  0.00398294      19.0717
  0.00398678      19.0929
  0.00399014      19.1240
  0.00399252      19.1499
  0.00399648      19.1687
  0.00399965      19.2036
  0.00401303      19.3038
  0.00401660      19.3305
  0.00402015      19.3576
  0.00402251      19.3839
  0.00402613      19.4098
  0.00402991      19.4324
  0.00403321      19.4645
  0.00403708      19.4851
  0.00404046      19.5157
  0.00404305      19.5373
  0.00404644      19.5677
  0.00404989      19.5969
  0.00405356      19.6216
  0.00405722      19.6464
  0.00406070      19.6749
  0.00406444      19.6982
  0.00406650      19.7307
  0.00407021      19.7546
  0.00407359      19.7851
  0.00407718      19.8115
  0.00407957      19.8372
  0.00408326      19.8615
  0.00408699      19.8851
  0.00408920      19.9145
  0.00409285      19.9396
  0.00409615      19.9716
  0.00409999      19.9930
  0.00410218      20.0228
  0.00410593      20.0459
  0.00410919      20.0788
  0.00411147      20.1015
  0.00411489      20.1321
  0.00411853      20.1580
  0.00412214      20.1845
  0.00412552      20.2158
  0.00412907      20.2436
  0.00413144      20.2704
  0.00413521      20.2938
  0.00413879      20.3209
  0.00414227      20.3502
  0.00414581      20.3781
  0.00414931      20.4070
  0.00415314      20.4290
  0.00415526      20.4609
  0.00415881      20.4888
  0.00416239      20.5158
  0.00416602      20.5419
  0.00416953      20.5707
  0.00417205      20.5944
  0.00417567      20.6207
  0.00417918      20.6493
  0.00418272      20.6773
  0.00418518      20.7023
  0.00418872      20.7304
  0.00419231      20.7572
  0.00419460      20.7857
  0.00419842      20.8080
  0.00420201      20.8350
  0.00420420      20.8655
  0.00420794      20.8894
  0.00421004      20.9217
  0.00421380      20.9451
  0.00421725      20.9750
  0.00421954      21.0035
  0.00422311      21.0310
  0.00422671      21.0575
  0.00423033      21.0840
  0.00423276      21.1096
  0.00423618      21.1400
  0.00423986      21.1651
  0.00424203      21.1961
  0.00424557      21.2241
  0.00424926      21.2491
  0.00425260      21.2810
  0.00425619      21.3081
  0.00425852      21.3357
  0.00426203      21.3643
  0.00426555      21.3927
  0.00426902      21.4220
  0.00427265      21.4482
  0.00428582      21.5553
  0.00428784      21.5894
  0.00429143      21.6164
  0.00429489      21.6460
  0.00429847      21.6731
  0.00430080      21.7008
  0.00430438      21.7280
  0.00430672      21.7554
  0.00431163      21.7816
  0.00431511      21.8127
  0.00431756      21.8394
  0.00432109      21.8692
  0.00432467      21.8979
  0.00432838      21.9240
  0.00433084      21.9505
  0.00433428      21.9823
  0.00433843      21.9987
  0.00434994      22.0151
  0.00435711      22.0460
  0.00436204      22.0720
  0.00436673      22.1035
  0.00437178      22.1269
  0.00437669      22.1535
  0.00438041      22.1793
  0.00438544      22.2032
  0.00438881      22.2366
  0.00439249      22.2632
  0.00439737      22.2905
  0.00440099      22.3185
  0.00440471      22.3441
  0.00440839      22.3707
  0.00441203      22.3982
  0.00441561      22.4271
  0.00441942      22.4509
  0.00442309      22.4778
  0.00442647      22.5108
  0.00442871      22.5421
  0.00443227      22.5713
  0.00443609      22.5950
  0.00443944      22.6287
  0.00444310      22.6558
  0.00444549      22.6837
  0.00444923      22.7092
  0.00445269      22.7405
  0.00445642      22.7660
  0.00445982      22.7987
  0.00446346      22.8262
  0.00446706      22.8545
  0.00447066      22.8831
  0.00447435      22.9095
  0.00447681      22.9359
  0.00448029      22.9668
  0.00448376      22.9979
  0.00448775      23.0180
  0.00449120      23.0495
  0.00449464      23.0813
  0.00449853      23.1034
  0.00450224      23.1294
  0.00450584      23.1577
  0.00450988      23.1766
  0.00451362      23.2021
  0.00451730      23.2286
  0.00452112      23.2521
  0.00452451      23.2851
  0.00452829      23.3097
  0.00453195      23.3366
  0.00453577      23.3603
  0.00453943      23.3873
  0.00454345      23.4065
  0.00454692      23.4377
  0.00454948      23.4647
  0.00455341      23.4859
  0.00456802      23.5954
  0.00457198      23.6160
  0.00457561      23.6439
  0.00458018      23.6778
  0.00458417      23.6979
  0.00458779      23.7259
  0.00459139      23.7544
  0.00459502      23.7821
  0.00459836      23.8164
  0.00460187      23.8469
  0.00460576      23.8690
  0.00460937      23.8973
  0.00461314      23.9220
  0.00461682      23.9488
  0.00462040      23.9777
  0.00462395      24.0072
  0.00462758      24.0352
  0.00463114      24.0646
  0.00463476      24.0925
  0.00463840      24.1201
  0.00464198      24.1490
  0.00464588      24.1711
  0.00464924      24.2048
  0.00465293      24.2313
  0.00465635      24.2636
  0.00465886      24.2891
  0.00466240      24.3189
  0.00466614      24.3445
  0.00466952      24.3778
  0.00467321      24.4043
  0.00467681      24.4327
  0.00468036      24.4624
  0.00468409      24.4880
  0.00468753      24.5200
  0.00469130      24.5447
  0.00469461      24.5795
  0.00469864      24.5987
  0.00470210      24.6301
  0.00470571      24.6584
  0.00470911      24.6914
  0.00471260      24.7221
  0.00471650      24.7442
  0.00472167      24.7651
  0.00472549      24.7889
  0.00473038      24.8159
  0.00473382      24.8479
  0.00473867      24.8758
  0.00474240      24.9016
  0.00474601      24.9299
  0.00474980      24.9542
  0.00475448      24.9859
  0.00475831      25.0093
  0.00476208      25.0342
  0.00476556      25.0652
  0.00478108      25.1777
  0.00478597      25.2046
  0.00478928      25.2389
  0.00479321      25.2601
  0.00479679      25.2886
  0.00480159      25.3174
  0.00480513      25.3468
  0.00480890      25.3715
  0.00481223      25.4054
  0.00481719      25.4309
  0.00482209      25.4575
  0.00482580      25.4832
  0.00483078      25.5083
  0.00483443      25.5354
  0.00483953      25.5577
  0.00484292      25.5903
  0.00484640      25.6212
  0.00485006      25.6480
  0.00485463      25.6818
  0.00485826      25.7095
  0.00486187      25.7374
  0.00486543      25.7665
  0.00486898      25.7957
  0.00487252      25.8253
  0.00487618      25.8521
  0.00487981      25.8797
  0.00488300      25.9169
  0.00488714      25.9333
  0.00488928      25.9666
  0.00489269      25.9989
  0.00489645      26.0236
  0.00489977      26.0580
  0.00490350      26.0832
  0.00490700      26.1135
  0.00491041      26.1459
  0.00491407      26.1728
  0.00491792      26.1957
  0.00492114      26.2321
  0.00492483      26.2583
  0.00492837      26.2879
  0.00493197      26.3160
  0.00493544      26.3470
  0.00493914      26.3732
  0.00494271      26.4020
  0.00494636      26.4291
  0.00494978      26.4612
  0.00495347      26.4875
  0.00495686      26.5201
  0.00496040      26.5497
  0.00496399      26.5782
  0.00496754      26.6074
  0.00497090      26.6407
  0.00497450      26.6689
  0.00497812      26.6967
  0.00498141      26.7316
  0.00498511      26.7576
  0.00498864      26.7873
  0.00499199      26.8113
  0.00499551      26.8432
  0.00499885      26.8792
  0.00500168      26.8988
  0.00500538      26.9265
  0.00500892      26.9579
  0.00501251      26.9881
  0.00501620      27.0161
  0.00501990      27.0439
  0.00502312      27.0827
  0.00502708      27.1044
  0.00503069      27.1343
  0.00503434      27.1631
  0.00503897      27.1977
  0.00504271      27.2244
  0.00504648      27.2507
  0.00505012      27.2796
  0.00505380      27.3078
  0.00505748      27.3361
  0.00506095      27.3691
  0.00506484      27.3926
  0.00506977      27.4201
  0.00507348      27.4476
  0.00507714      27.4763
  0.00508099      27.5006
  0.00508432      27.5369
  0.00508844      27.5549
  0.00509191      27.5879
  0.00509552      27.6178
  0.00510073      27.6392
  0.00510433      27.6691
  0.00510787      27.7005
  0.00511167      27.7260
  0.00511519      27.7579
  0.00511881      27.7874
  0.00512266      27.8117
  0.00512609      27.8456
  0.00512995      27.8698
  0.00513483      27.8985
  0.00513877      27.9209
  0.00514365      27.9495
  0.00514714      27.9821
  0.00515239      28.0025
  0.00515591      28.0344
  0.00516074      28.0644
  0.00516583      28.0883
  0.00516959      28.1146
  0.00517446      28.1438
  0.00517942      28.1707
  0.00518463      28.1920
  0.00518937      28.2240
  0.00519442      28.2489
  0.00519975      28.2675
  0.00520460      28.2969
  0.00520805      28.3304
  0.00521340      28.3485
  0.00521703      28.3778
  0.00522158      28.4141
  0.00522544      28.4382
  0.00522963      28.4634
  0.00523452      28.4923
  0.00523811      28.5229
  0.00524176      28.5521
  0.00524567      28.5754
  0.00524933      28.6043
  0.00525436      28.6299
  0.00525800      28.6593
  0.00526164      28.6888
  0.00526516      28.7210
  0.00526927      28.7395
  0.00527380      28.7768
  0.00527751      28.8046
  0.00528128      28.8310
  0.00528502      28.8580
  0.00528850      28.8912
  0.00529242      28.9140
  0.00529706      28.9488
  0.00530075      28.9772
  0.00530439      29.0066
  0.00530822      29.0316
  0.00531162      29.0666
  0.00531566      29.0867
  0.00531936      29.1147
  0.00532291      29.1462
  0.00532685      29.1687
  0.00533036      29.2010
  0.00533384      29.2342
  0.00533756      29.2618
  0.00534151      29.2840
  0.00534477      29.3222
  0.00534837      29.3527
  0.00535078      29.3821
  0.00535448      29.4103
  0.00535835      29.4344
  0.00536170      29.4705
  0.00536568      29.4919
  0.00536946      29.5181
  0.00537290      29.5523
  0.00537638      29.5853
  0.00537991      29.6174
  0.00538362      29.6451
  0.00538731      29.6734
  0.00538952      29.7074
  0.00539329      29.7339
  0.00539663      29.7702
  0.00540023      29.8008
  0.00540392      29.8290
  0.00540750      29.8598
  0.00541120      29.8878
  0.00541462      29.9222
  0.00541847      29.9469
  0.00542191      29.9809
  0.00542430      30.0109
  0.00542776      30.0445
  0.00543184      30.0638
  0.00543524      30.0988
  0.00543885      30.1289
  0.00544160      30.1625
  0.00544404      30.1926
  0.00544768      30.2235
  0.00545125      30.2561
  0.00545498      30.2848
  0.00545748      30.3134
  0.00546109      30.3450
  0.00546478      30.3749
  0.00546837      30.4069
  0.00547066      30.4408
  0.00547452      30.4662
  0.00547823      30.4954
  0.00548049      30.5300
  0.00548443      30.5536
  0.00548778      30.5915
  0.00549140      30.6228
  0.00549410      30.6468
  0.00549758      30.6814
  0.00550007      30.7105
  0.00550349      30.7467
  0.00550747      30.7694
  0.00551102      30.8025
  0.00551361      30.8289
  0.00552671      30.9582
  0.00552892      30.9939
  0.00553259      31.0241
  0.00553523      31.0495
  0.00553746      31.0847
  0.00554140      31.1082
  0.00555849      31.2897
  0.00556071      31.3253
  0.00556454      31.3514
  0.00556683      31.3853
  0.00556931      31.4145
  0.00557186      31.4421
  0.00557569      31.4684
  0.00557794      31.5033
  0.00558053      31.5298
  0.00558283      31.5633
  0.00559377      31.6853
  0.00559750      31.7141
  0.00559997      31.7435
  0.00560228      31.7769
  0.00560596      31.8068
  0.00561728      31.9284
  0.00562792      32.0556
  0.00563025      32.0879
  0.00563389      32.1183
  0.00563641      32.1461
  0.00563911      32.1698
  0.00564160      32.1982
  0.00564502      32.2339
  0.00564751      32.2623
  0.00564985      32.2946
  0.00565218      32.3269
  0.00565564      32.3615
  0.00565847      32.3821
  0.00566071      32.4164
  0.00566289      32.4525
  0.00566548      32.4787
  0.00566891      32.5140
  0.00567163      32.5371
  0.00567373      32.5750
  0.00567638      32.5997
  0.00567861      32.6343
  0.00568104      32.6645
  0.00568337      32.6967
  0.00568602      32.7214
  0.00568947      32.7565
  0.00569184      32.7878
  0.00569399      32.8246
  0.00569672      32.8473
  0.00569909      32.8786
  0.00570248      32.9150
  0.00570509      32.9408
  0.00570738      32.9742
  0.00570968      33.0072
  0.00571343      33.0350
  0.00571588      33.0645
  0.00571810      33.0993
  0.00572060      33.1277
  0.00572417      33.1598
  0.00572650      33.1922
  0.00572887      33.2236
  0.00573264      33.2508
  0.00573511      33.2798
  0.00573749      33.3111
  0.00573959      33.3490
  0.00574327      33.3783
  0.00574576      33.4070
  0.00574812      33.4385
  0.00575167      33.4712
  0.00575407      33.5019
  0.00575647      33.5326
  0.00575905      33.5589
  0.00576126      33.5941
  0.00576354      33.6276
  0.00576737      33.6536
  0.00576961      33.6881
  0.00577203      33.7182
  0.00577452      33.7468
  0.00577700      33.7755
  0.00577950      33.8039
  0.00578174      33.8384
  0.00578410      33.8700
  0.00578791      33.8964
  0.00579039      33.9252
  0.00579248      33.9632
  0.00579513      33.9879
  0.00579845      34.0261
  0.00580092      34.0550
  0.00580321      34.0885
  0.00580732      34.1076
  0.00580949      34.1438
  0.00581165      34.1800
  0.00581513      34.2143
  0.00581770      34.2410
  0.00582003      34.2734
  0.00582355      34.3066
  0.00582589      34.3387
  0.00582954      34.3690
  0.00583195      34.3993
  0.00583438      34.4294
  0.00583783      34.4643
  0.00584000      34.5006
  0.00584229      34.5338
  0.00584603      34.5617
  0.00585691      34.6832
  0.00586026      34.7206
  0.00587371      34.8687
  0.00587703      34.9069
  0.00587968      34.9315
  0.00588184      34.9679
  0.00588403      35.0037
  0.00588767      35.0340
  0.00588999      35.0668
  0.00589252      35.0942
  0.00589492      35.1249
  0.00589862      35.1540
  0.00590093      35.1867
  0.00590334      35.2172
  0.00590690      35.2495
  0.00590926      35.2811
  0.00591288      35.3119
  0.00591519      35.3448
  0.00591789      35.3683
  0.00592122      35.4063
  0.00592341      35.4419
  0.00592728      35.4669
  0.00592972      35.4965
  0.00593348      35.5240
  0.00593612      35.5489
  0.00593833      35.5843
  0.00594185      35.6175
  0.00594430      35.6469
  0.00594676      35.6763
  0.00595045      35.7055
  0.00595279      35.7376
  0.00595512      35.7699
  0.00595731      35.8056
  0.00596105      35.8338
  0.00596350      35.8631
  0.00596593      35.8930
  0.00596837      35.9228
  0.00597087      35.9511
  0.00597454      35.9809
  0.00597695      36.0112
  0.00597917      36.0463
  0.00598166      36.0747
  0.00598410      36.1045
  0.00598676      36.1289
  0.00598902      36.1630
  0.00599126      36.1976
  0.00599411      36.2175
  0.00599635      36.2521
  0.00599910      36.2743
  0.00600148      36.3056
  0.00600395      36.3345
  0.00600694      36.3511
  0.00600953      36.3773
  0.00601194      36.4078
  0.00601616      36.4537
  0.00602659      36.5566
  0.00602944      36.5764
  0.00603183      36.6073
  0.00603425      36.6375
  0.00603676      36.6657
  0.00603958      36.6863
  0.00604336      36.7132
  0.00604599      36.7384
  0.00604833      36.7705
  0.00605081      36.7993
  0.00605353      36.8224
  0.00605607      36.8498
  0.00606009      36.8711
  0.00606241      36.9037
  0.00606468      36.9373
  0.00606735      36.9617
  0.00606995      36.9877
  0.00607364      37.0168
  0.00607603      37.0476
  0.00607898      37.0652
  0.00608130      37.0979
  0.00608505      37.1256
  0.00608746      37.1561
  0.00608995      37.1845
  0.00609264      37.2082
  0.00609643      37.2352
  0.00609894      37.2631
  0.00610138      37.2928
  0.00610379      37.3232
  0.00610750      37.3520
  0.00611015      37.3767
  0.00611258      37.4068
  0.00611626      37.4362
  0.00611873      37.4652
  0.00612246      37.4933
  0.00612514      37.5175
  0.00612757      37.5472
  0.00613120      37.5779
  0.00613408      37.5971
  0.00613764      37.6294
  0.00614014      37.6577
  0.00614394      37.6842
  0.00614646      37.7121
  0.00615012      37.7421
  0.00615267      37.7690
  0.00615630      37.7998
  0.00615901      37.8229
  0.00616254      37.8560
  0.00616512      37.8825
  0.00616911      37.9044
  0.00617146      37.9362
  0.00617402      37.9633
  0.00617767      37.9934
  0.00618023      38.0202
  0.00618426      38.0413
  0.00618669      38.0713
  0.00618922      38.0988
  0.00619304      38.1248
  0.00619565      38.1504
  0.00619829      38.1754
  0.00620208      38.2023
  0.00620468      38.2281
  0.00620691      38.2630
  0.00620954      38.2880
  0.00621331      38.3153
  0.00621598      38.3397
  0.00621982      38.3652
  0.00622262      38.3862
  0.00622513      38.4145
  0.00622773      38.4402
  0.00623046      38.4631
  0.00623423      38.4902
  0.00623696      38.5130
  0.00623959      38.5382
  0.00624231      38.5612
  0.00624611      38.5878
  0.00624872      38.6135
  0.00625138      38.6380
  0.00625541      38.6591
  0.00625807      38.6834
  0.00626205      38.7057
  0.00626471      38.7302
  0.00626874      38.7512
  0.00627249      38.7790
  0.00627670      38.7958
  0.00627953      38.8162
  0.00628347      38.8392
  0.00628628      38.8601
  0.00629039      38.8793
  0.00629301      38.9047
  0.00629704      38.9257
  0.00629971      38.9499
  0.00630250      38.9713
  0.00630670      38.9882
  0.00631092      39.0047
  0.00631356      39.0297
  0.00631667      39.0435
  0.00631965      39.0602
  0.00632352      39.0851
  0.00632661      39.0992
  0.00632831      39.1174
  0.00633131      39.1336
  0.00633250      39.1345
  0.00633238      39.0785
  0.00635345      39.0146
  0.00638863      38.9067
  0.00643146      38.7330
  0.00650874      38.4984
  0.00691893      30.7293
  0.02632850       0.9377
  0.02648663       0.5758
  0.02657150       0.4449
  0.02662563       0.3979
  0.02666419       0.3773
  0.02669660       0.3661
  0.02672579       0.3578
  0.02674985       0.3549
  0.02677182       0.3554
  0.02678976       0.3525
  0.02680724       0.3513
  0.02682314       0.3515
  0.02683775       0.3473
  0.02685380       0.3423
  0.02686750       0.3415
  0.02688367       0.3360
  0.02689688       0.3371
  0.02691036       0.3326
  0.02692302       0.3311
  0.02693495       0.3277
  0.02694917       0.3203
  0.02695945       0.3186
  0.02697061       0.3181
  0.02698066       0.3172
  0.02699198       0.3115
  0.02699956       0.3107
  0.02700904       0.3120
  0.02701832       0.3094
  0.02702773       0.3063
  0.02703594       0.3077
  0.02704484       0.3065
  0.02705356       0.3060
  0.02706093       0.3060
  0.02707006       0.3039
  0.02707754       0.3035
  0.02708502       0.3030
  0.02709134       0.3023
  0.02709809       0.3046
  0.02710656       0.3005
  0.02711277       0.3002
  0.02712025       0.2998
  0.02712623       0.3003
  0.02713095       0.3010
  0.02713753       0.2994
  0.02714443       0.2965
  0.02714998       0.2987
  0.02715511       0.2978
  0.02716162       0.2964
  0.02716701       0.2946
  0.02717273       0.2961
  0.02717722       0.2978
  0.02718204       0.2981
  0.02719187       0.2980
  0.02720165       0.2981
  0.02720934       0.2969
  0.02721477       0.2949
  0.02722007       0.2934
  0.02722452       0.2952
  0.02722790       0.2963
  0.02723316       0.2950
  0.02723734       0.2978
  0.02724088       0.2983
  0.02724518       0.2959
  0.02725039       0.2948
  0.02725441       0.2935
  0.02725872       0.2911
  0.02726271       0.2900
  0.02726597       0.2916
  0.02727609       0.2950
  0.02727979       0.2950
  0.02728434       0.2917
  0.02728659       0.2925
  0.02729085       0.2903
  0.02729478       0.2893
  0.02729715       0.2896
  0.02730019       0.2921
  0.02730472       0.2889
  0.02730663       0.2909
  0.02731685       0.2894
  0.02731844       0.2927
  0.02732282       0.2900
  0.02732602       0.2872
  0.02733514       0.2852
  0.02733866       0.2858
  0.02734107       0.2860
  0.02734345       0.2862
  0.02734628       0.2848
  0.02735461       0.2858
  0.02735675       0.2870
  0.02736118       0.2841
  0.02736327       0.2855
  0.02736630       0.2833
  0.02736818       0.2855
  0.02737034       0.2866
  0.02737258       0.2874
  0.02737558       0.2854
  0.02737757       0.2871
  0.02738052       0.2852
  0.02738295       0.2853
  0.02738556       0.2847
  0.02738720       0.2878
  0.02738955       0.2882
  0.02739204       0.2881
  0.02739540       0.2847
  0.02739734       0.2866
  0.02740344       0.2867
  0.02740635       0.2850
  0.02741329       0.2820
  0.02741620       0.2849
  0.02741907       0.2833
  0.02742239       0.2847
  0.02742428       0.2868
  0.02742771       0.2878
  0.02743134       0.2880
  0.02743609       0.2839
  0.02743854       0.2839
  0.02745039       0.2855
  0.02745432       0.2845
  0.02745985       0.2822
  0.02746840       0.2823
  0.02747329       0.2824
  0.02747886       0.2799
  0.02747917       0.2834
  0.02748457       0.2815
  0.02748846       0.2854
  0.02749405       0.2828
  0.02749575       0.2810
  0.02750001       0.2834
  0.02750148       0.2825
  0.02750281       0.2822
  0.02750766       0.2823
  0.02750876       0.2829
  0.02751041       0.2812
  0.02751441       0.2847
  0.02751661       0.2810
  0.02751768       0.2816
  0.02751889       0.2816
  0.02751978       0.2829
  0.02752486       0.2823
  0.02752680       0.2796
  0.02752825       0.2787
  0.02752941       0.2790
  0.02753011       0.2810
  0.02753154       0.2802
  0.02753687       0.2786
  0.02753728       0.2817
  0.02753795       0.2838
  0.02753958       0.2823
  0.02754115       0.2810
  0.02754211       0.2820
  0.02754238       0.2856
