# Supplementary material for: Size effects on the mechanical behavior and the compressive failure strength of concrete: an extensive dataset
Source: Data Brief. 2020 Nov 2;33:106477. doi: 10.1016/j.dib.2020.106477 (PMC7674298; doi:10.1016/j.dib.2020.106477)
Supplement: Supplementary file 1 [file mmc1.zip › Stress_Strain_Data_DIB/C-40x80-mm/C4-B1-26.txt]

      Strain  Stress(MPa)
  0.00000000       0.0000
  0.00004437       0.3418
  0.00004379       0.3374
  0.00004404       0.3393
  0.00004412       0.3399
  0.00004445       0.3425
  0.00004541       0.3498
  0.00004486       0.3457
  0.00004456       0.3433
  0.00004521       0.3483
  0.00004614       0.3555
  0.00004516       0.3479
  0.00004552       0.3507
  0.00004596       0.3541
  0.00004705       0.3625
  0.00004698       0.3620
  0.00004825       0.3718
  0.00004819       0.3712
  0.00004874       0.3755
  0.00004958       0.3820
  0.00004998       0.3851
  0.00005034       0.3879
  0.00005020       0.3868
  0.00005067       0.3904
  0.00005147       0.3966
  0.00005287       0.4073
  0.00005214       0.4017
  0.00005323       0.4101
  0.00005534       0.4264
  0.00005568       0.4290
  0.00005644       0.4348
  0.00005650       0.4353
  0.00005747       0.4428
  0.00005811       0.4477
  0.00005850       0.4507
  0.00005839       0.4498
  0.00005947       0.4582
  0.00005956       0.4589
  0.00006041       0.4654
  0.00006077       0.4682
  0.00006099       0.4699
  0.00006191       0.4770
  0.00006182       0.4763
  0.00006459       0.4977
  0.00006506       0.5013
  0.00006767       0.5213
  0.00006693       0.5157
  0.00006854       0.5281
  0.00006873       0.5295
  0.00006889       0.5307
  0.00007188       0.5538
  0.00007125       0.5489
  0.00007208       0.5554
  0.00007191       0.5540
  0.00007162       0.5518
  0.00007193       0.5542
  0.00007250       0.5586
  0.00007282       0.5610
  0.00007397       0.5699
  0.00007475       0.5759
  0.00007422       0.5718
  0.00007463       0.5750
  0.00007596       0.5852
  0.00007601       0.5856
  0.00007657       0.5899
  0.00007710       0.5940
  0.00007784       0.5997
  0.00007828       0.6031
  0.00008063       0.6213
  0.00008043       0.6197
  0.00008166       0.6291
  0.00008198       0.6316
  0.00008248       0.6354
  0.00008321       0.6411
  0.00008356       0.6438
  0.00008350       0.6433
  0.00008402       0.6474
  0.00008477       0.6531
  0.00008585       0.6614
  0.00008598       0.6624
  0.00008641       0.6657
  0.00008759       0.6748
  0.00008828       0.6802
  0.00008901       0.6858
  0.00008954       0.6898
  0.00009032       0.6958
  0.00009103       0.7013
  0.00009143       0.7044
  0.00009211       0.7097
  0.00009333       0.7190
  0.00009402       0.7244
  0.00009556       0.7363
  0.00009609       0.7403
  0.00009730       0.7497
  0.00009753       0.7514
  0.00009899       0.7627
  0.00009995       0.7700
  0.00010021       0.7720
  0.00010214       0.7869
  0.00010316       0.7948
  0.00010693       0.8239
  0.00010703       0.8246
  0.00010831       0.8344
  0.00010877       0.8380
  0.00011004       0.8478
  0.00011124       0.8571
  0.00011195       0.8625
  0.00011294       0.8702
  0.00011380       0.8767
  0.00011466       0.8834
  0.00011603       0.8939
  0.00011667       0.8988
  0.00011821       0.9108
  0.00011747       0.9050
  0.00011938       0.9198
  0.00011964       0.9217
  0.00012142       0.9355
  0.00012193       0.9394
  0.00012256       0.9443
  0.00012377       0.9536
  0.00012379       0.9537
  0.00012615       0.9720
  0.00012622       0.9725
  0.00012738       0.9814
  0.00012820       0.9878
  0.00012897       0.9936
  0.00013048       1.0053
  0.00013101       1.0093
  0.00013196       1.0167
  0.00013223       1.0188
  0.00013286       1.0236
  0.00013487       1.0391
  0.00013472       1.0380
  0.00013625       1.0497
  0.00013621       1.0494
  0.00013753       1.0596
  0.00013810       1.0640
  0.00013853       1.0673
  0.00014003       1.0788
  0.00014055       1.0829
  0.00014274       1.0997
  0.00014285       1.1006
  0.00014362       1.1065
  0.00014367       1.1069
  0.00014471       1.1149
  0.00014601       1.1249
  0.00014629       1.1271
  0.00014732       1.1350
  0.00014717       1.1339
  0.00014893       1.1474
  0.00014959       1.1525
  0.00014958       1.1525
  0.00015057       1.1601
  0.00015127       1.1655
  0.00015270       1.1764
  0.00015244       1.1744
  0.00015407       1.1870
  0.00015475       1.1923
  0.00015501       1.1943
  0.00015658       1.2064
  0.00015722       1.2113
  0.00015847       1.2209
  0.00015865       1.2223
  0.00015926       1.2271
  0.00016038       1.2356
  0.00016141       1.2436
  0.00016192       1.2475
  0.00016323       1.2576
  0.00016335       1.2585
  0.00016411       1.2644
  0.00016636       1.2817
  0.00016631       1.2813
  0.00016700       1.2866
  0.00016792       1.2938
  0.00016865       1.2994
  0.00016979       1.3082
  0.00017048       1.3134
  0.00017089       1.3166
  0.00017230       1.3275
  0.00017282       1.3315
  0.00017354       1.3370
  0.00017423       1.3424
  0.00017482       1.3469
  0.00017637       1.3588
  0.00017720       1.3653
  0.00017766       1.3688
  0.00017872       1.3769
  0.00017989       1.3860
  0.00018054       1.3910
  0.00018114       1.3956
  0.00018147       1.3982
  0.00018227       1.4043
  0.00018351       1.4138
  0.00018470       1.4230
  0.00018734       1.4433
  0.00018808       1.4491
  0.00018946       1.4597
  0.00019053       1.4680
  0.00019132       1.4740
  0.00019266       1.4843
  0.00019330       1.4893
  0.00019419       1.4961
  0.00019540       1.5055
  0.00019637       1.5130
  0.00019652       1.5141
  0.00019795       1.5251
  0.00019919       1.5346
  0.00019939       1.5362
  0.00020059       1.5455
  0.00020144       1.5520
  0.00020268       1.5616
  0.00020369       1.5693
  0.00020417       1.5731
  0.00020514       1.5805
  0.00020670       1.5925
  0.00020694       1.5944
  0.00020862       1.6073
  0.00020938       1.6132
  0.00021096       1.6253
  0.00021212       1.6343
  0.00021266       1.6384
  0.00021436       1.6516
  0.00021441       1.6519
  0.00021576       1.6623
  0.00021713       1.6729
  0.00021866       1.6846
  0.00021948       1.6910
  0.00022088       1.7018
  0.00022185       1.7092
  0.00022391       1.7251
  0.00022402       1.7260
  0.00022484       1.7323
  0.00022546       1.7371
  0.00022598       1.7411
  0.00022696       1.7486
  0.00022854       1.7608
  0.00022936       1.7671
  0.00023061       1.7767
  0.00023148       1.7834
  0.00023270       1.7928
  0.00023321       1.7968
  0.00023364       1.8001
  0.00023503       1.8108
  0.00023551       1.8145
  0.00023692       1.8254
  0.00023840       1.8367
  0.00023896       1.8410
  0.00024009       1.8498
  0.00024129       1.8590
  0.00024217       1.8658
  0.00024393       1.8793
  0.00024332       1.8747
  0.00024591       1.8946
  0.00024664       1.9002
  0.00024701       1.9031
  0.00024802       1.9109
  0.00024961       1.9231
  0.00025106       1.9343
  0.00025204       1.9419
  0.00025327       1.9513
  0.00025458       1.9614
  0.00025614       1.9735
  0.00025654       1.9765
  0.00025726       1.9820
  0.00025948       1.9992
  0.00025941       1.9986
  0.00026099       2.0108
  0.00026206       2.0190
  0.00026240       2.0217
  0.00026453       2.0381
  0.00026549       2.0455
  0.00026593       2.0489
  0.00026682       2.0557
  0.00026900       2.0725
  0.00026836       2.0676
  0.00026988       2.0793
  0.00027096       2.0876
  0.00027187       2.0947
  0.00027315       2.1045
  0.00027488       2.1178
  0.00027518       2.1201
  0.00027726       2.1361
  0.00027820       2.1434
  0.00027835       2.1446
  0.00028000       2.1573
  0.00028136       2.1677
  0.00028209       2.1734
  0.00028377       2.1863
  0.00028497       2.1956
  0.00028582       2.2021
  0.00028765       2.2162
  0.00028894       2.2261
  0.00028961       2.2313
  0.00029113       2.2430
  0.00029185       2.2485
  0.00029399       2.2650
  0.00029489       2.2719
  0.00029585       2.2794
  0.00029965       2.3087
  0.00030463       2.3470
  0.00030568       2.3551
  0.00030809       2.3737
  0.00030843       2.3763
  0.00031030       2.3907
  0.00031166       2.4012
  0.00031313       2.4125
  0.00031461       2.4239
  0.00031532       2.4294
  0.00031718       2.4437
  0.00031780       2.4485
  0.00031917       2.4590
  0.00032065       2.4704
  0.00032194       2.4804
  0.00032317       2.4898
  0.00032470       2.5016
  0.00032626       2.5137
  0.00032753       2.5234
  0.00032817       2.5284
  0.00032921       2.5364
  0.00033072       2.5481
  0.00033133       2.5527
  0.00033312       2.5665
  0.00033451       2.5772
  0.00033540       2.5841
  0.00033638       2.5916
  0.00033771       2.6019
  0.00033917       2.6131
  0.00034074       2.6252
  0.00034141       2.6304
  0.00034310       2.6434
  0.00034482       2.6567
  0.00034565       2.6631
  0.00034763       2.6784
  0.00034836       2.6840
  0.00034941       2.6920
  0.00035079       2.7027
  0.00035137       2.7071
  0.00035338       2.7226
  0.00035488       2.7342
  0.00035651       2.7468
  0.00035792       2.7576
  0.00035942       2.7692
  0.00036088       2.7804
  0.00036236       2.7918
  0.00036429       2.8067
  0.00036524       2.8140
  0.00036665       2.8249
  0.00036793       2.8348
  0.00036961       2.8476
  0.00037107       2.8589
  0.00037230       2.8684
  0.00037367       2.8790
  0.00037502       2.8894
  0.00037671       2.9024
  0.00037839       2.9153
  0.00037950       2.9238
  0.00038094       2.9349
  0.00038302       2.9510
  0.00038435       2.9612
  0.00038547       2.9699
  0.00038705       2.9820
  0.00038893       2.9965
  0.00039064       3.0097
  0.00039179       3.0185
  0.00039285       3.0267
  0.00039509       3.0439
  0.00039607       3.0516
  0.00039807       3.0669
  0.00039888       3.0732
  0.00040093       3.0889
  0.00040232       3.0997
  0.00040369       3.1102
  0.00040517       3.1216
  0.00040637       3.1309
  0.00040758       3.1402
  0.00041039       3.1619
  0.00041078       3.1649
  0.00041293       3.1814
  0.00041384       3.1884
  0.00041518       3.1987
  0.00041648       3.2088
  0.00041770       3.2182
  0.00042028       3.2381
  0.00042095       3.2432
  0.00042292       3.2584
  0.00042540       3.2775
  0.00042594       3.2816
  0.00042773       3.2954
  0.00042934       3.3079
  0.00043053       3.3170
  0.00043189       3.3275
  0.00043390       3.3430
  0.00043610       3.3600
  0.00043795       3.3742
  0.00043817       3.3759
  0.00044043       3.3933
  0.00044184       3.4041
  0.00044320       3.4146
  0.00044481       3.4270
  0.00044753       3.4480
  0.00044845       3.4551
  0.00044983       3.4657
  0.00045142       3.4779
  0.00045322       3.4918
  0.00045539       3.5086
  0.00045626       3.5153
  0.00045819       3.5302
  0.00045999       3.5440
  0.00046196       3.5592
  0.00046388       3.5739
  0.00046544       3.5860
  0.00046629       3.5926
  0.00046829       3.6079
  0.00047007       3.6216
  0.00047198       3.6364
  0.00047387       3.6509
  0.00047569       3.6650
  0.00047699       3.6750
  0.00047825       3.6847
  0.00047977       3.6964
  0.00048109       3.7065
  0.00048371       3.7267
  0.00048620       3.7459
  0.00048791       3.7591
  0.00048860       3.7644
  0.00049043       3.7786
  0.00049212       3.7915
  0.00049378       3.8043
  0.00049587       3.8205
  0.00049746       3.8327
  0.00049910       3.8453
  0.00050034       3.8549
  0.00050221       3.8693
  0.00050382       3.8817
  0.00050587       3.8975
  0.00050732       3.9087
  0.00050931       3.9240
  0.00051106       3.9375
  0.00051283       3.9511
  0.00051498       3.9676
  0.00051618       3.9769
  0.00051816       3.9922
  0.00052005       4.0067
  0.00052127       4.0161
  0.00052365       4.0344
  0.00052538       4.0478
  0.00052710       4.0611
  0.00052908       4.0763
  0.00053062       4.0882
  0.00053190       4.0981
  0.00053469       4.1195
  0.00053617       4.1309
  0.00053724       4.1392
  0.00053848       4.1487
  0.00054130       4.1705
  0.00054319       4.1850
  0.00054486       4.1979
  0.00054696       4.2140
  0.00054857       4.2265
  0.00055022       4.2392
  0.00055197       4.2527
  0.00055368       4.2658
  0.00055567       4.2811
  0.00055712       4.2923
  0.00055889       4.3060
  0.00056036       4.3173
  0.00056296       4.3374
  0.00056491       4.3524
  0.00056662       4.3655
  0.00056814       4.3773
  0.00056954       4.3880
  0.00057207       4.4075
  0.00057365       4.4197
  0.00057564       4.4350
  0.00057744       4.4489
  0.00057887       4.4599
  0.00058088       4.4754
  0.00058202       4.4842
  0.00058460       4.5041
  0.00058694       4.5221
  0.00058805       4.5306
  0.00058988       4.5448
  0.00059159       4.5579
  0.00059328       4.5709
  0.00059550       4.5880
  0.00059712       4.6005
  0.00059848       4.6110
  0.00060043       4.6261
  0.00060326       4.6478
  0.00060428       4.6556
  0.00060622       4.6706
  0.00060754       4.6808
  0.00061463       4.7355
  0.00061651       4.7499
  0.00061807       4.7620
  0.00062054       4.7810
  0.00062239       4.7952
  0.00062423       4.8094
  0.00062651       4.8269
  0.00062816       4.8397
  0.00062999       4.8538
  0.00063201       4.8693
  0.00063948       4.9269
  0.00064071       4.9363
  0.00064259       4.9508
  0.00064438       4.9646
  0.00064681       4.9833
  0.00064863       4.9974
  0.00064979       5.0063
  0.00065139       5.0187
  0.00065345       5.0345
  0.00065507       5.0470
  0.00065655       5.0584
  0.00065930       5.0796
  0.00066087       5.0917
  0.00066190       5.0996
  0.00066401       5.1159
  0.00066630       5.1335
  0.00066732       5.1414
  0.00067019       5.1635
  0.00067151       5.1736
  0.00067318       5.1865
  0.00067516       5.2017
  0.00067739       5.2190
  0.00067894       5.2309
  0.00068125       5.2487
  0.00068278       5.2605
  0.00068496       5.2773
  0.00068661       5.2900
  0.00068871       5.3062
  0.00069033       5.3186
  0.00069222       5.3332
  0.00069405       5.3473
  0.00069633       5.3649
  0.00069772       5.3756
  0.00070564       5.4366
  0.00070757       5.4515
  0.00070972       5.4681
  0.00071227       5.4877
  0.00071330       5.4957
  0.00071521       5.5104
  0.00072395       5.5777
  0.00072611       5.5944
  0.00072802       5.6091
  0.00073043       5.6276
  0.00073342       5.6506
  0.00073518       5.6642
  0.00073689       5.6774
  0.00073842       5.6891
  0.00074044       5.7047
  0.00074272       5.7223
  0.00074473       5.7378
  0.00074701       5.7553
  0.00074902       5.7708
  0.00075046       5.7820
  0.00075248       5.7975
  0.00075510       5.8177
  0.00075666       5.8297
  0.00075887       5.8467
  0.00076117       5.8645
  0.00076394       5.8858
  0.00076587       5.9006
  0.00076763       5.9142
  0.00076910       5.9255
  0.00077167       5.9453
  0.00077360       5.9602
  0.00077604       5.9790
  0.00077816       5.9953
  0.00078034       6.0121
  0.00078265       6.0299
  0.00078445       6.0438
  0.00078606       6.0562
  0.00078865       6.0762
  0.00079044       6.0900
  0.00079316       6.1109
  0.00079541       6.1283
  0.00079700       6.1405
  0.00079986       6.1625
  0.00080235       6.1817
  0.00080509       6.2028
  0.00080740       6.2206
  0.00080946       6.2365
  0.00081150       6.2522
  0.00081352       6.2678
  0.00081535       6.2819
  0.00081790       6.3015
  0.00082048       6.3214
  0.00082251       6.3370
  0.00082448       6.3522
  0.00082659       6.3685
  0.00082877       6.3852
  0.00083157       6.4068
  0.00083352       6.4219
  0.00083554       6.4374
  0.00083744       6.4520
  0.00084013       6.4728
  0.00084270       6.4926
  0.00084477       6.5086
  0.00084749       6.5295
  0.00084940       6.5442
  0.00085159       6.5611
  0.00085381       6.5782
  0.00085594       6.5946
  0.00085829       6.6127
  0.00086117       6.6349
  0.00086261       6.6460
  0.00086524       6.6663
  0.00086750       6.6837
  0.00086995       6.7026
  0.00087211       6.7192
  0.00087471       6.7392
  0.00087685       6.7557
  0.00087840       6.7676
  0.00088127       6.7898
  0.00088364       6.8080
  0.00088547       6.8221
  0.00088741       6.8370
  0.00088953       6.8534
  0.00089161       6.8694
  0.00089417       6.8891
  0.00089612       6.9041
  0.00089860       6.9233
  0.00090080       6.9403
  0.00090340       6.9602
  0.00090585       6.9791
  0.00090812       6.9966
  0.00091076       7.0170
  0.00091242       7.0297
  0.00091512       7.0506
  0.00091751       7.0690
  0.00091999       7.0881
  0.00092286       7.1102
  0.00092468       7.1242
  0.00092735       7.1448
  0.00092920       7.1591
  0.00093155       7.1772
  0.00093427       7.1981
  0.00093615       7.2126
  0.00093911       7.2354
  0.00094191       7.2569
  0.00094447       7.2766
  0.00094689       7.2953
  0.00094955       7.3158
  0.00095193       7.3341
  0.00095413       7.3511
  0.00095730       7.3755
  0.00095917       7.3899
  0.00096227       7.4138
  0.00096456       7.4314
  0.00096733       7.4528
  0.00096964       7.4706
  0.00097198       7.4886
  0.00097474       7.5099
  0.00097676       7.5254
  0.00097899       7.5426
  0.00098189       7.5649
  0.00098445       7.5847
  0.00098656       7.6010
  0.00098864       7.6170
  0.00099137       7.6380
  0.00099426       7.6603
  0.00099664       7.6786
  0.00099911       7.6977
  0.00100154       7.7164
  0.00100386       7.7342
  0.00100661       7.7554
  0.00100938       7.7768
  0.00101090       7.7885
  0.00101333       7.8072
  0.00101599       7.8277
  0.00101836       7.8460
  0.00102068       7.8638
  0.00102317       7.8830
  0.00103326       7.9608
  0.00103489       7.9733
  0.00103817       7.9986
  0.00104068       8.0179
  0.00104337       8.0387
  0.00104634       8.0615
  0.00104868       8.0796
  0.00105078       8.0957
  0.00105417       8.1219
  0.00105616       8.1372
  0.00105946       8.1626
  0.00106172       8.1800
  0.00106407       8.1981
  0.00106690       8.2199
  0.00106932       8.2386
  0.00107202       8.2594
  0.00107501       8.2824
  0.00107743       8.3011
  0.00108021       8.3225
  0.00108269       8.3416
  0.00108566       8.3645
  0.00108792       8.3819
  0.00109142       8.3984
  0.00109428       8.4226
  0.00109761       8.4413
  0.00109968       8.4604
  0.00110313       8.4775
  0.00110650       8.4956
  0.00110857       8.5147
  0.00111158       8.5372
  0.00111487       8.5562
  0.00111790       8.5785
  0.00112126       8.5968
  0.00112457       8.6155
  0.00112755       8.6383
  0.00113080       8.6579
  0.00113413       8.6765
  0.00113776       8.6915
  0.00114046       8.7177
  0.00114247       8.7375
  0.00115234       8.7947
  0.00115575       8.8123
  0.00115889       8.8333
  0.00116220       8.8521
  0.00116544       8.8718
  0.00116827       8.8964
  0.00117184       8.9121
  0.00117522       8.9301
  0.00117648       8.9590
  0.00117983       8.9773
  0.00118320       8.9954
  0.00118691       9.0095
  0.00118819       9.0380
  0.00119200       9.0509
  0.00119502       9.0732
  0.00119682       9.0955
  0.00119997       9.1163
  0.00120271       9.1420
  0.00120600       9.1610
  0.00120798       9.1812
  0.00121067       9.2075
  0.00121392       9.2271
  0.00121760       9.2415
  0.00122073       9.2624
  0.00122381       9.2841
  0.00122715       9.3026
  0.00123000       9.3269
  0.00123319       9.3473
  0.00123572       9.3755
  0.00123917       9.3926
  0.00124216       9.4153
  0.00124530       9.4361
  0.00124831       9.4587
  0.00125056       9.4756
  0.00125347       9.4992
  0.00125609       9.5263
  0.00125959       9.5429
  0.00126261       9.5652
  0.00126589       9.5845
  0.00126865       9.6099
  0.00127177       9.6309
  0.00127482       9.6530
  0.00127797       9.6737
  0.00128080       9.6984
  0.00128467       9.7104
  0.00128634       9.7343
  0.00128897       9.7613
  0.00129211       9.7822
  0.00129527       9.8029
  0.00129724       9.8232
  0.00130029       9.8451
  0.00130357       9.8643
  0.00130733       9.8778
  0.00130981       9.9066
  0.00131255       9.9323
  0.00131565       9.9537
  0.00131861       9.9767
  0.00132314       9.9956
  0.00132619      10.0176
  0.00132903      10.0420
  0.00134465      10.1244
  0.00134780      10.1486
  0.00135077      10.1753
  0.00135497      10.2019
  0.00135844      10.2217
  0.00136200      10.2401
  0.00136526      10.2629
  0.00136858      10.2846
  0.00137198      10.3054
  0.00137484      10.3336
  0.00137712      10.3530
  0.00138045      10.3747
  0.00138346      10.4009
  0.00138695      10.4203
  0.00139018      10.4435
  0.00139303      10.4719
  0.00139614      10.4967
  0.00139838      10.5165
  0.00140155      10.5405
  0.00141789      10.6534
  0.00142103      10.6776
  0.00142417      10.7020
  0.00142773      10.7205
  0.00143078      10.7462
  0.00143409      10.7682
  0.00143726      10.7921
  0.00144027      10.8183
  0.00144395      10.8350
  0.00144657      10.8667
  0.00145024      10.8836
  0.00145320      10.9105
  0.00145674      10.9293
  0.00145991      10.9533
  0.00146324      10.9750
  0.00146547      10.9950
  0.00146873      11.0176
  0.00147197      11.0406
  0.00147515      11.0644
  0.00147814      11.0909
  0.00147999      11.1163
  0.00148347      11.1359
  0.00148685      11.1569
  0.00148850      11.1850
  0.00149184      11.2065
  0.00149527      11.2268
  0.00149841      11.2512
  0.00150045      11.2740
  0.00150356      11.2987
  0.00150652      11.3255
  0.00150980      11.3480
  0.00151281      11.3742
  0.00151621      11.3948
  0.00151819      11.4184
  0.00152127      11.4436
  0.00152458      11.4656
  0.00152745      11.4937
  0.00153079      11.5153
  0.00153418      11.5362
  0.00153756      11.5572
  0.00154045      11.5851
  0.00154383      11.6060
  0.00154555      11.6332
  0.00154869      11.6576
  0.00155214      11.6776
  0.00155494      11.7067
  0.00155977      11.7288
  0.00156319      11.7522
  0.00156572      11.7703
  0.00156868      11.8011
  0.00157234      11.8207
  0.00157420      11.8497
  0.00157790      11.8685
  0.00158089      11.8988
  0.00158427      11.9230
  0.00158658      11.9446
  0.00158984      11.9706
  0.00159338      11.9921
  0.00159567      12.0141
  0.00159897      12.0394
  0.00160248      12.0614
  0.00160478      12.0833
  0.00160793      12.1110
  0.00161113      12.1379
  0.00161358      12.1574
  0.00161837      12.1784
  0.00162209      12.1970
  0.00162511      12.2268
  0.00162869      12.2477
  0.00163162      12.2790
  0.00163516      12.3006
  0.00163876      12.3210
  0.00164213      12.3453
  0.00164546      12.3701
  0.00164903      12.3911
  0.00165265      12.4113
  0.00165468      12.4375
  0.00165774      12.4668
  0.00166107      12.4916
  0.00166468      12.5119
  0.00166810      12.5354
  0.00167136      12.5613
  0.00167333      12.5885
  0.00167691      12.6094
  0.00168002      12.6378
  0.00168253      12.6562
  0.00168560      12.6852
  0.00168906      12.7081
  0.00169222      12.7356
  0.00169437      12.7600
  0.00169802      12.7796
  0.00170004      12.8060
  0.00170316      12.8342
  0.00170670      12.8557
  0.00171007      12.8799
  0.00171210      12.9060
  0.00171557      12.9287
  0.00171863      12.9579
  0.00172140      12.9722
  0.00172436      13.0029
  0.00172746      13.0316
  0.00173108      13.0517
  0.00173312      13.0778
  0.00173630      13.1050
  0.00173993      13.1252
  0.00174290      13.1558
  0.00174525      13.1767
  0.00174883      13.1976
  0.00175068      13.2268
  0.00175433      13.2465
  0.00175744      13.2748
  0.00175981      13.2956
  0.00176297      13.3231
  0.00176528      13.3449
  0.00176851      13.3714
  0.00176999      13.3963
  0.00177342      13.4218
  0.00177562      13.4478
  0.00177925      13.4698
  0.00178176      13.4902
  0.00178497      13.5196
  0.00178707      13.5472
  0.00179050      13.5728
  0.00179264      13.5997
  0.00179598      13.6270
  0.00179802      13.6556
  0.00180072      13.6726
  0.00180409      13.6992
  0.00180615      13.7276
  0.00180920      13.7600
  0.00181201      13.7750
  0.00181511      13.8063
  0.00181765      13.8262
  0.00182088      13.8555
  0.00182298      13.8830
  0.00182663      13.9046
  0.00182998      13.9317
  0.00183223      13.9566
  0.00183544      13.9862
  0.00183899      14.0097
  0.00184263      14.0316
  0.00184602      14.0579
  0.00184951      14.0826
  0.00185190      14.1050
  0.00185532      14.1309
  0.00185890      14.1537
  0.00186223      14.1812
  0.00186543      14.2109
  0.00186915      14.2314
  0.00187275      14.2540
  0.00187588      14.2849
  0.00187812      14.3099
  0.00188181      14.3311
  0.00188536      14.3546
  0.00188892      14.3780
  0.00189194      14.4108
  0.00189472      14.4263
  0.00189764      14.4610
  0.00190120      14.4843
  0.00190456      14.5112
  0.00190716      14.5298
  0.00191056      14.5561
  0.00191381      14.5849
  0.00191901      14.6008
  0.00192316      14.6353
  0.00192676      14.6578
  0.00193010      14.6851
  0.00193391      14.7040
  0.00193729      14.7306
  0.00194086      14.7537
  0.00194423      14.7803
  0.00194633      14.8080
  0.00194955      14.8373
  0.00195320      14.8590
  0.00195543      14.8843
  0.00195883      14.9105
  0.00196078      14.9407
  0.00196426      14.9655
  0.00196644      14.9916
  0.00196983      15.0179
  0.00197212      15.0421
  0.00197573      15.0647
  0.00197704      15.0985
  0.00197966      15.1175
  0.00198238      15.1569
  0.00198471      15.1811
  0.00198728      15.2008
  0.00199040      15.2330
  0.00199275      15.2569
  0.00199479      15.2864
  0.00199832      15.3111
  0.00200032      15.3414
  0.00200239      15.3703
  0.00200460      15.3967
  0.00200837      15.4169
  0.00201051      15.4447
  0.00201247      15.4758
  0.00201459      15.5039
  0.00201693      15.5279
  0.00202042      15.5533
  0.00202270      15.5784
  0.00202447      15.6128
  0.00202698      15.6339
  0.00202917      15.6605
  0.00203239      15.6908
  0.00203446      15.7199
  0.00203664      15.7468
  0.00203917      15.7676
  0.00204128      15.7957
  0.00204353      15.8215
  0.00204667      15.8531
  0.00204939      15.8703
  0.00205113      15.9053
  0.00205326      15.9333
  0.00205556      15.9580
  0.00205740      15.9913
  0.00205985      16.0133
  0.00206198      16.0413
  0.00206377      16.0753
  0.00206574      16.1061
  0.00206806      16.1306
  0.00207187      16.1502
  0.00207363      16.1847
  0.00207580      16.2119
  0.00207808      16.2371
  0.00208028      16.2636
  0.00208245      16.2909
  0.00208448      16.3207
  0.00208685      16.3442
  0.00208882      16.3750
  0.00209105      16.4010
  0.00209303      16.4317
  0.00209517      16.4594
  0.00209738      16.4859
  0.00209940      16.5157
  0.00210127      16.5483
  0.00210362      16.5724
  0.00210564      16.6022
  0.00210780      16.6296
  0.00211001      16.6559
  0.00211232      16.6807
  0.00211443      16.7089
  0.00211637      16.7403
  0.00211945      16.7615
  0.00212144      16.7930
  0.00212351      16.8232
  0.00212559      16.8531
  0.00212765      16.8836
  0.00213203      16.9393
  0.00213532      16.9696
  0.00213754      16.9968
  0.00213984      17.0226
  0.00214209      17.0494
  0.00214414      17.0800
  0.00214650      17.1046
  0.00214847      17.1368
  0.00215198      17.1627
  0.00215437      17.1868
  0.00215623      17.2210
  0.00215817      17.2537
  0.00216054      17.2780
  0.00216260      17.3083
  0.00216467      17.3386
  0.00216691      17.3656
  0.00216904      17.3947
  0.00217135      17.4201
  0.00217368      17.4454
  0.00217605      17.4699
  0.00217816      17.4994
  0.00218052      17.5241
  0.00218241      17.5576
  0.00218473      17.5830
  0.00218683      17.6127
  0.00218890      17.6427
  0.00219130      17.6667
  0.00219326      17.6990
  0.00219544      17.7271
  0.00219741      17.7591
  0.00219958      17.7875
  0.00220179      17.8149
  0.00220404      17.8418
  0.00220594      17.8751
  0.00220788      17.9078
  0.00220998      17.9373
  0.00221241      17.9606
  0.00221421      17.9959
  0.00221629      18.0259
  0.00221849      18.0537
  0.00222066      18.0819
  0.00222276      18.1115
  0.00222497      18.1390
  0.00222735      18.1633
  0.00222930      18.1957
  0.00223134      18.2264
  0.00223339      18.2570
  0.00223557      18.2852
  0.00223780      18.3124
  0.00223974      18.3450
  0.00224216      18.3684
  0.00224415      18.4001
  0.00224529      18.4291
  0.00224722      18.4639
  0.00224972      18.4871
  0.00225859      18.6032
  0.00226060      18.6366
  0.00226316      18.6586
  0.00226501      18.6951
  0.00226731      18.7226
  0.00227626      18.8371
  0.00228165      18.9249
  0.00228388      18.9538
  0.00228623      18.9801
  0.00228821      19.0140
  0.00229035      19.0445
  0.00229282      19.0685
  0.00229490      19.1003
  0.00229709      19.1299
  0.00229934      19.1583
  0.00230140      19.1904
  0.00230390      19.2138
  0.00230601      19.2450
  0.00230827      19.2733
  0.00231026      19.3068
  0.00231232      19.3389
  0.00231493      19.3600
  0.00231699      19.3924
  0.00231896      19.4263
  0.00232109      19.4571
  0.00232338      19.4848
  0.00232562      19.5133
  0.00232811      19.5369
  0.00232993      19.5739
  0.00233225      19.6009
  0.00233452      19.6288
  0.00233664      19.6599
  0.00233904      19.6851
  0.00234097      19.7200
  0.00234313      19.7503
  0.00234515      19.7833
  0.00234740      19.8116
  0.00234958      19.8413
  0.00235176      19.8712
  0.00235410      19.8978
  0.00235480      19.9327
  0.00235703      19.9615
  0.00235929      19.9897
  0.00236141      20.0207
  0.00236391      20.0440
  0.00236589      20.0778
  0.00236737      20.1097
  0.00236968      20.1371
  0.00237170      20.1705
  0.00237390      20.2004
  0.00237613      20.2294
  0.00237697      20.2619
  0.00237935      20.2880
  0.00238150      20.3189
  0.00238388      20.3448
  0.00238930      20.4334
  0.00239120      20.4693
  0.00239359      20.4950
  0.00239568      20.5272
  0.00240113      20.6148
  0.00240307      20.6500
  0.00240530      20.6791
  0.00240732      20.7124
  0.00240978      20.7369
  0.00241176      20.7711
  0.00241719      20.8593
  0.00241939      20.8891
  0.00242147      20.9212
  0.00242380      20.9483
  0.00242570      20.9843
  0.00242798      21.0123
  0.00243022      21.0413
  0.00243211      21.0773
  0.00243439      21.1054
  0.00243988      21.1925
  0.00244196      21.2247
  0.00244424      21.2527
  0.00244648      21.2816
  0.00244868      21.3114
  0.00244963      21.3418
  0.00245190      21.3701
  0.00245408      21.4002
  0.00245602      21.4352
  0.00245677      21.4697
  0.00245886      21.5017
  0.00246135      21.5254
  0.00246221      21.5577
  0.00246450      21.5857
  0.00246662      21.6169
  0.00246885      21.6461
  0.00246970      21.6786
  0.00247195      21.7072
  0.00247400      21.7401
  0.00247534      21.7710
  0.00247766      21.8005
  0.00247985      21.8330
  0.00248198      21.8669
  0.00248756      21.9591
  0.00248986      21.9888
  0.00249197      22.0231
  0.00249424      22.0538
  0.00249673      22.0796
  0.00249885      22.1135
  0.00249989      22.1445
  0.00250217      22.1750
  0.00250455      22.2031
  0.00250681      22.2339
  0.00250901      22.2662
  0.00251139      22.2945
  0.00251356      22.3273
  0.00251590      22.3564
  0.00252143      22.4497
  0.00252390      22.4760
  0.00252596      22.5111
  0.00252828      22.5408
  0.00253395      22.6309
  0.00253606      22.6650
  0.00253830      22.6965
  0.00254052      22.7282
  0.00254159      22.7585
  0.00254374      22.7917
  0.00254582      22.8266
  0.00255146      22.9176
  0.00255365      22.9500
  0.00255913      23.0442
  0.00256148      23.0731
  0.00256364      23.1063
  0.00256599      23.1351
  0.00256709      23.1648
  0.00256944      23.1937
  0.00257159      23.2268
  0.00257385      23.2579
  0.00257613      23.2882
  0.00258167      23.3813
  0.00258395      23.4118
  0.00258542      23.4428
  0.00258762      23.4741
  0.00258969      23.5082
  0.00259504      23.6027
  0.00259725      23.6337
  0.00259960      23.6617
  0.00260186      23.6918
  0.00260392      23.7260
  0.00260613      23.7571
  0.00260812      23.7929
  0.00261034      23.8238
  0.00261788      23.9496
  0.00262014      23.9797
  0.00262253      24.0068
  0.00262461      24.0405
  0.00262675      24.0731
  0.00262775      24.1040
  0.00262982      24.1380
  0.00263203      24.1690
  0.00263735      24.2641
  0.00263953      24.2959
  0.00264167      24.3284
  0.00264394      24.3581
  0.00264486      24.3908
  0.00264709      24.4213
  0.00264927      24.4531
  0.00265163      24.4809
  0.00265679      24.5794
  0.00265888      24.6131
  0.00266115      24.6427
  0.00266336      24.6739
  0.00266557      24.7048
  0.00266772      24.7373
  0.00266870      24.7686
  0.00267073      24.8035
  0.00267303      24.8326
  0.00267532      24.8620
  0.00267750      24.8936
  0.00267962      24.9266
  0.00268197      24.9545
  0.00268420      24.9852
  0.00268620      25.0208
  0.00268828      25.0545
  0.00269496      25.1454
  0.00269708      25.1792
  0.00269937      25.2090
  0.00270139      25.2448
  0.00270696      25.3364
  0.00270929      25.3655
  0.00271152      25.3968
  0.00271351      25.4333
  0.00271891      25.5288
  0.00272134      25.5555
  0.00272658      25.6544
  0.00273167      25.7566
  0.00273413      25.7828
  0.00273622      25.8172
  0.00273859      25.8453
  0.00273942      25.8806
  0.00274173      25.9102
  0.00274381      25.9447
  0.00274596      25.9776
  0.00274817      26.0093
  0.00274918      26.0406
  0.00275150      26.0699
  0.00275364      26.1031
  0.00275589      26.1341
  0.00276110      26.2335
  0.00276362      26.2584
  0.00276575      26.2920
  0.00276781      26.3269
  0.00276994      26.3603
  0.00277220      26.3910
  0.00277746      26.4895
  0.00277975      26.5193
  0.00278189      26.5526
  0.00278424      26.5813
  0.00278516      26.6144
  0.00278726      26.6485
  0.00278969      26.6755
  0.00279506      26.7715
  0.00279684      26.8043
  0.00279777      26.8386
  0.00279990      26.8731
  0.00280237      26.8999
  0.00280775      26.9991
  0.00281020      27.0264
  0.00281101      27.0633
  0.00281324      27.0957
  0.00281538      27.1300
  0.00281660      27.1575
  0.00281889      27.1885
  0.00282445      27.2834
  0.00282666      27.3163
  0.00282885      27.3494
  0.00282985      27.3820
  0.00283204      27.4152
  0.00283422      27.4487
  0.00283664      27.4767
  0.00283726      27.5180
  0.00283980      27.5433
  0.00284194      27.5776
  0.00284298      27.6093
  0.00284524      27.6410
  0.00284716      27.6802
  0.00284960      27.7078
  0.00285544      27.7964
  0.00285752      27.8321
  0.00285985      27.8622
  0.00286062      27.9000
  0.00286286      27.9321
  0.00286516      27.9630
  0.00286736      27.9959
  0.00287257      28.0987
  0.00287504      28.1257
  0.00288049      28.2233
  0.00288581      28.3234
  0.00288823      28.3517
  0.00288918      28.3853
  0.00289128      28.4205
  0.00289267      28.4442
  0.00289575      28.4856
  0.00289812      28.5160
  0.00289923      28.5473
  0.00290482      28.6457
  0.00290596      28.6763
  0.00290837      28.7058
  0.00291045      28.7431
  0.00291153      28.7753
  0.00291356      28.8137
  0.00291615      28.8389
  0.00291704      28.8755
  0.00292279      28.9701
  0.00292825      29.0713
  0.00293035      29.1083
  0.00293272      29.1387
  0.00293491      29.1733
  0.00293611      29.2026
  0.00293820      29.2397
  0.00294053      29.2709
  0.00294163      29.3026
  0.00294406      29.3315
  0.00294606      29.3707
  0.00294846      29.4004
  0.00294943      29.4352
  0.00295183      29.4648
  0.00295398      29.5005
  0.00296187      29.6308
  0.00296317      29.6576
  0.00296549      29.6894
  0.00296750      29.7282
  0.00296864      29.7588
  0.00297104      29.7885
  0.00297315      29.8251
  0.00297985      29.9548
  0.00298548      30.0523
  0.00298627      30.0911
  0.00298900      30.1510
  0.00299467      30.2503
  0.00300053      30.3449
  0.00300130      30.3854
  0.00300380      30.4134
  0.00300635      30.4404
  0.00300745      30.4727
  0.00300969      30.5073
  0.00301190      30.5422
  0.00301329      30.5679
  0.00301553      30.6022
  0.00302118      30.7019
  0.00302666      30.8055
  0.00302916      30.8338
  0.00303493      30.9303
  0.00303841      30.9938
  0.00304386      31.0984
  0.00304635      31.1268
  0.00305203      31.2255
  0.00305344      31.2505
  0.00305546      31.2903
  0.00305780      31.3224
  0.00305869      31.3599
  0.00306457      31.4539
  0.00306811      31.5159
  0.00307380      31.6145
  0.00307505      31.6433
  0.00307831      31.7123
  0.00308483      31.8133
  0.00308727      31.8434
  0.00308824      31.8797
  0.00309070      31.9091
  0.00309150      31.9496
  0.00309420      31.9734
  0.00309630      32.0118
  0.00309743      32.0440
  0.00309982      32.0752
  0.00310229      32.1046
  0.00310338      32.1378
  0.00310570      32.1709
  0.00311143      32.2702
  0.00311721      32.3683
  0.00312271      32.4730
  0.00312860      32.5684
  0.00313091      32.6018
  0.00313192      32.6369
  0.00313430      32.6684
  0.00313661      32.7018
  0.00313754      32.7388
  0.00313979      32.7738
  0.00314230      32.8020
  0.00314349      32.8329
  0.00314568      32.8689
  0.00314665      32.9052
  0.00315244      33.0030
  0.00315828      33.0997
  0.00315962      33.1266
  0.00316289      33.1964
  0.00316868      33.2942
  0.00316973      33.3285
  0.00317191      33.3650
  0.00317430      33.3962
  0.00317534      33.4307
  0.00318081      33.5226
  0.00318654      33.6276
  0.00318783      33.6578
  0.00319030      33.6888
  0.00319233      33.7313
  0.00319847      33.8257
  0.00320103      33.8546
  0.00321282      34.0562
  0.00321883      34.1541
  0.00321980      34.1926
  0.00322229      34.2231
  0.00322479      34.2534
  0.00322742      34.2801
  0.00322839      34.3187
  0.00323078      34.3516
  0.00323177      34.3895
  0.00323426      34.4202
  0.00323781      34.4866
  0.00324366      34.5888
  0.00324498      34.6180
  0.00324750      34.6477
  0.00324858      34.6833
  0.00325462      34.7804
  0.00325590      34.8106
  0.00325832      34.8431
  0.00325963      34.8724
  0.00326544      34.9754
  0.00326637      35.0149
  0.00326892      35.0440
  0.00327021      35.0739
  0.00327239      35.1125
  0.00327493      35.1417
  0.00327721      35.1702
  0.00328305      35.2757
  0.00328903      35.3774
  0.00329168      35.4045
  0.00329279      35.4403
  0.00329517      35.4747
  0.00329652      35.5039
  0.00329898      35.5362
  0.00330146      35.5680
  0.00330249      35.6059
  0.00330880      35.6986
  0.00331502      35.7939
  0.00332087      35.8991
  0.00332218      35.9294
  0.00332561      36.0012
  0.00333167      36.1008
  0.00333556      36.1601
  0.00334279      36.2939
  0.00334406      36.3253
  0.00334522      36.3596
  0.00335137      36.4568
  0.00335251      36.4918
  0.00335620      36.5566
  0.00336230      36.6551
  0.00336361      36.6854
  0.00336584      36.7238
  0.00336695      36.7596
  0.00336977      36.7823
  0.00337270      36.8491
  0.00337877      36.9466
  0.00338126      36.9775
  0.00338232      37.0141
  0.00338488      37.0432
  0.00338593      37.0800
  0.00338839      37.1118
  0.00339083      37.1442
  0.00339196      37.1787
  0.00339804      37.2762
  0.00339935      37.3059
  0.00340162      37.3426
  0.00340293      37.3727
  0.00340655      37.4383
  0.00341283      37.5304
  0.00341417      37.5595
  0.00341754      37.6316
  0.00342272      37.7204
  0.00342866      37.8215
  0.00342983      37.8551
  0.00343248      37.8820
  0.00343351      37.9193
  0.00343843      38.0150
  0.00344344      38.1083
  0.00344571      38.1451
  0.00344684      38.1799
  0.00345094      38.2327
  0.00345577      38.3308
  0.00346192      38.4263
  0.00346279      38.4680
  0.00346534      38.4974
  0.00346717      38.5334
  0.00347343      38.6285
  0.00347445      38.6670
  0.00347725      38.6905
  0.00347819      38.7311
  0.00348463      38.8213
  0.00348584      38.8548
  0.00348841      38.8844
  0.00348948      38.9216
  0.00349312      38.9884
  0.00349932      39.0851
  0.00350048      39.1198
  0.00350418      39.1849
  0.00351065      39.2743
  0.00351209      39.3015
  0.00351324      39.3365
  0.00351559      39.3722
  0.00351677      39.4063
  0.00351951      39.4313
  0.00352078      39.4631
  0.00352557      39.5650
  0.00353309      39.6922
  0.00353447      39.7209
  0.00353563      39.7557
  0.00353815      39.7867
  0.00353928      39.8223
  0.00354060      39.8527
  0.00354307      39.8850
  0.00354417      39.9213
  0.00354692      39.9461
  0.00354813      39.9795
  0.00354904      40.0211
  0.00355157      40.0516
  0.00355291      40.0815
  0.00355425      40.1116
  0.00355998      40.1999
  0.00356083      40.2433
  0.00356602      40.3346
  0.00356860      40.3642
  0.00356980      40.3980
  0.00357093      40.4337
  0.00357338      40.4668
  0.00357456      40.5012
  0.00357843      40.5620
  0.00358336      40.6606
  0.00358466      40.6919
  0.00358709      40.7252
  0.00358829      40.7592
  0.00358956      40.7913
  0.00359587      40.9186
  0.00359743      40.9428
  0.00359867      40.9754
  0.00359997      41.0066
  0.00360136      41.0353
  0.00360293      41.0590
  0.00360400      41.0966
  0.00360557      41.1203
  0.00360682      41.1528
  0.00360811      41.1842
  0.00360955      41.2113
  0.00361091      41.2408
  0.00361198      41.2783
  0.00361365      41.2993
  0.00361512      41.3592
  0.00361656      41.3866
  0.00361799      41.4141
  0.00361931      41.4445
  0.00362060      41.4759
  0.00362201      41.5040
  0.00362471      41.5970
  0.00362630      41.6536
  0.00362786      41.6774
  0.00362983      41.7571
  0.00363175      41.8380
  0.00363371      41.9176
  0.00363411      41.9401
  0.00363427      41.9690
  0.00363466      41.9917
  0.00363491      42.0182
  0.00363335      42.0942
  0.00362946      42.1004
  0.00362316      42.1060
  0.00361595      42.1031
  0.00360884      42.0974
  0.00360179      42.0900
  0.00359586      42.0854
  0.00358845      42.0882
  0.00358132      42.0831
  0.00357311      42.0740
  0.00356257      42.0621
  0.00355021      42.0000
  0.00345279      41.6295
  0.00348788      33.7519
  0.01830922       1.0141
  0.01829927       1.0387
  0.01830019       1.0447
  0.01830127       1.0500
  0.01830181       1.0670
  0.01830177       1.0816
  0.01830224       1.0941
  0.01830363       1.0982
  0.01830456       1.1089
  0.01830597       1.1177
  0.01830759       1.1257
  0.01830901       1.1393
  0.01830937       1.1427
  0.01830977       1.1459
  0.01831025       1.1488
  0.01831112       1.1501
  0.01831134       1.1541
  0.01831235       1.1549
  0.01831261       1.1587
  0.01831295       1.1621
  0.01831476       1.1598
  0.01831530       1.1625
  0.01831596       1.1646
  0.01831649       1.1674
  0.01831717       1.1695
  0.01831701       1.1749
  0.01831713       1.1792
  0.01831853       1.1785
  0.01831906       1.1812
  0.01831885       1.1868
  0.01831944       1.1893
