# Supplementary material for: Size effects on the mechanical behavior and the compressive failure strength of concrete: an extensive dataset
Source: Data Brief. 2020 Nov 2;33:106477. doi: 10.1016/j.dib.2020.106477 (PMC7674298; doi:10.1016/j.dib.2020.106477)
Supplement: Supplementary file 1 [file mmc1.zip › Stress_Strain_Data_DIB/C-40x80-mm/C4-B1-27.txt]

      Strain  Stress(MPa)
  0.00000000       0.0000
  0.00011063       0.5939
  0.00010984       0.5896
  0.00010947       0.5876
  0.00011084       0.5949
  0.00010988       0.5898
  0.00010946       0.5875
  0.00010995       0.5902
  0.00010980       0.5894
  0.00010976       0.5891
  0.00011080       0.5948
  0.00011142       0.5981
  0.00011199       0.6011
  0.00011271       0.6050
  0.00011345       0.6090
  0.00011470       0.6157
  0.00011399       0.6119
  0.00011636       0.6246
  0.00011620       0.6238
  0.00011607       0.6231
  0.00011618       0.6236
  0.00011790       0.6329
  0.00011793       0.6330
  0.00011851       0.6361
  0.00011910       0.6393
  0.00011969       0.6425
  0.00012154       0.6524
  0.00012161       0.6528
  0.00012264       0.6583
  0.00012333       0.6620
  0.00012419       0.6666
  0.00012563       0.6744
  0.00012683       0.6808
  0.00012776       0.6858
  0.00012853       0.6899
  0.00012999       0.6978
  0.00013100       0.7032
  0.00013251       0.7113
  0.00013223       0.7098
  0.00013393       0.7189
  0.00013544       0.7270
  0.00013623       0.7312
  0.00013800       0.7408
  0.00013901       0.7462
  0.00013988       0.7508
  0.00014122       0.7581
  0.00014185       0.7614
  0.00014330       0.7692
  0.00014294       0.7673
  0.00014462       0.7763
  0.00014622       0.7849
  0.00014725       0.7904
  0.00014879       0.7987
  0.00014978       0.8040
  0.00015030       0.8068
  0.00015103       0.8107
  0.00015339       0.8234
  0.00015380       0.8255
  0.00015565       0.8355
  0.00015742       0.8450
  0.00015848       0.8507
  0.00016027       0.8603
  0.00016127       0.8656
  0.00016324       0.8762
  0.00016354       0.8778
  0.00016536       0.8876
  0.00016824       0.9031
  0.00016854       0.9047
  0.00017063       0.9159
  0.00017193       0.9229
  0.00017326       0.9301
  0.00017487       0.9387
  0.00017621       0.9458
  0.00017729       0.9516
  0.00017856       0.9585
  0.00017982       0.9653
  0.00018207       0.9773
  0.00018268       0.9806
  0.00018356       0.9853
  0.00018631       1.0001
  0.00018851       1.0119
  0.00018925       1.0159
  0.00019122       1.0264
  0.00019204       1.0308
  0.00019278       1.0348
  0.00019504       1.0469
  0.00019512       1.0474
  0.00019815       1.0636
  0.00019982       1.0726
  0.00020090       1.0784
  0.00020205       1.0846
  0.00020460       1.0982
  0.00020581       1.1048
  0.00020684       1.1103
  0.00020787       1.1158
  0.00020956       1.1249
  0.00021188       1.1373
  0.00021717       1.1657
  0.00021943       1.1779
  0.00022052       1.1837
  0.00022301       1.1971
  0.00022430       1.2040
  0.00022604       1.2133
  0.00022784       1.2230
  0.00022893       1.2289
  0.00022974       1.2332
  0.00023111       1.2405
  0.00023244       1.2477
  0.00023484       1.2606
  0.00023745       1.2746
  0.00023860       1.2808
  0.00023980       1.2872
  0.00024149       1.2963
  0.00024277       1.3031
  0.00024457       1.3128
  0.00024617       1.3214
  0.00024733       1.3276
  0.00024938       1.3386
  0.00025115       1.3481
  0.00025272       1.3566
  0.00025476       1.3675
  0.00025629       1.3757
  0.00025759       1.3827
  0.00025926       1.3916
  0.00026172       1.4049
  0.00026305       1.4120
  0.00026416       1.4179
  0.00026573       1.4264
  0.00026848       1.4412
  0.00027021       1.4504
  0.00027101       1.4548
  0.00027340       1.4676
  0.00027521       1.4773
  0.00027706       1.4872
  0.00027976       1.5017
  0.00028080       1.5073
  0.00028239       1.5158
  0.00028478       1.5286
  0.00028514       1.5306
  0.00028798       1.5458
  0.00028941       1.5535
  0.00029202       1.5675
  0.00029333       1.5745
  0.00029539       1.5856
  0.00029708       1.5946
  0.00029865       1.6031
  0.00030010       1.6109
  0.00030246       1.6235
  0.00030371       1.6302
  0.00030628       1.6440
  0.00030779       1.6522
  0.00031031       1.6657
  0.00031121       1.6705
  0.00031309       1.6806
  0.00031449       1.6881
  0.00031695       1.7013
  0.00032553       1.7474
  0.00032582       1.7489
  0.00032809       1.7611
  0.00032946       1.7685
  0.00033176       1.7808
  0.00033313       1.7882
  0.00033476       1.7969
  0.00033790       1.8138
  0.00033948       1.8223
  0.00034143       1.8327
  0.00034320       1.8422
  0.00034543       1.8542
  0.00034754       1.8655
  0.00034854       1.8709
  0.00035017       1.8797
  0.00035263       1.8929
  0.00035451       1.9029
  0.00035617       1.9118
  0.00035850       1.9243
  0.00036089       1.9372
  0.00036346       1.9510
  0.00036592       1.9642
  0.00036814       1.9761
  0.00036988       1.9855
  0.00037100       1.9914
  0.00037316       2.0031
  0.00037502       2.0130
  0.00037662       2.0216
  0.00037892       2.0340
  0.00038035       2.0417
  0.00038186       2.0497
  0.00038426       2.0626
  0.00038588       2.0713
  0.00038737       2.0793
  0.00039032       2.0952
  0.00039089       2.0982
  0.00039290       2.1090
  0.00039451       2.1177
  0.00039648       2.1282
  0.00039792       2.1360
  0.00039923       2.1430
  0.00040152       2.1553
  0.00040358       2.1663
  0.00040434       2.1704
  0.00040550       2.1767
  0.00040798       2.1899
  0.00041015       2.2016
  0.00041242       2.2138
  0.00041294       2.2166
  0.00041397       2.2221
  0.00041505       2.2279
  0.00041707       2.2387
  0.00041923       2.2504
  0.00042046       2.2569
  0.00042142       2.2621
  0.00042217       2.2661
  0.00042424       2.2772
  0.00042552       2.2841
  0.00042576       2.2854
  0.00042928       2.3043
  0.00043041       2.3104
  0.00043189       2.3183
  0.00043301       2.3243
  0.00043528       2.3365
  0.00043554       2.3379
  0.00043837       2.3531
  0.00043971       2.3603
  0.00044135       2.3691
  0.00044319       2.3790
  0.00044392       2.3829
  0.00044551       2.3914
  0.00044699       2.3993
  0.00044909       2.4106
  0.00045040       2.4176
  0.00045174       2.4249
  0.00045341       2.4338
  0.00045477       2.4411
  0.00045596       2.4475
  0.00045782       2.4575
  0.00045920       2.4649
  0.00046083       2.4737
  0.00046188       2.4793
  0.00046456       2.4937
  0.00046536       2.4980
  0.00046662       2.5047
  0.00046838       2.5142
  0.00046969       2.5212
  0.00047090       2.5277
  0.00047281       2.5379
  0.00047335       2.5408
  0.00047574       2.5537
  0.00047661       2.5584
  0.00047840       2.5680
  0.00048037       2.5786
  0.00048233       2.5891
  0.00048389       2.5974
  0.00048425       2.5994
  0.00048598       2.6087
  0.00048724       2.6154
  0.00048924       2.6261
  0.00049120       2.6366
  0.00049223       2.6422
  0.00049372       2.6502
  0.00049455       2.6546
  0.00049702       2.6679
  0.00049856       2.6762
  0.00050009       2.6844
  0.00050160       2.6925
  0.00050300       2.7000
  0.00050423       2.7066
  0.00050602       2.7162
  0.00050806       2.7272
  0.00051016       2.7384
  0.00051126       2.7444
  0.00051291       2.7532
  0.00051415       2.7598
  0.00051663       2.7732
  0.00051864       2.7840
  0.00051977       2.7900
  0.00052174       2.8006
  0.00052405       2.8130
  0.00052558       2.8212
  0.00052775       2.8329
  0.00052900       2.8396
  0.00053038       2.8470
  0.00053198       2.8556
  0.00053343       2.8634
  0.00053556       2.8748
  0.00053803       2.8881
  0.00053990       2.8981
  0.00054045       2.9010
  0.00054182       2.9084
  0.00054321       2.9159
  0.00054456       2.9231
  0.00054542       2.9277
  0.00054596       2.9306
  0.00054631       2.9325
  0.00054651       2.9336
  0.00054496       2.9253
  0.00054439       2.9222
  0.00054523       2.9267
  0.00054570       2.9292
  0.00054589       2.9302
  0.00054679       2.9351
  0.00054833       2.9433
  0.00054965       2.9504
  0.00055165       2.9612
  0.00055329       2.9699
  0.00055473       2.9777
  0.00055616       2.9853
  0.00055890       3.0000
  0.00056094       3.0110
  0.00056311       3.0227
  0.00056426       3.0289
  0.00056722       3.0447
  0.00056792       3.0485
  0.00056996       3.0594
  0.00057224       3.0717
  0.00057428       3.0826
  0.00057559       3.0897
  0.00057809       3.1031
  0.00057934       3.1098
  0.00058168       3.1223
  0.00058436       3.1367
  0.00058563       3.1436
  0.00058729       3.1524
  0.00059029       3.1686
  0.00059243       3.1800
  0.00059463       3.1918
  0.00059723       3.2058
  0.00059930       3.2169
  0.00060169       3.2297
  0.00060404       3.2424
  0.00060590       3.2524
  0.00060785       3.2628
  0.00061084       3.2789
  0.00061330       3.2921
  0.00061443       3.2981
  0.00061719       3.3130
  0.00061893       3.3223
  0.00062162       3.3368
  0.00062279       3.3430
  0.00062489       3.3543
  0.00062765       3.3691
  0.00062979       3.3806
  0.00063162       3.3904
  0.00063390       3.4026
  0.00063528       3.4101
  0.00063725       3.4206
  0.00063966       3.4336
  0.00064146       3.4433
  0.00064343       3.4538
  0.00064538       3.4643
  0.00064770       3.4767
  0.00065046       3.4915
  0.00065236       3.5017
  0.00065433       3.5123
  0.00065699       3.5266
  0.00065890       3.5369
  0.00066065       3.5462
  0.00066384       3.5634
  0.00066530       3.5712
  0.00066808       3.5861
  0.00066988       3.5958
  0.00067288       3.6119
  0.00067456       3.6209
  0.00067724       3.6353
  0.00067883       3.6438
  0.00068065       3.6536
  0.00068306       3.6665
  0.00068539       3.6790
  0.00068852       3.6958
  0.00069071       3.7076
  0.00069160       3.7124
  0.00069389       3.7247
  0.00069561       3.7339
  0.00069668       3.7396
  0.00069931       3.7537
  0.00070073       3.7614
  0.00070346       3.7760
  0.00070479       3.7832
  0.00070664       3.7931
  0.00070911       3.8063
  0.00071087       3.8158
  0.00071426       3.8340
  0.00071529       3.8395
  0.00072319       3.8820
  0.00072509       3.8922
  0.00072705       3.9027
  0.00072886       3.9124
  0.00073106       3.9242
  0.00073376       3.9387
  0.00073448       3.9426
  0.00073713       3.9567
  0.00073964       3.9702
  0.00074118       3.9785
  0.00074420       3.9947
  0.00074675       4.0084
  0.00074832       4.0168
  0.00075091       4.0308
  0.00075250       4.0393
  0.00075341       4.0442
  0.00075570       4.0565
  0.00075766       4.0670
  0.00076010       4.0801
  0.00076272       4.0941
  0.00076453       4.1039
  0.00076609       4.1122
  0.00076940       4.1300
  0.00077069       4.1369
  0.00077296       4.1491
  0.00077587       4.1647
  0.00077729       4.1723
  0.00078070       4.1906
  0.00078210       4.1982
  0.00079327       4.2581
  0.00079486       4.2666
  0.00079742       4.2804
  0.00080017       4.2951
  0.00080163       4.3030
  0.00080456       4.3187
  0.00080611       4.3271
  0.00080863       4.3406
  0.00081140       4.3554
  0.00081370       4.3678
  0.00081574       4.3788
  0.00081866       4.3944
  0.00082034       4.4034
  0.00082254       4.4152
  0.00082512       4.4291
  0.00082736       4.4411
  0.00083006       4.4556
  0.00083277       4.4702
  0.00083475       4.4808
  0.00083787       4.4975
  0.00083972       4.5074
  0.00084303       4.5252
  0.00084550       4.5385
  0.00084800       4.5519
  0.00085013       4.5633
  0.00085388       4.5834
  0.00085602       4.5950
  0.00085808       4.6060
  0.00086006       4.6166
  0.00086402       4.6379
  0.00086647       4.6511
  0.00086779       4.6582
  0.00087149       4.6780
  0.00088113       4.7297
  0.00088347       4.7423
  0.00088645       4.7583
  0.00088903       4.7721
  0.00089112       4.7834
  0.00089393       4.7984
  0.00089628       4.8111
  0.00089810       4.8208
  0.00090186       4.8410
  0.00090413       4.8532
  0.00090712       4.8692
  0.00091002       4.8848
  0.00091310       4.9013
  0.00091520       4.9126
  0.00091780       4.9266
  0.00091993       4.9380
  0.00092254       4.9520
  0.00092567       4.9688
  0.00092786       4.9806
  0.00093060       4.9953
  0.00093411       5.0141
  0.00093658       5.0274
  0.00093941       5.0426
  0.00094194       5.0562
  0.00094494       5.0722
  0.00094811       5.0893
  0.00095035       5.1013
  0.00095230       5.1118
  0.00095576       5.1303
  0.00095775       5.1410
  0.00096091       5.1580
  0.00096415       5.1754
  0.00096676       5.1894
  0.00096908       5.2018
  0.00097261       5.2208
  0.00098320       5.2776
  0.00098691       5.2975
  0.00098937       5.3108
  0.00099133       5.3213
  0.00099486       5.3402
  0.00099724       5.3530
  0.00100077       5.3719
  0.00100281       5.3829
  0.00100512       5.3953
  0.00100822       5.4119
  0.00101091       5.4264
  0.00101303       5.4378
  0.00101602       5.4538
  0.00101923       5.4710
  0.00102174       5.4845
  0.00102448       5.4992
  0.00102753       5.5156
  0.00102916       5.5243
  0.00103231       5.5412
  0.00103562       5.5590
  0.00103773       5.5703
  0.00104031       5.5842
  0.00104341       5.6008
  0.00104689       5.6195
  0.00104963       5.6342
  0.00105280       5.6512
  0.00105450       5.6604
  0.00106635       5.7239
  0.00106978       5.7424
  0.00107257       5.7573
  0.00107553       5.7733
  0.00107688       5.7805
  0.00108138       5.8047
  0.00108392       5.8183
  0.00108601       5.8295
  0.00109006       5.8513
  0.00109151       5.8590
  0.00109499       5.8777
  0.00109751       5.8912
  0.00110007       5.9050
  0.00110287       5.9200
  0.00110610       5.9373
  0.00110980       5.9572
  0.00111111       5.9642
  0.00111533       5.9869
  0.00111784       6.0004
  0.00112061       6.0152
  0.00112315       6.0289
  0.00112613       6.0449
  0.00113001       6.0657
  0.00113245       6.0788
  0.00113605       6.0981
  0.00113819       6.1096
  0.00114196       6.1298
  0.00114541       6.1483
  0.00114785       6.1614
  0.00115081       6.1773
  0.00115360       6.1923
  0.00115672       6.2091
  0.00116056       6.2297
  0.00116251       6.2401
  0.00116560       6.2567
  0.00116797       6.2695
  0.00117101       6.2858
  0.00117439       6.3039
  0.00117675       6.3166
  0.00118022       6.3352
  0.00118312       6.3508
  0.00118621       6.3673
  0.00118945       6.3847
  0.00119203       6.3986
  0.00119453       6.4120
  0.00119746       6.4277
  0.00120105       6.4470
  0.00120394       6.4625
  0.00120673       6.4775
  0.00121104       6.5006
  0.00121335       6.5130
  0.00121735       6.5345
  0.00122144       6.5565
  0.00122370       6.5686
  0.00122736       6.5883
  0.00123120       6.6088
  0.00123321       6.6197
  0.00123689       6.6394
  0.00124021       6.6572
  0.00124328       6.6737
  0.00124599       6.6882
  0.00124952       6.7072
  0.00125289       6.7253
  0.00125627       6.7434
  0.00125980       6.7624
  0.00126365       6.7830
  0.00126593       6.7953
  0.00126959       6.8149
  0.00127293       6.8328
  0.00127602       6.8494
  0.00127910       6.8660
  0.00128181       6.8805
  0.00128535       6.8995
  0.00130216       6.9898
  0.00130557       7.0081
  0.00130855       7.0241
  0.00131197       7.0424
  0.00131563       7.0620
  0.00131859       7.0780
  0.00133212       7.1505
  0.00133549       7.1687
  0.00133813       7.1828
  0.00134111       7.1988
  0.00134483       7.2188
  0.00134837       7.2378
  0.00135226       7.2587
  0.00135543       7.2757
  0.00135887       7.2942
  0.00136207       7.3113
  0.00136603       7.3326
  0.00136930       7.3501
  0.00137221       7.3657
  0.00137646       7.3886
  0.00137941       7.4044
  0.00138317       7.4246
  0.00138685       7.4443
  0.00138993       7.4609
  0.00139313       7.4780
  0.00139812       7.5049
  0.00140009       7.5154
  0.00140334       7.5328
  0.00140860       7.5611
  0.00141005       7.5689
  0.00141374       7.5887
  0.00141764       7.6096
  0.00142115       7.6284
  0.00142491       7.6486
  0.00142851       7.6680
  0.00143038       7.6780
  0.00143519       7.7038
  0.00143856       7.7219
  0.00144182       7.7394
  0.00144620       7.7629
  0.00144938       7.7800
  0.00145305       7.7997
  0.00145688       7.8202
  0.00145969       7.8353
  0.00146372       7.8570
  0.00146644       7.8716
  0.00146994       7.8904
  0.00147379       7.9110
  0.00147809       7.9341
  0.00148056       7.9474
  0.00148528       7.9727
  0.00148768       7.9856
  0.00149117       8.0043
  0.00149485       8.0241
  0.00149913       8.0470
  0.00150164       8.0605
  0.00150493       8.0782
  0.00150894       8.0997
  0.00151210       8.1167
  0.00151504       8.1325
  0.00151866       8.1519
  0.00152267       8.1734
  0.00152601       8.1913
  0.00153059       8.2159
  0.00153404       8.2344
  0.00153672       8.2488
  0.00154071       8.2702
  0.00154456       8.2909
  0.00154746       8.3065
  0.00155130       8.3271
  0.00155524       8.3482
  0.00155885       8.3676
  0.00156208       8.3850
  0.00156681       8.4015
  0.00157125       8.4215
  0.00157556       8.4431
  0.00158006       8.4623
  0.00158456       8.4817
  0.00158916       8.4997
  0.00159415       8.5130
  0.00159834       8.5361
  0.00160270       8.5570
  0.00160726       8.5756
  0.00161299       8.5948
  0.00161708       8.6190
  0.00162193       8.6339
  0.00162635       8.6543
  0.00163064       8.6760
  0.00163500       8.6970
  0.00163953       8.7159
  0.00164404       8.7350
  0.00164872       8.7522
  0.00165282       8.7763
  0.00165769       8.7911
  0.00166178       8.8153
  0.00166642       8.8329
  0.00167104       8.8508
  0.00167432       8.8700
  0.00167839       8.8945
  0.00168290       8.9135
  0.00168736       8.9333
  0.00169078       8.9509
  0.00169516       8.9716
  0.00169941       8.9939
  0.00170421       9.0096
  0.00170859       9.0303
  0.00171275       9.0537
  0.00171742       9.0709
  0.00172182       9.0913
  0.00172634       9.1104
  0.00172946       9.1316
  0.00173397       9.1507
  0.00174224       9.1981
  0.00176032       9.2742
  0.00176464       9.2957
  0.00176836       9.3097
  0.00177224       9.3364
  0.00177682       9.3548
  0.00178114       9.3762
  0.00178422       9.3979
  0.00178888       9.4152
  0.00179338       9.4344
  0.00179737       9.4598
  0.00180067       9.4789
  0.00181808       9.5631
  0.00182265       9.5816
  0.00182695       9.6033
  0.00183039       9.6206
  0.00183576       9.6441
  0.00183917       9.6618
  0.00184360       9.6819
  0.00184788       9.7039
  0.00185204       9.7273
  0.00185646       9.7475
  0.00186123       9.7635
  0.00186540       9.7868
  0.00186803       9.8138
  0.00187288       9.8289
  0.00187714       9.8511
  0.00188015       9.8736
  0.00188450       9.8947
  0.00188727       9.9201
  0.00189194       9.9374
  0.00189623       9.9591
  0.00189931       9.9809
  0.00190296      10.0104
  0.00190661      10.0252
  0.00191248      10.0487
  0.00191709      10.0696
  0.00192142      10.0943
  0.00192523      10.1092
  0.00193003      10.1274
  0.00193390      10.1587
  0.00193907      10.1716
  0.00194357      10.1939
  0.00194635      10.2234
  0.00196012      10.2867
  0.00196491      10.3050
  0.00196888      10.3347
  0.00197359      10.3542
  0.00197828      10.3738
  0.00198259      10.3989
  0.00198748      10.4158
  0.00199254      10.4303
  0.00199673      10.4570
  0.00200111      10.4810
  0.00200462      10.5002
  0.00200909      10.5230
  0.00201359      10.5454
  0.00201821      10.5660
  0.00202115      10.5932
  0.00202575      10.6141
  0.00203030      10.6359
  0.00203470      10.6596
  0.00203808      10.6805
  0.00204239      10.7056
  0.00204682      10.7290
  0.00205133      10.7512
  0.00205603      10.7707
  0.00205935      10.7925
  0.00206399      10.8129
  0.00208071      10.9032
  0.00208377      10.9287
  0.00208836      10.9498
  0.00209274      10.9739
  0.00209598      10.9968
  0.00210080      11.0146
  0.00210368      11.0426
  0.00210686      11.0664
  0.00211008      11.0896
  0.00211469      11.1104
  0.00211812      11.1308
  0.00212151      11.1516
  0.00212583      11.1764
  0.00212904      11.1998
  0.00213251      11.2196
  0.00213701      11.2419
  0.00214171      11.2614
  0.00214504      11.2831
  0.00214921      11.3101
  0.00215361      11.3339
  0.00215807      11.3567
  0.00216133      11.3795
  0.00216542      11.4076
  0.00217022      11.4257
  0.00217328      11.4512
  0.00217774      11.4741
  0.00218236      11.4948
  0.00218582      11.5147
  0.00219002      11.5412
  0.00219337      11.5627
  0.00219783      11.5855
  0.00220209      11.6112
  0.00220527      11.6350
  0.00220910      11.6498
  0.00221300      11.6805
  0.00221632      11.7022
  0.00222265      11.7246
  0.00222592      11.7501
  0.00223064      11.7720
  0.00223393      11.7973
  0.00223886      11.8159
  0.00224226      11.8394
  0.00224679      11.8644
  0.00226435      11.9535
  0.00226780      11.9762
  0.00227239      12.0001
  0.00227728      12.0193
  0.00228086      12.0400
  0.00228526      12.0671
  0.00228867      12.0905
  0.00229323      12.1148
  0.00229650      12.1404
  0.00230119      12.1628
  0.00230600      12.1832
  0.00230954      12.2045
  0.00231408      12.2293
  0.00231766      12.2499
  0.00232095      12.2752
  0.00232526      12.3036
  0.00232908      12.3205
  0.00233250      12.3436
  0.00233728      12.3646
  0.00234203      12.3860
  0.00234641      12.4133
  0.00235127      12.4330
  0.00235576      12.4586
  0.00235927      12.4804
  0.00236390      12.5038
  0.00236862      12.5256
  0.00237316      12.5504
  0.00237646      12.5754
  0.00238129      12.5957
  0.00238566      12.6230
  0.00239074      12.6393
  0.00239415      12.6626
  0.00239850      12.6905
  0.00240157      12.7192
  0.00240643      12.7388
  0.00242115      12.8344
  0.00242593      12.8554
  0.00242922      12.8807
  0.00243258      12.9048
  0.00243710      12.9300
  0.00244059      12.9520
  0.00244390      12.9768
  0.00244721      13.0018
  0.00245200      13.0227
  0.00245526      13.0484
  0.00245851      13.0743
  0.00246328      13.0954
  0.00246674      13.1179
  0.00247002      13.1433
  0.00247434      13.1715
  0.00247745      13.1997
  0.00248216      13.2218
  0.00248560      13.2447
  0.00249009      13.2701
  0.00249323      13.2979
  0.00249796      13.3195
  0.00250119      13.3458
  0.00250453      13.3702
  0.00250936      13.3904
  0.00251310      13.4153
  0.00251658      13.4398
  0.00252145      13.4616
  0.00252480      13.4882
  0.00252793      13.5190
  0.00253158      13.5405
  0.00253508      13.5648
  0.00253878      13.5855
  0.00254215      13.6120
  0.00254554      13.6381
  0.00254897      13.6636
  0.00255253      13.6868
  0.00255607      13.7102
  0.00255954      13.7350
  0.00256295      13.7608
  0.00256647      13.7847
  0.00256978      13.8122
  0.00257316      13.8386
  0.00257692      13.8581
  0.00258038      13.8830
  0.00258513      13.9068
  0.00258863      13.9309
  0.00259210      13.9556
  0.00259570      13.9781
  0.00259911      14.0039
  0.00260242      14.0315
  0.00260589      14.0562
  0.00260930      14.0819
  0.00261440      14.0995
  0.00261778      14.1258
  0.00262099      14.1551
  0.00262444      14.1802
  0.00262804      14.2026
  0.00263148      14.2279
  0.00263502      14.2513
  0.00263855      14.2751
  0.00264227      14.2954
  0.00264569      14.3210
  0.00264879      14.3524
  0.00265118      14.3746
  0.00265452      14.4016
  0.00265780      14.4297
  0.00266117      14.4562
  0.00266454      14.4827
  0.00266694      14.5048
  0.00268650      14.6539
  0.00269891      14.7572
  0.00270268      14.7766
  0.00270588      14.8062
  0.00270905      14.8363
  0.00271279      14.8562
  0.00271494      14.8826
  0.00271831      14.9092
  0.00272174      14.9346
  0.00272506      14.9620
  0.00272712      14.9901
  0.00273084      15.0105
  0.00273404      15.0399
  0.00273742      15.0662
  0.00273884      15.0932
  0.00274264      15.1130
  0.00274502      15.1367
  0.00274843      15.1638
  0.00275154      15.1964
  0.00275397      15.2191
  0.00275748      15.2443
  0.00275967      15.2715
  0.00276309      15.2982
  0.00276548      15.3217
  0.00276905      15.3459
  0.00277140      15.3700
  0.00277471      15.3989
  0.00277822      15.4242
  0.00278052      15.4492
  0.00278419      15.4716
  0.00278750      15.5005
  0.00278974      15.5266
  0.00279344      15.5484
  0.00279542      15.5794
  0.00279905      15.6024
  0.00280246      15.6295
  0.00280475      15.6547
  0.00280829      15.6794
  0.00281076      15.7014
  0.00281365      15.7380
  0.00281719      15.7627
  0.00281968      15.7843
  0.00282324      15.8086
  0.00282532      15.8378
  0.00282891      15.8616
  0.00283216      15.8915
  0.00283444      15.9170
  0.00283812      15.9392
  0.00284190      15.9594
  0.00284399      15.9883
  0.00284729      16.0174
  0.00285076      16.0435
  0.00285327      16.0646
  0.00285643      16.0963
  0.00285891      16.1181
  0.00286237      16.1443
  0.00286458      16.1710
  0.00286783      16.2010
  0.00287024      16.2241
  0.00287380      16.2484
  0.00287626      16.2705
  0.00287948      16.3011
  0.00288152      16.3309
  0.00288501      16.3565
  0.00288744      16.3792
  0.00289102      16.4031
  0.00289310      16.4324
  0.00289635      16.4623
  0.00290003      16.4844
  0.00290230      16.5101
  0.00290593      16.5331
  0.00290797      16.5629
  0.00291121      16.5932
  0.00291445      16.6234
  0.00291701      16.6437
  0.00292030      16.6731
  0.00292252      16.6996
  0.00292609      16.7236
  0.00293018      16.7494
  0.00293235      16.7773
  0.00293596      16.8010
  0.00293802      16.8310
  0.00294134      16.8601
  0.00294359      16.8866
  0.00294713      16.9115
  0.00294923      16.9407
  0.00295275      16.9662
  0.00295483      16.9957
  0.00295684      17.0266
  0.00296062      17.0471
  0.00296267      17.0773
  0.00296466      17.1086
  0.00296707      17.1318
  0.00297061      17.1569
  0.00297253      17.1895
  0.00297600      17.2159
  0.00297817      17.2437
  0.00298033      17.2717
  0.00298370      17.3000
  0.00298603      17.3248
  0.00298819      17.3529
  0.00299040      17.3800
  0.00299356      17.4123
  0.00299584      17.4381
  0.00299800      17.4662
  0.00300125      17.4965
  0.00300391      17.5153
  0.00300523      17.5819
  0.00301797      17.6630
  0.00302028      17.6883
  0.00302373      17.7150
  0.00302581      17.7445
  0.00302819      17.7686
  0.00303144      17.7991
  0.00303350      17.8290
  0.00303704      17.8539
  0.00303932      17.8798
  0.00304282      17.9056
  0.00304481      17.9369
  0.00306023      18.1048
  0.00307030      18.2131
  0.00307331      18.2481
  0.00307565      18.2728
  0.00307766      18.3037
  0.00308886      18.4136
  0.00309252      18.4421
  0.00309474      18.4710
  0.00309802      18.5029
  0.00310049      18.5269
  0.00310387      18.5570
  0.00310615      18.5847
  0.00310963      18.6127
  0.00311332      18.6367
  0.00311554      18.6655
  0.00311917      18.6907
  0.00312134      18.7205
  0.00312364      18.7479
  0.00312725      18.7734
  0.00313866      18.8872
  0.00314104      18.9128
  0.00314456      18.9400
  0.00314690      18.9666
  0.00315027      18.9968
  0.00315254      19.0247
  0.00315464      19.0561
  0.00315834      19.0798
  0.00316039      19.1120
  0.00316409      19.1357
  0.00316629      19.1650
  0.00316951      19.1982
  0.00317189      19.2239
  0.00317558      19.2478
  0.00317780      19.2767
  0.00318007      19.3047
  0.00318336      19.3365
  0.00318545      19.3680
  0.00318890      19.3967
  0.00319113      19.4255
  0.00319451      19.4556
  0.00319799      19.4836
  0.00320044      19.5080
  0.00320406      19.5333
  0.00320608      19.5661
  0.00320964      19.5927
  0.00321306      19.6219
  0.00321657      19.6494
  0.00321888      19.6764
  0.00322229      19.7059
  0.00322536      19.7423
  0.00322905      19.7662
  0.00323148      19.7909
  0.00323490      19.8201
  0.00323851      19.8457
  0.00324191      19.8753
  0.00324414      19.9040
  0.00324756      19.9333
  0.00325007      19.9564
  0.00325329      19.9898
  0.00325676      20.0179
  0.00325901      20.0464
  0.00326115      20.0768
  0.00326461      20.1002
  0.00326790      20.1327
  0.00327012      20.1624
  0.00327275      20.1836
  0.00327596      20.2179
  0.00327807      20.2498
  0.00328187      20.2720
  0.00328409      20.3016
  0.00328763      20.3292
  0.00328973      20.3612
  0.00329332      20.3878
  0.00329568      20.4145
  0.00329923      20.4419
  0.00330125      20.4756
  0.00330495      20.4999
  0.00330824      20.5326
  0.00331055      20.5603
  0.00331392      20.5913
  0.00331754      20.6172
  0.00331984      20.6452
  0.00332351      20.6701
  0.00332661      20.7066
  0.00332905      20.7317
  0.00333242      20.7627
  0.00333597      20.7901
  0.00333821      20.8193
  0.00334160      20.8499
  0.00334522      20.8759
  0.00334745      20.9052
  0.00335107      20.9312
  0.00335429      20.9653
  0.00335788      20.9918
  0.00336023      21.0187
  0.00336374      21.0470
  0.00336729      21.0744
  0.00337855      21.1940
  0.00338992      21.3366
  0.00340264      21.4262
  0.00340606      21.4562
  0.00340968      21.4819
  0.00341207      21.5080
  0.00341535      21.5411
  0.00341893      21.5677
  0.00342211      21.6027
  0.00343384      21.7127
  0.00343720      21.7441
  0.00344202      21.7709
  0.00344442      21.7983
  0.00344750      21.8375
  0.00345148      21.8571
  0.00345388      21.8847
  0.00345719      21.9188
  0.00346089      21.9444
  0.00346444      21.9736
  0.00346686      22.0005
  0.00347039      22.0300
  0.00347381      22.0617
  0.00347751      22.0875
  0.00347958      22.1220
  0.00348334      22.1465
  0.00348685      22.1764
  0.00349031      22.2074
  0.00349265      22.2360
  0.00349633      22.2622
  0.00349974      22.2942
  0.00350202      22.3243
  0.00350565      22.3515
  0.00350913      22.3821
  0.00351260      22.4128
  0.00351645      22.4351
  0.00351859      22.4683
  0.00352220      22.4961
  0.00352565      22.5271
  0.00352923      22.5555
  0.00353278      22.5845
  0.00353513      22.6130
  0.00353881      22.6391
  0.00354219      22.6717
  0.00354571      22.7015
  0.00354917      22.7323
  0.00355253      22.7655
  0.00355621      22.7916
  0.00355972      22.8216
  0.00356314      22.8533
  0.00356675      22.8810
  0.00357057      22.9041
  0.00357395      22.9368
  0.00357747      22.9664
  0.00357981      22.9952
  0.00358331      23.0253
  0.00358694      23.0524
  0.00359028      23.0859
  0.00359408      23.1096
  0.00359747      23.1420
  0.00360091      23.1734
  0.00361026      23.2621
  0.00361398      23.2873
  0.00361754      23.3162
  0.00362123      23.3421
  0.00362467      23.3733
  0.00362828      23.4011
  0.00363047      23.4331
  0.00363290      23.4625
  0.00363644      23.4919
  0.00363985      23.5240
  0.00364335      23.5542
  0.00364706      23.5798
  0.00365074      23.6059
  0.00365417      23.6378
  0.00365744      23.6729
  0.00366114      23.6987
  0.00366472      23.7273
  0.00366820      23.7579
  0.00367153      23.7919
  0.00367390      23.8200
  0.00367753      23.8475
  0.00368104      23.8774
  0.00368461      23.9061
  0.00368667      23.9410
  0.00369033      23.9677
  0.00369381      23.9984
  0.00369621      24.0259
  0.00369977      24.0549
  0.00370314      24.0880
  0.00370543      24.1179
  0.00370882      24.1504
  0.00371250      24.1768
  0.00371499      24.2025
  0.00371815      24.2401
  0.00372187      24.2655
  0.00372397      24.2996
  0.00372772      24.3242
  0.00373107      24.3578
  0.00373447      24.3903
  0.00374732      24.5095
  0.00374981      24.5350
  0.00375339      24.5634
  0.00375689      24.5937
  0.00375914      24.6245
  0.00376272      24.6530
  0.00376600      24.6880
  0.00376985      24.7105
  0.00377186      24.7466
  0.00377517      24.7811
  0.00377886      24.8070
  0.00378112      24.8377
  0.00378464      24.8674
  0.00378834      24.8933
  0.00379046      24.9271
  0.00379393      24.9580
  0.00379629      24.9863
  0.00379964      25.0199
  0.00380187      25.0511
  0.00380544      25.0799
  0.00380797      25.1046
  0.00381252      25.1350
  0.00381589      25.1676
  0.00381801      25.2009
  0.00382155      25.2301
  0.00382493      25.2626
  0.00382736      25.2893
  0.00383065      25.3237
  0.00383414      25.3537
  0.00383641      25.3838
  0.00383986      25.4148
  0.00384347      25.4425
  0.00384545      25.4789
  0.00384911      25.5052
  0.00385269      25.5334
  0.00385607      25.5658
  0.00385966      25.5938
  0.00386185      25.6258
  0.00386526      25.6575
  0.00386856      25.6919
  0.00387216      25.7195
  0.00387425      25.7535
  0.00387776      25.7833
  0.00388126      25.8132
  0.00388475      25.8434
  0.00388699      25.8740
  0.00389047      25.9045
  0.00389401      25.9334
  0.00389745      25.9646
  0.00389973      25.9946
  0.00390314      26.0263
  0.00390540      26.0568
  0.00390903      26.0838
  0.00391249      26.1146
  0.00391469      26.1462
  0.00391839      26.1719
  0.00392071      26.2008
  0.00392439      26.2268
  0.00392763      26.2623
  0.00394030      26.3844
  0.00394258      26.4144
  0.00394605      26.4448
  0.00394939      26.4781
  0.00396217      26.5979
  0.00397267      26.6874
  0.00397601      26.7208
  0.00397960      26.7488
  0.00399312      26.8730
  0.00399556      26.9010
  0.00399888      26.9370
  0.00400257      26.9645
  0.00401540      27.0908
  0.00401902      27.1197
  0.00402258      27.1501
  0.00402497      27.1796
  0.00402834      27.2145
  0.00403209      27.2406
  0.00403567      27.2704
  0.00403924      27.3006
  0.00404284      27.3301
  0.00404628      27.3635
  0.00404970      27.3972
  0.00405359      27.4199
  0.00405706      27.4526
  0.00406066      27.4819
  0.00406424      27.5120
  0.00406929      27.5362
  0.00407245      27.5760
  0.00407631      27.5994
  0.00408106      27.6305
  0.00408471      27.6589
  0.00408959      27.6870
  0.00409298      27.7214
  0.00409659      27.7507
  0.00410015      27.7813
  0.00410500      27.8101
  0.00410876      27.8359
  0.00411202      27.8734
  0.00411552      27.9052
  0.00411936      27.9291
  0.00412295      27.9589
  0.00412649      27.9897
  0.00413015      28.0179
  0.00413384      28.0455
  0.00413725      28.0793
  0.00413946      28.1127
  0.00414311      28.1412
  0.00414667      28.1716
  0.00415013      28.2043
  0.00415359      28.2372
  0.00415748      28.2599
  0.00416101      28.2911
  0.00416436      28.3263
  0.00416805      28.3539
  0.00417283      28.3844
  0.00417630      28.4169
  0.00417866      28.4468
  0.00418367      28.4809
  0.00418736      28.5086
  0.00419086      28.5408
  0.00419453      28.5689
  0.00419808      28.5999
  0.00420145      28.6352
  0.00420520      28.6617
  0.00420854      28.6975
  0.00421212      28.7278
  0.00421567      28.7588
  0.00421934      28.7870
  0.00422276      28.8212
  0.00422646      28.8486
  0.00422888      28.8776
  0.00423240      28.9093
  0.00423589      28.9416
  0.00423935      28.9748
  0.00424195      28.9995
  0.00424549      29.0306
  0.00424899      29.0628
  0.00425246      29.0958
  0.00425487      29.1248
  0.00425845      29.1553
  0.00426189      29.1888
  0.00426553      29.2177
  0.00426912      29.2478
  0.00427265      29.2793
  0.00427634      29.3070
  0.00427974      29.3415
  0.00428328      29.3728
  0.00428586      29.3979
  0.00428925      29.4327
  0.00429257      29.4690
  0.00429642      29.4931
  0.00429981      29.5278
  0.00430362      29.5527
  0.00430702      29.5872
  0.00431051      29.6196
  0.00431402      29.6517
  0.00431777      29.6779
  0.00432121      29.7115
  0.00432471      29.7437
  0.00432827      29.7745
  0.00433064      29.8045
  0.00433430      29.8330
  0.00433783      29.8645
  0.00434140      29.8950
  0.00434499      29.9251
  0.00434716      29.9598
  0.00435077      29.9895
  0.00435431      30.0208
  0.00435785      30.0519
  0.00436143      30.0822
  0.00436364      30.1160
  0.00436648      30.1463
  0.00437016      30.1758
  0.00437392      30.2032
  0.00437737      30.2380
  0.00438096      30.2697
  0.00438457      30.3006
  0.00438806      30.3348
  0.00439180      30.3626
  0.00439551      30.3912
  0.00439907      30.4235
  0.00440260      30.4564
  0.00440616      30.4889
  0.00440850      30.5211
  0.00441957      30.6083
  0.00442320      30.6391
  0.00442680      30.6703
  0.00443050      30.6991
  0.00443422      30.7275
  0.00443776      30.7604
  0.00444148      30.7887
  0.00444513      30.8186
  0.00444868      30.8512
  0.00445216      30.8855
  0.00445573      30.9176
  0.00445965      30.9411
  0.00446201      30.9728
  0.00446560      31.0043
  0.00446949      31.0285
  0.00447289      31.0647
  0.00447661      31.0932
  0.00448022      31.1242
  0.00448394      31.1527
  0.00448733      31.1890
  0.00449113      31.2153
  0.00449488      31.2432
  0.00449835      31.2776
  0.00450195      31.3089
  0.00450554      31.3405
  0.00450957      31.3613
  0.00451298      31.3971
  0.00451655      31.4292
  0.00452031      31.4566
  0.00452371      31.4927
  0.00452726      31.5254
  0.00453219      31.5540
  0.00453556      31.5909
  0.00453940      31.6164
  0.00454297      31.6483
  0.00454655      31.6801
  0.00455017      31.7108
  0.00455379      31.7418
  0.00455724      31.7767
  0.00456108      31.8023
  0.00456611      31.8384
  0.00456990      31.8648
  0.00457327      31.9011
  0.00457713      31.9256
  0.00458068      31.9578
  0.00458447      31.9838
  0.00458786      32.0198
  0.00459147      32.0503
  0.00459534      32.0746
  0.00459882      32.1083
  0.00460239      32.1399
  0.00460590      32.1729
  0.00460961      32.2011
  0.00461332      32.2293
  0.00461675      32.2642
  0.00462048      32.2917
  0.00462548      32.3183
  0.00462898      32.3514
  0.00463265      32.3805
  0.00463625      32.4115
  0.00464004      32.4377
  0.00464355      32.4706
  0.00464841      32.5005
  0.00465197      32.5322
  0.00465543      32.5665
  0.00465913      32.5949
  0.00466270      32.6265
  0.00466645      32.6536
  0.00467000      32.6856
  0.00467377      32.7124
  0.00467740      32.7424
  0.00468078      32.7784
  0.00468429      32.8115
  0.00468799      32.8399
  0.00469147      32.8735
  0.00469531      32.8986
  0.00469768      32.9296
  0.00471150      33.0669
  0.00471515      33.0964
  0.00471900      33.1212
  0.00472263      33.1514
  0.00472616      33.1839
  0.00473798      33.2812
  0.00474163      33.3107
  0.00475610      33.4323
  0.00475947      33.4686
  0.00476308      33.4993
  0.00476801      33.5274
  0.00477168      33.5566
  0.00477531      33.5867
  0.00480328      33.8237
  0.00480680      33.8564
  0.00481048      33.8854
  0.00481410      33.9156
  0.00481781      33.9439
  0.00482130      33.9772
  0.00482492      34.0077
  0.00482855      34.0378
  0.00483202      34.0716
  0.00483572      34.1001
  0.00483945      34.1277
  0.00485130      34.2243
  0.00485510      34.2502
  0.00485859      34.2838
  0.00486219      34.3146
  0.00486584      34.3442
  0.00486953      34.3728
  0.00487314      34.4034
  0.00487790      34.4355
  0.00488150      34.4663
  0.00488509      34.4975
  0.00488868      34.5285
  0.00489232      34.5584
  0.00489613      34.5842
  0.00489960      34.6181
  0.00490319      34.6491
  0.00490662      34.6842
  0.00491038      34.7111
  0.00491405      34.7401
  0.00491751      34.7743
  0.00492130      34.8006
  0.00492467      34.8370
  0.00492837      34.8652
  0.00493200      34.8955
  0.00493690      34.9244
  0.00494034      34.9591
  0.00494414      34.9850
  0.00494767      35.0175
  0.00495128      35.0479
  0.00495485      35.0795
  0.00495950      35.1145
  0.00496345      35.1367
  0.00496685      35.1724
  0.00497054      35.2011
  0.00497545      35.2298
  0.00497894      35.2631
  0.00498292      35.2848
  0.00498615      35.3245
  0.00500166      35.4505
  0.00500652      35.4804
  0.00501020      35.5092
  0.00502815      35.6645
  0.00503178      35.6946
  0.00503538      35.7253
  0.00503912      35.7528
  0.00504246      35.7899
  0.00504590      35.8245
  0.00504962      35.8524
  0.00505449      35.8821
  0.00505792      35.9168
  0.00506164      35.9449
  0.00506539      35.9722
  0.00507014      36.0045
  0.00507400      36.0292
  0.00507863      36.0644
  0.00508216      36.0969
  0.00508719      36.1227
  0.00509050      36.1605
  0.00509544      36.1884
  0.00509898      36.2207
  0.00511622      36.3343
  0.00512098      36.3664
  0.00512458      36.3974
  0.00512832      36.4247
  0.00513298      36.4595
  0.00513677      36.4858
  0.00514148      36.5190
  0.00514520      36.5470
  0.00514872      36.5798
  0.00515365      36.6078
  0.00515711      36.6422
  0.00516207      36.6696
  0.00516577      36.6979
  0.00517057      36.7292
  0.00517428      36.7574
  0.00517905      36.7894
  0.00518381      36.8217
  0.00518919      36.8389
  0.00519401      36.8698
  0.00520021      36.8966
  0.00520509      36.9260
  0.00521000      36.9547
  0.00521619      36.9817
  0.00522243      37.0077
  0.00522775      37.0266
  0.00523370      37.0595
  0.00524113      37.0863
  0.00524627      37.1092
  0.00525364      37.1373
  0.00526128      37.1590
  0.00526915      37.1750
  0.00527814      37.1934
  0.00528889      37.1991
  0.00530204      37.2054
  0.00531890      37.2105
  0.00534143      37.1965
  0.00537281      37.1751
  0.00542181      37.0817
  0.00555669      36.7405
  0.00562139      28.0796
  0.00914281      13.1881
  0.01596262       1.1908
  0.01596720       1.1966
  0.01596839       1.2106
  0.01597146       1.2222
  0.01597593       1.2330
  0.01597875       1.2455
  0.01598234       1.2550
  0.01598472       1.2622
  0.01598764       1.2684
  0.01599041       1.2751
  0.01599282       1.2829
  0.01599420       1.2901
  0.01599650       1.2944
  0.01599951       1.3004
  0.01600072       1.3081
  0.01600272       1.3134
  0.01600515       1.3172
  0.01600853       1.3220
  0.01601131       1.3248
  0.01601521       1.3318
  0.01602269       1.3390
  0.01602366       1.3436
  0.01602352       1.3518
  0.01602519       1.3542
  0.01602659       1.3575
  0.01603029       1.3574
  0.01603606       1.3700
  0.01604097       1.3738
  0.01604272       1.3760
  0.01604494       1.3806
  0.01604998       1.3762
  0.01605674       1.3818
  0.01606042       1.3856
  0.01606298       1.3929
  0.01606410       1.3933
