# Supplementary material for: Size effects on the mechanical behavior and the compressive failure strength of concrete: an extensive dataset
Source: Data Brief. 2020 Nov 2;33:106477. doi: 10.1016/j.dib.2020.106477 (PMC7674298; doi:10.1016/j.dib.2020.106477)
Supplement: Supplementary file 1 [file mmc1.zip › Stress_Strain_Data_DIB/C-40x80-mm/C4-B1-28.txt]

      Strain  Stress(MPa)
  0.00000000       0.0000
  0.00009242       0.2705
  0.00009383       0.2746
  0.00009422       0.2758
  0.00009160       0.2681
  0.00009167       0.2683
  0.00009189       0.2689
  0.00009499       0.2780
  0.00009327       0.2730
  0.00009288       0.2718
  0.00009519       0.2786
  0.00009305       0.2724
  0.00009590       0.2807
  0.00009620       0.2816
  0.00009616       0.2814
  0.00009689       0.2836
  0.00009929       0.2906
  0.00010068       0.2947
  0.00010127       0.2964
  0.00010283       0.3010
  0.00010303       0.3016
  0.00010438       0.3055
  0.00010389       0.3041
  0.00010700       0.3132
  0.00010486       0.3069
  0.00010607       0.3105
  0.00010618       0.3108
  0.00010971       0.3211
  0.00010786       0.3157
  0.00011217       0.3283
  0.00011398       0.3336
  0.00011402       0.3337
  0.00011579       0.3389
  0.00011530       0.3375
  0.00011929       0.3491
  0.00011982       0.3507
  0.00011993       0.3510
  0.00012290       0.3597
  0.00012367       0.3620
  0.00012352       0.3615
  0.00012407       0.3631
  0.00012612       0.3691
  0.00012565       0.3678
  0.00012757       0.3734
  0.00013017       0.3810
  0.00013198       0.3863
  0.00013178       0.3857
  0.00013239       0.3875
  0.00013517       0.3956
  0.00013526       0.3959
  0.00013466       0.3941
  0.00013797       0.4038
  0.00013898       0.4068
  0.00013891       0.4066
  0.00014438       0.4226
  0.00014649       0.4288
  0.00014819       0.4337
  0.00014966       0.4380
  0.00015180       0.4443
  0.00015299       0.4478
  0.00015369       0.4498
  0.00015438       0.4518
  0.00015550       0.4551
  0.00015757       0.4612
  0.00015841       0.4636
  0.00015891       0.4651
  0.00016079       0.4706
  0.00016279       0.4765
  0.00016367       0.4790
  0.00016398       0.4799
  0.00016510       0.4832
  0.00016713       0.4892
  0.00016702       0.4888
  0.00016755       0.4904
  0.00017057       0.4992
  0.00016869       0.4937
  0.00017288       0.5060
  0.00017339       0.5075
  0.00017085       0.5001
  0.00017063       0.4994
  0.00017297       0.5062
  0.00017462       0.5111
  0.00017391       0.5090
  0.00017365       0.5082
  0.00018017       0.5273
  0.00018147       0.5311
  0.00018046       0.5282
  0.00018156       0.5314
  0.00018391       0.5383
  0.00018601       0.5444
  0.00018759       0.5490
  0.00018885       0.5527
  0.00018955       0.5548
  0.00019198       0.5619
  0.00019200       0.5619
  0.00019284       0.5644
  0.00019378       0.5672
  0.00019539       0.5719
  0.00019891       0.5822
  0.00019847       0.5809
  0.00020363       0.5960
  0.00020548       0.6014
  0.00020715       0.6063
  0.00020867       0.6107
  0.00020920       0.6123
  0.00021103       0.6176
  0.00021244       0.6218
  0.00021702       0.6352
  0.00021673       0.6343
  0.00021938       0.6421
  0.00022026       0.6447
  0.00022235       0.6508
  0.00022396       0.6555
  0.00022480       0.6579
  0.00022770       0.6664
  0.00022773       0.6665
  0.00022790       0.6670
  0.00023255       0.6806
  0.00023590       0.6904
  0.00023462       0.6867
  0.00023797       0.6965
  0.00023834       0.6976
  0.00024277       0.7105
  0.00024537       0.7181
  0.00024603       0.7201
  0.00024762       0.7247
  0.00024984       0.7312
  0.00025185       0.7371
  0.00025528       0.7472
  0.00025568       0.7483
  0.00025707       0.7524
  0.00025889       0.7577
  0.00026037       0.7620
  0.00026198       0.7668
  0.00026581       0.7780
  0.00027004       0.7903
  0.00026947       0.7887
  0.00027105       0.7933
  0.00027420       0.8025
  0.00028290       0.8280
  0.00028596       0.8370
  0.00028693       0.8398
  0.00028757       0.8417
  0.00028951       0.8473
  0.00029288       0.8572
  0.00029418       0.8610
  0.00029515       0.8638
  0.00029898       0.8751
  0.00030096       0.8809
  0.00030445       0.8910
  0.00030467       0.8917
  0.00030616       0.8961
  0.00030733       0.8995
  0.00031088       0.9099
  0.00031339       0.9172
  0.00031343       0.9174
  0.00031552       0.9235
  0.00031832       0.9317
  0.00032011       0.9369
  0.00032253       0.9440
  0.00032354       0.9469
  0.00032623       0.9548
  0.00032715       0.9575
  0.00032887       0.9625
  0.00033326       0.9754
  0.00033266       0.9736
  0.00033570       0.9825
  0.00033812       0.9896
  0.00033978       0.9945
  0.00034127       0.9988
  0.00034315       1.0043
  0.00034423       1.0075
  0.00034764       1.0175
  0.00035022       1.0250
  0.00035163       1.0291
  0.00035420       1.0367
  0.00035519       1.0396
  0.00035678       1.0442
  0.00035808       1.0480
  0.00036255       1.0611
  0.00036299       1.0624
  0.00036475       1.0676
  0.00036905       1.0801
  0.00036975       1.0822
  0.00037218       1.0893
  0.00037608       1.1007
  0.00038024       1.1129
  0.00038149       1.1166
  0.00038158       1.1168
  0.00038638       1.1309
  0.00038883       1.1380
  0.00038960       1.1403
  0.00039279       1.1496
  0.00039592       1.1588
  0.00039740       1.1631
  0.00040046       1.1721
  0.00040328       1.1803
  0.00040368       1.1815
  0.00040689       1.1909
  0.00041097       1.2028
  0.00041235       1.2069
  0.00041286       1.2084
  0.00041643       1.2188
  0.00041903       1.2264
  0.00042090       1.2319
  0.00042315       1.2385
  0.00042575       1.2461
  0.00042819       1.2532
  0.00042969       1.2576
  0.00043326       1.2681
  0.00043453       1.2718
  0.00043764       1.2809
  0.00043969       1.2869
  0.00044304       1.2967
  0.00044196       1.2935
  0.00044802       1.3112
  0.00044960       1.3159
  0.00045231       1.3238
  0.00045480       1.3311
  0.00045722       1.3382
  0.00046200       1.3522
  0.00046332       1.3561
  0.00046548       1.3624
  0.00046859       1.3715
  0.00046916       1.3731
  0.00047390       1.3870
  0.00047412       1.3876
  0.00047579       1.3925
  0.00047907       1.4021
  0.00048117       1.4083
  0.00048376       1.4159
  0.00048487       1.4191
  0.00049035       1.4352
  0.00049136       1.4381
  0.00049321       1.4435
  0.00049493       1.4486
  0.00049716       1.4551
  0.00050346       1.4735
  0.00050755       1.4855
  0.00050744       1.4852
  0.00050912       1.4901
  0.00051269       1.5005
  0.00051821       1.5167
  0.00051936       1.5201
  0.00052143       1.5261
  0.00052548       1.5380
  0.00052729       1.5433
  0.00053143       1.5554
  0.00053392       1.5627
  0.00053570       1.5679
  0.00054044       1.5818
  0.00054299       1.5892
  0.00054500       1.5951
  0.00054509       1.5954
  0.00054973       1.6090
  0.00055200       1.6156
  0.00055366       1.6204
  0.00055667       1.6293
  0.00055841       1.6344
  0.00056361       1.6496
  0.00056485       1.6532
  0.00056899       1.6653
  0.00056918       1.6659
  0.00057020       1.6689
  0.00057460       1.6817
  0.00057974       1.6968
  0.00058154       1.7021
  0.00058412       1.7096
  0.00058443       1.7105
  0.00058923       1.7246
  0.00059042       1.7280
  0.00059344       1.7369
  0.00059672       1.7465
  0.00059905       1.7533
  0.00060363       1.7667
  0.00060522       1.7714
  0.00060927       1.7832
  0.00061260       1.7930
  0.00061401       1.7971
  0.00061914       1.8121
  0.00061958       1.8134
  0.00062491       1.8290
  0.00062709       1.8354
  0.00062652       1.8337
  0.00063427       1.8564
  0.00063645       1.8628
  0.00063921       1.8708
  0.00064278       1.8813
  0.00064425       1.8856
  0.00064643       1.8920
  0.00065042       1.9036
  0.00065452       1.9156
  0.00065833       1.9268
  0.00066200       1.9376
  0.00066465       1.9453
  0.00066815       1.9555
  0.00067170       1.9659
  0.00067357       1.9714
  0.00067630       1.9794
  0.00068101       1.9932
  0.00068326       1.9998
  0.00068639       2.0089
  0.00068934       2.0176
  0.00069397       2.0311
  0.00069471       2.0333
  0.00069936       2.0469
  0.00070110       2.0520
  0.00070304       2.0577
  0.00070811       2.0725
  0.00071128       2.0818
  0.00071590       2.0953
  0.00071756       2.1001
  0.00072099       2.1102
  0.00072269       2.1152
  0.00072672       2.1270
  0.00073057       2.1382
  0.00073183       2.1419
  0.00073531       2.1521
  0.00073806       2.1602
  0.00074207       2.1719
  0.00074573       2.1826
  0.00074802       2.1893
  0.00075104       2.1981
  0.00075575       2.2119
  0.00075969       2.2235
  0.00076289       2.2328
  0.00076390       2.2358
  0.00076778       2.2471
  0.00077315       2.2629
  0.00077522       2.2689
  0.00077837       2.2781
  0.00078121       2.2865
  0.00078289       2.2914
  0.00078754       2.3050
  0.00079126       2.3159
  0.00079597       2.3296
  0.00079676       2.3320
  0.00080335       2.3512
  0.00080569       2.3581
  0.00080754       2.3635
  0.00081161       2.3754
  0.00081390       2.3821
  0.00081798       2.3940
  0.00082135       2.4039
  0.00082370       2.4108
  0.00082734       2.4214
  0.00083135       2.4332
  0.00083584       2.4463
  0.00083756       2.4514
  0.00083954       2.4572
  0.00084234       2.4654
  0.00084681       2.4784
  0.00085223       2.4943
  0.00085520       2.5030
  0.00085679       2.5076
  0.00086168       2.5220
  0.00086520       2.5323
  0.00086961       2.5452
  0.00087117       2.5497
  0.00087522       2.5616
  0.00087917       2.5731
  0.00088062       2.5774
  0.00088536       2.5913
  0.00088727       2.5969
  0.00089320       2.6142
  0.00089692       2.6251
  0.00090097       2.6370
  0.00090483       2.6482
  0.00090633       2.6526
  0.00091040       2.6646
  0.00091434       2.6761
  0.00091774       2.6860
  0.00092071       2.6947
  0.00092465       2.7063
  0.00092890       2.7187
  0.00093144       2.7261
  0.00093408       2.7339
  0.00093732       2.7433
  0.00094236       2.7581
  0.00094837       2.7757
  0.00095007       2.7807
  0.00095375       2.7914
  0.00095500       2.7951
  0.00096148       2.8141
  0.00096525       2.8251
  0.00096782       2.8326
  0.00097056       2.8406
  0.00097613       2.8569
  0.00097756       2.8611
  0.00098086       2.8708
  0.00098320       2.8776
  0.00098692       2.8885
  0.00099027       2.8983
  0.00099426       2.9100
  0.00099818       2.9215
  0.00100175       2.9319
  0.00100520       2.9420
  0.00100798       2.9501
  0.00101227       2.9627
  0.00101664       2.9755
  0.00101838       2.9806
  0.00102298       2.9941
  0.00102666       3.0048
  0.00102979       3.0140
  0.00103450       3.0278
  0.00103567       3.0312
  0.00103842       3.0392
  0.00104291       3.0524
  0.00104675       3.0636
  0.00105007       3.0733
  0.00105516       3.0882
  0.00105736       3.0947
  0.00106139       3.1065
  0.00106302       3.1113
  0.00106723       3.1236
  0.00107190       3.1372
  0.00107421       3.1440
  0.00107732       3.1531
  0.00107948       3.1594
  0.00108512       3.1759
  0.00108893       3.1871
  0.00109122       3.1938
  0.00109483       3.2043
  0.00109769       3.2127
  0.00110181       3.2248
  0.00110514       3.2345
  0.00111946       3.2764
  0.00112404       3.2898
  0.00112891       3.3041
  0.00113221       3.3137
  0.00113582       3.3243
  0.00113968       3.3356
  0.00114347       3.3467
  0.00114734       3.3580
  0.00115113       3.3691
  0.00115598       3.3833
  0.00116023       3.3957
  0.00116199       3.4009
  0.00116767       3.4175
  0.00116959       3.4231
  0.00117399       3.4360
  0.00117765       3.4467
  0.00118111       3.4569
  0.00118483       3.4678
  0.00118928       3.4808
  0.00119388       3.4943
  0.00119798       3.5062
  0.00119990       3.5119
  0.00120485       3.5264
  0.00120928       3.5393
  0.00121410       3.5534
  0.00121741       3.5631
  0.00122045       3.5720
  0.00122446       3.5837
  0.00122818       3.5946
  0.00124389       3.6406
  0.00124908       3.6558
  0.00125380       3.6696
  0.00125822       3.6826
  0.00126034       3.6888
  0.00126558       3.7041
  0.00126922       3.7147
  0.00127450       3.7302
  0.00127811       3.7408
  0.00128250       3.7536
  0.00128626       3.7646
  0.00129045       3.7769
  0.00129635       3.7942
  0.00131045       3.8354
  0.00131382       3.8453
  0.00131794       3.8573
  0.00132373       3.8743
  0.00132796       3.8867
  0.00133118       3.8961
  0.00133673       3.9123
  0.00133939       3.9201
  0.00134287       3.9303
  0.00134831       3.9462
  0.00135272       3.9591
  0.00135508       3.9660
  0.00135946       3.9789
  0.00136411       3.9925
  0.00136979       4.0091
  0.00137371       4.0206
  0.00137490       4.0241
  0.00138089       4.0416
  0.00138605       4.0567
  0.00138999       4.0682
  0.00139576       4.0851
  0.00139887       4.0942
  0.00140184       4.1029
  0.00140569       4.1142
  0.00141096       4.1296
  0.00141437       4.1396
  0.00142019       4.1566
  0.00142312       4.1652
  0.00142662       4.1754
  0.00143202       4.1912
  0.00143547       4.2013
  0.00143988       4.2142
  0.00144565       4.2311
  0.00145100       4.2468
  0.00145503       4.2586
  0.00145805       4.2674
  0.00146318       4.2824
  0.00146713       4.2940
  0.00147169       4.3073
  0.00147541       4.3182
  0.00147946       4.3301
  0.00148424       4.3441
  0.00149003       4.3610
  0.00149574       4.3777
  0.00149970       4.3893
  0.00150343       4.4002
  0.00150858       4.4153
  0.00151347       4.4296
  0.00151655       4.4386
  0.00152197       4.4545
  0.00152633       4.4673
  0.00153074       4.4802
  0.00153777       4.5007
  0.00153992       4.5070
  0.00154451       4.5205
  0.00155193       4.5422
  0.00155576       4.5534
  0.00156048       4.5672
  0.00156369       4.5766
  0.00157003       4.5952
  0.00157281       4.6033
  0.00157715       4.6160
  0.00158162       4.6291
  0.00158574       4.6411
  0.00158990       4.6533
  0.00159774       4.6763
  0.00160021       4.6835
  0.00160471       4.6966
  0.00160955       4.7108
  0.00161407       4.7240
  0.00162087       4.7440
  0.00162356       4.7518
  0.00162885       4.7673
  0.00163330       4.7803
  0.00163810       4.7944
  0.00164001       4.8000
  0.00164618       4.8180
  0.00165028       4.8300
  0.00165532       4.8448
  0.00166134       4.8624
  0.00166396       4.8701
  0.00167006       4.8879
  0.00167499       4.9024
  0.00167849       4.9126
  0.00168299       4.9258
  0.00168706       4.9377
  0.00169092       4.9490
  0.00169554       4.9625
  0.00170246       4.9828
  0.00170761       4.9978
  0.00170964       5.0038
  0.00171429       5.0174
  0.00171924       5.0319
  0.00172286       5.0424
  0.00172854       5.0591
  0.00173160       5.0680
  0.00173748       5.0853
  0.00174035       5.0936
  0.00174418       5.1049
  0.00174803       5.1161
  0.00175380       5.1330
  0.00175797       5.1452
  0.00176279       5.1593
  0.00176764       5.1735
  0.00177286       5.1888
  0.00177678       5.2003
  0.00178286       5.2181
  0.00178695       5.2301
  0.00179314       5.2482
  0.00179583       5.2560
  0.00180180       5.2735
  0.00180643       5.2870
  0.00182532       5.3424
  0.00183176       5.3612
  0.00183599       5.3736
  0.00185614       5.4325
  0.00186143       5.4480
  0.00186563       5.4603
  0.00187132       5.4770
  0.00187627       5.4915
  0.00188251       5.5097
  0.00188682       5.5223
  0.00189306       5.5406
  0.00189715       5.5526
  0.00190295       5.5695
  0.00192326       5.6290
  0.00192929       5.6466
  0.00193579       5.6657
  0.00194077       5.6802
  0.00194676       5.6978
  0.00195002       5.7073
  0.00195744       5.7290
  0.00196262       5.7442
  0.00196826       5.7607
  0.00197376       5.7768
  0.00197940       5.7933
  0.00198616       5.8131
  0.00199028       5.8252
  0.00199495       5.8388
  0.00200105       5.8567
  0.00200680       5.8735
  0.00201134       5.8868
  0.00201885       5.9088
  0.00202368       5.9229
  0.00202848       5.9369
  0.00203319       5.9507
  0.00203881       5.9672
  0.00204453       5.9839
  0.00204980       5.9993
  0.00205473       6.0138
  0.00206092       6.0319
  0.00206553       6.0454
  0.00207293       6.0670
  0.00207947       6.0862
  0.00208480       6.1018
  0.00208991       6.1167
  0.00209630       6.1354
  0.00210280       6.1545
  0.00210736       6.1678
  0.00211262       6.1832
  0.00211854       6.2005
  0.00212440       6.2177
  0.00213004       6.2342
  0.00213590       6.2513
  0.00214183       6.2687
  0.00214714       6.2842
  0.00215209       6.2987
  0.00215758       6.3148
  0.00216260       6.3295
  0.00216892       6.3480
  0.00217465       6.3647
  0.00217910       6.3778
  0.00218471       6.3942
  0.00219099       6.4126
  0.00219504       6.4244
  0.00220075       6.4411
  0.00220703       6.4595
  0.00221319       6.4776
  0.00221775       6.4909
  0.00222258       6.5050
  0.00222974       6.5260
  0.00223593       6.5441
  0.00224046       6.5574
  0.00224496       6.5705
  0.00225066       6.5872
  0.00225639       6.6040
  0.00226300       6.6233
  0.00226828       6.6388
  0.00227500       6.6585
  0.00228053       6.6746
  0.00228465       6.6867
  0.00229123       6.7060
  0.00229593       6.7197
  0.00230275       6.7397
  0.00230789       6.7547
  0.00231482       6.7750
  0.00232046       6.7915
  0.00232573       6.8069
  0.00233075       6.8216
  0.00233749       6.8414
  0.00234313       6.8579
  0.00234800       6.8721
  0.00235427       6.8905
  0.00235987       6.9069
  0.00236787       6.9303
  0.00237020       6.9371
  0.00237696       6.9569
  0.00238148       6.9701
  0.00239011       6.9954
  0.00241194       7.0593
  0.00241709       7.0743
  0.00242229       7.0896
  0.00242795       7.1061
  0.00243214       7.1184
  0.00243751       7.1341
  0.00244366       7.1521
  0.00244901       7.1678
  0.00247467       7.2429
  0.00247987       7.2581
  0.00248447       7.2716
  0.00249157       7.2923
  0.00252020       7.3761
  0.00254289       7.4425
  0.00255003       7.4634
  0.00255626       7.4817
  0.00256249       7.4999
  0.00256771       7.5152
  0.00257337       7.5317
  0.00257906       7.5484
  0.00258666       7.5706
  0.00259371       7.5912
  0.00259791       7.6036
  0.00260476       7.6236
  0.00261029       7.6398
  0.00261798       7.6623
  0.00262282       7.6765
  0.00262934       7.6956
  0.00263679       7.7173
  0.00264437       7.7395
  0.00264954       7.7547
  0.00265567       7.7726
  0.00266364       7.7959
  0.00266763       7.8076
  0.00267481       7.8286
  0.00268241       7.8509
  0.00268941       7.8714
  0.00269432       7.8857
  0.00270261       7.9100
  0.00270728       7.9236
  0.00271300       7.9404
  0.00272054       7.9625
  0.00272655       7.9801
  0.00273450       8.0033
  0.00274065       8.0213
  0.00274703       8.0400
  0.00275657       8.0679
  0.00276228       8.0846
  0.00276965       8.1062
  0.00277415       8.1194
  0.00279988       8.1947
  0.00280955       8.2230
  0.00281587       8.2415
  0.00282133       8.2575
  0.00282759       8.2758
  0.00283690       8.3030
  0.00284364       8.3228
  0.00284726       8.3333
  0.00285278       8.3495
  0.00286190       8.3762
  0.00286747       8.3974
  0.00287258       8.4092
  0.00287713       8.4278
  0.00288294       8.4460
  0.00288693       8.4716
  0.00289129       8.4924
  0.00289586       8.5109
  0.00290125       8.5342
  0.00290605       8.5498
  0.00291045       8.5703
  0.00291478       8.5916
  0.00291938       8.6096
  0.00292347       8.6339
  0.00292799       8.6530
  0.00293234       8.6740
  0.00293700       8.6914
  0.00294115       8.7148
  0.00294700       8.7325
  0.00295171       8.7492
  0.00295612       8.7697
  0.00296046       8.7909
  0.00296504       8.8092
  0.00296999       8.8377
  0.00297491       8.8518
  0.00297948       8.8704
  0.00298518       8.8899
  0.00298921       8.9148
  0.00299381       8.9329
  0.00299794       8.9565
  0.00300352       8.9775
  0.00300804       8.9965
  0.00301237       9.0179
  0.00301693       9.0364
  0.00302159       9.0538
  0.00302574       9.0772
  0.00302992       9.1004
  0.00303489       9.1140
  0.00303926       9.1349
  0.00304377       9.1540
  0.00304703       9.1735
  0.00305154       9.1927
  0.00305672       9.2185
  0.00306159       9.2332
  0.00308050       9.3141
  0.00308526       9.3303
  0.00308894       9.3593
  0.00310753       9.4441
  0.00311180       9.4662
  0.00311640       9.4842
  0.00312201       9.5048
  0.00312685       9.5199
  0.00313114       9.5417
  0.00313507       9.5680
  0.00313999       9.5821
  0.00314419       9.6050
  0.00314849       9.6266
  0.00315333       9.6418
  0.00315785       9.6609
  0.00316228       9.6810
  0.00316638       9.7051
  0.00317079       9.7255
  0.00317493       9.7490
  0.00318088       9.7656
  0.00318495       9.7900
  0.00318921       9.8122
  0.00319366       9.8321
  0.00319804       9.8528
  0.00320363       9.8737
  0.00320813       9.8929
  0.00321227       9.9165
  0.00321658       9.9381
  0.00322112       9.9569
  0.00322543       9.9784
  0.00322994       9.9976
  0.00323432      10.0183
  0.00323859      10.0404
  0.00325719      10.1271
  0.00326144      10.1531
  0.00326651      10.1674
  0.00327091      10.1912
  0.00327418      10.2137
  0.00327840      10.2400
  0.00328355      10.2532
  0.00328792      10.2774
  0.00329118      10.3001
  0.00330928      10.3882
  0.00331379      10.4103
  0.00331733      10.4291
  0.00332172      10.4530
  0.00332604      10.4779
  0.00333077      10.4970
  0.00333397      10.5205
  0.00333833      10.5448
  0.00334313      10.5630
  0.00334642      10.5852
  0.00335064      10.6116
  0.00335393      10.6338
  0.00336993      10.7170
  0.00337431      10.7411
  0.00337764      10.7627
  0.00338180      10.7899
  0.00338532      10.8089
  0.00338936      10.8377
  0.00339390      10.8596
  0.00339715      10.8824
  0.00340161      10.9053
  0.00340474      10.9298
  0.00340974      10.9451
  0.00341357      10.9769
  0.00341688      10.9988
  0.00342157      11.0185
  0.00342611      11.0915
  0.00344614      11.1526
  0.00345097      11.1703
  0.00345400      11.1962
  0.00345852      11.2183
  0.00346163      11.2430
  0.00346499      11.2642
  0.00346950      11.2865
  0.00347264      11.3108
  0.00347617      11.3297
  0.00348672      11.4040
  0.00349901      11.4710
  0.00351860      11.5893
  0.00352217      11.6077
  0.00352665      11.6303
  0.00353102      11.6545
  0.00353399      11.6811
  0.00353880      11.6993
  0.00354521      11.7198
  0.00354872      11.7416
  0.00355309      11.7690
  0.00355702      11.7841
  0.00356169      11.8069
  0.00356489      11.8335
  0.00356960      11.8556
  0.00357293      11.8802
  0.00357752      11.9041
  0.00358079      11.9297
  0.00358435      11.9507
  0.00358879      11.9771
  0.00359229      11.9989
  0.00359582      12.0204
  0.00360034      12.0455
  0.00360383      12.0675
  0.00360810      12.0966
  0.00361198      12.1125
  0.00361529      12.1374
  0.00361942      12.1687
  0.00362320      12.1863
  0.00362777      12.2104
  0.00363131      12.2318
  0.00363582      12.2570
  0.00363901      12.2838
  0.00364395      12.3023
  0.00364728      12.3269
  0.00365209      12.3473
  0.00365551      12.3706
  0.00365840      12.4022
  0.00366341      12.4194
  0.00366686      12.4422
  0.00367137      12.4675
  0.00367465      12.4928
  0.00367808      12.5159
  0.00368161      12.5373
  0.00368500      12.5609
  0.00368942      12.5876
  0.00369265      12.6138
  0.00369609      12.6367
  0.00369989      12.6539
  0.00370340      12.6756
  0.00370636      12.7061
  0.00370986      12.7280
  0.00371299      12.7558
  0.00371825      12.7692
  0.00372126      12.7989
  0.00372436      12.8271
  0.00372805      12.8460
  0.00373165      12.8664
  0.00373584      12.8967
  0.00373961      12.9144
  0.00374279      12.9414
  0.00374629      12.9632
  0.00374946      12.9904
  0.00375388      13.0170
  0.00375736      13.0393
  0.00376090      13.0606
  0.00376364      13.0945
  0.00376730      13.1140
  0.00377069      13.1376
  0.00377497      13.1665
  0.00377856      13.1869
  0.00378174      13.2141
  0.00378538      13.2337
  0.00378837      13.2638
  0.00379203      13.2831
  0.00379539      13.3072
  0.00379858      13.3341
  0.00380179      13.3606
  0.00380526      13.3830
  0.00380884      13.4100
  0.00381252      13.4311
  0.00381578      13.4594
  0.00381941      13.4813
  0.00382270      13.5093
  0.00382634      13.5310
  0.00382949      13.5614
  0.00383312      13.5833
  0.00383662      13.6074
  0.00384003      13.6332
  0.00384356      13.6569
  0.00384700      13.6822
  0.00385070      13.7030
  0.00385398      13.7310
  0.00387589      13.8816
  0.00387841      13.9017
  0.00388508      13.9560
  0.00389588      14.0233
  0.00389925      14.0498
  0.00390233      14.0813
  0.00390606      14.1015
  0.00390963      14.1245
  0.00391301      14.1508
  0.00391634      14.1780
  0.00392034      14.1934
  0.00392346      14.2243
  0.00392699      14.2481
  0.00393037      14.2743
  0.00393391      14.2978
  0.00393617      14.3223
  0.00393951      14.3494
  0.00394293      14.3750
  0.00394637      14.4003
  0.00394995      14.4230
  0.00395293      14.4564
  0.00395653      14.4789
  0.00395994      14.5046
  0.00396488      14.5250
  0.00396786      14.5584
  0.00397123      14.5849
  0.00397510      14.6026
  0.00397842      14.6298
  0.00398203      14.6521
  0.00398562      14.6748
  0.00398887      14.7033
  0.00399223      14.7301
  0.00399554      14.7576
  0.00399749      14.7876
  0.00400162      14.8009
  0.00400442      14.8373
  0.00400811      14.8582
  0.00401171      14.8807
  0.00401483      14.9115
  0.00401740      14.9307
  0.00402076      14.9573
  0.00402389      14.9880
  0.00402767      15.0073
  0.00402979      15.0342
  0.00403323      15.0596
  0.00403617      15.0807
  0.00403954      15.1084
  0.00404186      15.1331
  0.00404545      15.1570
  0.00404873      15.1865
  0.00405214      15.2135
  0.00405589      15.2344
  0.00405918      15.2637
  0.00406260      15.2906
  0.00406594      15.3190
  0.00406807      15.3471
  0.00407154      15.3731
  0.00407495      15.4003
  0.00407869      15.4212
  0.00408229      15.4448
  0.00408573      15.4713
  0.00408922      15.4969
  0.00409243      15.5277
  0.00410525      15.6287
  0.00410875      15.6542
  0.00411232      15.6783
  0.00411560      15.7079
  0.00411826      15.7262
  0.00412138      15.7587
  0.00412521      15.7779
  0.00412827      15.8116
  0.00413068      15.8347
  0.00413440      15.8559
  0.00413746      15.8895
  0.00414103      15.9137
  0.00414488      15.9325
  0.00414697      15.9615
  0.00415023      15.9915
  0.00415402      16.0115
  0.00415736      16.0399
  0.00416092      16.0642
  0.00416425      16.0928
  0.00416784      16.1166
  0.00416982      16.1475
  0.00417349      16.1698
  0.00417688      16.1973
  0.00418066      16.2176
  0.00418433      16.2398
  0.00418735      16.2740
  0.00418971      16.2980
  0.00419325      16.3228
  0.00419692      16.3450
  0.00420015      16.3755
  0.00420375      16.3990
  0.00420569      16.4307
  0.00420957      16.4492
  0.00421285      16.4786
  0.00421624      16.5060
  0.00421865      16.5291
  0.00422229      16.5520
  0.00422586      16.5762
  0.00422758      16.6119
  0.00423129      16.6334
  0.00423485      16.6577
  0.00423835      16.6832
  0.00424052      16.7107
  0.00424390      16.7384
  0.00424682      16.7633
  0.00425045      16.7867
  0.00425351      16.8208
  0.00425724      16.8422
  0.00425945      16.8693
  0.00426298      16.8946
  0.00426630      16.9239
  0.00426968      16.9519
  0.00427198      16.9773
  0.00427532      17.0062
  0.00427890      17.0305
  0.00428248      17.0548
  0.00428603      17.0795
  0.00428959      17.1042
  0.00429197      17.1282
  0.00429522      17.1586
  0.00429849      17.1888
  0.00430207      17.2130
  0.00430556      17.2391
  0.00430782      17.2653
  0.00431128      17.2917
  0.00431497      17.3140
  0.00431845      17.3402
  0.00432188      17.3673
  0.00432394      17.3973
  0.00432755      17.4211
  0.00433013      17.4412
  0.00433357      17.4681
  0.00433680      17.4990
  0.00433893      17.5276
  0.00434245      17.5530
  0.00434471      17.5792
  0.00434826      17.6040
  0.00435171      17.6307
  0.00435415      17.6537
  0.00435725      17.6869
  0.00436077      17.7123
  0.00436310      17.7373
  0.00436662      17.7626
  0.00437004      17.7900
  0.00437204      17.8211
  0.00437560      17.8457
  0.00437928      17.8681
  0.00439206      17.9713
  0.00439553      17.9976
  0.00439897      18.0247
  0.00440129      18.0497
  0.00440469      18.0774
  0.00440810      18.1048
  0.00441153      18.1320
  0.00441377      18.1586
  0.00441731      18.1836
  0.00442060      18.2132
  0.00442281      18.2404
  0.00442667      18.2596
  0.00443006      18.2873
  0.00443218      18.3162
  0.00443523      18.3505
  0.00443907      18.3697
  0.00444129      18.3967
  0.00444480      18.4269
  0.00444693      18.4577
  0.00445040      18.4860
  0.00445425      18.5066
  0.00445662      18.5324
  0.00446014      18.5599
  0.00446222      18.5915
  0.00446584      18.6168
  0.00446930      18.6453
  0.00447167      18.6711
  0.00447503      18.7016
  0.00447849      18.7301
  0.00448099      18.7534
  0.00448457      18.7794
  0.00448780      18.8125
  0.00449176      18.8310
  0.00449401      18.8594
  0.00449751      18.8871
  0.00450071      18.9208
  0.00450327      18.9428
  0.00450687      18.9684
  0.00450935      18.9922
  0.00451284      19.0200
  0.00451646      19.0454
  0.00451870      19.0739
  0.00452220      19.1015
  0.00452593      19.1246
  0.00452806      19.1553
  0.00453168      19.1806
  0.00453490      19.2139
  0.00453732      19.2388
  0.00454125      19.2578
  0.00454339      19.2883
  0.00454679      19.3180
  0.00454918      19.3435
  0.00455265      19.3718
  0.00455514      19.3952
  0.00455836      19.4285
  0.00456084      19.4522
  0.00456419      19.4829
  0.00456656      19.5088
  0.00457034      19.5308
  0.00457258      19.5593
  0.00457605      19.5876
  0.00457940      19.6184
  0.00458172      19.6454
  0.00458544      19.6685
  0.00458867      19.7016
  0.00459090      19.7303
  0.00459428      19.7604
  0.00459775      19.7888
  0.00461324      19.9186
  0.00461674      19.9463
  0.00461882      19.9779
  0.00462241      20.0037
  0.00462591      20.0315
  0.00462966      20.0542
  0.00463161      20.0885
  0.00463526      20.1083
  0.00463736      20.1404
  0.00464105      20.1648
  0.00464315      20.1968
  0.00464690      20.2201
  0.00464910      20.2501
  0.00465248      20.2810
  0.00465492      20.3060
  0.00465856      20.3316
  0.00466068      20.3632
  0.00466418      20.3915
  0.00466661      20.4169
  0.00467020      20.4434
  0.00467262      20.4688
  0.00467609      20.4978
  0.00467840      20.5255
  0.00468185      20.5549
  0.00468388      20.5886
  0.00468747      20.6151
  0.00469097      20.6435
  0.00469351      20.6663
  0.00469682      20.6988
  0.00470032      20.7271
  0.00470250      20.7575
  0.00470621      20.7816
  0.00470844      20.8110
  0.00471169      20.8445
  0.00471552      20.8661
  0.00471800      20.8904
  0.00472134      20.9220
  0.00472490      20.9492
  0.00472701      20.9810
  0.00473068      21.0059
  0.00473289      21.0356
  0.00473635      21.0649
  0.00473981      21.0940
  0.00474222      21.1198
  0.00474566      21.1494
  0.00474799      21.1768
  0.00475146      21.2058
  0.00475496      21.2341
  0.00475730      21.2613
  0.00476101      21.2854
  0.00476338      21.3118
  0.00476674      21.3430
  0.00476887      21.3745
  0.00477229      21.4046
  0.00477477      21.4289
  0.00477847      21.4530
  0.00478106      21.4750
  0.00478437      21.5073
  0.00478638      21.5414
  0.00479000      21.5672
  0.00479331      21.5994
  0.00479590      21.6214
  0.00479917      21.6545
  0.00480173      21.6773
  0.00480493      21.7118
  0.00480840      21.7407
  0.00481206      21.7661
  0.00481573      21.7924
  0.00481788      21.8254
  0.00482177      21.8470
  0.00482519      21.8787
  0.00482764      21.9050
  0.00483123      21.9331
  0.00483479      21.9619
  0.00483709      21.9916
  0.00484068      22.0198
  0.00484308      22.0472
  0.00484655      22.0779
  0.00484914      22.1011
  0.00485245      22.1354
  0.00485466      22.1672
  0.00485851      22.1895
  0.00486101      22.2149
  0.00486451      22.2448
  0.00486701      22.2702
  0.00487054      22.2996
  0.00487298      22.3261
  0.00487649      22.3560
  0.00487894      22.3823
  0.00488256      22.4098
  0.00488492      22.4382
  0.00488848      22.4668
  0.00489073      22.4976
  0.00489451      22.5215
  0.00489686      22.5501
  0.00490048      22.5776
  0.00490412      22.6046
  0.00490625      22.6378
  0.00490974      22.6681
  0.00491351      22.6924
  0.00491570      22.7245
  0.00491933      22.7517
  0.00492289      22.7805
  0.00492553      22.8027
  0.00492901      22.8330
  0.00493153      22.8579
  0.00493497      22.8894
  0.00493738      22.9167
  0.00494077      22.9490
  0.00494464      22.9710
  0.00494667      23.0066
  0.00495042      23.0312
  0.00495265      23.0625
  0.00495498      23.0914
  0.00495874      23.1158
  0.00496097      23.1469
  0.00496477      23.1705
  0.00496707      23.2001
  0.00496942      23.2287
  0.00497315      23.2536
  0.00497539      23.2847
  0.00497799      23.3078
  0.00498131      23.3417
  0.00498371      23.3693
  0.00498737      23.3958
  0.00498951      23.4289
  0.00499081      23.4564
  0.00499452      23.4819
  0.00499686      23.5107
  0.00500020      23.5444
  0.00500266      23.5708
  0.00500632      23.5974
  0.00500854      23.6290
  0.00501182      23.6640
  0.00501420      23.6921
  0.00501783      23.7193
  0.00502020      23.7476
  0.00502393      23.7729
  0.00502622      23.8028
  0.00502944      23.8390
  0.00503224      23.8579
  0.00503567      23.8895
  0.00503790      23.9209
  0.00504156      23.9476
  0.00504374      23.9800
  0.00504755      24.0035
  0.00504976      24.0352
  0.00505319      24.0670
  0.00505563      24.0935
  0.00506735      24.2110
  0.00506955      24.2430
  0.00507190      24.2716
  0.00507451      24.2945
  0.00507797      24.3257
  0.00508039      24.3529
  0.00508255      24.3856
  0.00508640      24.4081
  0.00508833      24.4460
  0.00509073      24.4736
  0.00509407      24.5072
  0.00509647      24.5349
  0.00509897      24.5603
  0.00510263      24.5870
  0.00510445      24.6273
  0.00510803      24.6558
  0.00511025      24.6871
  0.00511392      24.7137
  0.00511612      24.7457
  0.00511970      24.7741
  0.00512214      24.8008
  0.00512545      24.8352
  0.00512772      24.8656
  0.00513120      24.8961
  0.00513336      24.9290
  0.00513691      24.9581
  0.00514058      24.9847
  0.00514304      25.0110
  0.00514625      25.0474
  0.00514878      25.0723
  0.00515186      25.1115
  0.00515537      25.1381
  0.00515887      25.1680
  0.00516099      25.2013
  0.00516476      25.2254
  0.00516705      25.2550
  0.00516932      25.2852
  0.00517280      25.3154
  0.00517490      25.3494
  0.00517721      25.3785
  0.00518063      25.4103
  0.00518281      25.4422
  0.00518586      25.4820
  0.00518855      25.5029
  0.00518805      25.5933
  0.00520568      25.6870
  0.00520797      25.7168
  0.00521155      25.7449
  0.00521388      25.7735
  0.00521728      25.8057
  0.00521960      25.8347
  0.00522321      25.8623
  0.00522535      25.8951
  0.00522870      25.9285
  0.00523107      25.9564
  0.00523449      25.9880
  0.00523684      26.0164
  0.00524027      26.0477
  0.00524256      26.0775
  0.00524605      26.1077
  0.00524959      26.1366
  0.00525189      26.1662
  0.00525388      26.2023
  0.00525765      26.2263
  0.00526084      26.2631
  0.00526336      26.2876
  0.00526566      26.3171
  0.00526897      26.3511
  0.00527110      26.3843
  0.00527469      26.4123
  0.00527695      26.4425
  0.00528047      26.4721
  0.00528256      26.5062
  0.00528480      26.5369
  0.00528825      26.5679
  0.00529070      26.5942
  0.00529294      26.6249
  0.00529633      26.6572
  0.00529873      26.6845
  0.00530221      26.7147
  0.00530423      26.7503
  0.00530767      26.7816
  0.00530941      26.8136
  0.00531302      26.8429
  0.00531525      26.8759
  0.00531900      26.9019
  0.00532114      26.9370
  0.00532497      26.9614
  0.00532700      26.9990
  0.00533073      27.0254
  0.00533397      27.0634
  0.00533655      27.0882
  0.00533992      27.1232
  0.00534266      27.1442
  0.00534601      27.1795
  0.00534834      27.2104
  0.00535190      27.2408
  0.00535423      27.2714
  0.00535778      27.3021
  0.00536002      27.3350
  0.00536355      27.3662
  0.00536601      27.3938
  0.00536945      27.4270
  0.00537192      27.4544
  0.00537556      27.4832
  0.00537790      27.5136
  0.00538020      27.5449
  0.00538369      27.5769
  0.00538596      27.6090
  0.00538841      27.6371
  0.00539061      27.6708
  0.00539434      27.6973
  0.00539671      27.7271
  0.00539982      27.7679
  0.00540241      27.7926
  0.00540470      27.8243
  0.00540878      27.8427
  0.00541052      27.8871
  0.00541419      27.9150
  0.00541665      27.9425
  0.00542021      27.9731
  0.00542248      28.0052
  0.00542600      28.0364
  0.00542861      28.0607
  0.00543214      28.0919
  0.00543554      28.1259
  0.00543791      28.1558
  0.00544137      28.1886
  0.00544372      28.2187
  0.00544739      28.2468
  0.00544961      28.2800
  0.00545312      28.3116
  0.00545556      28.3396
  0.00545879      28.3778
  0.00546128      28.4049
  0.00546490      28.4339
  0.00546745      28.4682
  0.00547105      28.4981
  0.00547339      28.5288
  0.00547690      28.5609
  0.00547908      28.5952
  0.00548137      28.6273
  0.00548493      28.6581
  0.00548748      28.6841
  0.00548969      28.7179
  0.00549332      28.7469
  0.00549575      28.7757
  0.00549898      28.8140
  0.00550149      28.8409
  0.00550363      28.8764
  0.00550752      28.8995
  0.00550959      28.9365
  0.00551311      28.9682
  0.00551547      28.9985
  0.00551920      29.0254
  0.00552155      29.0559
  0.00552506      29.0879
  0.00552755      29.1151
  0.00553118      29.1444
  0.00553326      29.1811
  0.00553679      29.2126
  0.00553933      29.2387
  0.00554291      29.2691
  0.00554496      29.3066
  0.00554870      29.3333
  0.00555225      29.3643
  0.00555455      29.3958
  0.00555831      29.4220
  0.00556046      29.4572
  0.00556427      29.4822
  0.00556647      29.5163
  0.00556987      29.5507
  0.00557222      29.5813
  0.00557592      29.6088
  0.00557790      29.6479
  0.00558042      29.6745
  0.00558415      29.7014
  0.00558654      29.7311
  0.00558975      29.7699
  0.00559219      29.7983
  0.00559462      29.8271
  0.00559804      29.8610
  0.00560051      29.8888
  0.00560288      29.9190
  0.00560634      29.9521
  0.00560878      29.9806
  0.00561219      30.0147
  0.00561427      30.0518
  0.00561788      30.0812
  0.00562041      30.1077
  0.00562320      30.1387
  0.00562544      30.1735
  0.00562932      30.1980
  0.00563161      30.2314
  0.00563527      30.2612
  0.00563781      30.2887
  0.00564110      30.3276
  0.00564363      30.3553
  0.00564725      30.3861
  0.00565086      30.4172
  0.00565345      30.4434
  0.00565696      30.4769
  0.00565938      30.5071
  0.00566284      30.5420
  0.00566529      30.5714
  0.00566887      30.6032
  0.00567128      30.6340
  0.00567470      30.6696
  0.00568574      30.7876
  0.00568956      30.8133
  0.00569195      30.8444
  0.00569430      30.8766
  0.00569777      30.9109
  0.00570031      30.9384
  0.00570380      30.9726
  0.00570619      31.0036
  0.00570864      31.0332
  0.00571086      31.0683
  0.00571439      31.1013
  0.00571686      31.1304
  0.00572071      31.1556
  0.00572265      31.1979
  0.00572650      31.2231
  0.00572890      31.2538
  0.00573264      31.2817
  0.00573507      31.3118
  0.00573849      31.3474
  0.00574116      31.3718
  0.00574428      31.4147
  0.00574704      31.4367
  0.00575064      31.4682
  0.00575269      31.5074
  0.00575630      31.5386
  0.00575877      31.5677
  0.00576238      31.5986
  0.00576462      31.6335
  0.00576840      31.6604
  0.00577199      31.6918
  0.00577417      31.7282
  0.00577788      31.7568
  0.00578018      31.7899
  0.00578438      31.8171
  0.00578682      31.8465
  0.00579025      31.8814
  0.00579256      31.9138
  0.00579610      31.9462
  0.00579855      31.9754
  0.00580217      32.0058
  0.00580426      32.0434
  0.00580699      32.0659
  0.00581033      32.1030
  0.00581272      32.1335
  0.00581633      32.1640
  0.00581867      32.1958
  0.00582246      32.2221
  0.00582484      32.2530
  0.00582841      32.2845
  0.00583057      32.3206
  0.00583433      32.3477
  0.00583654      32.3826
  0.00584026      32.4104
  0.00584262      32.4418
  0.00584626      32.4717
  0.00584853      32.5050
  0.00585209      32.5367
  0.00586397      32.6621
  0.00586757      32.6929
  0.00586999      32.7226
  0.00587351      32.7553
  0.00587602      32.7832
  0.00587962      32.8141
  0.00588340      32.8403
  0.00588566      32.8742
  0.00588954      32.8983
  0.00589174      32.9333
  0.00589519      32.9677
  0.00589765      32.9966
  0.00590128      33.0268
  0.00590360      33.0590
  0.00590726      33.0885
  0.00590943      33.1244
  0.00592160      33.2425
  0.00592400      33.2730
  0.00592758      33.3041
  0.00593119      33.3347
  0.00593390      33.3577
  0.00593733      33.3925
  0.00594110      33.4192
  0.00594343      33.4513
  0.00594718      33.4785
  0.00596097      33.5870
  0.00596484      33.6112
  0.00596751      33.6351
  0.00597094      33.6701
  0.00597487      33.6930
  0.00597865      33.7193
  0.00598214      33.7529
  0.00598478      33.7773
  0.00598874      33.7995
  0.00599264      33.8231
  0.00599632      33.8520
  0.00600051      33.8686
  0.00600436      33.8933
  0.00600838      33.9141
  0.00601131      33.9316
  0.00601569      33.9437
  0.00601984      33.9612
  0.00602421      33.9733
  0.00602944      33.9943
  0.00603372      34.0087
  0.00603796      34.0243
  0.00604221      34.0393
  0.00604662      34.0506
  0.00605196      34.0689
  0.00605625      34.0831
  0.00606049      34.0985
  0.00606572      34.1194
  0.00606958      34.1438
  0.00607498      34.1606
  0.00607874      34.1876
  0.00608269      34.2101
  0.00608782      34.2334
  0.00609175      34.2563
  0.00609586      34.2747
  0.00609933      34.3088
  0.00610331      34.3303
  0.00610726      34.3527
  0.00611091      34.3823
  0.00611459      34.4113
  0.00611847      34.4352
  0.00612220      34.4628
  0.00612593      34.4906
  0.00612968      34.5178
  0.00613339      34.5459
  0.00613718      34.5721
  0.00614091      34.6000
  0.00614485      34.6225
  0.00614868      34.6477
  0.00615086      34.6835
  0.00615469      34.7088
  0.00615830      34.7392
  0.00616209      34.7656
  0.00616467      34.7914
  0.00616836      34.8201
  0.00617217      34.8458
  0.00617597      34.8719
  0.00617954      34.9033
  0.00618328      34.9309
  0.00618581      34.9581
  0.00618929      34.9917
  0.00619308      35.0180
  0.00619673      35.0476
  0.00620030      35.0790
  0.00620409      35.1054
  0.00620653      35.1348
  0.00621030      35.1615
  0.00621424      35.1841
  0.00621777      35.2166
  0.00622144      35.2456
  0.00622402      35.2717
  0.00622777      35.2990
  0.00623103      35.3380
  0.00623491      35.3618
  0.00623843      35.3948
  0.00624116      35.4170
  0.00624459      35.4519
  0.00624849      35.4756
  0.00625076      35.5091
  0.00625448      35.5369
  0.00625809      35.5676
  0.00626087      35.5888
  0.00626437      35.6219
  0.00626667      35.6548
  0.00627061      35.6773
  0.00627414      35.7098
  0.00627681      35.7338
  0.00628041      35.7645
  0.00628406      35.7940
  0.00628636      35.8269
  0.00629004      35.8556
  0.00629371      35.8849
  0.00629612      35.9149
  0.00629957      35.9493
  0.00630340      35.9747
  0.00630681      36.0101
  0.00631051      36.0385
  0.00631306      36.0651
  0.00631664      36.0964
  0.00632025      36.1269
  0.00632404      36.1533
  0.00632767      36.1832
  0.00633003      36.2146
  0.00633350      36.2487
  0.00633781      36.2622
  0.00634145      36.2922
  0.00634494      36.3256
  0.00634863      36.3543
  0.00636234      36.4648
  0.00636494      36.4903
  0.00636866      36.5181
  0.00637227      36.5487
  0.00637591      36.5785
  0.00637973      36.6041
  0.00638201      36.6374
  0.00638580      36.6635
  0.00638943      36.6938
  0.00639328      36.7185
  0.00639714      36.7431
  0.00639947      36.7749
  0.00640341      36.7975
  0.00640701      36.8284
  0.00641074      36.8561
  0.00641446      36.8839
  0.00641816      36.9124
  0.00642941      36.9941
  0.00643443      37.0200
  0.00643830      37.0443
  0.00644080      37.0722
  0.00644434      37.1044
  0.00644813      37.1306
  0.00645162      37.1642
  0.00645575      37.1822
  0.00645963      37.2063
  0.00646234      37.2291
  0.00646653      37.2459
  0.00646936      37.2657
  0.00647332      37.2878
  0.00647706      37.3154
  0.00647983      37.3368
  0.00648370      37.3609
  0.00648753      37.3862
  0.00649180      37.4010
  0.00649564      37.4260
  0.00649838      37.4480
  0.00650255      37.4651
  0.00651845      37.5523
  0.00652254      37.5713
  0.00652670      37.5887
  0.00653418      37.5846
  0.00655718      37.5595
  0.00656270      37.5438
  0.00656963      37.5238
  0.00657692      37.4952
  0.00658345      37.4552
  0.00659019      37.4103
  0.00660066      37.3344
  0.00662215      37.1984
  0.00665859      37.0256
  0.00697406      30.8646
  0.01810475       1.4412
  0.01818811       1.0948
  0.01817948       0.9604
  0.01816959       0.9841
  0.01817114       0.9876
  0.01817495       0.9916
  0.01817691       0.9981
  0.01817959       1.0018
  0.01818291       1.0031
  0.01818520       1.0083
  0.01818933       1.0112
  0.01819299       1.0112
  0.01819545       1.0157
  0.01819804       1.0198
  0.01820180       1.0194
  0.01820734       1.0215
  0.01821334       1.0219
  0.01821805       1.0226
  0.01822230       1.0249
  0.01822633       1.0235
  0.01822945       1.0256
  0.01823309       1.0257
  0.01824347       1.0279
  0.01824870       1.0219
  0.01825785       1.0242
  0.01826766       1.0240
  0.01827011       1.0240
  0.01827277       1.0278
  0.01827487       1.0291
  0.01828187       1.0349
  0.01829037       1.0351
  0.01829276       1.0353
  0.01829402       1.0398
  0.01829652       1.0395
  0.01829895       1.0396
  0.01830110       1.0407
  0.01830317       1.0421
  0.01830609       1.0402
  0.01830965       1.0406
  0.01831146       1.0430
  0.01831362       1.0441
  0.01831758       1.0429
  0.01832244       1.0430
  0.01832791       1.0454
  0.01833271       1.0457
  0.01833601       1.0471
  0.01833804       1.0532
  0.01834245       1.0504
  0.01834709       1.0513
  0.01835554       1.0563
  0.01835891       1.0574
  0.01836332       1.0592
  0.01836476       1.0583
  0.01836598       1.0583
  0.01836653       1.0609
  0.01837069       1.0636
  0.01837126       1.0661
  0.01837267       1.0654
  0.01837804       1.0635
  0.01837866       1.0658
  0.01837922       1.0683
  0.01838078       1.0670
  0.01838288       1.0683
  0.01838820       1.0712
  0.01838962       1.0705
  0.01839039       1.0722
  0.01839157       1.0723
  0.01839242       1.0738
  0.01839730       1.0738
  0.01839784       1.0763
  0.01839872       1.0776
  0.01840074       1.0746
  0.01840185       1.0750
  0.01840324       1.0743
  0.01840407       1.0712
