# Supplementary material for: Size effects on the mechanical behavior and the compressive failure strength of concrete: an extensive dataset
Source: Data Brief. 2020 Nov 2;33:106477. doi: 10.1016/j.dib.2020.106477 (PMC7674298; doi:10.1016/j.dib.2020.106477)
Supplement: Supplementary file 1 [file mmc1.zip › Stress_Strain_Data_DIB/C-40x80-mm/C4-B1-29.txt]

      Strain  Stress(MPa)
  0.00000000       0.0000
  0.00005516       0.2773
  0.00005654       0.2843
  0.00005631       0.2831
  0.00005466       0.2748
  0.00005617       0.2824
  0.00005600       0.2816
  0.00005575       0.2803
  0.00005558       0.2794
  0.00005563       0.2797
  0.00005711       0.2871
  0.00005611       0.2821
  0.00005771       0.2901
  0.00005799       0.2916
  0.00005782       0.2907
  0.00005885       0.2959
  0.00005989       0.3011
  0.00005926       0.2979
  0.00006036       0.3035
  0.00006153       0.3094
  0.00006332       0.3184
  0.00006461       0.3248
  0.00006493       0.3264
  0.00006541       0.3289
  0.00006654       0.3346
  0.00006724       0.3380
  0.00006815       0.3426
  0.00007097       0.3568
  0.00007077       0.3558
  0.00007179       0.3609
  0.00007104       0.3572
  0.00007230       0.3635
  0.00007259       0.3650
  0.00007348       0.3694
  0.00007326       0.3683
  0.00007479       0.3760
  0.00007408       0.3725
  0.00007536       0.3789
  0.00007747       0.3895
  0.00007753       0.3898
  0.00007684       0.3863
  0.00007774       0.3908
  0.00007840       0.3942
  0.00007835       0.3939
  0.00007883       0.3963
  0.00008019       0.4032
  0.00008138       0.4092
  0.00008081       0.4063
  0.00008229       0.4137
  0.00008229       0.4137
  0.00008358       0.4202
  0.00008370       0.4208
  0.00008346       0.4196
  0.00008687       0.4367
  0.00008789       0.4419
  0.00008702       0.4375
  0.00008889       0.4469
  0.00008958       0.4504
  0.00009011       0.4531
  0.00009011       0.4531
  0.00009126       0.4589
  0.00009352       0.4702
  0.00009578       0.4815
  0.00009508       0.4781
  0.00009760       0.4907
  0.00009732       0.4893
  0.00009785       0.4920
  0.00009882       0.4968
  0.00010152       0.5104
  0.00010005       0.5030
  0.00010056       0.5056
  0.00010119       0.5088
  0.00010271       0.5164
  0.00010166       0.5111
  0.00010269       0.5163
  0.00010310       0.5184
  0.00010201       0.5129
  0.00010379       0.5218
  0.00010371       0.5215
  0.00010493       0.5276
  0.00010679       0.5369
  0.00010713       0.5386
  0.00010889       0.5475
  0.00010760       0.5410
  0.00010974       0.5518
  0.00010963       0.5512
  0.00011007       0.5534
  0.00011037       0.5549
  0.00011092       0.5577
  0.00011315       0.5689
  0.00011351       0.5707
  0.00011463       0.5763
  0.00011573       0.5819
  0.00011640       0.5852
  0.00011783       0.5924
  0.00011742       0.5904
  0.00011790       0.5928
  0.00011869       0.5968
  0.00011897       0.5982
  0.00012050       0.6058
  0.00012183       0.6125
  0.00012179       0.6124
  0.00012226       0.6147
  0.00012544       0.6307
  0.00012537       0.6303
  0.00012731       0.6401
  0.00012781       0.6426
  0.00012878       0.6475
  0.00012932       0.6502
  0.00013012       0.6542
  0.00013068       0.6570
  0.00013142       0.6608
  0.00013217       0.6645
  0.00013387       0.6731
  0.00013518       0.6797
  0.00013583       0.6829
  0.00013749       0.6913
  0.00013782       0.6929
  0.00013860       0.6969
  0.00014039       0.7058
  0.00014160       0.7120
  0.00014273       0.7176
  0.00014335       0.7207
  0.00014477       0.7279
  0.00014610       0.7346
  0.00014708       0.7395
  0.00014752       0.7417
  0.00014804       0.7443
  0.00014980       0.7532
  0.00015257       0.7671
  0.00015166       0.7625
  0.00015439       0.7762
  0.00015500       0.7793
  0.00015636       0.7862
  0.00015734       0.7911
  0.00015866       0.7977
  0.00015918       0.8003
  0.00015967       0.8028
  0.00016084       0.8087
  0.00015993       0.8041
  0.00016308       0.8199
  0.00016398       0.8245
  0.00016726       0.8410
  0.00017044       0.8569
  0.00017010       0.8552
  0.00017018       0.8557
  0.00017210       0.8653
  0.00017220       0.8658
  0.00017158       0.8627
  0.00017269       0.8682
  0.00017335       0.8716
  0.00017335       0.8716
  0.00017358       0.8727
  0.00017284       0.8690
  0.00017275       0.8685
  0.00017151       0.8623
  0.00017140       0.8618
  0.00017239       0.8667
  0.00017057       0.8576
  0.00017215       0.8655
  0.00017358       0.8727
  0.00017404       0.8751
  0.00017712       0.8905
  0.00017843       0.8971
  0.00018066       0.9083
  0.00018170       0.9135
  0.00018361       0.9232
  0.00018455       0.9279
  0.00018488       0.9295
  0.00018566       0.9335
  0.00018612       0.9358
  0.00018779       0.9442
  0.00018762       0.9433
  0.00019039       0.9573
  0.00019103       0.9605
  0.00019128       0.9617
  0.00019361       0.9734
  0.00019448       0.9778
  0.00019607       0.9858
  0.00019650       0.9879
  0.00019957       1.0034
  0.00019905       1.0008
  0.00019978       1.0044
  0.00020056       1.0084
  0.00020251       1.0182
  0.00020268       1.0190
  0.00020366       1.0240
  0.00020550       1.0332
  0.00020605       1.0360
  0.00020678       1.0396
  0.00020847       1.0482
  0.00020895       1.0505
  0.00020947       1.0532
  0.00021038       1.0578
  0.00021079       1.0598
  0.00021205       1.0661
  0.00021387       1.0753
  0.00021411       1.0765
  0.00021659       1.0890
  0.00021661       1.0891
  0.00021796       1.0959
  0.00022027       1.1075
  0.00021958       1.1040
  0.00022040       1.1081
  0.00022238       1.1181
  0.00022309       1.1216
  0.00022336       1.1230
  0.00022474       1.1300
  0.00022640       1.1383
  0.00022765       1.1446
  0.00022919       1.1523
  0.00022901       1.1514
  0.00023076       1.1602
  0.00023257       1.1693
  0.00023291       1.1710
  0.00023471       1.1801
  0.00023637       1.1884
  0.00023635       1.1883
  0.00023812       1.1972
  0.00023871       1.2002
  0.00023936       1.2035
  0.00024185       1.2160
  0.00024380       1.2258
  0.00024458       1.2297
  0.00024644       1.2390
  0.00024790       1.2464
  0.00024961       1.2550
  0.00024958       1.2548
  0.00025173       1.2657
  0.00025363       1.2752
  0.00025347       1.2744
  0.00025534       1.2838
  0.00025536       1.2839
  0.00025767       1.2955
  0.00025783       1.2963
  0.00025953       1.3049
  0.00025949       1.3047
  0.00026195       1.3171
  0.00026226       1.3186
  0.00026390       1.3269
  0.00026488       1.3318
  0.00026658       1.3403
  0.00026678       1.3413
  0.00026854       1.3502
  0.00027049       1.3600
  0.00027097       1.3624
  0.00027342       1.3747
  0.00027372       1.3762
  0.00027578       1.3865
  0.00027730       1.3942
  0.00027824       1.3989
  0.00027965       1.4060
  0.00028223       1.4190
  0.00028235       1.4196
  0.00028407       1.4283
  0.00028573       1.4366
  0.00028725       1.4442
  0.00028911       1.4536
  0.00029065       1.4613
  0.00029030       1.4596
  0.00029291       1.4727
  0.00029396       1.4780
  0.00029584       1.4874
  0.00029733       1.4949
  0.00029870       1.5018
  0.00030081       1.5124
  0.00030169       1.5168
  0.00030338       1.5253
  0.00030608       1.5389
  0.00030645       1.5408
  0.00030804       1.5487
  0.00030972       1.5572
  0.00031204       1.5689
  0.00031341       1.5758
  0.00031468       1.5821
  0.00031646       1.5911
  0.00031717       1.5946
  0.00031863       1.6020
  0.00031990       1.6084
  0.00032212       1.6195
  0.00032331       1.6255
  0.00032596       1.6389
  0.00032713       1.6447
  0.00032835       1.6509
  0.00033131       1.6658
  0.00033236       1.6710
  0.00033305       1.6745
  0.00033494       1.6840
  0.00033678       1.6933
  0.00033835       1.7012
  0.00034013       1.7101
  0.00034198       1.7194
  0.00034350       1.7271
  0.00034480       1.7336
  0.00034582       1.7387
  0.00034782       1.7488
  0.00034981       1.7588
  0.00035127       1.7661
  0.00035265       1.7730
  0.00035430       1.7813
  0.00035601       1.7899
  0.00035740       1.7969
  0.00035839       1.8019
  0.00036054       1.8127
  0.00036253       1.8227
  0.00036362       1.8282
  0.00036506       1.8354
  0.00036655       1.8429
  0.00036905       1.8555
  0.00037153       1.8680
  0.00037608       1.8909
  0.00037776       1.8993
  0.00037941       1.9076
  0.00038228       1.9220
  0.00038352       1.9283
  0.00038557       1.9386
  0.00038792       1.9504
  0.00038902       1.9559
  0.00039120       1.9669
  0.00039286       1.9752
  0.00039484       1.9852
  0.00039613       1.9916
  0.00039764       1.9992
  0.00039909       2.0065
  0.00040186       2.0205
  0.00040311       2.0268
  0.00040505       2.0365
  0.00040711       2.0469
  0.00040817       2.0522
  0.00040987       2.0608
  0.00041168       2.0698
  0.00041164       2.0696
  0.00041496       2.0863
  0.00041694       2.0963
  0.00041815       2.1024
  0.00041885       2.1059
  0.00042073       2.1154
  0.00042303       2.1269
  0.00042319       2.1277
  0.00042532       2.1384
  0.00042680       2.1458
  0.00042828       2.1533
  0.00042919       2.1579
  0.00043043       2.1641
  0.00043261       2.1751
  0.00043402       2.1821
  0.00043623       2.1933
  0.00043755       2.1999
  0.00043940       2.2092
  0.00044054       2.2150
  0.00044262       2.2254
  0.00044431       2.2339
  0.00044550       2.2399
  0.00044859       2.2554
  0.00044894       2.2572
  0.00045097       2.2674
  0.00045198       2.2725
  0.00045887       2.3071
  0.00046072       2.3164
  0.00046224       2.3240
  0.00046285       2.3271
  0.00046510       2.3384
  0.00046593       2.3426
  0.00046842       2.3551
  0.00046996       2.3628
  0.00047156       2.3709
  0.00047410       2.3837
  0.00047544       2.3904
  0.00047692       2.3979
  0.00047859       2.4062
  0.00048037       2.4152
  0.00048277       2.4273
  0.00048386       2.4327
  0.00048551       2.4410
  0.00048764       2.4517
  0.00048875       2.4574
  0.00049104       2.4688
  0.00049292       2.4783
  0.00049441       2.4858
  0.00049650       2.4963
  0.00049901       2.5089
  0.00049978       2.5128
  0.00050263       2.5271
  0.00050458       2.5369
  0.00050655       2.5468
  0.00050833       2.5558
  0.00050946       2.5615
  0.00051164       2.5724
  0.00051426       2.5856
  0.00052034       2.6161
  0.00052254       2.6272
  0.00052458       2.6375
  0.00052593       2.6442
  0.00052793       2.6543
  0.00053046       2.6671
  0.00053188       2.6742
  0.00053318       2.6807
  0.00053588       2.6943
  0.00053697       2.6998
  0.00053915       2.7107
  0.00054134       2.7217
  0.00054298       2.7300
  0.00054435       2.7369
  0.00054695       2.7500
  0.00055013       2.7660
  0.00055263       2.7785
  0.00055521       2.7915
  0.00055611       2.7960
  0.00055766       2.8038
  0.00056043       2.8177
  0.00056149       2.8231
  0.00056424       2.8369
  0.00056557       2.8436
  0.00056802       2.8559
  0.00057050       2.8683
  0.00057215       2.8767
  0.00057442       2.8881
  0.00057610       2.8965
  0.00057845       2.9083
  0.00058083       2.9203
  0.00058300       2.9312
  0.00058302       2.9313
  0.00058628       2.9477
  0.00058915       2.9621
  0.00059140       2.9734
  0.00059337       2.9833
  0.00059347       2.9839
  0.00059633       2.9982
  0.00059845       3.0089
  0.00060077       3.0205
  0.00060239       3.0287
  0.00060428       3.0382
  0.00060646       3.0492
  0.00060858       3.0598
  0.00061031       3.0685
  0.00061130       3.0735
  0.00061369       3.0855
  0.00061516       3.0929
  0.00061685       3.1014
  0.00061905       3.1125
  0.00062113       3.1229
  0.00062299       3.1323
  0.00062408       3.1377
  0.00062529       3.1438
  0.00062804       3.1577
  0.00063074       3.1712
  0.00063186       3.1769
  0.00063309       3.1831
  0.00063509       3.1931
  0.00063774       3.2064
  0.00063863       3.2109
  0.00064549       3.2454
  0.00064824       3.2592
  0.00064999       3.2680
  0.00065129       3.2746
  0.00065353       3.2858
  0.00065578       3.2971
  0.00065619       3.2992
  0.00065956       3.3161
  0.00066019       3.3193
  0.00066246       3.3307
  0.00066418       3.3393
  0.00066645       3.3508
  0.00066816       3.3594
  0.00066960       3.3666
  0.00067178       3.3776
  0.00067495       3.3935
  0.00067606       3.3991
  0.00067870       3.4124
  0.00068134       3.4257
  0.00068301       3.4340
  0.00068514       3.4447
  0.00068744       3.4563
  0.00068958       3.4671
  0.00069156       3.4770
  0.00069409       3.4897
  0.00069528       3.4957
  0.00069760       3.5074
  0.00069946       3.5168
  0.00070117       3.5253
  0.00070396       3.5394
  0.00070555       3.5474
  0.00070705       3.5549
  0.00070901       3.5648
  0.00071185       3.5790
  0.00071499       3.5948
  0.00071653       3.6026
  0.00071891       3.6146
  0.00072212       3.6307
  0.00072457       3.6430
  0.00072616       3.6510
  0.00072762       3.6583
  0.00072957       3.6681
  0.00073311       3.6859
  0.00073466       3.6937
  0.00073674       3.7042
  0.00073817       3.7114
  0.00074035       3.7223
  0.00074261       3.7337
  0.00074515       3.7465
  0.00074608       3.7512
  0.00074891       3.7653
  0.00075135       3.7777
  0.00075364       3.7891
  0.00075547       3.7984
  0.00075770       3.8096
  0.00076039       3.8231
  0.00076206       3.8315
  0.00076377       3.8401
  0.00076632       3.8529
  0.00076889       3.8658
  0.00077079       3.8754
  0.00077336       3.8883
  0.00077556       3.8994
  0.00077742       3.9087
  0.00077906       3.9170
  0.00078183       3.9309
  0.00078373       3.9404
  0.00078665       3.9551
  0.00078767       3.9602
  0.00079115       3.9778
  0.00079244       3.9842
  0.00079510       3.9976
  0.00079672       4.0057
  0.00079862       4.0153
  0.00080064       4.0255
  0.00080380       4.0413
  0.00080491       4.0469
  0.00080739       4.0594
  0.00080877       4.0663
  0.00081175       4.0813
  0.00081454       4.0954
  0.00081597       4.1025
  0.00081898       4.1177
  0.00082103       4.1280
  0.00082326       4.1392
  0.00082611       4.1535
  0.00082718       4.1589
  0.00083543       4.2004
  0.00083666       4.2066
  0.00083907       4.2187
  0.00084117       4.2293
  0.00084437       4.2453
  0.00084633       4.2552
  0.00084679       4.2575
  0.00084971       4.2722
  0.00085148       4.2811
  0.00085356       4.2915
  0.00085643       4.3060
  0.00085806       4.3142
  0.00086191       4.3335
  0.00086328       4.3404
  0.00086465       4.3473
  0.00086769       4.3626
  0.00086858       4.3670
  0.00087092       4.3788
  0.00087511       4.3999
  0.00087541       4.4014
  0.00087842       4.4165
  0.00088014       4.4252
  0.00088380       4.4435
  0.00088582       4.4537
  0.00088819       4.4657
  0.00088980       4.4737
  0.00089116       4.4805
  0.00089404       4.4951
  0.00089640       4.5069
  0.00090000       4.5250
  0.00090271       4.5386
  0.00090518       4.5511
  0.00090744       4.5624
  0.00091035       4.5771
  0.00091215       4.5861
  0.00091517       4.6013
  0.00091815       4.6163
  0.00092017       4.6264
  0.00092280       4.6397
  0.00092629       4.6572
  0.00092892       4.6704
  0.00093094       4.6806
  0.00093394       4.6957
  0.00093684       4.7102
  0.00094024       4.7273
  0.00094156       4.7340
  0.00094487       4.7506
  0.00094719       4.7623
  0.00094945       4.7736
  0.00095270       4.7900
  0.00095600       4.8066
  0.00095760       4.8146
  0.00095969       4.8251
  0.00096232       4.8383
  0.00096550       4.8543
  0.00096829       4.8684
  0.00097149       4.8844
  0.00097303       4.8922
  0.00097703       4.9123
  0.00097987       4.9266
  0.00098313       4.9430
  0.00098531       4.9539
  0.00098727       4.9638
  0.00099062       4.9806
  0.00099314       4.9933
  0.00099539       5.0046
  0.00099877       5.0216
  0.00100094       5.0325
  0.00100394       5.0476
  0.00100748       5.0654
  0.00100975       5.0768
  0.00101221       5.0892
  0.00101558       5.1061
  0.00101812       5.1189
  0.00102061       5.1314
  0.00102537       5.1553
  0.00102796       5.1684
  0.00103096       5.1834
  0.00103241       5.1907
  0.00103603       5.2090
  0.00103907       5.2242
  0.00104218       5.2398
  0.00104569       5.2575
  0.00104893       5.2738
  0.00105186       5.2885
  0.00105459       5.3023
  0.00105599       5.3093
  0.00106038       5.3314
  0.00106327       5.3459
  0.00106703       5.3648
  0.00106951       5.3773
  0.00107328       5.3962
  0.00107555       5.4077
  0.00107826       5.4213
  0.00108154       5.4378
  0.00108468       5.4536
  0.00108807       5.4706
  0.00108991       5.4799
  0.00109348       5.4978
  0.00109582       5.5096
  0.00109902       5.5256
  0.00110221       5.5417
  0.00110672       5.5644
  0.00110833       5.5724
  0.00111283       5.5951
  0.00111507       5.6063
  0.00111770       5.6196
  0.00111999       5.6311
  0.00112362       5.6493
  0.00112637       5.6631
  0.00112914       5.6771
  0.00113173       5.6901
  0.00113525       5.7078
  0.00113814       5.7223
  0.00114161       5.7398
  0.00114427       5.7531
  0.00114864       5.7751
  0.00115152       5.7896
  0.00115501       5.8072
  0.00115537       5.8090
  0.00116000       5.8322
  0.00116301       5.8474
  0.00116669       5.8659
  0.00116936       5.8793
  0.00117157       5.8904
  0.00117572       5.9113
  0.00117850       5.9253
  0.00118198       5.9427
  0.00118487       5.9573
  0.00118694       5.9677
  0.00119098       5.9880
  0.00119372       6.0018
  0.00119684       6.0175
  0.00119940       6.0304
  0.00120303       6.0486
  0.00120690       6.0681
  0.00120994       6.0833
  0.00121267       6.0971
  0.00121608       6.1142
  0.00121935       6.1307
  0.00122214       6.1447
  0.00122533       6.1607
  0.00122884       6.1784
  0.00123130       6.1907
  0.00123479       6.2083
  0.00123837       6.2263
  0.00124134       6.2412
  0.00124314       6.2503
  0.00124682       6.2688
  0.00125014       6.2855
  0.00125423       6.3060
  0.00125736       6.3217
  0.00125932       6.3316
  0.00126357       6.3530
  0.00126609       6.3657
  0.00126905       6.3805
  0.00127244       6.3976
  0.00127484       6.4096
  0.00127853       6.4282
  0.00128109       6.4411
  0.00128425       6.4569
  0.00128747       6.4731
  0.00129116       6.4917
  0.00129383       6.5051
  0.00129894       6.5308
  0.00130017       6.5370
  0.00130372       6.5549
  0.00130697       6.5712
  0.00131029       6.5879
  0.00131332       6.6031
  0.00131724       6.6228
  0.00132078       6.6406
  0.00132277       6.6506
  0.00132656       6.6697
  0.00132845       6.6792
  0.00133266       6.7004
  0.00133590       6.7166
  0.00133867       6.7305
  0.00134255       6.7501
  0.00134526       6.7637
  0.00134908       6.7829
  0.00135177       6.7964
  0.00135505       6.8129
  0.00135765       6.8260
  0.00136087       6.8422
  0.00136501       6.8630
  0.00136646       6.8703
  0.00137282       6.9023
  0.00137534       6.9149
  0.00137900       6.9334
  0.00138206       6.9487
  0.00138434       6.9602
  0.00138781       6.9776
  0.00139085       6.9929
  0.00139401       7.0088
  0.00139667       7.0222
  0.00139938       7.0358
  0.00140305       7.0542
  0.00140555       7.0668
  0.00140937       7.0860
  0.00141132       7.0958
  0.00141464       7.1125
  0.00141752       7.1270
  0.00142043       7.1416
  0.00142301       7.1546
  0.00142654       7.1723
  0.00142855       7.1825
  0.00143254       7.2025
  0.00143497       7.2148
  0.00143885       7.2342
  0.00144104       7.2452
  0.00144433       7.2618
  0.00144676       7.2740
  0.00145003       7.2904
  0.00145449       7.3129
  0.00145758       7.3284
  0.00146032       7.3422
  0.00146348       7.3581
  0.00146613       7.3714
  0.00147050       7.3934
  0.00147307       7.4063
  0.00147565       7.4192
  0.00148004       7.4414
  0.00148315       7.4570
  0.00148539       7.4682
  0.00148993       7.4911
  0.00149417       7.5124
  0.00149625       7.5228
  0.00149985       7.5410
  0.00150355       7.5595
  0.00150661       7.5749
  0.00151018       7.5929
  0.00151420       7.6131
  0.00151742       7.6293
  0.00152054       7.6449
  0.00152388       7.6618
  0.00152831       7.6840
  0.00153126       7.6988
  0.00153401       7.7127
  0.00153765       7.7310
  0.00154192       7.7525
  0.00154426       7.7642
  0.00154822       7.7841
  0.00155163       7.8013
  0.00155335       7.8099
  0.00155730       7.8298
  0.00156135       7.8501
  0.00156449       7.8659
  0.00156799       7.8835
  0.00157249       7.9062
  0.00157522       7.9199
  0.00157921       7.9400
  0.00158284       7.9582
  0.00158589       7.9735
  0.00159021       7.9953
  0.00159435       8.0161
  0.00159756       8.0322
  0.00160078       8.0484
  0.00160365       8.0628
  0.00160734       8.0814
  0.00161122       8.1009
  0.00161360       8.1129
  0.00161678       8.1288
  0.00162156       8.1529
  0.00162456       8.1680
  0.00162844       8.1874
  0.00163209       8.2058
  0.00163606       8.2258
  0.00164004       8.2458
  0.00164396       8.2655
  0.00164734       8.2825
  0.00165154       8.3036
  0.00165457       8.3188
  0.00165716       8.3319
  0.00166077       8.3500
  0.00166376       8.3651
  0.00166815       8.3871
  0.00167393       8.4060
  0.00167896       8.4193
  0.00168412       8.4457
  0.00168941       8.4558
  0.00169545       8.4716
  0.00169983       8.4926
  0.00170607       8.5062
  0.00171097       8.5210
  0.00171612       8.5474
  0.00172132       8.5587
  0.00172686       8.5806
  0.00173143       8.5993
  0.00173620       8.6157
  0.00174207       8.6336
  0.00174672       8.6514
  0.00175136       8.6693
  0.00175697       8.6903
  0.00176174       8.7066
  0.00176750       8.7258
  0.00177225       8.7425
  0.00177832       8.7579
  0.00178262       8.7800
  0.00178875       8.7947
  0.00179313       8.8157
  0.00179810       8.8297
  0.00180366       8.8513
  0.00180838       8.8684
  0.00181282       8.8886
  0.00181725       8.9090
  0.00182327       8.9252
  0.00182774       8.9451
  0.00185086       9.0357
  0.00185666       9.0544
  0.00186138       9.0714
  0.00187866       9.1585
  0.00188332       9.1762
  0.00188753       9.1992
  0.00189343       9.2168
  0.00189832       9.2316
  0.00190271       9.2526
  0.00190812       9.2760
  0.00191276       9.2939
  0.00191710       9.3155
  0.00192131       9.3385
  0.00192712       9.3571
  0.00193164       9.3766
  0.00193565       9.4020
  0.00194031       9.4197
  0.00194492       9.4380
  0.00194946       9.4571
  0.00195396       9.4767
  0.00196693       9.5418
  0.00197133       9.5626
  0.00197567       9.5841
  0.00198014       9.6041
  0.00198485       9.6213
  0.00198951       9.6389
  0.00199373       9.6618
  0.00199822       9.6815
  0.00200435       9.6963
  0.00200888       9.7157
  0.00201274       9.7429
  0.00201799       9.7535
  0.00202205       9.7783
  0.00202635       9.8004
  0.00203081       9.8205
  0.00203557       9.8370
  0.00203932       9.8655
  0.00204385       9.8848
  0.00204828       9.9052
  0.00205297       9.9226
  0.00205623       9.9423
  0.00206028       9.9673
  0.00206500       9.9842
  0.00206945      10.0045
  0.00207334      10.0314
  0.00207998      10.0457
  0.00208334      10.0673
  0.00208812      10.0861
  0.00209265      10.1085
  0.00209718      10.1308
  0.00210208      10.1480
  0.00210556      10.1679
  0.00210988      10.1931
  0.00211432      10.2167
  0.00211956      10.2291
  0.00212357      10.2587
  0.00212848      10.2757
  0.00213277      10.3014
  0.00213771      10.3180
  0.00214139      10.3351
  0.00214589      10.3578
  0.00215046      10.3796
  0.00215515      10.3998
  0.00215945      10.4253
  0.00216421      10.4444
  0.00216778      10.4631
  0.00217226      10.4860
  0.00217675      10.5089
  0.00217996      10.5326
  0.00218475      10.5513
  0.00218960      10.5692
  0.00219317      10.5878
  0.00219757      10.6119
  0.00220098      10.6328
  0.00220561      10.6537
  0.00220899      10.6749
  0.00221357      10.6966
  0.00221713      10.7154
  0.00222134      10.7422
  0.00222506      10.7587
  0.00222918      10.7868
  0.00223424      10.8017
  0.00223761      10.8231
  0.00224198      10.8476
  0.00224558      10.8659
  0.00225037      10.8845
  0.00225456      10.9117
  0.00225794      10.9329
  0.00226166      10.9494
  0.00226613      10.9726
  0.00226963      10.9921
  0.00227413      11.0149
  0.00227736      11.0383
  0.00228212      11.0574
  0.00228525      11.0822
  0.00228860      11.1038
  0.00229342      11.1221
  0.00229684      11.1428
  0.00229969      11.1714
  0.00230395      11.1976
  0.00230742      11.2175
  0.00231094      11.2369
  0.00231427      11.2589
  0.00231885      11.2804
  0.00232226      11.3012
  0.00232575      11.3211
  0.00233035      11.3424
  0.00233393      11.3608
  0.00233715      11.3843
  0.00234137      11.4110
  0.00234468      11.4332
  0.00234788      11.4570
  0.00235291      11.4724
  0.00235585      11.4998
  0.00236062      11.5188
  0.00236363      11.5451
  0.00236677      11.5697
  0.00237126      11.5926
  0.00237477      11.6122
  0.00237799      11.6356
  0.00238289      11.6527
  0.00238569      11.6821
  0.00238880      11.7072
  0.00239424      11.7254
  0.00239765      11.7490
  0.00240119      11.7706
  0.00240598      11.7918
  0.00240929      11.8172
  0.00241276      11.8399
  0.00241627      11.8620
  0.00241958      11.8872
  0.00242321      11.9074
  0.00242630      11.9362
  0.00243010      11.9537
  0.00243344      11.9785
  0.00243681      12.0028
  0.00244010      12.0284
  0.00244350      12.0522
  0.00244658      12.0812
  0.00245037      12.0988
  0.00245382      12.1218
  0.00245717      12.1465
  0.00246099      12.1636
  0.00246443      12.1868
  0.00248125      12.3088
  0.00248514      12.3249
  0.00248832      12.3522
  0.00249153      12.3791
  0.00249515      12.3995
  0.00249875      12.4201
  0.00250209      12.4448
  0.00250523      12.4729
  0.00250876      12.4946
  0.00251204      12.5204
  0.00251404      12.5469
  0.00251788      12.5638
  0.00252082      12.5949
  0.00252435      12.6166
  0.00252668      12.6380
  0.00252998      12.6634
  0.00253323      12.6897
  0.00253644      12.7166
  0.00254008      12.7365
  0.00254378      12.7557
  0.00254577      12.7824
  0.00254927      12.8046
  0.00255239      12.8329
  0.00255623      12.8498
  0.00255962      12.8737
  0.00256271      12.9026
  0.00256626      12.9240
  0.00256941      12.9518
  0.00257307      12.9715
  0.00257527      12.9948
  0.00257844      13.0224
  0.00258160      13.0499
  0.00258491      13.0752
  0.00258863      13.0940
  0.00259181      13.1213
  0.00259505      13.1477
  0.00259826      13.1745
  0.00260176      13.1967
  0.00260537      13.2173
  0.00260891      13.2389
  0.00261122      13.2606
  0.00261432      13.2892
  0.00261755      13.3157
  0.00261995      13.3359
  0.00262301      13.3652
  0.00262663      13.3855
  0.00262883      13.4158
  0.00263265      13.4348
  0.00263618      13.4588
  0.00263935      13.4891
  0.00264191      13.5087
  0.00264515      13.5378
  0.00264906      13.5553
  0.00265268      13.5779
  0.00265604      13.6047
  0.00265813      13.6326
  0.00266168      13.6562
  0.00266503      13.6835
  0.00266848      13.7090
  0.00267191      13.7347
  0.00269187      13.8790
  0.00269522      13.9062
  0.00269784      13.9248
  0.00270153      13.9460
  0.00270450      13.9797
  0.00270807      14.0032
  0.00271126      14.0332
  0.00271513      14.0512
  0.00271725      14.0785
  0.00272065      14.1049
  0.00272424      14.1280
  0.00272745      14.1575
  0.00272992      14.1786
  0.00273354      14.2012
  0.00273699      14.2266
  0.00273905      14.2549
  0.00274248      14.2807
  0.00274581      14.3083
  0.00274954      14.3289
  0.00275176      14.3544
  0.00275509      14.3820
  0.00275861      14.4062
  0.00276219      14.4293
  0.00276464      14.4508
  0.00276779      14.4816
  0.00277154      14.5018
  0.00277504      14.5264
  0.00277882      14.5460
  0.00278085      14.5748
  0.00278386      14.6080
  0.00278729      14.6339
  0.00278968      14.6563
  0.00279327      14.6794
  0.00279655      14.7077
  0.00280012      14.7311
  0.00280352      14.7575
  0.00280641      14.7713
  0.00280970      14.7996
  0.00281310      14.8258
  0.00281632      14.8554
  0.00281841      14.8832
  0.00282198      14.9064
  0.00282570      14.9272
  0.00282780      14.9548
  0.00283149      14.9761
  0.00283481      15.0038
  0.00283697      15.0303
  0.00284017      15.0602
  0.00284168      15.0854
  0.00284538      15.1076
  0.00284879      15.1349
  0.00285124      15.1576
  0.00285462      15.1857
  0.00285686      15.2120
  0.00286037      15.2376
  0.00287570      15.3617
  0.00287948      15.3823
  0.00288260      15.4150
  0.00288626      15.4380
  0.00288816      15.4706
  0.00289156      15.4983
  0.00289529      15.5199
  0.00289762      15.5446
  0.00290127      15.5678
  0.00290452      15.5981
  0.00290816      15.6214
  0.00291025      15.6506
  0.00291714      15.7043
  0.00292899      15.8020
  0.00293288      15.8206
  0.00294081      15.9002
  0.00295582      16.0299
  0.00295774      16.0624
  0.00296125      16.0880
  0.00296456      16.1172
  0.00296676      16.1444
  0.00297015      16.1722
  0.00297246      16.1974
  0.00297613      16.2201
  0.00297956      16.2472
  0.00298158      16.2777
  0.00298528      16.2997
  0.00298883      16.3248
  0.00299077      16.3566
  0.00299424      16.3830
  0.00299792      16.4055
  0.00300020      16.4313
  0.00301282      16.5374
  0.00301522      16.5609
  0.00301826      16.5951
  0.00302198      16.6169
  0.00302401      16.6472
  0.00302767      16.6701
  0.00302994      16.6959
  0.00303298      16.7303
  0.00303582      16.7569
  0.00303940      16.7816
  0.00304189      16.8038
  0.00304505      16.8363
  0.00304745      16.8602
  0.00304939      16.8925
  0.00305302      16.9164
  0.00305525      16.9433
  0.00305847      16.9747
  0.00306098      16.9965
  0.00306292      17.0290
  0.00306681      17.0479
  0.00306886      17.0782
  0.00307225      17.1065
  0.00307446      17.1340
  0.00307813      17.1570
  0.00308036      17.1839
  0.00308384      17.2104
  0.00308585      17.2417
  0.00308981      17.2593
  0.00309193      17.2883
  0.00309495      17.3235
  0.00309754      17.3437
  0.00310096      17.3713
  0.00310339      17.3947
  0.00310543      17.4253
  0.00310846      17.4602
  0.00311211      17.4836
  0.00311433      17.5108
  0.00311768      17.5398
  0.00312011      17.5631
  0.00312363      17.5888
  0.00312539      17.6246
  0.00312807      17.6433
  0.00313128      17.6748
  0.00313345      17.7029
  0.00313725      17.7236
  0.00313919      17.7560
  0.00314127      17.7859
  0.00314470      17.8132
  0.00314694      17.8401
  0.00314938      17.8633
  0.00315259      17.8948
  0.00315510      17.9165
  0.00315685      17.9524
  0.00316059      17.9742
  0.00316271      18.0032
  0.00316500      18.0292
  0.00316837      18.0578
  0.00317064      18.0840
  0.00317406      18.1118
  0.00318516      18.2249
  0.00318739      18.2518
  0.00318962      18.2788
  0.00319270      18.3129
  0.00319502      18.3382
  0.00319816      18.3712
  0.00320077      18.3910
  0.00320425      18.4218
  0.00320639      18.4525
  0.00321000      18.4785
  0.00321244      18.5034
  0.00321475      18.5307
  0.00321822      18.5595
  0.00322046      18.5882
  0.00322388      18.6179
  0.00322650      18.6390
  0.00322873      18.6680
  0.00323225      18.6958
  0.00323458      18.7228
  0.00323698      18.7484
  0.00323939      18.7736
  0.00324264      18.8067
  0.00324476      18.8380
  0.00324697      18.8673
  0.00324942      18.8920
  0.00325326      18.9133
  0.00325535      18.9450
  0.00325765      18.9726
  0.00325965      19.0062
  0.00326295      19.0382
  0.00326530      19.0648
  0.00326765      19.0913
  0.00327114      19.1198
  0.00327336      19.1490
  0.00327700      19.1742
  0.00327932      19.2014
  0.00328166      19.2281
  0.00328523      19.2548
  0.00328754      19.2823
  0.00328968      19.3130
  0.00329312      19.3424
  0.00329528      19.3728
  0.00329891      19.3983
  0.00330132      19.4236
  0.00330468      19.4546
  0.00330693      19.4830
  0.00330903      19.5148
  0.00331280      19.5375
  0.00331507      19.5656
  0.00331844      19.5964
  0.00332077      19.6232
  0.00332291      19.6541
  0.00332659      19.6786
  0.00332871      19.7098
  0.00333101      19.7374
  0.00333439      19.7678
  0.00333659      19.7974
  0.00333893      19.8241
  0.00334104      19.8555
  0.00334468      19.8809
  0.00334686      19.9108
  0.00334907      19.9401
  0.00335148      19.9656
  0.00335372      19.9943
  0.00335723      20.0223
  0.00335949      20.0507
  0.00336177      20.0787
  0.00336478      20.1117
  0.00336723      20.1368
  0.00336946      20.1666
  0.00337284      20.1977
  0.00337514      20.2260
  0.00337757      20.2516
  0.00338087      20.2844
  0.00338319      20.3125
  0.00338692      20.3365
  0.00338909      20.3675
  0.00339136      20.3962
  0.00339490      20.4242
  0.00339709      20.4548
  0.00340049      20.4856
  0.00340261      20.5176
  0.00340509      20.5421
  0.00340825      20.5780
  0.00341077      20.6017
  0.00341418      20.6322
  0.00341650      20.6602
  0.00342002      20.6885
  0.00342236      20.7159
  0.00342470      20.7434
  0.00342798      20.7767
  0.00343039      20.8027
  0.00343258      20.8333
  0.00343598      20.8641
  0.00343836      20.8908
  0.00344066      20.9190
  0.00344423      20.9464
  0.00344645      20.9763
  0.00344843      21.0111
  0.00345095      21.0349
  0.00345430      21.0666
  0.00345672      21.0925
  0.00345920      21.1171
  0.00346136      21.1482
  0.00346482      21.1779
  0.00346724      21.2036
  0.00346956      21.2315
  0.00347263      21.2691
  0.00347507      21.2944
  0.00347739      21.3223
  0.00348119      21.3451
  0.00348307      21.3817
  0.00348660      21.4101
  0.00348879      21.4405
  0.00349127      21.4650
  0.00349478      21.4937
  0.00349701      21.5234
  0.00350031      21.5563
  0.00350280      21.5808
  0.00350483      21.6145
  0.00350826      21.6446
  0.00351057      21.6728
  0.00351405      21.7020
  0.00351650      21.7272
  0.00351872      21.7571
  0.00352358      21.7846
  0.00352576      21.8170
  0.00352818      21.8443
  0.00353156      21.8774
  0.00353392      21.9062
  0.00353626      21.9353
  0.00353974      21.9662
  0.00354224      21.9918
  0.00354436      22.0257
  0.00354686      22.0513
  0.00354908      22.0830
  0.00355273      22.1102
  0.00355515      22.1376
  0.00355737      22.1693
  0.00355962      22.2004
  0.00356345      22.2238
  0.00356555      22.2580
  0.00356795      22.2858
  0.00357172      22.3105
  0.00357366      22.3482
  0.00357606      22.3760
  0.00357924      22.4135
  0.00358180      22.4378
  0.00358400      22.4699
  0.00358774      22.4952
  0.00358985      22.5292
  0.00359242      22.5534
  0.00359581      22.5864
  0.00359815      22.6155
  0.00360176      22.6435
  0.00360384      22.6783
  0.00360609      22.7092
  0.00361008      22.7292
  0.00361222      22.7626
  0.00361474      22.7877
  0.00361808      22.8217
  0.00362071      22.8446
  0.00362285      22.8780
  0.00362642      22.9070
  0.00362878      22.9355
  0.00363092      22.9690
  0.00363468      22.9940
  0.00363716      23.0200
  0.00363940      23.0512
  0.00364180      23.0791
  0.00364417      23.1075
  0.00364770      23.1374
  0.00364998      23.1678
  0.00365238      23.1955
  0.00365463      23.2265
  0.00365689      23.2572
  0.00365915      23.2881
  0.00366272      23.3172
  0.00366493      23.3491
  0.00366715      23.3807
  0.00366946      23.4104
  0.00367193      23.4392
  0.00367424      23.4691
  0.00367653      23.4994
  0.00368003      23.5301
  0.00368236      23.5594
  0.00368451      23.5928
  0.00368811      23.6213
  0.00369049      23.6497
  0.00369261      23.6837
  0.00369627      23.7107
  0.00369882      23.7354
  0.00370101      23.7680
  0.00370440      23.8010
  0.00370678      23.8293
  0.00371031      23.8592
  0.00371276      23.8861
  0.00371488      23.9202
  0.00371840      23.9503
  0.00372089      23.9764
  0.00372314      24.0076
  0.00372552      24.0358
  0.00372871      24.0731
  0.00373101      24.1033
  0.00373345      24.1304
  0.00373689      24.1624
  0.00373930      24.1901
  0.00374155      24.2212
  0.00374393      24.2494
  0.00374704      24.2887
  0.00374949      24.3154
  0.00375188      24.3435
  0.00375412      24.3749
  0.00375649      24.4035
  0.00376003      24.4333
  0.00376226      24.4648
  0.00376451      24.4962
  0.00376665      24.5296
  0.00377014      24.5605
  0.00377258      24.5875
  0.00377486      24.6182
  0.00377837      24.6485
  0.00378051      24.6821
  0.00378394      24.7144
  0.00378638      24.7412
  0.00379803      24.8618
  0.00380042      24.8899
  0.00380380      24.9230
  0.00380596      24.9562
  0.00380837      24.9840
  0.00381173      25.0176
  0.00381398      25.0488
  0.00381750      25.0790
  0.00381981      25.1089
  0.00382426      25.1420
  0.00382660      25.1709
  0.00383003      25.2027
  0.00383213      25.2369
  0.00383439      25.2676
  0.00383664      25.2984
  0.00383988      25.3345
  0.00384236      25.3602
  0.00384454      25.3927
  0.00384819      25.4199
  0.00385016      25.4566
  0.00385239      25.4880
  0.00385450      25.5219
  0.00385814      25.5492
  0.00386035      25.5809
  0.00386249      25.6141
  0.00386483      25.6431
  0.00386827      25.6748
  0.00387047      25.7067
  0.00387407      25.7348
  0.00387635      25.7651
  0.00387854      25.7971
  0.00388204      25.8276
  0.00388434      25.8574
  0.00388781      25.8884
  0.00389011      25.9181
  0.00389221      25.9522
  0.00389591      25.9784
  0.00389799      26.0129
  0.00389998      26.0493
  0.00390367      26.0756
  0.00390582      26.1086
  0.00390964      26.1320
  0.00391173      26.1663
  0.00391515      26.1983
  0.00391743      26.2286
  0.00391981      26.2566
  0.00392313      26.2909
  0.00392541      26.3211
  0.00392878      26.3544
  0.00393099      26.3861
  0.00393333      26.4149
  0.00393676      26.4468
  0.00393901      26.4777
  0.00394111      26.5117
  0.00394454      26.5437
  0.00394686      26.5731
  0.00395024      26.6060
  0.00395252      26.6361
  0.00395488      26.6646
  0.00395828      26.6972
  0.00396042      26.7305
  0.00396394      26.7603
  0.00396563      26.7923
  0.00396805      26.8214
  0.00397145      26.8561
  0.00397418      26.8779
  0.00397761      26.9117
  0.00398003      26.9407
  0.00398359      26.9717
  0.00398569      27.0081
  0.00399761      27.1289
  0.00400099      27.1639
  0.00400331      27.1952
  0.00401715      27.3564
  0.00402074      27.3865
  0.00402437      27.4159
  0.00402655      27.4504
  0.00402903      27.4779
  0.00403250      27.5111
  0.00403496      27.5390
  0.00403720      27.5721
  0.00404072      27.6040
  0.00404292      27.6380
  0.00404663      27.6655
  0.00404740      27.7606
  0.00406298      27.8535
  0.00406541      27.8824
  0.00406751      27.9186
  0.00407946      28.0386
  0.00408151      28.0761
  0.00408499      28.1089
  0.00408741      28.1380
  0.00409903      28.2655
  0.00410306      28.2858
  0.00410665      28.3160
  0.00411047      28.3409
  0.00411396      28.3736
  0.00411756      28.4036
  0.00411973      28.4383
  0.00412379      28.4665
  0.00412746      28.4953
  0.00413107      28.5255
  0.00413346      28.5553
  0.00413702      28.5865
  0.00414080      28.6128
  0.00414260      28.6564
  0.00414657      28.6781
  0.00414920      28.7026
  0.00415269      28.7355
  0.00415638      28.7638
  0.00415879      28.7933
  0.00416224      28.8270
  0.00416464      28.8568
  0.00416829      28.8861
  0.00417074      28.9147
  0.00417405      28.9517
  0.00417656      28.9790
  0.00417997      29.0136
  0.00419334      29.1304
  0.00419581      29.1586
  0.00419922      29.1934
  0.00420278      29.2247
  0.00420670      29.2477
  0.00420901      29.2792
  0.00421239      29.3149
  0.00421581      29.3494
  0.00421988      29.3689
  0.00422336      29.4020
  0.00422585      29.4295
  0.00422953      29.4581
  0.00423306      29.4901
  0.00423671      29.5192
  0.00423887      29.5545
  0.00424251      29.5839
  0.00424618      29.6127
  0.00424975      29.6437
  0.00425215      29.6735
  0.00425551      29.7094
  0.00425935      29.7341
  0.00426172      29.7647
  0.00426529      29.7957
  0.00426759      29.8277
  0.00427146      29.8518
  0.00427493      29.8850
  0.00427720      29.9179
  0.00428094      29.9451
  0.00428442      29.9781
  0.00428692      30.0055
  0.00429021      30.0430
  0.00429391      30.0710
  0.00429767      30.0977
  0.00429975      30.1350
  0.00430271      30.1637
  0.00430641      30.1931
  0.00430895      30.2209
  0.00431233      30.2581
  0.00431610      30.2856
  0.00431974      30.3166
  0.00432363      30.3415
  0.00432712      30.3760
  0.00432934      30.4116
  0.00433302      30.4413
  0.00433686      30.4675
  0.00434032      30.5026
  0.00434394      30.5341
  0.00434633      30.5655
  0.00435010      30.5932
  0.00435384      30.6217
  0.00436745      30.7383
  0.00437093      30.7732
  0.00437349      30.8003
  0.00437701      30.8343
  0.00438070      30.8637
  0.00438334      30.8891
  0.00438686      30.9230
  0.00439058      30.9519
  0.00439318      30.9782
  0.00439677      31.0103
  0.00440067      31.0348
  0.00440905      31.0699
  0.00441873      31.1927
  0.00442254      31.2193
  0.00442589      31.2573
  0.00442973      31.2832
  0.00443356      31.3095
  0.00443721      31.3401
  0.00444063      31.3764
  0.00444437      31.4048
  0.00444820      31.4310
  0.00445185      31.4617
  0.00445540      31.4947
  0.00445906      31.5251
  0.00446268      31.5565
  0.00446659      31.5807
  0.00447019      31.6127
  0.00447385      31.6430
  0.00447625      31.6743
  0.00447977      31.7079
  0.00448347      31.7373
  0.00448692      31.7728
  0.00449080      31.7979
  0.00449471      31.8324
  0.00449863      31.8563
  0.00450105      31.8863
  0.00450466      31.9174
  0.00450817      31.9510
  0.00451185      31.9803
  0.00451555      32.0093
  0.00451924      32.0385
  0.00452316      32.0621
  0.00452672      32.0946
  0.00453033      32.1257
  0.00453409      32.1532
  0.00453892      32.1844
  0.00454265      32.2127
  0.00454653      32.2372
  0.00455140      32.2676
  0.00455549      32.2872
  0.00455892      32.3225
  0.00456386      32.3513
  0.00456768      32.3772
  0.00457259      32.4067
  0.00457630      32.4353
  0.00458106      32.4682
  0.00458503      32.4908
  0.00458994      32.5202
  0.00459389      32.5430
  0.00461105      32.6612
  0.00461474      32.6902
  0.00461867      32.7138
  0.00462363      32.7419
  0.00462744      32.7683
  0.00463252      32.7935
  0.00463731      32.8257
  0.00464125      32.8488
  0.00466125      32.9578
  0.00466630      32.9837
  0.00467119      33.0136
  0.00467624      33.0395
  0.00468141      33.0626
  0.00468621      33.0947
  0.00469137      33.1180
  0.00469740      33.1499
  0.00470273      33.1693
  0.00470754      33.2009
  0.00471428      33.2158
  0.00473727      33.3118
  0.00474227      33.3389
  0.00474866      33.3622
  0.00475537      33.3780
  0.00476169      33.4029
  0.00476794      33.4295
  0.00477418      33.4564
  0.00478102      33.4688
  0.00478860      33.4930
  0.00479531      33.5088
  0.00480313      33.5270
  0.00481109      33.5422
  0.00482171      33.5522
  0.00483723      33.5333
  0.00489514      33.3510
  0.00534918      25.9938
  0.01449732       1.4165
  0.01449884       1.4331
  0.01449868       1.4524
  0.01449841       1.4682
  0.01449918       1.4809
  0.01449947       1.4950
  0.01450108       1.5052
  0.01450147       1.5152
  0.01450189       1.5252
  0.01450244       1.5348
  0.01450426       1.5593
  0.01450490       1.5649
  0.01450565       1.5701
  0.01450661       1.5747
  0.01450603       1.5839
  0.01450680       1.5891
  0.01450799       1.5930
  0.01450799       1.6043
  0.01450952       1.6071
  0.01450968       1.6179
  0.01451191       1.6223
  0.01451358       1.6322
  0.01451550       1.6414
  0.01451660       1.6531
  0.01451749       1.6541
  0.01451796       1.6564
  0.01451866       1.6580
  0.01452024       1.6569
  0.01452062       1.6670
  0.01452115       1.6692
  0.01452099       1.6734
  0.01452203       1.6740
  0.01452357       1.6730
  0.01452068       1.6793
  0.01452171       1.6799
  0.01452221       1.6823
  0.01452342       1.6824
