# Supplementary material for: Size effects on the mechanical behavior and the compressive failure strength of concrete: an extensive dataset
Source: Data Brief. 2020 Nov 2;33:106477. doi: 10.1016/j.dib.2020.106477 (PMC7674298; doi:10.1016/j.dib.2020.106477)
Supplement: Supplementary file 1 [file mmc1.zip › Stress_Strain_Data_DIB/C-40x80-mm/C4-B1-3.txt]

      Strain  Stress(MPa)
  0.00000000       0.0000
  0.00008327       0.3877
  0.00008410       0.3916
  0.00008539       0.3976
  0.00008467       0.3943
  0.00008453       0.3936
  0.00008510       0.3963
  0.00008479       0.3948
  0.00008503       0.3959
  0.00008542       0.3977
  0.00008688       0.4046
  0.00008764       0.4081
  0.00008870       0.4130
  0.00009094       0.4235
  0.00009425       0.4389
  0.00009561       0.4452
  0.00009713       0.4523
  0.00009884       0.4603
  0.00010034       0.4672
  0.00010118       0.4712
  0.00010182       0.4741
  0.00010386       0.4836
  0.00010495       0.4887
  0.00010568       0.4921
  0.00010782       0.5021
  0.00010862       0.5058
  0.00011088       0.5163
  0.00011305       0.5264
  0.00011380       0.5299
  0.00011322       0.5272
  0.00011443       0.5329
  0.00011486       0.5349
  0.00011486       0.5349
  0.00011644       0.5422
  0.00011741       0.5467
  0.00011698       0.5447
  0.00011767       0.5480
  0.00011644       0.5422
  0.00011759       0.5476
  0.00011795       0.5492
  0.00011825       0.5507
  0.00012025       0.5599
  0.00012061       0.5616
  0.00012230       0.5695
  0.00012184       0.5674
  0.00012325       0.5739
  0.00012352       0.5752
  0.00012551       0.5844
  0.00012512       0.5826
  0.00012552       0.5845
  0.00012788       0.5955
  0.00013037       0.6071
  0.00013130       0.6114
  0.00013160       0.6128
  0.00013261       0.6175
  0.00013440       0.6258
  0.00013596       0.6331
  0.00013735       0.6396
  0.00013735       0.6396
  0.00013876       0.6461
  0.00014095       0.6563
  0.00014301       0.6659
  0.00014353       0.6684
  0.00014435       0.6722
  0.00014617       0.6806
  0.00014657       0.6825
  0.00014826       0.6904
  0.00014892       0.6935
  0.00015047       0.7007
  0.00015223       0.7089
  0.00015271       0.7111
  0.00015361       0.7153
  0.00015356       0.7151
  0.00015581       0.7256
  0.00015705       0.7313
  0.00015876       0.7393
  0.00016054       0.7475
  0.00016061       0.7479
  0.00016145       0.7518
  0.00016325       0.7602
  0.00016418       0.7645
  0.00016541       0.7702
  0.00016659       0.7757
  0.00016757       0.7803
  0.00016681       0.7767
  0.00016804       0.7825
  0.00016877       0.7859
  0.00016911       0.7874
  0.00016999       0.7916
  0.00016977       0.7905
  0.00017021       0.7926
  0.00017023       0.7927
  0.00017109       0.7967
  0.00017107       0.7966
  0.00017070       0.7949
  0.00017156       0.7989
  0.00017031       0.7931
  0.00017120       0.7972
  0.00017041       0.7935
  0.00017161       0.7991
  0.00016908       0.7873
  0.00017096       0.7961
  0.00016948       0.7892
  0.00016947       0.7891
  0.00016829       0.7836
  0.00016844       0.7844
  0.00016983       0.7908
  0.00017037       0.7933
  0.00017028       0.7929
  0.00016970       0.7902
  0.00016792       0.7819
  0.00016753       0.7801
  0.00016805       0.7825
  0.00016758       0.7804
  0.00016656       0.7756
  0.00016736       0.7793
  0.00016713       0.7782
  0.00016672       0.7764
  0.00016750       0.7800
  0.00016670       0.7762
  0.00016638       0.7747
  0.00016659       0.7757
  0.00016613       0.7736
  0.00016649       0.7753
  0.00016616       0.7737
  0.00016594       0.7727
  0.00016562       0.7712
  0.00016591       0.7726
  0.00016508       0.7687
  0.00016506       0.7686
  0.00016542       0.7703
  0.00016560       0.7711
  0.00016558       0.7710
  0.00016553       0.7708
  0.00016639       0.7748
  0.00016618       0.7738
  0.00016677       0.7766
  0.00016660       0.7758
  0.00016569       0.7715
  0.00016624       0.7741
  0.00016558       0.7710
  0.00016563       0.7713
  0.00016555       0.7709
  0.00016462       0.7666
  0.00016461       0.7665
  0.00016498       0.7682
  0.00016454       0.7662
  0.00016599       0.7729
  0.00016618       0.7738
  0.00016632       0.7745
  0.00016722       0.7787
  0.00016661       0.7758
  0.00016720       0.7786
  0.00016613       0.7736
  0.00016606       0.7733
  0.00016693       0.7773
  0.00016769       0.7809
  0.00016742       0.7796
  0.00016858       0.7850
  0.00016883       0.7862
  0.00016863       0.7853
  0.00016786       0.7816
  0.00016718       0.7785
  0.00016891       0.7865
  0.00016934       0.7885
  0.00016956       0.7896
  0.00017140       0.7982
  0.00017133       0.7978
  0.00017207       0.8012
  0.00017193       0.8006
  0.00017091       0.7958
  0.00017163       0.7992
  0.00017217       0.8017
  0.00017289       0.8050
  0.00017261       0.8038
  0.00017312       0.8061
  0.00017535       0.8165
  0.00017552       0.8173
  0.00017520       0.8158
  0.00017554       0.8174
  0.00017448       0.8125
  0.00017586       0.8189
  0.00017593       0.8192
  0.00017630       0.8210
  0.00017644       0.8216
  0.00017748       0.8265
  0.00017876       0.8324
  0.00017887       0.8329
  0.00018148       0.8451
  0.00018114       0.8435
  0.00018125       0.8440
  0.00018281       0.8513
  0.00018335       0.8538
  0.00018456       0.8594
  0.00018500       0.8615
  0.00018539       0.8633
  0.00018662       0.8690
  0.00018798       0.8753
  0.00018839       0.8773
  0.00019043       0.8867
  0.00019205       0.8943
  0.00019246       0.8962
  0.00019189       0.8936
  0.00019278       0.8977
  0.00019354       0.9012
  0.00019458       0.9061
  0.00019484       0.9073
  0.00019650       0.9150
  0.00019855       0.9246
  0.00019929       0.9280
  0.00020369       0.9485
  0.00020585       0.9585
  0.00020801       0.9686
  0.00020985       0.9772
  0.00020916       0.9740
  0.00021069       0.9811
  0.00021144       0.9846
  0.00021298       0.9917
  0.00021418       0.9974
  0.00021566       1.0043
  0.00021690       1.0100
  0.00021744       1.0125
  0.00021753       1.0130
  0.00021864       1.0181
  0.00021998       1.0244
  0.00022076       1.0280
  0.00022167       1.0322
  0.00022383       1.0423
  0.00022457       1.0457
  0.00022448       1.0453
  0.00022673       1.0558
  0.00022663       1.0553
  0.00022920       1.0673
  0.00022981       1.0701
  0.00022986       1.0703
  0.00023071       1.0743
  0.00023200       1.0803
  0.00023336       1.0866
  0.00023397       1.0895
  0.00023647       1.1011
  0.00023606       1.0992
  0.00023603       1.0991
  0.00023712       1.1042
  0.00023826       1.1095
  0.00024011       1.1181
  0.00024003       1.1177
  0.00024416       1.1369
  0.00024344       1.1336
  0.00024431       1.1376
  0.00024540       1.1427
  0.00024616       1.1463
  0.00024974       1.1629
  0.00024965       1.1625
  0.00024972       1.1628
  0.00025017       1.1649
  0.00025630       1.1935
  0.00025674       1.1955
  0.00025695       1.1965
  0.00025770       1.2000
  0.00025962       1.2089
  0.00026058       1.2134
  0.00026285       1.2240
  0.00026354       1.2272
  0.00026575       1.2375
  0.00026667       1.2418
  0.00026829       1.2493
  0.00027093       1.2616
  0.00027308       1.2716
  0.00027564       1.2835
  0.00027561       1.2834
  0.00027747       1.2920
  0.00027723       1.2909
  0.00027871       1.2978
  0.00027986       1.3032
  0.00028033       1.3054
  0.00028209       1.3136
  0.00028332       1.3193
  0.00028485       1.3264
  0.00028528       1.3284
  0.00028717       1.3372
  0.00028865       1.3441
  0.00028858       1.3438
  0.00029033       1.3519
  0.00029120       1.3560
  0.00029249       1.3620
  0.00029333       1.3659
  0.00029563       1.3766
  0.00029742       1.3849
  0.00029869       1.3909
  0.00029912       1.3929
  0.00029984       1.3962
  0.00030183       1.4055
  0.00030344       1.4130
  0.00030387       1.4150
  0.00030477       1.4192
  0.00030559       1.4230
  0.00030751       1.4319
  0.00030823       1.4353
  0.00031029       1.4449
  0.00031018       1.4444
  0.00031089       1.4477
  0.00031288       1.4569
  0.00031425       1.4633
  0.00031676       1.4750
  0.00031817       1.4816
  0.00031881       1.4845
  0.00032065       1.4931
  0.00032130       1.4961
  0.00032296       1.5039
  0.00032266       1.5025
  0.00032465       1.5117
  0.00033091       1.5409
  0.00033254       1.5485
  0.00033503       1.5601
  0.00033686       1.5686
  0.00033678       1.5682
  0.00033754       1.5718
  0.00033827       1.5752
  0.00033938       1.5803
  0.00033961       1.5814
  0.00034099       1.5878
  0.00034276       1.5961
  0.00034413       1.6025
  0.00034609       1.6116
  0.00034699       1.6158
  0.00034845       1.6226
  0.00034917       1.6259
  0.00035137       1.6362
  0.00035250       1.6415
  0.00035293       1.6435
  0.00035405       1.6487
  0.00035502       1.6532
  0.00035739       1.6642
  0.00035865       1.6701
  0.00035937       1.6734
  0.00036016       1.6771
  0.00036311       1.6908
  0.00036447       1.6972
  0.00036473       1.6984
  0.00036663       1.7072
  0.00037306       1.7372
  0.00037421       1.7425
  0.00037477       1.7451
  0.00037630       1.7523
  0.00037857       1.7628
  0.00038077       1.7731
  0.00038101       1.7742
  0.00038190       1.7783
  0.00038368       1.7866
  0.00038511       1.7933
  0.00038825       1.8079
  0.00038944       1.8135
  0.00039119       1.8216
  0.00039275       1.8289
  0.00039467       1.8378
  0.00039556       1.8419
  0.00039701       1.8487
  0.00039928       1.8593
  0.00039996       1.8624
  0.00040211       1.8724
  0.00040330       1.8780
  0.00040528       1.8872
  0.00040596       1.8904
  0.00040835       1.9015
  0.00041006       1.9094
  0.00041147       1.9160
  0.00041368       1.9263
  0.00041595       1.9369
  0.00041820       1.9474
  0.00041921       1.9521
  0.00042081       1.9595
  0.00042340       1.9716
  0.00042412       1.9749
  0.00042685       1.9876
  0.00042722       1.9894
  0.00042955       2.0002
  0.00043032       2.0038
  0.00043129       2.0083
  0.00043351       2.0187
  0.00043451       2.0233
  0.00043664       2.0332
  0.00043907       2.0446
  0.00044046       2.0510
  0.00044730       2.0829
  0.00044778       2.0851
  0.00044950       2.0931
  0.00045314       2.1101
  0.00045401       2.1141
  0.00045473       2.1175
  0.00045596       2.1232
  0.00045792       2.1323
  0.00046114       2.1473
  0.00046242       2.1533
  0.00046506       2.1656
  0.00046650       2.1723
  0.00046777       2.1782
  0.00047006       2.1888
  0.00047036       2.1903
  0.00047316       2.2033
  0.00047568       2.2150
  0.00047766       2.2242
  0.00047956       2.2331
  0.00048036       2.2368
  0.00048263       2.2474
  0.00048435       2.2554
  0.00048673       2.2665
  0.00048808       2.2728
  0.00049009       2.2821
  0.00049045       2.2838
  0.00049279       2.2947
  0.00049483       2.3042
  0.00049676       2.3132
  0.00049747       2.3165
  0.00049894       2.3233
  0.00050322       2.3432
  0.00050443       2.3489
  0.00050605       2.3565
  0.00050856       2.3681
  0.00051130       2.3809
  0.00051318       2.3897
  0.00051460       2.3962
  0.00051660       2.4056
  0.00051828       2.4134
  0.00051991       2.4210
  0.00052184       2.4300
  0.00052425       2.4412
  0.00052459       2.4428
  0.00052699       2.4539
  0.00052890       2.4628
  0.00053066       2.4710
  0.00053369       2.4851
  0.00053661       2.4987
  0.00053809       2.5056
  0.00054017       2.5153
  0.00054105       2.5194
  0.00054426       2.5344
  0.00054606       2.5428
  0.00054724       2.5483
  0.00054878       2.5554
  0.00055245       2.5725
  0.00055432       2.5812
  0.00055726       2.5949
  0.00055922       2.6040
  0.00056107       2.6127
  0.00056373       2.6250
  0.00056545       2.6330
  0.00056745       2.6424
  0.00056939       2.6514
  0.00057119       2.6598
  0.00057302       2.6683
  0.00057499       2.6775
  0.00057735       2.6885
  0.00057958       2.6989
  0.00058130       2.7068
  0.00058310       2.7152
  0.00058509       2.7245
  0.00058786       2.7374
  0.00059044       2.7494
  0.00059214       2.7573
  0.00059487       2.7700
  0.00059700       2.7800
  0.00060003       2.7941
  0.00061410       2.8596
  0.00061541       2.8657
  0.00061759       2.8758
  0.00062023       2.8881
  0.00062217       2.8972
  0.00062415       2.9064
  0.00062646       2.9171
  0.00062917       2.9298
  0.00063059       2.9364
  0.00063367       2.9507
  0.00063572       2.9603
  0.00063770       2.9695
  0.00063972       2.9789
  0.00064237       2.9912
  0.00064390       2.9984
  0.00064673       3.0115
  0.00064853       3.0199
  0.00065087       3.0308
  0.00065268       3.0392
  0.00065510       3.0505
  0.00065801       3.0641
  0.00065913       3.0693
  0.00066084       3.0772
  0.00066413       3.0926
  0.00066701       3.1060
  0.00066972       3.1186
  0.00067184       3.1285
  0.00067388       3.1379
  0.00067616       3.1486
  0.00067791       3.1567
  0.00068103       3.1713
  0.00068382       3.1842
  0.00068553       3.1922
  0.00068764       3.2020
  0.00068955       3.2109
  0.00069193       3.2220
  0.00069442       3.2336
  0.00069700       3.2456
  0.00069949       3.2572
  0.00070244       3.2709
  0.00070302       3.2736
  0.00070600       3.2875
  0.00070900       3.3015
  0.00071104       3.3110
  0.00071281       3.3192
  0.00071529       3.3308
  0.00071739       3.3406
  0.00071958       3.3508
  0.00072283       3.3659
  0.00072489       3.3755
  0.00072700       3.3853
  0.00072988       3.3987
  0.00073198       3.4085
  0.00073438       3.4197
  0.00073791       3.4361
  0.00074028       3.4471
  0.00074113       3.4511
  0.00074400       3.4645
  0.00074760       3.4812
  0.00075006       3.4927
  0.00075214       3.5024
  0.00075444       3.5131
  0.00075647       3.5226
  0.00075942       3.5363
  0.00076189       3.5478
  0.00076317       3.5538
  0.00076736       3.5732
  0.00076968       3.5841
  0.00077137       3.5919
  0.00077435       3.6058
  0.00077810       3.6233
  0.00077984       3.6314
  0.00078234       3.6430
  0.00078461       3.6536
  0.00078808       3.6697
  0.00079059       3.6814
  0.00079265       3.6910
  0.00079563       3.7049
  0.00079790       3.7154
  0.00080082       3.7290
  0.00081076       3.7753
  0.00081407       3.7907
  0.00081617       3.8005
  0.00081933       3.8152
  0.00082186       3.8270
  0.00082480       3.8407
  0.00082676       3.8499
  0.00083039       3.8668
  0.00083252       3.8767
  0.00083515       3.8889
  0.00084524       3.9359
  0.00084819       3.9497
  0.00085031       3.9595
  0.00085294       3.9718
  0.00085624       3.9871
  0.00085845       3.9974
  0.00086146       4.0114
  0.00086389       4.0228
  0.00086668       4.0357
  0.00086911       4.0471
  0.00087155       4.0584
  0.00087487       4.0739
  0.00087803       4.0886
  0.00087991       4.0974
  0.00088322       4.1128
  0.00088546       4.1232
  0.00088754       4.1329
  0.00089092       4.1486
  0.00089405       4.1632
  0.00089727       4.1782
  0.00089999       4.1908
  0.00090204       4.2004
  0.00090536       4.2158
  0.00090825       4.2293
  0.00091056       4.2401
  0.00091366       4.2545
  0.00091732       4.2715
  0.00091971       4.2827
  0.00092165       4.2917
  0.00092395       4.3024
  0.00092680       4.3157
  0.00093026       4.3318
  0.00093255       4.3425
  0.00093453       4.3517
  0.00093739       4.3650
  0.00094056       4.3798
  0.00094288       4.3906
  0.00094605       4.4053
  0.00094800       4.4144
  0.00095095       4.4281
  0.00095441       4.4443
  0.00095763       4.4593
  0.00096018       4.4711
  0.00096314       4.4849
  0.00096562       4.4965
  0.00096787       4.5069
  0.00097184       4.5254
  0.00097401       4.5355
  0.00098552       4.5891
  0.00098795       4.6005
  0.00099021       4.6110
  0.00099317       4.6248
  0.00099583       4.6371
  0.00099827       4.6485
  0.00101020       4.7041
  0.00101269       4.7157
  0.00101599       4.7310
  0.00102003       4.7498
  0.00102261       4.7618
  0.00102439       4.7701
  0.00102723       4.7834
  0.00103977       4.8418
  0.00104299       4.8567
  0.00104538       4.8679
  0.00104790       4.8796
  0.00105061       4.8922
  0.00105228       4.9000
  0.00105579       4.9164
  0.00105956       4.9339
  0.00106281       4.9490
  0.00106447       4.9568
  0.00106784       4.9724
  0.00107117       4.9880
  0.00107318       4.9973
  0.00107589       5.0100
  0.00107907       5.0247
  0.00108253       5.0408
  0.00108512       5.0529
  0.00108799       5.0663
  0.00109021       5.0766
  0.00109375       5.0931
  0.00109777       5.1118
  0.00110041       5.1241
  0.00110321       5.1372
  0.00110502       5.1456
  0.00110860       5.1622
  0.00111113       5.1740
  0.00111491       5.1916
  0.00111746       5.2035
  0.00112122       5.2210
  0.00112315       5.2300
  0.00112626       5.2445
  0.00112918       5.2581
  0.00113216       5.2720
  0.00113471       5.2838
  0.00113869       5.3024
  0.00114184       5.3170
  0.00114413       5.3277
  0.00114585       5.3357
  0.00114976       5.3539
  0.00115239       5.3661
  0.00115614       5.3836
  0.00115870       5.3955
  0.00116129       5.4076
  0.00116389       5.4197
  0.00116742       5.4362
  0.00117023       5.4492
  0.00117375       5.4656
  0.00117560       5.4743
  0.00117749       5.4830
  0.00118222       5.5051
  0.00118453       5.5158
  0.00118711       5.5278
  0.00119082       5.5451
  0.00120328       5.6031
  0.00120570       5.6144
  0.00120987       5.6338
  0.00121269       5.6470
  0.00121584       5.6616
  0.00121917       5.6771
  0.00122128       5.6869
  0.00122481       5.7034
  0.00122697       5.7134
  0.00123108       5.7326
  0.00123407       5.7465
  0.00123702       5.7602
  0.00124942       5.8180
  0.00125283       5.8339
  0.00125608       5.8490
  0.00125932       5.8641
  0.00126343       5.8832
  0.00126627       5.8965
  0.00126897       5.9090
  0.00127239       5.9249
  0.00127393       5.9321
  0.00127719       5.9473
  0.00128045       5.9625
  0.00128430       5.9804
  0.00128756       5.9956
  0.00129108       6.0120
  0.00129529       6.0316
  0.00129874       6.0476
  0.00130213       6.0634
  0.00130584       6.0807
  0.00130977       6.0990
  0.00131457       6.1214
  0.00131806       6.1376
  0.00132132       6.1528
  0.00132518       6.1708
  0.00132888       6.1880
  0.00133286       6.2065
  0.00133624       6.2223
  0.00133923       6.2362
  0.00134279       6.2528
  0.00134768       6.2755
  0.00135204       6.2958
  0.00135416       6.3057
  0.00135777       6.3225
  0.00137298       6.3934
  0.00137627       6.4087
  0.00139084       6.4765
  0.00139498       6.4958
  0.00140328       6.5344
  0.00141475       6.5879
  0.00142712       6.6454
  0.00143750       6.6938
  0.00144258       6.7175
  0.00144556       6.7313
  0.00144909       6.7478
  0.00145176       6.7602
  0.00145573       6.7787
  0.00145973       6.7973
  0.00146365       6.8156
  0.00146666       6.8296
  0.00147059       6.8479
  0.00147534       6.8700
  0.00147964       6.8900
  0.00148292       6.9053
  0.00148657       6.9223
  0.00149094       6.9426
  0.00149419       6.9578
  0.00149832       6.9770
  0.00150315       6.9995
  0.00150676       7.0163
  0.00151059       7.0341
  0.00151334       7.0469
  0.00151813       7.0693
  0.00152364       7.0949
  0.00152770       7.1138
  0.00153149       7.1315
  0.00153541       7.1497
  0.00153917       7.1672
  0.00154243       7.1824
  0.00154640       7.2009
  0.00154992       7.2173
  0.00155440       7.2382
  0.00157712       7.3439
  0.00158040       7.3592
  0.00158391       7.3755
  0.00158764       7.3929
  0.00159227       7.4145
  0.00159684       7.4358
  0.00160077       7.4541
  0.00160495       7.4735
  0.00160841       7.4896
  0.00161375       7.5145
  0.00161752       7.5321
  0.00162086       7.5476
  0.00162594       7.5713
  0.00162958       7.5882
  0.00163397       7.6087
  0.00163783       7.6266
  0.00164237       7.6478
  0.00164662       7.6676
  0.00165209       7.6930
  0.00165530       7.7080
  0.00165858       7.7233
  0.00166276       7.7427
  0.00166757       7.7651
  0.00167146       7.7832
  0.00167522       7.8008
  0.00167954       7.8209
  0.00168418       7.8425
  0.00168804       7.8605
  0.00169332       7.8850
  0.00169675       7.9010
  0.00170114       7.9215
  0.00170521       7.9404
  0.00171020       7.9636
  0.00171456       7.9839
  0.00171796       7.9998
  0.00172170       8.0172
  0.00172716       8.0426
  0.00173103       8.0606
  0.00173555       8.0817
  0.00173953       8.1002
  0.00174292       8.1160
  0.00174852       8.1421
  0.00175334       8.1645
  0.00175745       8.1836
  0.00176167       8.2033
  0.00176505       8.2190
  0.00176872       8.2361
  0.00177407       8.2611
  0.00177868       8.2825
  0.00178212       8.2985
  0.00178678       8.3202
  0.00179142       8.3418
  0.00179527       8.3598
  0.00179861       8.3753
  0.00180290       8.3977
  0.00180844       8.4199
  0.00181280       8.4415
  0.00181882       8.4581
  0.00182419       8.4823
  0.00182911       8.4973
  0.00183465       8.5196
  0.00184000       8.5441
  0.00184388       8.5714
  0.00185030       8.5832
  0.00185596       8.6040
  0.00186135       8.6280
  0.00186524       8.6552
  0.00187146       8.6693
  0.00187660       8.6964
  0.00188120       8.7152
  0.00188794       8.7230
  0.00189228       8.7449
  0.00189765       8.7692
  0.00190194       8.7916
  0.00190776       8.8105
  0.00191222       8.8310
  0.00191769       8.8541
  0.00192239       8.8716
  0.00192810       8.8919
  0.00193343       8.9166
  0.00193813       8.9341
  0.00194330       8.9609
  0.00194898       8.9814
  0.00195301       9.0069
  0.00195895       9.0244
  0.00196464       9.0449
  0.00197005       9.0687
  0.00197397       9.0955
  0.00197979       9.1145
  0.00198419       9.1356
  0.00199024       9.1518
  0.00199588       9.1728
  0.00200034       9.1932
  0.00200445       9.2178
  0.00200986       9.2416
  0.00201458       9.2589
  0.00201994       9.2833
  0.00202445       9.3032
  0.00203001       9.3252
  0.00203562       9.3465
  0.00203955       9.3733
  0.00204490       9.3978
  0.00205044       9.4200
  0.00205619       9.4399
  0.00206187       9.4604
  0.00206862       9.4830
  0.00207441       9.5023
  0.00207981       9.5262
  0.00208516       9.5506
  0.00209221       9.5696
  0.00209758       9.5939
  0.00210350       9.6116
  0.00210919       9.6321
  0.00211475       9.6541
  0.00212001       9.6797
  0.00212544       9.7033
  0.00212986       9.7241
  0.00213570       9.7428
  0.00214155       9.7614
  0.00214715       9.7829
  0.00215214       9.8118
  0.00215894       9.8336
  0.00216558       9.8575
  0.00217335       9.8679
  0.00218004       9.8911
  0.00218707       9.9103
  0.00219390       9.9320
  0.00220008       9.9613
  0.00220551       9.9849
  0.00221137      10.0033
  0.00221698      10.0248
  0.00222552      10.0464
  0.00223136      10.0682
  0.00223599      10.0894
  0.00224181      10.1115
  0.00224738      10.1368
  0.00225179      10.1612
  0.00225791      10.1790
  0.00226231      10.2036
  0.00226800      10.2273
  0.00227247      10.2509
  0.00227822      10.2738
  0.00228243      10.3010
  0.00228722      10.3200
  0.00229282      10.3451
  0.00229741      10.3670
  0.00230171      10.3928
  0.00230732      10.4177
  0.00231185      10.4404
  0.00231742      10.4657
  0.00232185      10.4899
  0.00232652      10.5107
  0.00233226      10.5337
  0.00233698      10.5538
  0.00234129      10.5797
  0.00234557      10.6058
  0.00235009      10.6286
  0.00235409      10.6587
  0.00237198      10.7527
  0.00237663      10.7738
  0.00238113      10.7969
  0.00238537      10.8237
  0.00238988      10.8466
  0.00239400      10.8750
  0.00239835      10.9002
  0.00240429      10.9206
  0.00240856      10.9469
  0.00241313      10.9690
  0.00241758      10.9928
  0.00242220      11.0143
  0.00242660      11.0388
  0.00243100      11.0634
  0.00243529      11.0894
  0.00243962      11.1149
  0.00244520      11.1401
  0.00244977      11.1624
  0.00245433      11.1846
  0.00245847      11.2127
  0.00246279      11.2383
  0.00246758      11.2575
  0.00247155      11.2880
  0.00247596      11.3123
  0.00247946      11.3322
  0.00248380      11.3575
  0.00248817      11.3825
  0.00249262      11.4063
  0.00249715      11.4290
  0.00250109      11.4600
  0.00250546      11.4848
  0.00251016      11.5051
  0.00251462      11.5289
  0.00252033      11.5523
  0.00252449      11.5803
  0.00252879      11.6062
  0.00253343      11.6273
  0.00253752      11.6561
  0.00254179      11.6824
  0.00254615      11.7075
  0.00255240      11.7330
  0.00255707      11.7566
  0.00256154      11.7833
  0.00256635      11.8047
  0.00257074      11.8328
  0.00258459      11.9061
  0.00258890      11.9354
  0.00259375      11.9562
  0.00259793      11.9875
  0.00260236      12.0148
  0.00260712      12.0369
  0.00261075      12.0575
  0.00261523      12.0841
  0.00261971      12.1108
  0.00262408      12.1391
  0.00262871      12.1634
  0.00263320      12.1897
  0.00263788      12.2131
  0.00264265      12.2352
  0.00264713      12.2617
  0.00265064      12.2843
  0.00265529      12.3082
  0.00265978      12.3345
  0.00266451      12.3572
  0.00266856      12.3906
  0.00267305      12.4170
  0.00267811      12.4346
  0.00268265      12.4602
  0.00268593      12.4862
  0.00269005      12.5185
  0.00269476      12.5415
  0.00269941      12.5654
  0.00270365      12.5958
  0.00270695      12.6214
  0.00271157      12.6458
  0.00271611      12.6716
  0.00271956      12.6949
  0.00272375      12.7261
  0.00272823      12.7527
  0.00273296      12.7753
  0.00273759      12.7995
  0.00274209      12.8258
  0.00274647      12.8540
  0.00275095      12.8805
  0.00275588      12.9001
  0.00276005      12.9315
  0.00276478      12.9543
  0.00276803      12.9808
  0.00277247      13.0079
  0.00277685      13.0361
  0.00279032      13.1154
  0.00279459      13.1453
  0.00279912      13.1711
  0.00280245      13.1963
  0.00280705      13.2212
  0.00281161      13.2465
  0.00281576      13.2783
  0.00282067      13.2980
  0.00282365      13.3289
  0.00282815      13.3551
  0.00283261      13.3821
  0.00283725      13.4127
  0.00284208      13.4360
  0.00284686      13.4601
  0.00285173      13.4827
  0.00285502      13.5113
  0.00285974      13.5366
  0.00286435      13.5637
  0.00286879      13.5938
  0.00287368      13.6160
  0.00287829      13.6431
  0.00288299      13.6688
  0.00288764      13.6952
  0.00289115      13.7199
  0.00289570      13.7480
  0.00290031      13.7752
  0.00290486      13.8033
  0.00290985      13.8239
  0.00291426      13.8545
  0.00291750      13.8839
  0.00292212      13.9108
  0.00292675      13.9377
  0.00293026      13.9625
  0.00293469      13.9926
  0.00293927      14.0202
  0.00294385      14.0480
  0.00294727      14.0744
  0.00295188      14.1015
  0.00295545      14.1252
  0.00296136      14.1512
  0.00296574      14.1823
  0.00296901      14.2112
  0.00297371      14.2367
  0.00297841      14.2623
  0.00298298      14.2902
  0.00298655      14.3139
  0.00299233      14.3422
  0.00299714      14.3657
  0.00300025      14.3976
  0.00300473      14.4268
  0.00300941      14.4527
  0.00301420      14.4769
  0.00301860      14.5075
  0.00302334      14.5325
  0.00302658      14.5619
  0.00303153      14.5831
  0.00303459      14.6157
  0.00303941      14.6393
  0.00304261      14.6693
  0.00304718      14.6971
  0.00305186      14.7231
  0.00305517      14.7514
  0.00305972      14.7795
  0.00306304      14.8075
  0.00306790      14.8303
  0.00307248      14.8579
  0.00307619      14.8793
  0.00308192      14.9083
  0.00308528      14.9358
  0.00308981      14.9643
  0.00309330      14.9894
  0.00309779      15.0187
  0.00310214      15.0503
  0.00310627      15.0724
  0.00311110      15.0968
  0.00311579      15.1239
  0.00311875      15.1600
  0.00312340      15.1876
  0.00312814      15.2138
  0.00313164      15.2401
  0.00314558      15.3234
  0.00314885      15.3539
  0.00315374      15.3773
  0.00315715      15.4051
  0.00316179      15.4331
  0.00316649      15.4599
  0.00317132      15.4845
  0.00317416      15.5227
  0.00317904      15.5462
  0.00318375      15.5729
  0.00318698      15.6041
  0.00319171      15.6302
  0.00319643      15.6569
  0.00320110      15.6843
  0.00320565      15.7137
  0.00321029      15.7416
  0.00321347      15.7737
  0.00321949      15.7990
  0.00322396      15.8301
  0.00322847      15.8604
  0.00323192      15.8876
  0.00323780      15.9155
  0.00324280      15.9367
  0.00324600      15.9684
  0.00325048      15.9993
  0.00325514      16.0269
  0.00325962      16.0577
  0.00326423      16.0862
  0.00326876      16.1161
  0.00327207      16.1459
  0.00327699      16.1686
  0.00328166      16.1960
  0.00328495      16.2261
  0.00329874      16.3123
  0.00330329      16.3419
  0.00330811      16.3665
  0.00331269      16.3955
  0.00331743      16.4218
  0.00332178      16.4550
  0.00332522      16.4823
  0.00333118      16.5087
  0.00333564      16.5398
  0.00334054      16.5630
  0.00334516      16.5913
  0.00334837      16.6229
  0.00335427      16.6504
  0.00335904      16.6759
  0.00336256      16.7017
  0.00336711      16.7313
  0.00337203      16.7655
  0.00337529      16.7967
  0.00338129      16.8226
  0.00338463      16.8522
  0.00338919      16.8821
  0.00339371      16.9126
  0.00339834      16.9412
  0.00340158      16.9727
  0.00340627      17.0001
  0.00341086      17.0293
  0.00341558      17.0561
  0.00342007      17.0873
  0.00342475      17.1149
  0.00342943      17.1425
  0.00343388      17.1744
  0.00343847      17.2036
  0.00344309      17.2323
  0.00344778      17.2598
  0.00345237      17.2890
  0.00345710      17.3158
  0.00346167      17.3454
  0.00346626      17.3746
  0.00347082      17.4045
  0.00347531      17.4356
  0.00347983      17.4662
  0.00348455      17.4930
  0.00348905      17.5240
  0.00349377      17.5509
  0.00349812      17.5846
  0.00350278      17.6125
  0.00350611      17.6424
  0.00351083      17.6692
  0.00351546      17.6977
  0.00351887      17.7259
  0.00352326      17.7590
  0.00352776      17.7900
  0.00353235      17.8191
  0.00353726      17.8425
  0.00354042      17.8753
  0.00354525      17.9003
  0.00354988      17.9288
  0.00355419      17.9633
  0.00355879      17.9923
  0.00356217      18.0211
  0.00356688      18.0482
  0.00357122      18.0820
  0.00357573      18.1128
  0.00358052      18.1384
  0.00358377      18.1696
  0.00358845      18.1973
  0.00359281      18.2308
  0.00359606      18.2621
  0.00360072      18.2901
  0.00360441      18.3131
  0.00360897      18.3429
  0.00361210      18.3764
  0.00361670      18.4054
  0.00361991      18.4430
  0.00362470      18.4706
  0.00362920      18.5038
  0.00363275      18.5313
  0.00363731      18.5633
  0.00364203      18.5920
  0.00364534      18.6245
  0.00364991      18.6563
  0.00365467      18.6842
  0.00365790      18.7183
  0.00366271      18.7452
  0.00366726      18.7774
  0.00367175      18.8108
  0.00367682      18.8327
  0.00368009      18.8659
  0.00368485      18.8939
  0.00368950      18.9242
  0.00369289      18.9549
  0.00369738      18.9883
  0.00370092      19.0160
  0.00370568      19.0440
  0.00371026      19.0755
  0.00371384      19.1026
  0.00371732      19.1314
  0.00373342      19.2531
  0.00373804      19.2838
  0.00374135      19.3162
  0.00374491      19.3436
  0.00374952      19.3745
  0.00375307      19.4020
  0.00375787      19.4293
  0.00376139      19.4574
  0.00376671      19.4988
  0.00377150      19.5264
  0.00377497      19.5555
  0.00377982      19.5818
  0.00378433      19.6148
  0.00378781      19.6438
  0.00379226      19.6779
  0.00379696      19.7070
  0.00380154      19.7388
  0.00380506      19.7668
  0.00380964      19.7985
  0.00381319      19.8261
  0.00381753      19.8623
  0.00382104      19.8907
  0.00382579      19.9190
  0.00382919      19.9496
  0.00383389      19.9787
  0.00383700      20.0150
  0.00384055      20.0426
  0.00384531      20.0705
  0.00384819      20.1064
  0.00385294      20.1354
  0.00385640      20.1654
  0.00386079      20.2017
  0.00386556      20.2302
  0.00386902      20.2603
  0.00387352      20.2943
  0.00387822      20.3243
  0.00388185      20.3508
  0.00388637      20.3845
  0.00389127      20.4104
  0.00389548      20.4503
  0.00389906      20.4780
  0.00390370      20.5090
  0.00390865      20.5339
  0.00391196      20.5669
  0.00391650      20.6002
  0.00392053      20.6188
  0.00392490      20.6554
  0.00392814      20.6900
  0.00393279      20.7208
  0.00393627      20.7505
  0.00393983      20.7786
  0.00394441      20.8110
  0.00394796      20.8391
  0.00395145      20.8686
  0.00395605      20.9006
  0.00395941      20.9327
  0.00396277      20.9648
  0.00396752      20.9938
  0.00397213      21.0256
  0.00397558      21.0558
  0.00397896      21.0874
  0.00398368      21.1171
  0.00398718      21.1462
  0.00399174      21.1790
  0.00399516      21.2099
  0.00399964      21.2443
  0.00400314      21.2736
  0.00400816      21.2970
  0.00401248      21.3347
  0.00401714      21.3654
  0.00402038      21.4001
  0.00402487      21.4343
  0.00402825      21.4660
  0.00403319      21.4911
  0.00403644      21.5252
  0.00404100      21.5582
  0.00404464      21.5846
  0.00404937      21.6138
  0.00405370      21.6513
  0.00405730      21.6785
  0.00406048      21.7143
  0.00406529      21.7420
  0.00406984      21.7760
  0.00407445      21.8097
  0.00407800      21.8396
  0.00408180      21.8640
  0.00408655      21.8948
  0.00409130      21.9255
  0.00409475      21.9574
  0.00409977      21.9823
  0.00410331      22.0124
  0.00410805      22.0432
  0.00411148      22.0759
  0.00411608      22.1097
  0.00411945      22.1435
  0.00412438      22.1704
  0.00412913      22.2011
  0.00413250      22.2349
  0.00413704      22.2700
  0.00414075      22.2965
  0.00414546      22.3280
  0.00414881      22.3622
  0.00415245      22.3902
  0.00415713      22.4223
  0.00416056      22.4549
  0.00416514      22.4893
  0.00416870      22.5190
  0.00417188      22.5568
  0.00417543      22.5868
  0.00418028      22.6153
  0.00418357      22.6509
  0.00418707      22.6819
  0.00419045      22.7154
  0.00419537      22.7423
  0.00419890      22.7728
  0.00420348      22.8070
  0.00420712      22.8350
  0.00421188      22.8655
  0.00421524      22.8994
  0.00421860      22.9336
  0.00422364      22.9579
  0.00422693      22.9934
  0.00423178      23.0220
  0.00423499      23.0591
  0.00423962      23.0924
  0.00424328      23.1201
  0.00424706      23.1449
  0.00425157      23.1809
  0.00425524      23.2082
  0.00425857      23.2427
  0.00426335      23.2728
  0.00426689      23.3029
  0.00427051      23.3314
  0.00427516      23.3641
  0.00427826      23.4038
  0.00428208      23.4280
  0.00428428      23.4629
  0.00428918      23.4904
  0.00429257      23.5239
  0.00429599      23.5569
  0.00429986      23.5799
  0.00430434      23.6167
  0.00430754      23.6543
  0.00431118      23.6823
  0.00431592      23.7133
  0.00431951      23.7425
  0.00432439      23.7705
  0.00432747      23.8108
  0.00433203      23.8456
  0.00433592      23.8683
  0.00434037      23.9056
  0.00434376      23.9392
  0.00434733      23.9688
  0.00435218      23.9975
  0.00435677      24.0317
  0.00436053      24.0572
  0.00436401      24.0887
  0.00436872      24.1205
  0.00437225      24.1510
  0.00437588      24.1793
  0.00437927      24.2127
  0.00438388      24.2466
  0.00438693      24.2874
  0.00439035      24.3204
  0.00439432      24.3412
  0.00439769      24.3752
  0.00440111      24.4082
  0.00440469      24.4375
  0.00440858      24.4601
  0.00441288      24.5008
  0.00441644      24.5305
  0.00442127      24.5596
  0.00442472      24.5918
  0.00442829      24.6216
  0.00443157      24.6574
  0.00443658      24.6825
  0.00443973      24.7214
  0.00444453      24.7510
  0.00444779      24.7874
  0.00445256      24.8177
  0.00445612      24.8475
  0.00445965      24.8780
  0.00446428      24.9114
  0.00446783      24.9415
  0.00447095      24.9808
  0.00447605      25.0039
  0.00447904      25.0462
  0.00448272      25.0734
  0.00448585      25.1127
  0.00449197      25.1370
  0.00449488      25.1803
  0.00449874      25.2036
  0.00450221      25.2350
  0.00450593      25.2611
  0.00450910      25.2991
  0.00451253      25.3313
  0.00451619      25.3588
  0.00451956      25.3922
  0.00452313      25.4217
  0.00452759      25.4584
  0.00453098      25.4916
  0.00453451      25.5218
  0.00453804      25.5518
  0.00454163      25.5809
  0.00454594      25.6206
  0.00454936      25.6532
  0.00455310      25.6788
  0.00455649      25.7122
  0.00456030      25.7364
  0.00456495      25.7689
  0.00456807      25.8079
  0.00457187      25.8323
  0.00457563      25.8575
  0.00457883      25.8948
  0.00458339      25.9293
  0.00458691      25.9597
  0.00459052      25.9884
  0.00459385      26.0226
  0.00459744      26.0515
  0.00460092      26.0828
  0.00460439      26.1144
  0.00460783      26.1465
  0.00461116      26.1809
  0.00461482      26.2083
  0.00461808      26.2443
  0.00462152      26.2765
  0.00462506      26.3063
  0.00462838      26.3411
  0.00463174      26.3749
  0.00463543      26.4017
  0.00463909      26.4290
  0.00464232      26.4656
  0.00464596      26.4934
  0.00464925      26.5289
  0.00465398      26.5597
  0.00465734      26.5934
  0.00466073      26.6267
  0.00466434      26.6553
  0.00466767      26.6898
  0.00467240      26.7205
  0.00467576      26.7544
  0.00467930      26.7845
  0.00468213      26.8203
  0.00468701      26.8500
  0.00469050      26.8830
  0.00469412      26.9131
  0.00470831      27.0401
  0.00471190      27.0707
  0.00471538      27.1040
  0.00471891      27.1363
  0.00472259      27.1650
  0.00472634      27.1920
  0.00472974      27.2271
  0.00473330      27.2586
  0.00473687      27.2900
  0.00473955      27.3132
  0.00474292      27.3489
  0.00474643      27.3816
  0.00474985      27.4163
  0.00475357      27.4442
  0.00475755      27.4660
  0.00476107      27.4983
  0.00476444      27.5341
  0.00476786      27.5689
  0.00477144      27.5999
  0.00477648      27.6258
  0.00478005      27.6570
  0.00478356      27.6894
  0.00478712      27.7210
  0.00479062      27.7539
  0.00479445      27.7790
  0.00479761      27.8198
  0.00480094      27.8564
  0.00480475      27.8822
  0.00480826      27.9148
  0.00481166      27.9499
  0.00481524      27.9809
  0.00481890      28.0101
  0.00482239      28.0431
  0.00482585      28.0769
  0.00482939      28.1087
  0.00483315      28.1356
  0.00483653      28.1711
  0.00484001      28.2045
  0.00484370      28.2331
  0.00484743      28.2605
  0.00485090      28.2942
  0.00485436      28.3278
  0.00485779      28.3623
  0.00486154      28.3893
  0.00486506      28.4218
  0.00486727      28.4559
  0.00488194      28.5819
  0.00488557      28.6119
  0.00488912      28.6439
  0.00489281      28.6729
  0.00489609      28.7112
  0.00489949      28.7466
  0.00490349      28.7682
  0.00490672      28.8076
  0.00491024      28.8403
  0.00491403      28.8668
  0.00491739      28.9033
  0.00492108      28.9319
  0.00492430      28.9715
  0.00492809      28.9980
  0.00493084      29.0201
  0.00493421      29.0562
  0.00493809      29.0807
  0.00494153      29.1153
  0.00495457      29.2416
  0.00495823      29.2711
  0.00496025      29.3099
  0.00496384      29.3409
  0.00496754      29.3694
  0.00497008      29.3964
  0.00497329      29.4362
  0.00497705      29.4635
  0.00498058      29.4960
  0.00498418      29.5267
  0.00498653      29.5581
  0.00499015      29.5883
  0.00499366      29.6214
  0.00499704      29.6573
  0.00500092      29.6816
  0.00500420      29.7198
  0.00500810      29.7439
  0.00501154      29.7784
  0.00501508      29.8106
  0.00501737      29.8432
  0.00502057      29.8834
  0.00502460      29.9042
  0.00502804      29.9389
  0.00503050      29.9674
  0.00503401      30.0004
  0.00503747      30.0347
  0.00504090      30.0694
  0.00504446      30.1013
  0.00504681      30.1324
  0.00504973      30.1623
  0.00505361      30.1881
  0.00505719      30.2208
  0.00505964      30.2512
  0.00506317      30.2853
  0.00506710      30.3097
  0.00507054      30.3461
  0.00507268      30.3838
  0.00507651      30.4105
  0.00508033      30.4376
  0.00508367      30.4763
  0.00508740      30.5055
  0.00508982      30.5367
  0.00509328      30.5724
  0.00509715      30.5983
  0.00510081      30.6293
  0.00510433      30.6635
  0.00510819      30.6896
  0.00511179      30.7221
  0.00511543      30.7534
  0.00511777      30.7865
  0.00512150      30.8157
  0.00512504      30.8494
  0.00513849      30.9722
  0.00514191      31.0088
  0.00514555      31.0403
  0.00514793      31.0723
  0.00515162      31.1025
  0.00515535      31.1317
  0.00515754      31.1685
  0.00516118      31.1997
  0.00516502      31.2264
  0.00516740      31.2584
  0.00517095      31.2920
  0.00517484      31.3173
  0.00517720      31.3499
  0.00518099      31.3776
  0.00518324      31.4128
  0.00518717      31.4372
  0.00519058      31.4742
  0.00519309      31.5030
  0.00519669      31.5354
  0.00520021      31.5698
  0.00520372      31.6044
  0.00520716      31.6405
  0.00520979      31.6665
  0.00521330      31.7012
  0.00522703      31.8275
  0.00523066      31.8585
  0.00523431      31.8893
  0.00523795      31.9202
  0.00524018      31.9551
  0.00524408      31.9799
  0.00524773      32.0106
  0.00525120      32.0457
  0.00525486      32.0760
  0.00525722      32.1080
  0.00526065      32.1440
  0.00526455      32.1686
  0.00526831      32.1969
  0.00527016      32.2409
  0.00527415      32.2636
  0.00527779      32.2944
  0.00528020      32.3251
  0.00528373      32.3588
  0.00528618      32.3887
  0.00528993      32.4170
  0.00529344      32.4509
  0.00529572      32.4848
  0.00529954      32.5115
  0.00530299      32.5469
  0.00530665      32.5774
  0.00530882      32.6138
  0.00531300      32.6320
  0.00531635      32.6699
  0.00531998      32.7009
  0.00532236      32.7325
  0.00532591      32.7654
  0.00532968      32.7933
  0.00533224      32.8205
  0.00533569      32.8559
  0.00533928      32.8881
  0.00534304      32.9163
  0.00534655      32.9501
  0.00534870      32.9871
  0.00535266      33.0104
  0.00535621      33.0436
  0.00535850      33.0772
  0.00536235      33.1032
  0.00536606      33.1323
  0.00536851      33.1623
  0.00538070      33.2836
  0.00538325      33.3110
  0.00538590      33.3362
  0.00538831      33.3670
  0.00539099      33.3914
  0.00539247      33.4149
  0.00539503      33.4421
  0.00539731      33.4761
  0.00539994      33.5015
  0.00540130      33.5279
  0.00540402      33.5515
  0.00540655      33.5794
  0.00540913      33.6061
  0.00541039      33.6349
  0.00541289      33.6636
  0.00541551      33.6893
  0.00541683      33.7167
  0.00541928      33.7467
  0.00542173      33.7766
  0.00542433      33.8028
  0.00542708      33.8255
  0.00542949      33.8564
  0.00543215      33.8811
  0.00543471      33.9085
  0.00543739      33.9327
  0.00543858      33.9633
  0.00544336      34.0257
  0.00545111      34.1059
  0.00545379      34.1301
  0.00546148      34.2117
  0.00546388      34.2427
  0.00546641      34.2707
  0.00546937      34.2885
  0.00547185      34.3175
  0.00547841      34.3966
  0.00548070      34.4301
  0.00548343      34.4533
  0.00549364      34.5925
  0.00549624      34.6188
  0.00550280      34.6977
  0.00550936      34.7768
  0.00551565      34.8622
  0.00552210      34.9437
  0.00552474      34.9692
  0.00552618      34.9936
  0.00552878      35.0198
  0.00553010      35.0472
  0.00553258      35.0763
  0.00553536      35.0984
  0.00553665      35.1264
  0.00554305      35.2092
  0.00554427      35.2390
  0.00554678      35.2675
  0.00554933      35.2950
  0.00555075      35.3199
  0.00555197      35.3497
  0.00555877      35.4230
  0.00556002      35.4519
  0.00556140      35.4779
  0.00556395      35.5052
  0.00556551      35.5271
  0.00556332      35.6084
  0.00556285      35.6197
  0.00556318      35.6412
  0.00556195      35.6412
  0.00555991      35.6310
  0.00555419      35.5908
  0.00566613      32.0428
  0.01279152      15.0712
  0.02253150       2.0871
  0.02263696       1.9285
  0.02271070       1.8612
  0.02275759       1.8331
  0.02280260       1.8152
  0.02284354       1.8065
  0.02286945       1.8066
  0.02289410       1.8067
  0.02291504       1.8028
  0.02293694       1.7999
  0.02295825       1.7948
  0.02297915       1.7870
  0.02301962       1.7718
  0.02305830       1.7584
  0.02310893       1.7543
  0.02311794       1.7572
  0.02312686       1.7603
  0.02313594       1.7588
  0.02314456       1.7589
  0.02315193       1.7590
  0.02315912       1.7598
  0.02316655       1.7597
  0.02317376       1.7603
  0.02318126       1.7600
  0.02318920       1.7583
  0.02319661       1.7583
  0.02321426       1.7611
  0.02321839       1.7637
  0.02322160       1.7694
  0.02322662       1.7691
  0.02323164       1.7688
  0.02323552       1.7683
  0.02324074       1.7674
  0.02324406       1.7686
  0.02324979       1.7660
  0.02325330       1.7666
  0.02325694       1.7668
  0.02326226       1.7656
  0.02326497       1.7688
  0.02326897       1.7679
  0.02327189       1.7705
  0.02328203       1.7736
  0.02329371       1.7717
  0.02329698       1.7732
  0.02330068       1.7732
  0.02330242       1.7755
  0.02330565       1.7771
  0.02330973       1.7759
  0.02331196       1.7766
  0.02332164       1.7773
  0.02332407       1.7774
  0.02332732       1.7789
  0.02333020       1.7775
  0.02333647       1.7772
  0.02334691       1.7754
  0.02335035       1.7763
  0.02336223       1.7697
  0.02337141       1.7720
  0.02337571       1.7701
  0.02338388       1.7716
  0.02339353       1.7683
  0.02339558       1.7697
  0.02339783       1.7704
  0.02340004       1.7712
  0.02340296       1.7738
  0.02340616       1.7714
  0.02340896       1.7703
  0.02341193       1.7687
  0.02341416       1.7695
  0.02342670       1.7688
  0.02343319       1.7678
  0.02343524       1.7692
  0.02343807       1.7680
  0.02344343       1.7706
  0.02344715       1.7706
  0.02345052       1.7717
  0.02345319       1.7710
  0.02345548       1.7716
  0.02346279       1.7719
  0.02346812       1.7706
  0.02346908       1.7715
  0.02347105       1.7732
  0.02347795       1.7668
  0.02347960       1.7654
  0.02348088       1.7653
  0.02348257       1.7638
  0.02348374       1.7640
  0.02348486       1.7644
  0.02348570       1.7657
  0.02348665       1.7666
  0.02348822       1.7655
  0.02348944       1.7656
  0.02349038       1.7665
  0.02349145       1.7670
  0.02349310       1.7657
  0.02349424       1.7660
  0.02349446       1.7693
  0.02349570       1.7693
  0.02349747       1.7676
  0.02349821       1.7692
  0.02349944       1.7692
  0.02350097       1.7682
  0.02350126       1.7713
  0.02350249       1.7713
  0.02350391       1.7707
  0.02350478       1.7719
  0.02350683       1.7692
  0.02350707       1.7725
  0.02350930       1.7692
  0.02351035       1.7698
  0.02351113       1.7713
  0.02351203       1.7724
  0.02351362       1.7712
  0.02351452       1.7723
  0.02351467       1.7759
  0.02351652       1.7739
  0.02351710       1.7760
  0.02351851       1.7754
  0.02352101       1.7713
  0.02352240       1.7708
  0.02352303       1.7728
  0.02352375       1.7745
  0.02352737       1.7747
  0.02352860       1.7747
  0.02353020       1.7735
  0.02353216       1.7712
  0.02353334       1.7714
  0.02353360       1.7745
  0.02353509       1.7737
  0.02353601       1.7747
  0.02353657       1.7769
  0.02353803       1.7762
  0.02353920       1.7764
  0.02354050       1.7762
  0.02354155       1.7768
  0.02354330       1.7751
  0.02354410       1.7765
  0.02354524       1.7768
  0.02354689       1.7755
  0.02354792       1.7761
  0.02354941       1.7753
  0.02355116       1.7736
  0.02355180       1.7755
  0.02355260       1.7770
  0.02355320       1.7790
  0.02355487       1.7776
  0.02355516       1.7807
  0.02355687       1.7792
  0.02355777       1.7803
  0.02355965       1.7781
  0.02356121       1.7771
  0.02356351       1.7736
  0.02356368       1.7771
  0.02356503       1.7767
  0.02356591       1.7779
  0.02356718       1.7777
  0.02356812       1.7787
  0.02356995       1.7768
  0.02357144       1.7759
  0.02357287       1.7753
  0.02357324       1.7781
  0.02357441       1.7783
  0.02357640       1.7759
  0.02357631       1.7802
  0.02357710       1.7816
  0.02357990       1.7765
  0.02358242       1.7723
  0.02358310       1.7741
  0.02358515       1.7715
  0.02358549       1.7744
  0.02358699       1.7735
  0.02358757       1.7757
  0.02358892       1.7753
  0.02359051       1.7741
  0.02359186       1.7737
  0.02359294       1.7743
  0.02359419       1.7742
  0.02359584       1.7728
  0.02359722       1.7724
  0.02360096       1.7723
  0.02360198       1.7730
  0.02360319       1.7730
  0.02360377       1.7752
  0.02360438       1.7772
  0.02360620       1.7753
  0.02360730       1.7757
  0.02360984       1.7715
  0.02361094       1.7719
  0.02361193       1.7727
  0.02361281       1.7739
  0.02361401       1.7740
  0.02361538       1.7735
  0.02361616       1.7750
  0.02361862       1.7710
  0.02361920       1.7732
  0.02361923       1.7771
  0.02362149       1.7737
  0.02362301       1.7728
  0.02362341       1.7755
  0.02362635       1.7700
  0.02362594       1.7754
  0.02362717       1.7754
  0.02362874       1.7743
  0.02362964       1.7754
  0.02363030       1.7772
  0.02363197       1.7758
  0.02363340       1.7752
  0.02363401       1.7772
  0.02363518       1.7774
  0.02363624       1.7780
  0.02363706       1.7793
  0.02363831       1.7793
  0.02363994       1.7780
  0.02364060       1.7799
  0.02364247       1.7778
  0.02364337       1.7789
  0.02364369       1.7819
  0.02364560       1.7797
  0.02364640       1.7811
  0.02364686       1.7836
  0.02364824       1.7832
  0.02364890       1.7850
  0.02364968       1.7865
  0.02365089       1.7866
  0.02365300       1.7837
  0.02365441       1.7832
  0.02365539       1.7840
  0.02365658       1.7841
  0.02365833       1.7824
  0.02365976       1.7818
  0.02366054       1.7833
  0.02366146       1.7843
  0.02366293       1.7835
  0.02366407       1.7839
  0.02366500       1.7848
  0.02366541       1.7875
  0.02366741       1.7850
  0.02366889       1.7842
  0.02366963       1.7859
  0.02367284       1.7794
  0.02367284       1.7794
  0.02367299       1.7830
  0.02367386       1.7841
  0.02367363       1.7849
  0.02367575       1.7820
  0.02367722       1.7812
  0.02367705       1.7818
  0.02367830       1.7817
  0.02367946       1.7820
  0.02367912       1.7831
  0.02368085       1.7815
  0.02368073       1.7819
  0.02368167       1.7828
  0.02368338       1.7813
  0.02368393       1.7795
  0.02368388       1.7837
  0.02368406       1.7831
  0.02368581       1.7814
  0.02368592       1.7810
  0.02368744       1.7801
  0.02368635       1.7837
  0.02368820       1.7817
  0.02368794       1.7825
  0.02368981       1.7804
  0.02369024       1.7790
  0.02369029       1.7829
  0.02368976       1.7846
  0.02369186       1.7818
  0.02369131       1.7836
  0.02369115       1.7841
  0.02369215       1.7849
  0.02369242       1.7840
  0.02369334       1.7850
  0.02369356       1.7843
  0.02369515       1.7832
  0.02369477       1.7844
  0.02369434       1.7858
  0.02369472       1.7886
  0.02369417       1.7904
  0.02369645       1.7870
  0.02369609       1.7881
  0.02369659       1.7865
  0.02369701       1.7891
  0.02369679       1.7899
  0.02369616       1.7919
  0.02369821       1.7893
  0.02369823       1.7892
  0.02369848       1.7884
  0.02369926       1.7899
  0.02369928       1.7898
  0.02369972       1.7884
  0.02370080       1.7889
  0.02370153       1.7865
  0.02370239       1.7877
  0.02370225       1.7882
  0.02370219       1.7884
  0.02370288       1.7861
  0.02370366       1.7876
  0.02370398       1.7866
  0.02370497       1.7873
  0.02370436       1.7893
  0.02370491       1.7875
  0.02370652       1.7863
  0.02370593       1.7882
  0.02370613       1.7876
  0.02370796       1.7857
  0.02370798       1.7856
  0.02370790       1.7859
  0.02370838       1.7883
  0.02370860       1.7876
  0.02370822       1.7888
  0.02370761       1.7908
  0.02370882       1.7909
  0.02370985       1.7875
  0.02370999       1.7871
  0.02371009       1.7868
  0.02371047       1.7895
  0.02371117       1.7873
  0.02371202       1.7845
  0.02371347       1.7838
  0.02371278       1.7861
  0.02371437       1.7849
  0.02371434       1.7890
  0.02371436       1.7890
  0.02371449       1.7885
  0.02371480       1.7915
  0.02371559       1.7890
  0.02371543       1.7895
  0.02371478       1.7916
  0.02371661       1.7897
  0.02371671       1.7893
  0.02371688       1.7888
  0.02371716       1.7879
  0.02371891       1.7862
  0.02371822       1.7884
  0.02371770       1.7901
  0.02371955       1.7881
  0.02372026       1.7858
  0.02371971       1.7876
  0.02371959       1.7880
  0.02371947       1.7884
  0.02372057       1.7888
  0.02372033       1.7896
  0.02372063       1.7886
  0.02372063       1.7886
  0.02372139       1.7902
  0.02372190       1.7885
  0.02372159       1.7895
  0.02372220       1.7875
  0.02372262       1.7902
  0.02372197       1.7923
  0.02372288       1.7893
  0.02372223       1.7915
  0.02372362       1.7910
  0.02372386       1.7902
  0.02372356       1.7911
  0.02372409       1.7894
  0.02372513       1.7901
  0.02372499       1.7905
  0.02372551       1.7888
  0.02372533       1.7894
  0.02372627       1.7904
  0.02372536       1.7933
  0.02372538       1.7933
  0.02372648       1.7897
  0.02372657       1.7934
  0.02372641       1.7939
  0.02372707       1.7918
  0.02372685       1.7925
  0.02372816       1.7922
  0.02372777       1.7935
  0.02372783       1.7933
  0.02372741       1.7947
  0.02372837       1.7956
  0.02372878       1.7942
  0.02372876       1.7943
  0.02373002       1.7942
  0.02373027       1.7934
  0.02373014       1.7939
  0.02373155       1.7933
  0.02373181       1.7924
  0.02373125       1.7942
  0.02373237       1.7946
  0.02373203       1.7957
  0.02373148       1.7975
  0.02373132       1.7980
  0.02373096       1.7992
  0.02373265       1.7977
  0.02373303       1.7965
  0.02373358       1.7947
  0.02373346       1.7951
  0.02373525       1.7933
  0.02373480       1.7948
  0.02373456       1.7955
  0.02373395       1.7975
  0.02373365       1.7985
  0.02373520       1.7975
  0.02373475       1.7989
  0.02373508       1.7979
  0.02373469       1.7991
  0.02373596       1.7990
  0.02373648       1.7973
  0.02373640       1.7976
  0.02373614       1.7984
  0.02373608       1.7986
  0.02373574       1.7997
  0.02373670       1.8006
  0.02373648       1.8013
  0.02373621       1.8022
  0.02373690       1.8000
  0.02373803       1.8003
  0.02373744       1.8022
  0.02373853       1.7987
  0.02373883       1.7977
  0.02373942       1.7958
  0.02374137       1.7935
  0.02374160       1.7927
  0.02374099       1.7947
  0.02374121       1.7940
  0.02374226       1.7946
  0.02374276       1.7930
  0.02374246       1.7939
  0.02374151       1.7970
  0.02374193       1.7957
  0.02374296       1.7963
  0.02374326       1.7953
  0.02374279       1.7969
  0.02374251       1.7978
  0.02374237       1.7982
  0.02374357       1.7984
  0.02374325       1.7994
  0.02374528       1.7968
  0.02374551       1.7960
  0.02374624       1.7937
  0.02374615       1.7940
  0.02374632       1.7934
  0.02374716       1.7947
  0.02374675       1.7960
  0.02374738       1.7940
  0.02374706       1.7950
  0.02374798       1.7960
  0.02374794       1.7962
  0.02374749       1.7977
  0.02374735       1.7981
  0.02374759       1.7973
  0.02374806       1.7958
  0.02374918       1.7962
  0.02374880       1.7974
  0.02374995       1.7937
  0.02374959       1.7948
  0.02374892       1.7970
  0.02375035       1.7964
  0.02375069       1.7953
  0.02375037       1.7963
  0.02375006       1.7973
  0.02374954       1.7990
  0.02375204       1.7949
  0.02375143       1.7969
  0.02375139       1.7970
  0.02375180       1.7957
  0.02375125       1.7975
  0.02375314       1.7953
  0.02375304       1.7957
  0.02375249       1.7975
  0.02375191       1.7993
  0.02375169       1.8000
  0.02375301       1.7998
  0.02375376       1.7973
  0.02375356       1.7980
  0.02375374       1.7974
  0.02375336       1.7986
  0.02375586       1.7945
  0.02375555       1.7955
  0.02375561       1.7953
  0.02375519       1.7967
  0.02375523       1.7966
  0.02375734       1.7937
  0.02375789       1.7919
  0.02375823       1.7908
  0.02375702       1.7948
  0.02375706       1.7946
  0.02375865       1.7935
  0.02375883       1.7929
  0.02375887       1.7928
  0.02375923       1.7956
  0.02375933       1.7953
  0.02375943       1.7950
  0.02375961       1.7944
  0.02376010       1.7928
  0.02376161       1.7919
  0.02376120       1.7932
  0.02376167       1.7917
  0.02376088       1.7942
  0.02376222       1.7939
  0.02376176       1.7954
  0.02376174       1.7955
  0.02376182       1.7952
  0.02376249       1.7930
  0.02376260       1.7967
  0.02376264       1.7966
  0.02376292       1.7957
  0.02376367       1.7932
  0.02376299       1.7954
  0.02376387       1.7966
  0.02376381       1.7968
  0.02376362       1.7974
  0.02376385       1.7966
  0.02376362       1.7974
  0.02376519       1.7963
  0.02376560       1.7950
  0.02376481       1.7975
  0.02376457       1.7983
  0.02376424       1.7994
  0.02376468       1.8020
  0.02376543       1.7995
  0.02376585       1.7982
  0.02376543       1.7995
  0.02376492       1.8012
  0.02376675       1.7993
  0.02376667       1.7995
  0.02376698       1.7985
  0.02376736       1.7973
  0.02376820       1.7986
  0.02376737       1.8013
  0.02376755       1.8007
  0.02376735       1.8013
  0.02376719       1.8018
  0.02376719       1.8018
  0.02376872       1.8009
  0.02376900       1.8000
  0.02376854       1.8015
  0.02376886       1.8004
  0.02376846       1.8017
  0.02376968       1.8018
  0.02376934       1.8029
  0.02376940       1.8027
  0.02376970       1.8017
  0.02377079       1.8022
  0.02377145       1.8000
  0.02377170       1.7992
  0.02377373       1.7966
  0.02377357       1.7971
  0.02377512       1.7961
  0.02377415       1.7993
  0.02377427       1.7989
  0.02377543       1.7991
  0.02377553       1.7988
  0.02377543       1.7991
  0.02377676       1.7988
  0.02377724       1.7973
  0.02377702       1.7980
  0.02377780       1.7995
  0.02377762       1.8000
  0.02377780       1.7995
  0.02377853       1.7971
  0.02377982       1.7969
  0.02377969       1.7973
  0.02378098       1.7971
  0.02378068       1.7981
  0.02378116       1.7966
  0.02378145       1.7956
  0.02378237       1.7966
  0.02378293       1.7948
  0.02378209       1.7975
  0.02378249       1.7962
  0.02378426       1.7945
  0.02378416       1.7948
  0.02378467       1.7931
  0.02378426       1.7945
  0.02378476       1.7969
  0.02378524       1.7953
  0.02378536       1.7950
  0.02378615       1.7924
  0.02378728       1.7927
  0.02378736       1.7924
  0.02378708       1.7933
  0.02378697       1.7937
  0.02378889       1.7915
  0.02378901       1.7911
  0.02378826       1.7935
  0.02378790       1.7947
  0.02378782       1.7950
  0.02378922       1.7944
  0.02378947       1.7936
  0.02378926       1.7943
  0.02378870       1.7961
  0.02378912       1.7948
  0.02378858       1.7965
  0.02379099       1.7927
  0.02379099       1.7927
  0.02379095       1.7928
  0.02379152       1.7910
  0.02379118       1.7920
  0.02379220       1.7928
  0.02379181       1.7940
  0.02379266       1.7913
  0.02379260       1.7915
  0.02379279       1.7908
  0.02379184       1.7939
  0.02379381       1.7915
  0.02379314       1.7937
  0.02379245       1.7960
  0.02379219       1.7968
  0.02379231       1.7964
  0.02379280       1.7948
  0.02379503       1.7916
  0.02379465       1.7928
  0.02379453       1.7932
  0.02379564       1.7896
  0.02379471       1.7926
  0.02379564       1.7896
  0.02379666       1.7903
  0.02379717       1.7886
  0.02379765       1.7871
  0.02379735       1.7881
  0.02379683       1.7897
  0.02379685       1.7897
  0.02379626       1.7916
  0.02379870       1.7877
  0.02379803       1.7899
  0.02379811       1.7896
  0.02379825       1.7891
  0.02379775       1.7908
  0.02379732       1.7922
  0.02379797       1.7901
  0.02379750       1.7916
  0.02379765       1.7911
  0.02379928       1.7898
  0.02379932       1.7897
  0.02379944       1.7893
  0.02379976       1.7882
  0.02379950       1.7891
  0.02379944       1.7893
  0.02380000       1.7875
  0.02380006       1.7913
  0.02380109       1.7879
  0.02380089       1.7886
  0.02380109       1.7879
  0.02380076       1.7890
  0.02380074       1.7891
  0.02380028       1.7906
  0.02380000       1.7915
  0.02380171       1.7899
  0.02380189       1.7893
  0.02380154       1.7905
  0.02380159       1.7903
  0.02380245       1.7875
  0.02380199       1.7890
  0.02380142       1.7909
  0.02380352       1.7881
  0.02380368       1.7875
  0.02380301       1.7897
  0.02380291       1.7901
  0.02380245       1.7915
  0.02380289       1.7901
  0.02380275       1.7906
  0.02380291       1.7901
  0.02380251       1.7913
  0.02380472       1.7882
  0.02380493       1.7875
  0.02380468       1.7883
  0.02380468       1.7883
  0.02380509       1.7870
  0.02380452       1.7888
  0.02380487       1.7877
  0.02380440       1.7892
  0.02380440       1.7892
  0.02380617       1.7875
  0.02380603       1.7879
  0.02380550       1.7897
  0.02380625       1.7872
  0.02380615       1.7875
  0.02380567       1.7891
  0.02380526       1.7904
  0.02380526       1.7904
  0.02380534       1.7902
  0.02380589       1.7884
  0.02380738       1.7875
  0.02380786       1.7860
  0.02380721       1.7881
  0.02380756       1.7870
  0.02380762       1.7868
  0.02380744       1.7873
  0.02380713       1.7884
  0.02380802       1.7855
  0.02380746       1.7873
  0.02380703       1.7887
  0.02380797       1.7897
  0.02380791       1.7899
  0.02380793       1.7898
  0.02380828       1.7886
  0.02380804       1.7894
  0.02380834       1.7884
  0.02380773       1.7904
  0.02380755       1.7910
  0.02380753       1.7911
  0.02380791       1.7899
  0.02380930       1.7893
  0.02380946       1.7888
  0.02380936       1.7891
  0.02380916       1.7898
  0.02380977       1.7878
  0.02380987       1.7875
  0.02380969       1.7881
  0.02380975       1.7879
  0.02381001       1.7870
  0.02380965       1.7882
  0.02380999       1.7871
  0.02381059       1.7891
  0.02381087       1.7882
  0.02381067       1.7889
  0.02381132       1.7868
  0.02381105       1.7877
  0.02381030       1.7901
  0.02380998       1.7911
  0.02381024       1.7903
  0.02381004       1.7910
  0.02380958       1.7924
  0.02381112       1.7915
  0.02381115       1.7913
  0.02381187       1.7890
  0.02381181       1.7892
  0.02381131       1.7908
  0.02381175       1.7894
  0.02381169       1.7896
  0.02381139       1.7906
  0.02381125       1.7910
  0.02381127       1.7910
  0.02381175       1.7894
  0.02381163       1.7898
  0.02381302       1.7893
  0.02381338       1.7881
  0.02381326       1.7885
  0.02381286       1.7898
  0.02381251       1.7910
  0.02381187       1.7930
  0.02381221       1.7919
  0.02381215       1.7921
  0.02381239       1.7913
  0.02381199       1.7926
  0.02381189       1.7930
  0.02381317       1.7928
  0.02381447       1.7886
  0.02381325       1.7926
  0.02381341       1.7920
  0.02381370       1.7911
  0.02381331       1.7924
  0.02381305       1.7932
  0.02381360       1.7914
  0.02381315       1.7929
  0.02381261       1.7946
  0.02381406       1.7899
  0.02381436       1.7930
  0.02381456       1.7923
  0.02381444       1.7927
  0.02381535       1.7897
  0.02381488       1.7913
  0.02381401       1.7941
  0.02381525       1.7901
  0.02381597       1.7877
  0.02381541       1.7895
  0.02381519       1.7902
  0.02381464       1.7920
  0.02381521       1.7902
  0.02381506       1.7907
  0.02381607       1.7914
  0.02381661       1.7897
  0.02381653       1.7899
  0.02381690       1.7887
  0.02381671       1.7893
  0.02381665       1.7895
  0.02381671       1.7893
  0.02381698       1.7884
  0.02381667       1.7895
  0.02381728       1.7875
  0.02381694       1.7886
  0.02381686       1.7888
  0.02381732       1.7873
  0.02381788       1.7895
  0.02381790       1.7895
  0.02381814       1.7887
  0.02381861       1.7872
  0.02381782       1.7897
  0.02381675       1.7932
  0.02381644       1.7942
  0.02381673       1.7933
  0.02381650       1.7940
  0.02381671       1.7933
  0.02381660       1.7937
  0.02381675       1.7932
  0.02381815       1.7927
  0.02381874       1.7908
  0.02381868       1.7910
  0.02381862       1.7911
  0.02381825       1.7924
  0.02381832       1.7921
  0.02381819       1.7926
  0.02381880       1.7906
  0.02381821       1.7925
  0.02381848       1.7916
  0.02381819       1.7926
  0.02381811       1.7928
  0.02381984       1.7912
  0.02381924       1.7931
  0.02382003       1.7906
  0.02381997       1.7908
  0.02381994       1.7909
  0.02381976       1.7915
  0.02381956       1.7921
  0.02381966       1.7918
  0.02381974       1.7915
  0.02381970       1.7917
  0.02381950       1.7923
  0.02381966       1.7918
  0.02381942       1.7926
  0.02381946       1.7924
  0.02382034       1.7936
  0.02382054       1.7930
  0.02381945       1.7965
  0.02381955       1.7962
  0.02381957       1.7961
  0.02382056       1.7929
  0.02382022       1.7940
  0.02382000       1.7947
  0.02382012       1.7943
  0.02381988       1.7951
  0.02382010       1.7944
  0.02382024       1.7939
  0.02381990       1.7950
  0.02381965       1.7959
  0.02382086       1.7959
  0.02382007       1.7985
  0.02382070       1.7964
  0.02382110       1.7951
  0.02382136       1.7943
  0.02382104       1.7953
  0.02382090       1.7958
  0.02382167       1.7933
  0.02382124       1.7947
  0.02382165       1.7933
  0.02382155       1.7937
  0.02382143       1.7940
  0.02382118       1.7949
  0.02382175       1.7930
  0.02382177       1.7930
  0.02382346       1.7915
  0.02382287       1.7934
  0.02382247       1.7947
  0.02382196       1.7964
  0.02382214       1.7958
  0.02382196       1.7964
  0.02382182       1.7968
  0.02382263       1.7942
  0.02382210       1.7959
  0.02382237       1.7950
  0.02382243       1.7948
  0.02382249       1.7946
  0.02382273       1.7939
  0.02382196       1.7964
  0.02382257       1.7944
  0.02382414       1.7933
  0.02382381       1.7944
  0.02382473       1.7913
  0.02382495       1.7906
  0.02382533       1.7894
  0.02382503       1.7904
  0.02382535       1.7893
  0.02382572       1.7881
  0.02382564       1.7884
  0.02382509       1.7902
  0.02382485       1.7910
  0.02382509       1.7902
  0.02382523       1.7897
  0.02382543       1.7891
  0.02382525       1.7897
  0.02382519       1.7899
  0.02382491       1.7908
  0.02382499       1.7905
  0.02382575       1.7920
  0.02382569       1.7922
  0.02382577       1.7920
  0.02382526       1.7937
  0.02382470       1.7955
  0.02382451       1.7961
  0.02382516       1.7940
  0.02382496       1.7946
  0.02382534       1.7934
  0.02382579       1.7919
  0.02382593       1.7915
  0.02382603       1.7911
  0.02382593       1.7915
  0.02382553       1.7928
  0.02382553       1.7928
  0.02382691       1.7923
  0.02382709       1.7917
  0.02382689       1.7924
  0.02382738       1.7908
  0.02382657       1.7934
  0.02382697       1.7921
  0.02382699       1.7920
  0.02382631       1.7942
  0.02382608       1.7950
  0.02382711       1.7917
  0.02382667       1.7931
  0.02382637       1.7940
  0.02382649       1.7937
  0.02382649       1.7937
  0.02382663       1.7932
  0.02382693       1.7922
  0.02382718       1.7914
  0.02382707       1.7918
  0.02382905       1.7893
  0.02382840       1.7915
  0.02382868       1.7906
  0.02382812       1.7924
  0.02382881       1.7901
  0.02382763       1.7940
  0.02382818       1.7922
  0.02382834       1.7917
  0.02382891       1.7898
  0.02382804       1.7926
  0.02382733       1.7950
  0.02382785       1.7933
  0.02382723       1.7953
  0.02382723       1.7953
  0.02382692       1.7963
  0.02382757       1.7942
  0.02382759       1.7941
  0.02382932       1.7925
  0.02382904       1.7934
  0.02382912       1.7931
  0.02383001       1.7902
  0.02382993       1.7905
  0.02382961       1.7915
  0.02382940       1.7922
  0.02382888       1.7939
  0.02382938       1.7923
  0.02382920       1.7929
  0.02382870       1.7945
  0.02382894       1.7937
  0.02382851       1.7951
  0.02382841       1.7955
  0.02382908       1.7933
  0.02382906       1.7933
  0.02382862       1.7948
  0.02382898       1.7936
  0.02382917       1.7970
  0.02382978       1.7950
  0.02382893       1.7978
  0.02382903       1.7975
  0.02382962       1.7955
  0.02382982       1.7949
  0.02382960       1.7956
  0.02382929       1.7966
  0.02383000       1.7943
  0.02382938       1.7963
  0.02382952       1.7959
  0.02382897       1.7977
  0.02382901       1.7975
  0.02383000       1.7943
  0.02382954       1.7958
  0.02382998       1.7944
  0.02383027       1.7934
  0.02383016       1.7938
  0.02382942       1.7962
  0.02383068       1.7961
  0.02383157       1.7932
  0.02383206       1.7916
  0.02383153       1.7933
  0.02383161       1.7931
  0.02383163       1.7930
  0.02383179       1.7925
  0.02383147       1.7935
  0.02383183       1.7924
  0.02383185       1.7923
  0.02383157       1.7932
  0.02383183       1.7924
  0.02383165       1.7930
  0.02383194       1.7920
  0.02383103       1.7950
  0.02383139       1.7938
  0.02383163       1.7930
  0.02383131       1.7940
  0.02383179       1.7925
  0.02383165       1.7930
  0.02383257       1.7940
  0.02383251       1.7942
  0.02383298       1.7926
  0.02383245       1.7944
  0.02383282       1.7931
  0.02383280       1.7932
  0.02383284       1.7931
  0.02383257       1.7940
  0.02383243       1.7944
  0.02383261       1.7939
  0.02383245       1.7944
  0.02383249       1.7942
  0.02383292       1.7928
  0.02383357       1.7907
  0.02383373       1.7902
  0.02383417       1.7888
  0.02383350       1.7910
  0.02383354       1.7908
  0.02383342       1.7912
  0.02383419       1.7887
  0.02383499       1.7901
  0.02383445       1.7919
  0.02383505       1.7899
  0.02383517       1.7895
  0.02383469       1.7911
  0.02383465       1.7912
  0.02383418       1.7928
  0.02383463       1.7913
  0.02383368       1.7944
  0.02383350       1.7950
  0.02383429       1.7924
  0.02383489       1.7904
  0.02383524       1.7893
  0.02383499       1.7901
  0.02383477       1.7908
  0.02383471       1.7910
  0.02383566       1.7879
  0.02383544       1.7886
  0.02383449       1.7917
  0.02383497       1.7902
  0.02383406       1.7931
  0.02383608       1.7906
  0.02383575       1.7917
  0.02383593       1.7911
  0.02383577       1.7916
  0.02383640       1.7895
  0.02383606       1.7906
  0.02383606       1.7906
  0.02383577       1.7916
  0.02383525       1.7933
  0.02383478       1.7948
  0.02383486       1.7946
  0.02383509       1.7938
  0.02383496       1.7942
  0.02383492       1.7944
  0.02383511       1.7937
  0.02383587       1.7913
  0.02383616       1.7903
  0.02383622       1.7901
  0.02383567       1.7919
  0.02383620       1.7902
  0.02383604       1.7907
  0.02383593       1.7911
  0.02383653       1.7931
  0.02383625       1.7940
  0.02383623       1.7941
  0.02383649       1.7933
  0.02383623       1.7941
  0.02383655       1.7931
  0.02383682       1.7922
  0.02383629       1.7939
  0.02383629       1.7939
  0.02383752       1.7899
  0.02383712       1.7912
  0.02383734       1.7905
  0.02383817       1.7878
  0.02383802       1.7923
  0.02383839       1.7911
  0.02383877       1.7899
  0.02383828       1.7915
  0.02383832       1.7913
  0.02383833       1.7913
  0.02383814       1.7919
  0.02383855       1.7906
  0.02383863       1.7903
  0.02383843       1.7910
  0.02383778       1.7931
  0.02383820       1.7917
  0.02383891       1.7894
  0.02383907       1.7889
  0.02383837       1.7911
  0.02383841       1.7910
  0.02383849       1.7908
  0.02383841       1.7910
  0.02383851       1.7907
  0.02383895       1.7893
  0.02383843       1.7910
  0.02383941       1.7918
  0.02383902       1.7931
  0.02383937       1.7919
  0.02383933       1.7920
  0.02383927       1.7922
  0.02383959       1.7912
  0.02384028       1.7890
  0.02384064       1.7878
  0.02384018       1.7893
  0.02383985       1.7904
  0.02383917       1.7926
  0.02383955       1.7913
  0.02383947       1.7916
  0.02383949       1.7915
  0.02383965       1.7910
  0.02383961       1.7911
  0.02383983       1.7904
  0.02383945       1.7917
  0.02383902       1.7931
  0.02383904       1.7930
  0.02383925       1.7923
  0.02383993       1.7901
  0.02383957       1.7913
  0.02384061       1.7919
  0.02384021       1.7932
  0.02383991       1.7942
  0.02384043       1.7925
  0.02384080       1.7913
  0.02384055       1.7921
  0.02384067       1.7917
  0.02384071       1.7916
  0.02384118       1.7901
  0.02384069       1.7917
  0.02384015       1.7934
  0.02384009       1.7936
  0.02384053       1.7922
  0.02384057       1.7920
  0.02384069       1.7917
  0.02384160       1.7887
  0.02384169       1.7884
  0.02384114       1.7902
  0.02384136       1.7895
  0.02384140       1.7893
  0.02384142       1.7893
  0.02384092       1.7909
  0.02384043       1.7925
  0.02384095       1.7948
  0.02384261       1.7894
  0.02384162       1.7926
  0.02384194       1.7916
  0.02384158       1.7928
  0.02384154       1.7929
  0.02384133       1.7936
  0.02384109       1.7944
  0.02384121       1.7940
