# Supplementary material for: Size effects on the mechanical behavior and the compressive failure strength of concrete: an extensive dataset
Source: Data Brief. 2020 Nov 2;33:106477. doi: 10.1016/j.dib.2020.106477 (PMC7674298; doi:10.1016/j.dib.2020.106477)
Supplement: Supplementary file 1 [file mmc1.zip › Stress_Strain_Data_DIB/C-40x80-mm/C4-B1-30.txt]

      Strain  Stress(MPa)
  0.00000000       0.0000
  0.00003502       0.2828
  0.00003483       0.2812
  0.00003459       0.2793
  0.00003487       0.2816
  0.00003509       0.2834
  0.00003499       0.2826
  0.00003526       0.2847
  0.00003532       0.2852
  0.00003524       0.2846
  0.00003410       0.2754
  0.00003441       0.2779
  0.00003510       0.2834
  0.00003499       0.2826
  0.00003546       0.2863
  0.00003508       0.2833
  0.00003558       0.2873
  0.00003495       0.2822
  0.00003586       0.2896
  0.00003452       0.2788
  0.00003567       0.2880
  0.00003414       0.2757
  0.00003536       0.2856
  0.00003472       0.2803
  0.00003560       0.2875
  0.00003551       0.2867
  0.00003491       0.2819
  0.00003524       0.2846
  0.00003371       0.2722
  0.00003568       0.2881
  0.00003432       0.2772
  0.00003476       0.2807
  0.00003544       0.2862
  0.00003428       0.2769
  0.00003582       0.2893
  0.00003504       0.2830
  0.00003616       0.2920
  0.00003556       0.2872
  0.00003515       0.2839
  0.00003576       0.2888
  0.00003551       0.2867
  0.00003477       0.2808
  0.00003468       0.2801
  0.00003559       0.2874
  0.00003511       0.2835
  0.00003468       0.2800
  0.00003469       0.2802
  0.00003567       0.2881
  0.00003634       0.2934
  0.00003551       0.2868
  0.00003542       0.2860
  0.00003575       0.2887
  0.00003610       0.2916
  0.00003517       0.2840
  0.00003553       0.2869
  0.00003526       0.2847
  0.00003539       0.2858
  0.00003603       0.2910
  0.00003565       0.2879
  0.00003579       0.2890
  0.00003532       0.2852
  0.00003511       0.2835
  0.00003544       0.2862
  0.00003561       0.2876
  0.00003546       0.2863
  0.00003586       0.2896
  0.00003574       0.2886
  0.00003599       0.2907
  0.00003519       0.2842
  0.00003509       0.2834
  0.00003527       0.2848
  0.00003488       0.2817
  0.00003535       0.2854
  0.00003480       0.2811
  0.00003447       0.2783
  0.00003518       0.2841
  0.00003465       0.2798
  0.00003564       0.2878
  0.00003480       0.2810
  0.00003479       0.2809
  0.00003537       0.2856
  0.00003578       0.2890
  0.00003610       0.2915
  0.00003465       0.2798
  0.00003592       0.2901
  0.00003483       0.2812
  0.00003475       0.2806
  0.00003470       0.2802
  0.00003517       0.2840
  0.00003501       0.2827
  0.00003495       0.2823
  0.00003551       0.2867
  0.00003541       0.2860
  0.00003530       0.2851
  0.00003515       0.2838
  0.00003555       0.2871
  0.00003484       0.2814
  0.00003482       0.2812
  0.00003603       0.2910
  0.00003630       0.2932
  0.00003582       0.2893
  0.00003560       0.2875
  0.00003578       0.2890
  0.00003540       0.2859
  0.00003589       0.2898
  0.00003639       0.2939
  0.00003613       0.2918
  0.00003596       0.2904
  0.00003580       0.2891
  0.00003620       0.2923
  0.00003639       0.2939
  0.00003652       0.2949
  0.00003656       0.2952
  0.00003689       0.2979
  0.00003721       0.3005
  0.00003692       0.2981
  0.00003741       0.3021
  0.00003737       0.3018
  0.00003705       0.2992
  0.00003809       0.3076
  0.00003868       0.3124
  0.00003819       0.3084
  0.00003902       0.3151
  0.00003844       0.3105
  0.00003842       0.3103
  0.00003820       0.3085
  0.00003910       0.3157
  0.00003908       0.3156
  0.00003829       0.3092
  0.00003919       0.3164
  0.00003909       0.3157
  0.00003998       0.3228
  0.00004001       0.3231
  0.00003991       0.3223
  0.00004025       0.3250
  0.00004011       0.3239
  0.00004043       0.3265
  0.00004060       0.3279
  0.00004053       0.3273
  0.00004099       0.3310
  0.00004106       0.3316
  0.00004063       0.3281
  0.00004130       0.3335
  0.00004190       0.3384
  0.00004273       0.3451
  0.00004265       0.3444
  0.00004291       0.3466
  0.00004308       0.3479
  0.00004296       0.3469
  0.00004355       0.3517
  0.00004299       0.3471
  0.00004393       0.3547
  0.00004394       0.3549
  0.00004444       0.3589
  0.00004436       0.3582
  0.00004498       0.3633
  0.00004555       0.3678
  0.00004516       0.3647
  0.00004596       0.3712
  0.00004615       0.3727
  0.00004570       0.3691
  0.00004625       0.3735
  0.00004707       0.3801
  0.00004703       0.3798
  0.00004734       0.3823
  0.00004785       0.3864
  0.00004777       0.3858
  0.00004823       0.3895
  0.00004811       0.3885
  0.00004829       0.3900
  0.00004837       0.3906
  0.00004857       0.3923
  0.00004940       0.3990
  0.00004873       0.3935
  0.00004952       0.3999
  0.00004986       0.4026
  0.00005029       0.4061
  0.00005042       0.4072
  0.00005060       0.4086
  0.00005106       0.4123
  0.00005096       0.4115
  0.00005127       0.4141
  0.00005209       0.4207
  0.00005146       0.4155
  0.00005205       0.4203
  0.00005201       0.4200
  0.00005269       0.4255
  0.00005290       0.4272
  0.00005356       0.4326
  0.00005331       0.4305
  0.00005415       0.4373
  0.00005375       0.4340
  0.00005476       0.4422
  0.00005522       0.4460
  0.00005538       0.4472
  0.00005597       0.4520
  0.00005514       0.4453
  0.00005596       0.4519
  0.00005615       0.4534
  0.00005610       0.4531
  0.00005672       0.4581
  0.00005704       0.4606
  0.00005721       0.4620
  0.00005737       0.4633
  0.00005753       0.4646
  0.00005838       0.4715
  0.00005844       0.4719
  0.00005860       0.4732
  0.00005835       0.4712
  0.00005886       0.4754
  0.00005947       0.4803
  0.00005870       0.4740
  0.00005972       0.4823
  0.00005945       0.4801
  0.00006020       0.4861
  0.00006070       0.4902
  0.00006027       0.4867
  0.00006046       0.4883
  0.00006132       0.4952
  0.00006080       0.4910
  0.00006147       0.4964
  0.00006171       0.4983
  0.00006225       0.5027
  0.00006268       0.5062
  0.00006264       0.5059
  0.00006311       0.5097
  0.00006311       0.5097
  0.00006393       0.5162
  0.00006401       0.5169
  0.00006408       0.5175
  0.00006409       0.5176
  0.00006500       0.5249
  0.00006553       0.5292
  0.00006557       0.5295
  0.00006555       0.5293
  0.00006611       0.5339
  0.00006623       0.5349
  0.00006725       0.5431
  0.00006729       0.5434
  0.00006838       0.5522
  0.00006828       0.5514
  0.00006883       0.5559
  0.00006924       0.5592
  0.00006938       0.5603
  0.00007035       0.5681
  0.00007078       0.5716
  0.00007106       0.5739
  0.00007121       0.5751
  0.00007212       0.5824
  0.00007164       0.5785
  0.00007240       0.5846
  0.00007277       0.5877
  0.00007324       0.5915
  0.00007398       0.5974
  0.00007445       0.6013
  0.00007442       0.6010
  0.00007532       0.6083
  0.00007489       0.6047
  0.00007539       0.6088
  0.00007541       0.6090
  0.00007596       0.6135
  0.00007644       0.6173
  0.00007665       0.6190
  0.00007707       0.6224
  0.00007746       0.6256
  0.00007798       0.6298
  0.00007852       0.6341
  0.00007930       0.6404
  0.00007956       0.6425
  0.00007989       0.6452
  0.00008075       0.6521
  0.00008111       0.6550
  0.00008173       0.6600
  0.00008269       0.6677
  0.00008288       0.6693
  0.00008358       0.6750
  0.00008372       0.6761
  0.00008451       0.6824
  0.00008474       0.6843
  0.00008603       0.6947
  0.00008637       0.6975
  0.00008750       0.7066
  0.00008757       0.7072
  0.00008848       0.7145
  0.00008953       0.7230
  0.00009001       0.7269
  0.00009090       0.7341
  0.00009147       0.7387
  0.00009195       0.7425
  0.00009211       0.7438
  0.00009353       0.7553
  0.00009377       0.7573
  0.00009452       0.7633
  0.00009519       0.7687
  0.00009622       0.7770
  0.00009682       0.7819
  0.00009763       0.7884
  0.00009858       0.7961
  0.00009853       0.7957
  0.00009899       0.7994
  0.00010014       0.8087
  0.00010091       0.8149
  0.00010214       0.8248
  0.00010296       0.8315
  0.00010330       0.8342
  0.00010351       0.8359
  0.00010487       0.8469
  0.00010524       0.8499
  0.00010670       0.8617
  0.00010723       0.8659
  0.00010749       0.8680
  0.00010746       0.8678
  0.00010896       0.8799
  0.00010945       0.8839
  0.00011021       0.8900
  0.00011103       0.8967
  0.00011178       0.9027
  0.00011340       0.9157
  0.00011426       0.9227
  0.00011493       0.9281
  0.00011539       0.9319
  0.00011619       0.9383
  0.00011728       0.9471
  0.00011772       0.9507
  0.00011895       0.9606
  0.00012007       0.9696
  0.00012082       0.9757
  0.00012175       0.9832
  0.00012195       0.9848
  0.00012250       0.9893
  0.00012400       1.0014
  0.00012430       1.0038
  0.00012524       1.0114
  0.00012603       1.0177
  0.00012678       1.0239
  0.00012784       1.0324
  0.00012858       1.0384
  0.00012962       1.0467
  0.00013055       1.0543
  0.00013135       1.0607
  0.00013235       1.0688
  0.00013292       1.0734
  0.00013469       1.0877
  0.00013458       1.0868
  0.00013566       1.0955
  0.00013717       1.1077
  0.00013734       1.1091
  0.00013830       1.1169
  0.00014206       1.1472
  0.00014268       1.1522
  0.00014450       1.1669
  0.00014423       1.1648
  0.00014537       1.1739
  0.00014693       1.1866
  0.00014749       1.1911
  0.00014856       1.1997
  0.00014956       1.2078
  0.00015003       1.2116
  0.00015069       1.2169
  0.00015194       1.2270
  0.00015308       1.2362
  0.00015377       1.2418
  0.00015385       1.2425
  0.00015520       1.2533
  0.00015632       1.2624
  0.00015760       1.2727
  0.00015791       1.2752
  0.00015848       1.2798
  0.00015955       1.2885
  0.00016050       1.2961
  0.00016106       1.3007
  0.00016302       1.3165
  0.00016352       1.3205
  0.00016446       1.3281
  0.00016561       1.3374
  0.00016682       1.3472
  0.00016683       1.3472
  0.00016773       1.3545
  0.00016826       1.3588
  0.00016916       1.3660
  0.00017024       1.3748
  0.00017107       1.3815
  0.00017282       1.3956
  0.00017364       1.4022
  0.00017393       1.4046
  0.00017544       1.4168
  0.00017653       1.4256
  0.00017729       1.4317
  0.00017883       1.4441
  0.00017875       1.4435
  0.00017969       1.4511
  0.00018112       1.4627
  0.00018162       1.4667
  0.00018231       1.4722
  0.00018350       1.4819
  0.00018441       1.4892
  0.00018528       1.4963
  0.00018611       1.5030
  0.00018751       1.5143
  0.00018869       1.5238
  0.00018952       1.5305
  0.00019038       1.5374
  0.00019117       1.5438
  0.00019205       1.5509
  0.00019335       1.5614
  0.00019406       1.5672
  0.00019494       1.5743
  0.00019545       1.5784
  0.00019636       1.5858
  0.00019763       1.5959
  0.00019847       1.6028
  0.00020027       1.6173
  0.00020072       1.6210
  0.00020141       1.6265
  0.00020285       1.6382
  0.00020356       1.6438
  0.00020542       1.6589
  0.00020602       1.6638
  0.00020729       1.6740
  0.00020788       1.6787
  0.00020915       1.6890
  0.00021036       1.6988
  0.00021144       1.7075
  0.00021267       1.7174
  0.00021401       1.7283
  0.00021417       1.7296
  0.00021514       1.7374
  0.00021602       1.7445
  0.00021667       1.7498
  0.00021791       1.7598
  0.00021871       1.7662
  0.00022055       1.7811
  0.00022170       1.7904
  0.00022195       1.7924
  0.00022359       1.8056
  0.00022423       1.8108
  0.00022545       1.8206
  0.00022645       1.8287
  0.00022783       1.8398
  0.00022842       1.8446
  0.00022955       1.8537
  0.00023041       1.8607
  0.00023106       1.8659
  0.00023330       1.8840
  0.00023365       1.8869
  0.00023456       1.8942
  0.00023602       1.9060
  0.00023807       1.9225
  0.00023894       1.9296
  0.00024026       1.9403
  0.00024237       1.9573
  0.00024298       1.9622
  0.00024409       1.9711
  0.00024428       1.9727
  0.00024617       1.9880
  0.00024753       1.9989
  0.00024866       2.0081
  0.00025039       2.0221
  0.00025088       2.0260
  0.00025318       2.0446
  0.00025343       2.0466
  0.00025490       2.0585
  0.00025576       2.0654
  0.00025753       2.0797
  0.00025866       2.0889
  0.00025924       2.0935
  0.00026009       2.1004
  0.00026195       2.1154
  0.00026326       2.1260
  0.00026398       2.1318
  0.00026598       2.1479
  0.00026716       2.1575
  0.00026831       2.1667
  0.00026993       2.1798
  0.00027136       2.1914
  0.00027244       2.2001
  0.00027346       2.2083
  0.00027487       2.2197
  0.00027635       2.2317
  0.00027745       2.2406
  0.00027853       2.2493
  0.00027937       2.2561
  0.00028116       2.2705
  0.00028195       2.2769
  0.00028332       2.2879
  0.00028477       2.2997
  0.00028664       2.3148
  0.00028714       2.3188
  0.00028810       2.3266
  0.00028951       2.3380
  0.00029131       2.3525
  0.00029194       2.3576
  0.00029413       2.3753
  0.00029495       2.3819
  0.00029662       2.3953
  0.00029788       2.4056
  0.00029940       2.4178
  0.00030091       2.4300
  0.00030140       2.4340
  0.00030304       2.4472
  0.00030453       2.4593
  0.00030503       2.4633
  0.00030619       2.4727
  0.00030824       2.4892
  0.00030916       2.4966
  0.00031043       2.5069
  0.00031244       2.5231
  0.00031321       2.5294
  0.00031439       2.5388
  0.00031624       2.5538
  0.00031761       2.5649
  0.00031858       2.5727
  0.00032026       2.5863
  0.00032136       2.5952
  0.00032258       2.6050
  0.00032432       2.6190
  0.00032553       2.6288
  0.00032712       2.6417
  0.00032812       2.6498
  0.00033022       2.6667
  0.00033038       2.6680
  0.00033275       2.6871
  0.00033393       2.6967
  0.00033550       2.7094
  0.00033686       2.7203
  0.00033894       2.7371
  0.00033996       2.7454
  0.00034110       2.7546
  0.00034201       2.7619
  0.00034416       2.7793
  0.00034526       2.7882
  0.00034669       2.7997
  0.00034799       2.8103
  0.00034984       2.8251
  0.00035095       2.8341
  0.00035256       2.8471
  0.00035383       2.8574
  0.00035550       2.8709
  0.00035741       2.8863
  0.00035860       2.8959
  0.00036023       2.9091
  0.00036167       2.9207
  0.00036303       2.9317
  0.00036549       2.9516
  0.00036679       2.9621
  0.00036841       2.9752
  0.00036969       2.9855
  0.00037162       3.0010
  0.00037276       3.0102
  0.00037395       3.0198
  0.00037588       3.0354
  0.00037676       3.0425
  0.00037915       3.0619
  0.00038064       3.0739
  0.00038178       3.0831
  0.00038349       3.0969
  0.00038542       3.1125
  0.00038689       3.1243
  0.00038840       3.1365
  0.00039014       3.1506
  0.00039145       3.1612
  0.00039340       3.1769
  0.00039455       3.1862
  0.00039678       3.2042
  0.00039797       3.2138
  0.00039972       3.2279
  0.00040185       3.2452
  0.00040380       3.2609
  0.00040513       3.2716
  0.00040687       3.2857
  0.00040822       3.2966
  0.00041011       3.3119
  0.00041199       3.3270
  0.00041345       3.3389
  0.00041464       3.3485
  0.00041677       3.3656
  0.00041783       3.3742
  0.00041949       3.3876
  0.00042151       3.4039
  0.00042316       3.4173
  0.00042553       3.4364
  0.00042686       3.4471
  0.00042859       3.4611
  0.00043487       3.5118
  0.00043672       3.5267
  0.00043857       3.5417
  0.00044105       3.5618
  0.00044301       3.5775
  0.00044408       3.5862
  0.00044642       3.6051
  0.00044777       3.6160
  0.00044885       3.6247
  0.00045063       3.6391
  0.00045254       3.6545
  0.00045405       3.6667
  0.00045630       3.6849
  0.00045755       3.6950
  0.00045922       3.7085
  0.00046135       3.7256
  0.00046319       3.7405
  0.00046514       3.7563
  0.00046714       3.7724
  0.00046810       3.7802
  0.00046981       3.7940
  0.00047217       3.8130
  0.00047390       3.8270
  0.00047570       3.8415
  0.00047680       3.8504
  0.00047846       3.8639
  0.00048005       3.8767
  0.00048189       3.8916
  0.00048405       3.9090
  0.00048543       3.9201
  0.00048772       3.9386
  0.00048992       3.9564
  0.00049143       3.9685
  0.00049317       3.9827
  0.00049426       3.9914
  0.00049619       4.0070
  0.00049869       4.0272
  0.00049940       4.0329
  0.00050173       4.0518
  0.00050352       4.0662
  0.00050518       4.0796
  0.00050724       4.0963
  0.00050928       4.1127
  0.00051035       4.1213
  0.00051250       4.1387
  0.00051368       4.1483
  0.00051573       4.1649
  0.00051731       4.1776
  0.00051913       4.1922
  0.00052143       4.2108
  0.00052301       4.2236
  0.00052486       4.2385
  0.00052590       4.2469
  0.00052721       4.2576
  0.00052930       4.2744
  0.00053133       4.2908
  0.00053259       4.3009
  0.00053456       4.3169
  0.00053677       4.3347
  0.00053787       4.3436
  0.00053962       4.3577
  0.00054084       4.3676
  0.00054342       4.3884
  0.00054428       4.3954
  0.00054686       4.4162
  0.00054821       4.4271
  0.00055002       4.4417
  0.00055156       4.4542
  0.00055341       4.4691
  0.00055561       4.4869
  0.00055634       4.4927
  0.00055821       4.5079
  0.00056003       4.5226
  0.00056184       4.5372
  0.00056248       4.5424
  0.00056465       4.5598
  0.00056646       4.5745
  0.00056786       4.5858
  0.00056990       4.6023
  0.00057181       4.6177
  0.00057360       4.6322
  0.00057573       4.6493
  0.00057710       4.6604
  0.00057975       4.6818
  0.00058084       4.6906
  0.00058228       4.7023
  0.00058441       4.7195
  0.00058638       4.7354
  0.00058799       4.7483
  0.00059014       4.7658
  0.00059182       4.7793
  0.00059319       4.7903
  0.00059532       4.8076
  0.00059726       4.8232
  0.00059883       4.8359
  0.00060090       4.8526
  0.00060251       4.8656
  0.00060487       4.8847
  0.00060678       4.9001
  0.00060836       4.9129
  0.00061089       4.9333
  0.00061246       4.9459
  0.00061392       4.9577
  0.00061606       4.9751
  0.00061781       4.9892
  0.00061914       4.9999
  0.00062100       5.0149
  0.00062288       5.0301
  0.00062453       5.0434
  0.00062646       5.0590
  0.00062814       5.0726
  0.00063001       5.0877
  0.00063197       5.1036
  0.00063389       5.1190
  0.00063536       5.1309
  0.00063744       5.1477
  0.00063913       5.1613
  0.00064048       5.1723
  0.00064219       5.1861
  0.00064422       5.2025
  0.00064547       5.2126
  0.00064796       5.2326
  0.00064990       5.2484
  0.00065171       5.2629
  0.00065315       5.2745
  0.00065528       5.2917
  0.00065671       5.3033
  0.00065881       5.3203
  0.00066063       5.3349
  0.00066199       5.3460
  0.00066437       5.3652
  0.00066613       5.3794
  0.00066822       5.3962
  0.00067051       5.4148
  0.00067202       5.4269
  0.00067409       5.4437
  0.00067623       5.4610
  0.00067848       5.4791
  0.00068046       5.4951
  0.00068250       5.5116
  0.00068505       5.5322
  0.00068625       5.5419
  0.00068830       5.5584
  0.00069002       5.5723
  0.00069273       5.5942
  0.00069411       5.6054
  0.00069673       5.6265
  0.00069877       5.6430
  0.00070072       5.6587
  0.00070252       5.6733
  0.00070514       5.6944
  0.00070739       5.7126
  0.00070900       5.7256
  0.00071058       5.7384
  0.00071299       5.7578
  0.00071494       5.7736
  0.00071685       5.7890
  0.00071862       5.8033
  0.00072151       5.8266
  0.00072926       5.8892
  0.00073215       5.9125
  0.00073346       5.9231
  0.00073612       5.9446
  0.00073817       5.9612
  0.00073975       5.9739
  0.00074202       5.9923
  0.00074454       6.0126
  0.00074596       6.0241
  0.00074882       6.0472
  0.00075051       6.0608
  0.00075273       6.0787
  0.00075486       6.0959
  0.00075697       6.1130
  0.00075902       6.1295
  0.00076149       6.1495
  0.00076380       6.1681
  0.00076591       6.1851
  0.00076820       6.2036
  0.00076995       6.2178
  0.00077241       6.2377
  0.00077446       6.2543
  0.00077679       6.2730
  0.00077909       6.2916
  0.00078088       6.3061
  0.00078372       6.3290
  0.00078563       6.3444
  0.00078839       6.3667
  0.00079065       6.3850
  0.00079268       6.4014
  0.00079397       6.4118
  0.00079655       6.4326
  0.00079869       6.4499
  0.00080119       6.4701
  0.00080343       6.4882
  0.00080545       6.5045
  0.00080739       6.5202
  0.00081012       6.5422
  0.00081260       6.5622
  0.00081480       6.5800
  0.00081657       6.5943
  0.00081887       6.6129
  0.00082113       6.6311
  0.00082322       6.6480
  0.00082552       6.6665
  0.00082762       6.6835
  0.00083003       6.7030
  0.00083222       6.7207
  0.00083399       6.7350
  0.00083668       6.7567
  0.00083925       6.7774
  0.00084186       6.7985
  0.00084445       6.8194
  0.00084570       6.8295
  0.00084833       6.8508
  0.00085046       6.8680
  0.00085295       6.8881
  0.00085556       6.9091
  0.00085747       6.9246
  0.00085985       6.9438
  0.00086198       6.9610
  0.00086403       6.9776
  0.00086665       6.9987
  0.00086835       7.0125
  0.00087118       7.0353
  0.00087345       7.0537
  0.00087658       7.0789
  0.00087868       7.0958
  0.00088142       7.1180
  0.00088356       7.1353
  0.00088574       7.1529
  0.00088867       7.1765
  0.00089737       7.2468
  0.00090023       7.2699
  0.00090251       7.2883
  0.00090446       7.3040
  0.00090676       7.3226
  0.00090976       7.3468
  0.00091159       7.3616
  0.00091405       7.3815
  0.00091683       7.4039
  0.00091862       7.4184
  0.00092085       7.4364
  0.00092399       7.4617
  0.00092613       7.4791
  0.00092872       7.5000
  0.00093109       7.5191
  0.00093329       7.5368
  0.00093529       7.5530
  0.00093801       7.5749
  0.00094045       7.5947
  0.00094294       7.6148
  0.00094553       7.6357
  0.00094805       7.6560
  0.00095020       7.6734
  0.00095242       7.6914
  0.00095560       7.7170
  0.00095780       7.7348
  0.00096001       7.7527
  0.00096286       7.7757
  0.00096524       7.7949
  0.00096763       7.8142
  0.00097027       7.8355
  0.00097337       7.8605
  0.00097525       7.8757
  0.00097818       7.8994
  0.00098066       7.9194
  0.00098263       7.9353
  0.00098542       7.9578
  0.00098756       7.9752
  0.00099069       8.0004
  0.00099264       8.0162
  0.00099518       8.0367
  0.00099757       8.0559
  0.00100063       8.0807
  0.00100315       8.1010
  0.00100561       8.1208
  0.00100824       8.1421
  0.00101116       8.1657
  0.00101342       8.1840
  0.00101633       8.2074
  0.00101883       8.2277
  0.00102110       8.2460
  0.00102328       8.2636
  0.00102575       8.2835
  0.00102836       8.3046
  0.00103108       8.3266
  0.00103335       8.3449
  0.00103629       8.3687
  0.00103915       8.3917
  0.00104365       8.4109
  0.00104668       8.4331
  0.00105109       8.4534
  0.00105420       8.4747
  0.00105721       8.4971
  0.00106156       8.5181
  0.00106500       8.5354
  0.00106792       8.5589
  0.00107235       8.5790
  0.00107531       8.6020
  0.00107874       8.6194
  0.00108179       8.6414
  0.00108471       8.6649
  0.00108881       8.6889
  0.00109214       8.7075
  0.00109483       8.7338
  0.00109866       8.7464
  0.00110192       8.7658
  0.00110522       8.7847
  0.00110824       8.8072
  0.00111097       8.8329
  0.00111426       8.8520
  0.00111753       8.8713
  0.00112185       8.8927
  0.00112500       8.9135
  0.00112785       8.9378
  0.00113134       8.9545
  0.00113447       8.9756
  0.00113865       8.9985
  0.00114184       9.0188
  0.00114472       9.0428
  0.00114804       9.0616
  0.00115226       9.0841
  0.00115566       9.1019
  0.00115859       9.1253
  0.00116286       9.1472
  0.00116545       9.1747
  0.00116878       9.1934
  0.00117210       9.2120
  0.00117514       9.2342
  0.00117931       9.2573
  0.00118228       9.2803
  0.00118552       9.3000
  0.00118825       9.3258
  0.00119141       9.3464
  0.00119426       9.3708
  0.00119712       9.3951
  0.00120008       9.4180
  0.00120232       9.4351
  0.00120489       9.4628
  0.00120809       9.4831
  0.00121257       9.5025
  0.00121597       9.5202
  0.00121867       9.5464
  0.00122179       9.5675
  0.00122497       9.5879
  0.00122795       9.6108
  0.00123112       9.6312
  0.00123374       9.6583
  0.00123691       9.6789
  0.00123996       9.7008
  0.00124289       9.7242
  0.00124566       9.7496
  0.00124851       9.7740
  0.00125162       9.7952
  0.00125437       9.8207
  0.00125789       9.8371
  0.00126093       9.8592
  0.00126362       9.8855
  0.00126671       9.9070
  0.00126921       9.9209
  0.00127189       9.9474
  0.00127461       9.9732
  0.00127781       9.9934
  0.00128062      10.0183
  0.00128240      10.0408
  0.00128767      10.0629
  0.00129121      10.0817
  0.00129416      10.1087
  0.00129623      10.1310
  0.00129920      10.1578
  0.00130261      10.1783
  0.00130566      10.2039
  0.00130914      10.2236
  0.00131223      10.2486
  0.00131547      10.2715
  0.00131894      10.2913
  0.00132207      10.3158
  0.00132682      10.3347
  0.00132985      10.3607
  0.00133304      10.3842
  0.00133616      10.4089
  0.00133950      10.4304
  0.00134274      10.4535
  0.00134471      10.4771
  0.00134812      10.4977
  0.00135132      10.5212
  0.00135446      10.5456
  0.00135780      10.5671
  0.00136113      10.5888
  0.00136296      10.6145
  0.00136590      10.6417
  0.00136914      10.6646
  0.00137273      10.6827
  0.00137579      10.7081
  0.00137766      10.7332
  0.00138100      10.7547
  0.00138407      10.7801
  0.00138726      10.8038
  0.00138901      10.8306
  0.00139246      10.8505
  0.00139539      10.8779
  0.00139836      10.9046
  0.00140022      10.9298
  0.00140374      10.9489
  0.00140697      10.9719
  0.00141015      10.9958
  0.00141192      11.0222
  0.00141524      11.0441
  0.00141824      11.0704
  0.00142006      11.0962
  0.00142319      11.1207
  0.00142656      11.1418
  0.00142995      11.1626
  0.00143173      11.1889
  0.00143463      11.2167
  0.00143805      11.2372
  0.00143967      11.2658
  0.00144295      11.2882
  0.00144597      11.3141
  0.00144834      11.3322
  0.00145084      11.3656
  0.00145404      11.3890
  0.00145612      11.4112
  0.00145905      11.4385
  0.00146122      11.4594
  0.00146397      11.4892
  0.00146587      11.5139
  0.00146904      11.5379
  0.00147247      11.5581
  0.00147403      11.5875
  0.00147605      11.6105
  0.00147934      11.6328
  0.00148107      11.6598
  0.00148432      11.6826
  0.00148584      11.7126
  0.00149082      11.7331
  0.00149279      11.7602
  0.00149622      11.7835
  0.00149830      11.8089
  0.00150127      11.8395
  0.00150337      11.8645
  0.00150676      11.8884
  0.00151002      11.9145
  0.00151218      11.9385
  0.00151538      11.9654
  0.00151845      11.9946
  0.00152069      12.0173
  0.00152403      12.0420
  0.00152629      12.0645
  0.00152955      12.0905
  0.00153256      12.1206
  0.00153665      12.1333
  0.00153853      12.1618
  0.00154123      12.1967
  0.00154433      12.2254
  0.00154651      12.2490
  0.00154982      12.2743
  0.00155171      12.3026
  0.00155530      12.3233
  0.00155735      12.3493
  0.00156084      12.3715
  0.00156280      12.3989
  0.00156616      12.4232
  0.00156860      12.4428
  0.00157063      12.4689
  0.00157367      12.4984
  0.00157570      12.5246
  0.00157786      12.5488
  0.00158105      12.5758
  0.00158312      12.6014
  0.00158650      12.6254
  0.00158878      12.6476
  0.00159110      12.6691
  0.00159352      12.7086
  0.00159592      12.7287
  0.00159896      12.7583
  0.00160141      12.7777
  0.00160453      12.8060
  0.00160685      12.8274
  0.00160958      12.8621
  0.00161179      12.8853
  0.00161404      12.9078
  0.00161735      12.9331
  0.00161928      12.9609
  0.00162276      12.9833
  0.00162468      13.0113
  0.00162796      13.0370
  0.00162970      13.0678
  0.00163208      13.0882
  0.00163495      13.1205
  0.00163704      13.1458
  0.00164002      13.1762
  0.00164222      13.1996
  0.00164430      13.2250
  0.00164737      13.2541
  0.00164991      13.2721
  0.00165150      13.3052
  0.00165473      13.3318
  0.00165684      13.3567
  0.00165862      13.3868
  0.00166040      13.4080
  0.00166347      13.4400
  0.00166622      13.4561
  0.00166791      13.4910
  0.00167006      13.5177
  0.00167228      13.5431
  0.00167554      13.5719
  0.00167798      13.5933
  0.00168037      13.6158
  0.00168212      13.6496
  0.00168583      13.6702
  0.00168760      13.7038
  0.00169000      13.7259
  0.00169355      13.7494
  0.00169534      13.7826
  0.00169781      13.8035
  0.00170103      13.8330
  0.00170324      13.8585
  0.00170532      13.8865
  0.00170857      13.9153
  0.00171078      13.9409
  0.00171295      13.9674
  0.00171637      13.9930
  0.00171843      14.0215
  0.00172093      14.0419
  0.00172425      14.0694
  0.00172625      14.0988
  0.00172969      14.1242
  0.00173158      14.1557
  0.00173393      14.1788
  0.00173612      14.2047
  0.00173959      14.2296
  0.00174167      14.2575
  0.00174334      14.2929
  0.00174575      14.3148
  0.00174881      14.3471
  0.00175093      14.3743
  0.00175336      14.3961
  0.00175544      14.4239
  0.00175757      14.4511
  0.00175977      14.4768
  0.00176297      14.5065
  0.00176506      14.5344
  0.00176717      14.5617
  0.00176937      14.5875
  0.00177161      14.6128
  0.00177360      14.6422
  0.00177710      14.6666
  0.00177936      14.6914
  0.00178131      14.7216
  0.00178327      14.7516
  0.00178664      14.7783
  0.00178885      14.8040
  0.00179097      14.8313
  0.00179288      14.8622
  0.00179625      14.8889
  0.00179809      14.9210
  0.00180027      14.9471
  0.00180382      14.9707
  0.00180574      15.0016
  0.00180829      15.0210
  0.00181014      15.0532
  0.00181309      15.0789
  0.00181543      15.1029
  0.00181757      15.1308
  0.00181920      15.1678
  0.00182281      15.1909
  0.00182532      15.2119
  0.00182728      15.2428
  0.00182915      15.2755
  0.00183271      15.2995
  0.00183492      15.3260
  0.00183668      15.3607
  0.00183879      15.3889
  0.00184109      15.4136
  0.00184310      15.4438
  0.00184530      15.4704
  0.00184850      15.5010
  0.00185070      15.5277
  0.00185282      15.5558
  0.00185515      15.5800
  0.00185717      15.6100
  0.00185948      15.6345
  0.00186147      15.6649
  0.00186344      15.6958
  0.00186580      15.7195
  0.00186769      15.7518
  0.00186976      15.7809
  0.00187322      15.8066
  0.00187500      15.8411
  0.00187721      15.8674
  0.00187936      15.8950
  0.00188161      15.9207
  0.00188335      15.9558
  0.00188575      15.9787
  0.00188870      16.0138
  0.00189122      16.0347
  0.00189332      16.0632
  0.00189519      16.0958
  0.00189737      16.1228
  0.00190084      16.1484
  0.00190276      16.1802
  0.00190471      16.2114
  0.00190675      16.2410
  0.00190923      16.2625
  0.00191103      16.2965
  0.00191316      16.3242
  0.00191562      16.3462
  0.00191724      16.3834
  0.00192156      16.4381
  0.00192471      16.4697
  0.00192726      16.4899
  0.00192903      16.5244
  0.00193149      16.5463
  0.00193861      16.6612
  0.00194183      16.6914
  0.00194392      16.7200
  0.00194529      16.7496
  0.00194763      16.7747
  0.00194972      16.8045
  0.00195274      16.8399
  0.00195501      16.8662
  0.00195689      16.8999
  0.00195961      16.9178
  0.00196159      16.9496
  0.00196370      16.9790
  0.00196578      17.0090
  0.00196793      17.0376
  0.00197009      17.0661
  0.00197197      17.1000
  0.00197431      17.1251
  0.00197754      17.1564
  0.00197974      17.1839
  0.00198179      17.2145
  0.00198526      17.2412
  0.00198732      17.2717
  0.00198978      17.2944
  0.00199187      17.3243
  0.00199379      17.3572
  0.00199715      17.3862
  0.00199903      17.4199
  0.00200104      17.4512
  0.00200303      17.4829
  0.00200641      17.5114
  0.00200838      17.5434
  0.00201046      17.5734
  0.00201277      17.5990
  0.00201459      17.6340
  0.00201836      17.6549
  0.00202047      17.6843
  0.00202267      17.7122
  0.00202497      17.7380
  0.00202674      17.7737
  0.00203003      17.8039
  0.00203225      17.8313
  0.00203439      17.8602
  0.00203627      17.8938
  0.00203872      17.9169
  0.00204059      17.9508
  0.00204291      17.9763
  0.00204518      18.0026
  0.00204711      18.0353
  0.00204912      18.0667
  0.00205231      18.0988
  0.00205450      18.1266
  0.00205646      18.1591
  0.00205849      18.1898
  0.00206090      18.2136
  0.00206268      18.2493
  0.00206485      18.2776
  0.00206823      18.3061
  0.00207038      18.3347
  0.00207226      18.3685
  0.00207433      18.3986
  0.00208330      18.5153
  0.00208561      18.5426
  0.00208791      18.5699
  0.00208994      18.6027
  0.00209199      18.6352
  0.00209540      18.6648
  0.00209730      18.7002
  0.00209973      18.7249
  0.00210228      18.7473
  0.00210383      18.7898
  0.00210624      18.8150
  0.00210815      18.8500
  0.00211016      18.8834
  0.00211243      18.9112
  0.00211457      18.9420
  0.00211692      18.9683
  0.00211893      19.0015
  0.00212098      19.0338
  0.00212313      19.0643
  0.00212543      19.0916
  0.00212758      19.1221
  0.00212966      19.1539
  0.00213134      19.1938
  0.00213389      19.2160
  0.00213598      19.2476
  0.00213821      19.2765
  0.00214051      19.3038
  0.00214240      19.3393
  0.00214487      19.3634
  0.00214669      19.4003
  0.00214891      19.4293
  0.00215083      19.4644
  0.00215322      19.4900
  0.00215517      19.5243
  0.00215768      19.5474
  0.00215967      19.5811
  0.00216159      19.6162
  0.00216376      19.6462
  0.00216585      19.6777
  0.00216797      19.7087
  0.00217147      19.7365
  0.00217370      19.7653
  0.00217578      19.7972
  0.00217763      19.8335
  0.00217982      19.8632
  0.00218233      19.8863
  0.00218430      19.9203
  0.00218646      19.9506
  0.00218868      19.9794
  0.00219070      20.0124
  0.00219280      20.0438
  0.00219493      20.0747
  0.00219755      20.1081
  0.00219947      20.1436
  0.00220170      20.1725
  0.00220399      20.2006
  0.00220603      20.2335
  0.00220824      20.2630
  0.00221028      20.2961
  0.00221246      20.3262
  0.00221460      20.3572
  0.00221678      20.3873
  0.00221875      20.4217
  0.00222093      20.4519
  0.00222313      20.4816
  0.00222519      20.5143
  0.00222604      20.5467
  0.00222805      20.5803
  0.00223049      20.6052
  0.00223256      20.6375
  0.00223427      20.6772
  0.00223655      20.7053
  0.00223867      20.7367
  0.00224216      20.7650
  0.00224415      20.7991
  0.00224629      20.8300
  0.00224847      20.8603
  0.00225061      20.8911
  0.00225256      20.9260
  0.00225501      20.9506
  0.00225702      20.9842
  0.00225920      21.0144
  0.00226122      21.0477
  0.00226331      21.0797
  0.00226543      21.1111
  0.00226762      21.1411
  0.00226977      21.1718
  0.00227173      21.2065
  0.00227413      21.2322
  0.00227628      21.2629
  0.00227836      21.2951
  0.00228063      21.3233
  0.00228273      21.3553
  0.00228485      21.3866
  0.00228575      21.4180
  0.00228787      21.4494
  0.00228995      21.4815
  0.00229200      21.5144
  0.00229409      21.5463
  0.00229592      21.5837
  0.00229838      21.6080
  0.00230037      21.6421
  0.00230248      21.6737
  0.00230492      21.6985
  0.00230675      21.7358
  0.00230898      21.7737
  0.00231129      21.8036
  0.00231355      21.8342
  0.00231892      21.9311
  0.00232103      21.9654
  0.00232348      21.9921
  0.00232557      22.0266
  0.00232780      22.0582
  0.00233005      22.0893
  0.00233227      22.1211
  0.00233473      22.1475
  0.00233681      22.1824
  0.00233901      22.2145
  0.00234132      22.2443
  0.00234353      22.2763
  0.00234573      22.3085
  0.00234796      22.3401
  0.00235013      22.3728
  0.00235234      22.4049
  0.00235465      22.4347
  0.00235687      22.4663
  0.00235896      22.5010
  0.00236130      22.5301
  0.00236356      22.5611
  0.00236541      22.6009
  0.00236793      22.6262
  0.00237009      22.6592
  0.00237254      22.6858
  0.00237789      22.7831
  0.00238007      22.8158
  0.00238249      22.8432
  0.00238462      22.8769
  0.00238682      22.9090
  0.00238919      22.9375
  0.00239125      22.9728
  0.00239349      23.0042
  0.00239445      23.0368
  0.00239657      23.0707
  0.00239878      23.1026
  0.00240111      23.1321
  0.00240331      23.1643
  0.00240549      23.1968
  0.00240649      23.2287
  0.00240875      23.2596
  0.00241087      23.2934
  0.00241311      23.3249
  0.00241549      23.3531
  0.00241761      23.3869
  0.00241960      23.4240
  0.00242122      23.4515
  0.00242345      23.4820
  0.00242569      23.5126
  0.00242641      23.5494
  0.00242852      23.5825
  0.00243068      23.6146
  0.00243281      23.6474
  0.00243495      23.6800
  0.00243679      23.7189
  0.00243925      23.7446
  0.00244128      23.7795
  0.00244373      23.8055
  0.00244548      23.8465
  0.00244763      23.8786
  0.00244987      23.9091
  0.00245193      23.9433
  0.00245297      23.9733
  0.00245480      24.0126
  0.00245741      24.0351
  0.00245937      24.0714
  0.00246153      24.1035
  0.00246390      24.1312
  0.00246621      24.1601
  0.00246804      24.1994
  0.00247031      24.2291
  0.00247255      24.2595
  0.00247470      24.2918
  0.00248001      24.3870
  0.00248227      24.4171
  0.00248444      24.4490
  0.00248643      24.4846
  0.00248894      24.5093
  0.00249075      24.5490
  0.00249167      24.5815
  0.00249370      24.6163
  0.00249605      24.6446
  0.00249791      24.6829
  0.00250019      24.7126
  0.00250241      24.7435
  0.00250442      24.7787
  0.00250675      24.8072
  0.00250868      24.8444
  0.00251079      24.8775
  0.00251201      24.9037
  0.00251401      24.9391
  0.00251611      24.9725
  0.00251825      25.0050
  0.00252046      25.0361
  0.00252252      25.0705
  0.00252469      25.1024
  0.00252789      25.1368
  0.00253010      25.1686
  0.00253206      25.2057
  0.00253438      25.2350
  0.00253656      25.2674
  0.00253894      25.2953
  0.00254112      25.3278
  0.00254312      25.3641
  0.00254519      25.3988
  0.00254764      25.4252
  0.00254972      25.4597
  0.00255179      25.4946
  0.00255393      25.5279
  0.00255611      25.5603
  0.00255835      25.5912
  0.00256062      25.6215
  0.00256280      25.6540
  0.00256520      25.6816
  0.00257035      25.7824
  0.00257225      25.8209
  0.00257467      25.8481
  0.00257672      25.8833
  0.00257903      25.9127
  0.00258124      25.9445
  0.00258223      25.9760
  0.00258425      26.0119
  0.00258637      26.0457
  0.00258855      26.0780
  0.00259079      26.1092
  0.00259311      26.1384
  0.00259514      26.1740
  0.00259731      26.2067
  0.00259945      26.2399
  0.00260184      26.2677
  0.00260414      26.2973
  0.00260731      26.3614
  0.00261072      26.3937
  0.00261286      26.4267
  0.00261381      26.4593
  0.00261808      26.5261
  0.00262234      26.5930
  0.00262879      26.6921
  0.00263120      26.7194
  0.00263304      26.7593
  0.00263498      26.7879
  0.00264170      26.8842
  0.00264409      26.9131
  0.00264618      26.9485
  0.00264827      26.9841
  0.00265059      27.0142
  0.00265266      27.0502
  0.00265502      27.0797
  0.00265744      27.1076
  0.00265940      27.1462
  0.00266173      27.1762
  0.00266378      27.2127
  0.00266578      27.2501
  0.00266818      27.2785
  0.00267039      27.3114
  0.00267583      27.4091
  0.00267816      27.4392
  0.00268030      27.4735
  0.00268255      27.5055
  0.00268470      27.5396
  0.00268707      27.5687
  0.00268920      27.6032
  0.00269154      27.6332
  0.00269348      27.6720
  0.00269593      27.6995
  0.00269817      27.7314
  0.00270030      27.7660
  0.00270261      27.7966
  0.00270487      27.8283
  0.00270711      27.8604
  0.00270929      27.8938
  0.00271163      27.9236
  0.00271363      27.9611
  0.00271600      27.9904
  0.00271821      28.0230
  0.00272037      28.0570
  0.00272259      28.0897
  0.00272454      28.1282
  0.00272688      28.1581
  0.00272908      28.1910
  0.00273138      28.2219
  0.00273338      28.2594
  0.00273577      28.2881
  0.00273777      28.3257
  0.00274008      28.3562
  0.00274244      28.3855
  0.00274448      28.4221
  0.00274653      28.4585
  0.00274988      28.4942
  0.00275101      28.5251
  0.00275338      28.5555
  0.00275564      28.5885
  0.00275794      28.6206
  0.00276017      28.6542
  0.00276222      28.6922
  0.00276450      28.7247
  0.00276685      28.7556
  0.00276899      28.7915
  0.00277128      28.8237
  0.00277370      28.8531
  0.00277460      28.8893
  0.00277689      28.9216
  0.00277911      28.9555
  0.00278146      28.9866
  0.00278369      29.0203
  0.00278597      29.0529
  0.00278813      29.0882
  0.00279043      29.1203
  0.00279291      29.1480
  0.00279509      29.1830
  0.00279747      29.2131
  0.00279967      29.2475
  0.00280195      29.2801
  0.00280430      29.3110
  0.00280659      29.3434
  0.00280881      29.3772
  0.00281119      29.4073
  0.00281348      29.4396
  0.00281563      29.4754
  0.00281794      29.5073
  0.00282019      29.5404
  0.00282239      29.5749
  0.00282477      29.6051
  0.00282693      29.6404
  0.00282911      29.6753
  0.00283118      29.7129
  0.00283354      29.7434
  0.00283592      29.7736
  0.00283812      29.8081
  0.00284065      29.8348
  0.00284302      29.8651
  0.00284503      29.9041
  0.00284614      29.9355
  0.00284831      29.9707
  0.00285071      30.0002
  0.00285276      30.0383
  0.00285503      30.0711
  0.00285730      30.1038
  0.00285874      30.1361
  0.00286116      30.1663
  0.00286340      30.2007
  0.00286566      30.2345
  0.00286803      30.2660
  0.00287037      30.2978
  0.00287262      30.3320
  0.00287465      30.3716
  0.00287719      30.3987
  0.00287951      30.4311
  0.00288161      30.4690
  0.00288400      30.4997
  0.00288642      30.5299
  0.00288867      30.5641
  0.00289095      30.5974
  0.00289332      30.6286
  0.00289552      30.6641
  0.00289796      30.6937
  0.00290131      30.7308
  0.00290367      30.7621
  0.00290603      30.7937
  0.00290838      30.8254
  0.00291060      30.8604
  0.00291299      30.8911
  0.00291527      30.9245
  0.00291768      30.9548
  0.00292002      30.9867
  0.00292232      31.0197
  0.00292440      31.0580
  0.00292809      31.0869
  0.00293048      31.1178
  0.00293288      31.1482
  0.00293503      31.1849
  0.00293728      31.2189
  0.00293976      31.2475
  0.00294202      31.2814
  0.00294451      31.3099
  0.00294662      31.3474
  0.00294881      31.3830
  0.00295113      31.4156
  0.00295357      31.4451
  0.00295583      31.4791
  0.00295812      31.5121
  0.00296064      31.5399
  0.00296432      31.5688
  0.00296645      31.6060
  0.00296880      31.6377
  0.00297098      31.6736
  0.00297341      31.7034
  0.00297695      31.7357
  0.00297893      31.7765
  0.00298153      31.8023
  0.00298502      31.8293
  0.00298839      31.8664
  0.00299075      31.8985
  0.00299329      31.9261
  0.00299669      31.9626
  0.00299902      31.9952
  0.00300138      32.0272
  0.00300388      32.0559
  0.00300746      32.0879
  0.00300980      32.1203
  0.00301195      32.1575
  0.00301564      32.1870
  0.00301820      32.2141
  0.00302047      32.2482
  0.00302413      32.2782
  0.00302648      32.3106
  0.00302881      32.3433
  0.00303117      32.3754
  0.00303480      32.4061
  0.00303710      32.4395
  0.00303958      32.4687
  0.00304285      32.5084
  0.00304546      32.5342
  0.00304794      32.5631
  0.00305026      32.5963
  0.00305385      32.6280
  0.00305636      32.6563
  0.00305873      32.6880
  0.00306229      32.7206
  0.00306444      32.7579
  0.00306696      32.7857
  0.00307043      32.8205
  0.00308261      32.9413
  0.00308502      32.9721
  0.00308841      33.0088
  0.00309096      33.0359
  0.00309453      33.0683
  0.00309690      33.1000
  0.00309944      33.1275
  0.00310293      33.1619
  0.00310528      33.1942
  0.00310879      33.2278
  0.00311123      33.2580
  0.00311352      33.2917
  0.00311717      33.3220
  0.00311952      33.3543
  0.00312171      33.3905
  0.00312518      33.4252
  0.00312758      33.4562
  0.00312921      33.4906
  0.00313282      33.5237
  0.00313547      33.5498
  0.00313757      33.5906
  0.00314002      33.6223
  0.00314361      33.6559
  0.00314605      33.6877
  0.00315002      33.7115
  0.00315257      33.7405
  0.00315494      33.7742
  0.00315741      33.8052
  0.00315981      33.8381
  0.00316350      33.8690
  0.00316599      33.8996
  0.00316835      33.9335
  0.00317064      33.9693
  0.00317330      33.9953
  0.00317535      34.0373
  0.00317797      34.0646
  0.00318050      34.0940
  0.00318407      34.1282
  0.00318636      34.1638
  0.00318880      34.1959
  0.00319120      34.2286
  0.00319370      34.2589
  0.00319586      34.2981
  0.00319963      34.3271
  0.00320183      34.3651
  0.00320408      34.4019
  0.00320677      34.4273
  0.00320907      34.4628
  0.00321275      34.4940
  0.00321522      34.5252
  0.00321739      34.5639
  0.00321988      34.5946
  0.00322229      34.6272
  0.00322475      34.6584
  0.00322681      34.7002
  0.00323052      34.7308
  0.00323283      34.7661
  0.00323540      34.7944
  0.00323761      34.8324
  0.00324014      34.8618
  0.00324234      34.8997
  0.00324473      34.9331
  0.00324719      34.9643
  0.00324961      34.9966
  0.00325207      35.0281
  0.00325431      35.0651
  0.00325684      35.0945
  0.00325912      35.1305
  0.00326201      35.1751
  0.00326473      35.2004
  0.00326709      35.2352
  0.00326948      35.2696
  0.00327180      35.3055
  0.00327451      35.3311
  0.00327678      35.3686
  0.00327932      35.3986
  0.00328167      35.4337
  0.00328401      35.4692
  0.00328767      35.5021
  0.00329029      35.5301
  0.00329266      35.5648
  0.00329504      35.5992
  0.00329757      35.6294
  0.00329976      35.6690
  0.00330205      35.7058
  0.00330580      35.7363
  0.00330832      35.7670
  0.00331079      35.7987
  0.00331299      35.8381
  0.00331539      35.8721
  0.00331766      35.9093
  0.00332055      35.9301
  0.00332376      35.9749
  0.00332646      36.0008
  0.00332877      36.0371
  0.00333126      36.0686
  0.00333354      36.1057
  0.00333606      36.1362
  0.00333837      36.1727
  0.00334081      36.2054
  0.00334303      36.2442
  0.00334560      36.2735
  0.00334800      36.3073
  0.00335035      36.3425
  0.00335287      36.3732
  0.00335531      36.4060
  0.00335768      36.4408
  0.00336009      36.4743
  0.00336255      36.5065
  0.00336488      36.5423
  0.00336730      36.5756
  0.00336994      36.6030
  0.00337202      36.6457
  0.00337446      36.6783
  0.00337688      36.7117
  0.00337941      36.7420
  0.00338178      36.7767
  0.00338400      36.8155
  0.00338728      36.8404
  0.00338961      36.8754
  0.00340118      37.0535
  0.00340485      37.0855
  0.00340740      37.1149
  0.00340964      37.1524
  0.00341222      37.1810
  0.00341574      37.2170
  0.00341830      37.2460
  0.00342069      37.2796
  0.00342316      37.3111
  0.00342570      37.3408
  0.00342942      37.3714
  0.00343169      37.4082
  0.00343426      37.4369
  0.00343639      37.4774
  0.00344590      37.6131
  0.00344833      37.6458
  0.00345096      37.6729
  0.00345307      37.7138
  0.00345684      37.7434
  0.00345932      37.7745
  0.00346154      37.8127
  0.00346767      37.9086
  0.00347139      37.9393
  0.00347362      37.9772
  0.00347599      38.0113
  0.00347833      38.0463
  0.00348100      38.0724
  0.00348324      38.1100
  0.00348553      38.1462
  0.00348779      38.1833
  0.00349143      38.2159
  0.00349391      38.2471
  0.00349624      38.2823
  0.00349847      38.3201
  0.00350214      38.3522
  0.00350450      38.3865
  0.00350687      38.4206
  0.00350938      38.4512
  0.00351303      38.4836
  0.00351639      38.5110
  0.00351833      38.5577
  0.00352088      38.5878
  0.00352448      38.6226
  0.00352692      38.6558
  0.00352969      38.6798
  0.00353194      38.7182
  0.00353424      38.7552
  0.00353696      38.7807
  0.00354056      38.8153
  0.00354278      38.8544
  0.00354531      38.8853
  0.00354771      38.9192
  0.00355030      38.9484
  0.00355253      38.9874
  0.00355494      39.0212
  0.00355756      39.0495
  0.00355993      39.0846
  0.00356231      39.1192
  0.00356459      39.1567
  0.00356710      39.1879
  0.00357073      39.2220
  0.00357341      39.2484
  0.00357576      39.2840
  0.00357831      39.3143
  0.00358058      39.3520
  0.00358315      39.3815
  0.00358538      39.4205
  0.00358924      39.4481
  0.00359164      39.4822
  0.00359418      39.5125
  0.00359662      39.5457
  0.00360004      39.5855
  0.00360256      39.6165
  0.00360520      39.6442
  0.00360888      39.6767
  0.00361121      39.7128
  0.00361352      39.7495
  0.00361736      39.7776
  0.00361975      39.8123
  0.00362234      39.8413
  0.00362582      39.8792
  0.00362830      39.9113
  0.00363077      39.9434
  0.00363442      39.9770
  0.00363687      40.0099
  0.00363945      40.0391
  0.00364304      40.0742
  0.00364568      40.1018
  0.00364803      40.1376
  0.00365176      40.1686
  0.00365312      40.2100
  0.00365576      40.2377
  0.00365813      40.2731
  0.00366169      40.3090
  0.00366432      40.3373
  0.00366687      40.3676
  0.00366933      40.4004
  0.00367159      40.4386
  0.00367413      40.4690
  0.00367758      40.5081
  0.00368017      40.5373
  0.00368267      40.5688
  0.00368511      40.6023
  0.00368868      40.6381
  0.00369117      40.6699
  0.00369379      40.6984
  0.00369753      40.7296
  0.00369974      40.7692
  0.00370231      40.7987
  0.00370596      40.8323
  0.00370841      40.8654
  0.00371188      40.9039
  0.00371454      40.9312
  0.00371826      40.9627
  0.00372067      40.9970
  0.00372443      41.0275
  0.00372669      41.0656
  0.00373033      41.0995
  0.00373300      41.1266
  0.00373660      41.1616
  0.00373907      41.1939
  0.00374170      41.2222
  0.00374547      41.2524
  0.00374771      41.2911
  0.00375159      41.3184
  0.00375378      41.3586
  0.00375770      41.3847
  0.00376023      41.4155
  0.00376389      41.4488
  0.00376621      41.4855
  0.00377012      41.5120
  0.00377382      41.5442
  0.00377650      41.5708
  0.00378007      41.6065
  0.00378235      41.6442
  0.00378639      41.6672
  0.00379025      41.6950
  0.00379260      41.7307
  0.00379621      41.7653
  0.00379877      41.7954
  0.00380242      41.8290
  0.00380616      41.8600
  0.00380963      41.8986
  0.00381380      41.9179
  0.00381629      41.9498
  0.00381976      41.9884
  0.00382374      42.0129
  0.00382746      42.0445
  0.00383121      42.0753
  0.00383474      42.1121
  0.00383866      42.1384
  0.00384233      42.1713
  0.00384619      42.1994
  0.00384856      42.2345
  0.00385232      42.2651
  0.00385602      42.2971
  0.00385990      42.3246
  0.00386379      42.3515
  0.00386728      42.3894
  0.00387147      42.4082
  0.00387383      42.4438
  0.00387736      42.4806
  0.00388137      42.5044
  0.00388512      42.5351
  0.00388897      42.5632
  0.00389270      42.5945
  0.00389632      42.6290
  0.00389908      42.6536
  0.00390264      42.6895
  0.00390679      42.7094
  0.00391190      42.7366
  0.00391562      42.7681
  0.00391922      42.8031
  0.00392432      42.8304
  0.00392799      42.8634
  0.00393300      42.8931
  0.00393697      42.9179
  0.00394213      42.9435
  0.00394727      42.9696
  0.00395099      43.0013
  0.00395604      43.0298
  0.00396099      43.0614
  0.00396508      43.0830
  0.00397021      43.1094
  0.00397401      43.1389
  0.00397915      43.1650
  0.00398291      43.1956
  0.00398835      43.2135
  0.00399320      43.2475
  0.00401414      43.3419
  0.00402048      43.3686
  0.00402568      43.3930
  0.00403238      43.4099
  0.00403750      43.4366
  0.00404413      43.4554
  0.00405055      43.4798
  0.00405718      43.4988
  0.00406375      43.5192
  0.00407002      43.5478
  0.00407672      43.5646
  0.00408342      43.5815
  0.00409150      43.5940
  0.00409802      43.6157
  0.00410462      43.6353
  0.00411131      43.6525
  0.00411904      43.6745
  0.00412571      43.6921
  0.00413108      43.7120
  0.00413779      43.7286
  0.00414440      43.7481
  0.00415108      43.7655
  0.00415882      43.7873
  0.00416562      43.8013
  0.00417910      43.7995
  0.00419485      43.8025
  0.00420813      43.8062
  0.00422008      43.8129
  0.00423076      43.8209
  0.00424177      43.8200
  0.00425262      43.8233
  0.00426096      43.8287
  0.00427046      43.8358
  0.00427874      43.8427
  0.00428711      43.8474
  0.00429532      43.8563
  0.00430372      43.8598
  0.00431116      43.8565
  0.00431954      43.8608
  0.00432859      43.8467
  0.00433864      43.8389
  0.00434765      43.8259
  0.00435822      43.8037
  0.00436847      43.7900
  0.00437805      43.7616
  0.00438708      43.7481
  0.00439623      43.7313
  0.00440557      43.7093
  0.00441628      43.6832
  0.00442730      43.6487
  0.00444025      43.5948
  0.00445810      43.5069
  0.00459237      40.3705
  0.01043789      19.3074
  0.01986344       2.5671
  0.02002609       2.0708
  0.02008765       1.9150
  0.02010982       1.8778
  0.02011942       1.8824
  0.02012320       1.8982
  0.02012673       1.9107
  0.02012987       1.9287
  0.02013139       1.9439
  0.02013336       1.9697
  0.02013910       1.9992
  0.02013915       2.0112
  0.02014077       2.0180
  0.02014295       2.0229
  0.02014434       2.0305
  0.02014509       2.0361
  0.02014632       2.0441
  0.02014655       2.0515
  0.02015069       2.0660
  0.02015228       2.0689
  0.02015328       2.0736
  0.02015425       2.0785
  0.02015515       2.0877
  0.02015700       2.0896
  0.02015847       2.0929
  0.02016064       2.0938
  0.02016108       2.1045
  0.02016332       2.1092
  0.02016543       2.1103
  0.02016718       2.1166
  0.02016837       2.1248
  0.02017033       2.1264
  0.02017304       2.1295
  0.02017481       2.1358
  0.02017634       2.1388
  0.02017850       2.1438
