# Supplementary material for: Size effects on the mechanical behavior and the compressive failure strength of concrete: an extensive dataset
Source: Data Brief. 2020 Nov 2;33:106477. doi: 10.1016/j.dib.2020.106477 (PMC7674298; doi:10.1016/j.dib.2020.106477)
Supplement: Supplementary file 1 [file mmc1.zip › Stress_Strain_Data_DIB/C-40x80-mm/C4-B1-31.txt]

      Strain  Stress(MPa)
  0.00000000       0.0000
  0.00007102       0.5218
  0.00007033       0.5167
  0.00007062       0.5189
  0.00007069       0.5195
  0.00007092       0.5211
  0.00006983       0.5131
  0.00007088       0.5208
  0.00007123       0.5234
  0.00007117       0.5229
  0.00007138       0.5245
  0.00007133       0.5241
  0.00007197       0.5288
  0.00007139       0.5245
  0.00007162       0.5263
  0.00007140       0.5246
  0.00007184       0.5279
  0.00007217       0.5303
  0.00007215       0.5302
  0.00007162       0.5263
  0.00007199       0.5290
  0.00007190       0.5283
  0.00007108       0.5223
  0.00007126       0.5236
  0.00007149       0.5253
  0.00007169       0.5267
  0.00007179       0.5275
  0.00007147       0.5251
  0.00007156       0.5258
  0.00007200       0.5291
  0.00007220       0.5305
  0.00007259       0.5334
  0.00007183       0.5278
  0.00007207       0.5296
  0.00007249       0.5327
  0.00007160       0.5261
  0.00007267       0.5340
  0.00007262       0.5336
  0.00007275       0.5345
  0.00007255       0.5331
  0.00007316       0.5376
  0.00007345       0.5397
  0.00007280       0.5349
  0.00007282       0.5351
  0.00007290       0.5356
  0.00007320       0.5379
  0.00007320       0.5379
  0.00007304       0.5367
  0.00007335       0.5390
  0.00007454       0.5477
  0.00007369       0.5414
  0.00007388       0.5429
  0.00007340       0.5394
  0.00007362       0.5409
  0.00007364       0.5411
  0.00007411       0.5445
  0.00007412       0.5447
  0.00007415       0.5449
  0.00007439       0.5466
  0.00007376       0.5420
  0.00007436       0.5464
  0.00007400       0.5438
  0.00007375       0.5419
  0.00007436       0.5464
  0.00007437       0.5465
  0.00007410       0.5445
  0.00007455       0.5478
  0.00007493       0.5506
  0.00007464       0.5485
  0.00007498       0.5510
  0.00007554       0.5550
  0.00007634       0.5610
  0.00007512       0.5520
  0.00007596       0.5581
  0.00007598       0.5583
  0.00007599       0.5584
  0.00007617       0.5597
  0.00007602       0.5586
  0.00007601       0.5585
  0.00007720       0.5673
  0.00007669       0.5636
  0.00007701       0.5659
  0.00007814       0.5742
  0.00007899       0.5804
  0.00007863       0.5778
  0.00007894       0.5801
  0.00007948       0.5840
  0.00007925       0.5823
  0.00007961       0.5850
  0.00007956       0.5846
  0.00007957       0.5847
  0.00008001       0.5879
  0.00008016       0.5890
  0.00008053       0.5917
  0.00008099       0.5951
  0.00008097       0.5949
  0.00008133       0.5976
  0.00008134       0.5977
  0.00008170       0.6004
  0.00008335       0.6124
  0.00008439       0.6201
  0.00008371       0.6151
  0.00008458       0.6215
  0.00008434       0.6197
  0.00008688       0.6384
  0.00008682       0.6379
  0.00008628       0.6340
  0.00008658       0.6362
  0.00008725       0.6411
  0.00008760       0.6437
  0.00008733       0.6417
  0.00008769       0.6443
  0.00008845       0.6499
  0.00008824       0.6484
  0.00008804       0.6469
  0.00008830       0.6488
  0.00008857       0.6508
  0.00008900       0.6539
  0.00008938       0.6568
  0.00008966       0.6588
  0.00008875       0.6521
  0.00008927       0.6559
  0.00009007       0.6619
  0.00009076       0.6669
  0.00009071       0.6665
  0.00009198       0.6759
  0.00009225       0.6779
  0.00009234       0.6785
  0.00009450       0.6944
  0.00009606       0.7058
  0.00009648       0.7089
  0.00009811       0.7209
  0.00009914       0.7285
  0.00009975       0.7330
  0.00010153       0.7461
  0.00010280       0.7553
  0.00010352       0.7606
  0.00010580       0.7774
  0.00010606       0.7793
  0.00010690       0.7855
  0.00010765       0.7910
  0.00010804       0.7939
  0.00011032       0.8106
  0.00011268       0.8279
  0.00011303       0.8306
  0.00011324       0.8321
  0.00011380       0.8362
  0.00011511       0.8458
  0.00011568       0.8500
  0.00011652       0.8562
  0.00011718       0.8610
  0.00011776       0.8653
  0.00011821       0.8686
  0.00011940       0.8773
  0.00011992       0.8812
  0.00012116       0.8903
  0.00012180       0.8950
  0.00012259       0.9008
  0.00012298       0.9037
  0.00012365       0.9086
  0.00012423       0.9128
  0.00012515       0.9196
  0.00012612       0.9267
  0.00012663       0.9305
  0.00012766       0.9380
  0.00012812       0.9414
  0.00012933       0.9503
  0.00012985       0.9542
  0.00013028       0.9573
  0.00013070       0.9604
  0.00013141       0.9656
  0.00013189       0.9691
  0.00013316       0.9785
  0.00013354       0.9812
  0.00013411       0.9854
  0.00013461       0.9891
  0.00013500       0.9920
  0.00013609       1.0000
  0.00013728       1.0088
  0.00013845       1.0173
  0.00014132       1.0384
  0.00014217       1.0447
  0.00014294       1.0503
  0.00014413       1.0591
  0.00014480       1.0640
  0.00014592       1.0722
  0.00014651       1.0766
  0.00014767       1.0851
  0.00014844       1.0908
  0.00014952       1.0987
  0.00015077       1.1079
  0.00015120       1.1110
  0.00015224       1.1186
  0.00015298       1.1241
  0.00015463       1.1362
  0.00015505       1.1393
  0.00015637       1.1490
  0.00015742       1.1567
  0.00015801       1.1610
  0.00015939       1.1712
  0.00016018       1.1770
  0.00016075       1.1812
  0.00016189       1.1895
  0.00016294       1.1973
  0.00016417       1.2063
  0.00016463       1.2097
  0.00016603       1.2200
  0.00016670       1.2249
  0.00016771       1.2323
  0.00016869       1.2396
  0.00016961       1.2463
  0.00017100       1.2565
  0.00017171       1.2617
  0.00017221       1.2654
  0.00017343       1.2744
  0.00017406       1.2790
  0.00017497       1.2857
  0.00017673       1.2986
  0.00017770       1.3057
  0.00017854       1.3119
  0.00017936       1.3180
  0.00018035       1.3252
  0.00018078       1.3283
  0.00018202       1.3375
  0.00018328       1.3467
  0.00018415       1.3532
  0.00018550       1.3630
  0.00018612       1.3676
  0.00018720       1.3755
  0.00018885       1.3876
  0.00018958       1.3931
  0.00019024       1.3979
  0.00019100       1.4034
  0.00019252       1.4147
  0.00019332       1.4205
  0.00019413       1.4265
  0.00019535       1.4354
  0.00019609       1.4408
  0.00019709       1.4482
  0.00019851       1.4586
  0.00019963       1.4669
  0.00020041       1.4726
  0.00020139       1.4798
  0.00020216       1.4854
  0.00020347       1.4951
  0.00020423       1.5007
  0.00020624       1.5154
  0.00020662       1.5183
  0.00020736       1.5237
  0.00020864       1.5331
  0.00020926       1.5377
  0.00021066       1.5479
  0.00021128       1.5525
  0.00021304       1.5654
  0.00021385       1.5714
  0.00021497       1.5796
  0.00021562       1.5844
  0.00021702       1.5946
  0.00021740       1.5974
  0.00021900       1.6092
  0.00021962       1.6138
  0.00022106       1.6244
  0.00022244       1.6345
  0.00022279       1.6371
  0.00022441       1.6490
  0.00022587       1.6597
  0.00022615       1.6618
  0.00022680       1.6665
  0.00022836       1.6780
  0.00022901       1.6828
  0.00023033       1.6924
  0.00023120       1.6988
  0.00023235       1.7073
  0.00023333       1.7145
  0.00023439       1.7223
  0.00023526       1.7287
  0.00023686       1.7405
  0.00023784       1.7476
  0.00023902       1.7563
  0.00023996       1.7632
  0.00024108       1.7715
  0.00024196       1.7779
  0.00024342       1.7886
  0.00024514       1.8013
  0.00024542       1.8033
  0.00024649       1.8112
  0.00024743       1.8181
  0.00024861       1.8268
  0.00025038       1.8398
  0.00025188       1.8508
  0.00025297       1.8588
  0.00025402       1.8665
  0.00025482       1.8724
  0.00025529       1.8759
  0.00025679       1.8869
  0.00025937       1.9058
  0.00026034       1.9130
  0.00026128       1.9199
  0.00026305       1.9329
  0.00026905       1.9769
  0.00026995       1.9836
  0.00027154       1.9953
  0.00027230       2.0009
  0.00027433       2.0158
  0.00027520       2.0222
  0.00027664       2.0327
  0.00027762       2.0399
  0.00027889       2.0493
  0.00027964       2.0548
  0.00028110       2.0655
  0.00028278       2.0778
  0.00028389       2.0860
  0.00028535       2.0967
  0.00028600       2.1015
  0.00028747       2.1123
  0.00028874       2.1217
  0.00028942       2.1266
  0.00029071       2.1361
  0.00029224       2.1474
  0.00029346       2.1564
  0.00029437       2.1630
  0.00029570       2.1728
  0.00029684       2.1812
  0.00029895       2.1967
  0.00029967       2.2020
  0.00030178       2.2175
  0.00030305       2.2268
  0.00030432       2.2362
  0.00030547       2.2446
  0.00030732       2.2582
  0.00030845       2.2665
  0.00030956       2.2747
  0.00031073       2.2832
  0.00031204       2.2928
  0.00031412       2.3081
  0.00031519       2.3160
  0.00031657       2.3262
  0.00031813       2.3376
  0.00031890       2.3432
  0.00032044       2.3546
  0.00032157       2.3629
  0.00032313       2.3743
  0.00032431       2.3830
  0.00032610       2.3962
  0.00032720       2.4042
  0.00032908       2.4181
  0.00033022       2.4264
  0.00033220       2.4410
  0.00033338       2.4497
  0.00033494       2.4611
  0.00033623       2.4706
  0.00033753       2.4802
  0.00033899       2.4909
  0.00033985       2.4972
  0.00034178       2.5114
  0.00034333       2.5228
  0.00034457       2.5319
  0.00034611       2.5432
  0.00034719       2.5512
  0.00034874       2.5626
  0.00035031       2.5740
  0.00035120       2.5806
  0.00035333       2.5963
  0.00035523       2.6102
  0.00035583       2.6147
  0.00035753       2.6271
  0.00035876       2.6362
  0.00036008       2.6459
  0.00036132       2.6550
  0.00036311       2.6681
  0.00036468       2.6796
  0.00036589       2.6885
  0.00036673       2.6947
  0.00036877       2.7097
  0.00037061       2.7232
  0.00037191       2.7328
  0.00037357       2.7450
  0.00037437       2.7509
  0.00037518       2.7568
  0.00037693       2.7696
  0.00037888       2.7840
  0.00038065       2.7970
  0.00038208       2.8075
  0.00038350       2.8179
  0.00038494       2.8285
  0.00038694       2.8433
  0.00038872       2.8563
  0.00039056       2.8698
  0.00039116       2.8742
  0.00039243       2.8836
  0.00039415       2.8962
  0.00039568       2.9075
  0.00039717       2.9184
  0.00039819       2.9259
  0.00040028       2.9413
  0.00040561       2.9804
  0.00040737       2.9933
  0.00040947       3.0087
  0.00041105       3.0204
  0.00041205       3.0277
  0.00041361       3.0392
  0.00041511       3.0502
  0.00041658       3.0610
  0.00041921       3.0804
  0.00041987       3.0852
  0.00042120       3.0949
  0.00042247       3.1043
  0.00042427       3.1175
  0.00042591       3.1296
  0.00042757       3.1417
  0.00042918       3.1536
  0.00043058       3.1639
  0.00043256       3.1784
  0.00043396       3.1887
  0.00043598       3.2036
  0.00043723       3.2128
  0.00043817       3.2197
  0.00044005       3.2335
  0.00044102       3.2406
  0.00044220       3.2493
  0.00044396       3.2622
  0.00044630       3.2794
  0.00044753       3.2884
  0.00044896       3.2989
  0.00045057       3.3108
  0.00045955       3.3768
  0.00046141       3.3904
  0.00046252       3.3986
  0.00046395       3.4091
  0.00046559       3.4212
  0.00046700       3.4315
  0.00046852       3.4427
  0.00046940       3.4491
  0.00047110       3.4616
  0.00047334       3.4781
  0.00047525       3.4921
  0.00047729       3.5072
  0.00047794       3.5119
  0.00047922       3.5213
  0.00048041       3.5300
  0.00048291       3.5484
  0.00048494       3.5633
  0.00048608       3.5717
  0.00048792       3.5852
  0.00048931       3.5954
  0.00049112       3.6088
  0.00049258       3.6195
  0.00049376       3.6282
  0.00049606       3.6450
  0.00049695       3.6516
  0.00049868       3.6643
  0.00050044       3.6772
  0.00050231       3.6909
  0.00050347       3.6995
  0.00050496       3.7104
  0.00050572       3.7160
  0.00050815       3.7339
  0.00050931       3.7424
  0.00051181       3.7608
  0.00051337       3.7722
  0.00051527       3.7862
  0.00051652       3.7954
  0.00051746       3.8023
  0.00051976       3.8192
  0.00052120       3.8297
  0.00052319       3.8444
  0.00052446       3.8537
  0.00052564       3.8624
  0.00052760       3.8768
  0.00052911       3.8879
  0.00053090       3.9010
  0.00053225       3.9110
  0.00053443       3.9270
  0.00053607       3.9390
  0.00053754       3.9499
  0.00053966       3.9654
  0.00054112       3.9762
  0.00054283       3.9887
  0.00054483       4.0034
  0.00054577       4.0103
  0.00054764       4.0241
  0.00054886       4.0330
  0.00055001       4.0415
  0.00055174       4.0542
  0.00055330       4.0656
  0.00055534       4.0807
  0.00055683       4.0916
  0.00055862       4.1047
  0.00056023       4.1166
  0.00056141       4.1252
  0.00056267       4.1345
  0.00056435       4.1469
  0.00056595       4.1586
  0.00057109       4.1964
  0.00057229       4.2051
  0.00057460       4.2222
  0.00057545       4.2284
  0.00057707       4.2403
  0.00057908       4.2550
  0.00058073       4.2672
  0.00058283       4.2826
  0.00058447       4.2947
  0.00058546       4.3020
  0.00058738       4.3160
  0.00058841       4.3236
  0.00059026       4.3372
  0.00059096       4.3423
  0.00059246       4.3534
  0.00059423       4.3664
  0.00059627       4.3814
  0.00059807       4.3946
  0.00059881       4.4000
  0.00060037       4.4115
  0.00060157       4.4203
  0.00060443       4.4414
  0.00060553       4.4494
  0.00060690       4.4595
  0.00060849       4.4712
  0.00061071       4.4875
  0.00061251       4.5007
  0.00061460       4.5161
  0.00061561       4.5235
  0.00061796       4.5408
  0.00061947       4.5519
  0.00062160       4.5675
  0.00062395       4.5848
  0.00062481       4.5911
  0.00062659       4.6042
  0.00062781       4.6132
  0.00062988       4.6283
  0.00063146       4.6400
  0.00063323       4.6529
  0.00063452       4.6624
  0.00063709       4.6813
  0.00063864       4.6927
  0.00064033       4.7052
  0.00064178       4.7158
  0.00064411       4.7329
  0.00064556       4.7436
  0.00064773       4.7595
  0.00064892       4.7683
  0.00065047       4.7796
  0.00065184       4.7897
  0.00065460       4.8100
  0.00065617       4.8215
  0.00065786       4.8340
  0.00065949       4.8460
  0.00066099       4.8570
  0.00066295       4.8714
  0.00066516       4.8876
  0.00066700       4.9011
  0.00066873       4.9138
  0.00066972       4.9211
  0.00067115       4.9316
  0.00067417       4.9538
  0.00067511       4.9607
  0.00067670       4.9724
  0.00067853       4.9858
  0.00068092       5.0034
  0.00068245       5.0147
  0.00068317       5.0200
  0.00068488       5.0325
  0.00068729       5.0502
  0.00068873       5.0608
  0.00069054       5.0740
  0.00069250       5.0885
  0.00069400       5.0995
  0.00069570       5.1120
  0.00069755       5.1256
  0.00069962       5.1408
  0.00070169       5.1560
  0.00070378       5.1714
  0.00070560       5.1847
  0.00070723       5.1967
  0.00070903       5.2099
  0.00071108       5.2250
  0.00071293       5.2386
  0.00071473       5.2518
  0.00071633       5.2636
  0.00071799       5.2758
  0.00072046       5.2939
  0.00072201       5.3053
  0.00072447       5.3234
  0.00072641       5.3376
  0.00072801       5.3494
  0.00072967       5.3616
  0.00073189       5.3779
  0.00073419       5.3948
  0.00073528       5.4028
  0.00073683       5.4142
  0.00073868       5.4278
  0.00074089       5.4440
  0.00074241       5.4552
  0.00074458       5.4712
  0.00075254       5.5296
  0.00075460       5.5448
  0.00075651       5.5588
  0.00075785       5.5687
  0.00075947       5.5806
  0.00076194       5.5987
  0.00076454       5.6178
  0.00076539       5.6241
  0.00076801       5.6433
  0.00076956       5.6547
  0.00077101       5.6653
  0.00077323       5.6817
  0.00077576       5.7003
  0.00077756       5.7135
  0.00077927       5.7261
  0.00078151       5.7425
  0.00078208       5.7467
  0.00078468       5.7658
  0.00078636       5.7782
  0.00078856       5.7943
  0.00079062       5.8094
  0.00079227       5.8216
  0.00079464       5.8390
  0.00079652       5.8528
  0.00079827       5.8657
  0.00080013       5.8793
  0.00080266       5.8979
  0.00080512       5.9160
  0.00080645       5.9258
  0.00080800       5.9371
  0.00081114       5.9602
  0.00081261       5.9710
  0.00081508       5.9892
  0.00081678       6.0017
  0.00081887       6.0170
  0.00082113       6.0336
  0.00082334       6.0499
  0.00082526       6.0640
  0.00082728       6.0788
  0.00082961       6.0960
  0.00083172       6.1115
  0.00083340       6.1238
  0.00083585       6.1418
  0.00083754       6.1543
  0.00084033       6.1747
  0.00084198       6.1869
  0.00084407       6.2022
  0.00084572       6.2143
  0.00084822       6.2327
  0.00085035       6.2484
  0.00085228       6.2625
  0.00085429       6.2773
  0.00085650       6.2936
  0.00085899       6.3118
  0.00086103       6.3268
  0.00086285       6.3402
  0.00086537       6.3588
  0.00086725       6.3725
  0.00086923       6.3871
  0.00087217       6.4087
  0.00087345       6.4181
  0.00087603       6.4370
  0.00087804       6.4518
  0.00087997       6.4660
  0.00088290       6.4876
  0.00088454       6.4995
  0.00088664       6.5150
  0.00088864       6.5297
  0.00089114       6.5481
  0.00089358       6.5660
  0.00089565       6.5812
  0.00089775       6.5966
  0.00089992       6.6126
  0.00090240       6.6308
  0.00090472       6.6479
  0.00090716       6.6658
  0.00090943       6.6824
  0.00091179       6.6998
  0.00091468       6.7211
  0.00091617       6.7320
  0.00091838       6.7482
  0.00092138       6.7703
  0.00092349       6.7858
  0.00092591       6.8036
  0.00092848       6.8225
  0.00093047       6.8371
  0.00093333       6.8581
  0.00093528       6.8724
  0.00093768       6.8900
  0.00094005       6.9074
  0.00094256       6.9259
  0.00094478       6.9423
  0.00094692       6.9580
  0.00094893       6.9727
  0.00095123       6.9896
  0.00095376       7.0082
  0.00095631       7.0270
  0.00095849       7.0429
  0.00096084       7.0602
  0.00096259       7.0731
  0.00096543       7.0939
  0.00096782       7.1115
  0.00097014       7.1286
  0.00097224       7.1440
  0.00097425       7.1587
  0.00097701       7.1790
  0.00097892       7.1931
  0.00098154       7.2123
  0.00098295       7.2227
  0.00098539       7.2406
  0.00098775       7.2579
  0.00098984       7.2733
  0.00099170       7.2870
  0.00099402       7.3040
  0.00099598       7.3184
  0.00099813       7.3342
  0.00100087       7.3544
  0.00100356       7.3741
  0.00100514       7.3857
  0.00101173       7.4342
  0.00101409       7.4515
  0.00101605       7.4659
  0.00101816       7.4814
  0.00102070       7.5001
  0.00102291       7.5163
  0.00102520       7.5332
  0.00102728       7.5484
  0.00102947       7.5646
  0.00103149       7.5794
  0.00103399       7.5978
  0.00103617       7.6137
  0.00103889       7.6337
  0.00104574       7.6841
  0.00104829       7.7028
  0.00105064       7.7201
  0.00105286       7.7364
  0.00105512       7.7530
  0.00105739       7.7697
  0.00105971       7.7867
  0.00106162       7.8008
  0.00106414       7.8193
  0.00106681       7.8389
  0.00106831       7.8499
  0.00107088       7.8688
  0.00107342       7.8875
  0.00107545       7.9024
  0.00107737       7.9165
  0.00108048       7.9394
  0.00108232       7.9528
  0.00108455       7.9693
  0.00108718       7.9886
  0.00108956       8.0061
  0.00109207       8.0245
  0.00109413       8.0396
  0.00109625       8.0552
  0.00109887       8.0745
  0.00110115       8.0913
  0.00110299       8.1047
  0.00110571       8.1247
  0.00110765       8.1390
  0.00111035       8.1588
  0.00111271       8.1762
  0.00111495       8.1926
  0.00111751       8.2114
  0.00111915       8.2235
  0.00112188       8.2435
  0.00112399       8.2591
  0.00112715       8.2823
  0.00112883       8.2946
  0.00113129       8.3127
  0.00113356       8.3294
  0.00113605       8.3476
  0.00113857       8.3662
  0.00114076       8.3823
  0.00114423       8.3992
  0.00114670       8.4135
  0.00114852       8.4355
  0.00115211       8.4510
  0.00115433       8.4683
  0.00115782       8.4850
  0.00116034       8.4986
  0.00116242       8.5176
  0.00116584       8.5352
  0.00116851       8.5470
  0.00117065       8.5653
  0.00117264       8.5853
  0.00117620       8.6012
  0.00117825       8.6205
  0.00118029       8.6399
  0.00118401       8.6538
  0.00118622       8.6712
  0.00118988       8.6858
  0.00119320       8.7047
  0.00119690       8.7187
  0.00120042       8.7350
  0.00120337       8.7583
  0.00120572       8.7740
  0.00120921       8.7906
  0.00121269       8.8075
  0.00121568       8.8302
  0.00121808       8.8453
  0.00122129       8.8653
  0.00122497       8.8798
  0.00122858       8.8949
  0.00123021       8.9193
  0.00123374       8.9355
  0.00123738       8.9504
  0.00123936       8.9705
  0.00124299       8.9856
  0.00124600       9.0080
  0.00124811       9.0266
  0.00125143       9.0454
  0.00125467       9.0650
  0.00125682       9.0831
  0.00126003       9.1031
  0.00126374       9.1172
  0.00126664       9.1411
  0.00126871       9.1601
  0.00127234       9.1750
  0.00127556       9.1949
  0.00127840       9.2195
  0.00128162       9.2394
  0.00128480       9.2598
  0.00128829       9.2765
  0.00129166       9.2946
  0.00129469       9.3168
  0.00129797       9.3361
  0.00130115       9.3564
  0.00130388       9.3822
  0.00130721       9.4008
  0.00131054       9.4194
  0.00131389       9.4378
  0.00131711       9.4577
  0.00132014       9.4800
  0.00132355       9.4976
  0.00132658       9.5197
  0.00132991       9.5384
  0.00133299       9.5600
  0.00133601       9.5823
  0.00133923       9.6023
  0.00134240       9.6228
  0.00134539       9.6454
  0.00134760       9.6629
  0.00135051       9.6864
  0.00135362       9.7077
  0.00135672       9.7291
  0.00135877       9.7484
  0.00136211       9.7670
  0.00136510       9.7897
  0.00136819       9.8111
  0.00137142       9.8309
  0.00137441       9.8535
  0.00137776       9.8719
  0.00138068       9.8955
  0.00138274       9.9147
  0.00138636       9.9298
  0.00138926       9.9536
  0.00139268       9.9711
  0.00139542       9.9968
  0.00139865      10.0165
  0.00140148      10.0412
  0.00140711      10.0583
  0.00141011      10.0847
  0.00141376      10.1019
  0.00141705      10.1242
  0.00142040      10.1456
  0.00142364      10.1685
  0.00142690      10.1912
  0.00142920      10.2102
  0.00143245      10.2330
  0.00143586      10.2536
  0.00143905      10.2773
  0.00144234      10.2996
  0.00144555      10.3230
  0.00144779      10.3429
  0.00145130      10.3621
  0.00145469      10.3828
  0.00145662      10.4071
  0.00146003      10.4276
  0.00146311      10.4528
  0.00146642      10.4748
  0.00147005      10.4923
  0.00147194      10.5171
  0.00147540      10.5370
  0.00147853      10.5615
  0.00148210      10.5799
  0.00148524      10.6043
  0.00148833      10.6293
  0.00149153      10.6529
  0.00149480      10.6753
  0.00149840      10.6932
  0.00150032      10.7177
  0.00150332      10.7440
  0.00150681      10.7634
  0.00150987      10.7889
  0.00151307      10.8124
  0.00151683      10.8280
  0.00151995      10.8528
  0.00152292      10.8796
  0.00152509      10.9004
  0.00152846      10.9215
  0.00153208      10.9391
  0.00153529      10.9625
  0.00153827      10.9891
  0.00154069      11.0065
  0.00154374      11.0321
  0.00154675      11.0583
  0.00154922      11.0750
  0.00155244      11.0982
  0.00155590      11.1181
  0.00155781      11.1426
  0.00156095      11.1670
  0.00156297      11.1899
  0.00156637      11.2107
  0.00156827      11.2353
  0.00157139      11.2600
  0.00157451      11.2845
  0.00157638      11.3096
  0.00157994      11.3281
  0.00158300      11.3537
  0.00158495      11.3776
  0.00158824      11.3998
  0.00159141      11.4237
  0.00159355      11.4451
  0.00159684      11.4673
  0.00159979      11.4944
  0.00160209      11.5133
  0.00160498      11.5413
  0.00160853      11.5599
  0.00161054      11.5830
  0.00161373      11.6066
  0.00161550      11.6331
  0.00161905      11.6517
  0.00162106      11.6748
  0.00162435      11.6971
  0.00162752      11.7249
  0.00163099      11.7475
  0.00163325      11.7699
  0.00163691      11.7896
  0.00163895      11.8154
  0.00164251      11.8366
  0.00164488      11.8574
  0.00164815      11.8832
  0.00165051      11.9041
  0.00165405      11.9256
  0.00165631      11.9480
  0.00165973      11.9714
  0.00166194      11.9947
  0.00166532      12.0189
  0.00166760      12.0410
  0.00167106      12.0637
  0.00167435      12.0892
  0.00167655      12.1126
  0.00168026      12.1314
  0.00168249      12.1543
  0.00168574      12.1806
  0.00168805      12.2022
  0.00169133      12.2279
  0.00169499      12.2474
  0.00169839      12.2712
  0.00170064      12.2939
  0.00170389      12.3201
  0.00170721      12.3451
  0.00170938      12.3689
  0.00171292      12.3904
  0.00171619      12.4163
  0.00171869      12.4348
  0.00172196      12.4608
  0.00172410      12.4851
  0.00172762      12.5070
  0.00173096      12.5317
  0.00173319      12.5547
  0.00173633      12.5825
  0.00173883      12.6012
  0.00174206      12.6276
  0.00174412      12.6533
  0.00174740      12.6789
  0.00174956      12.7031
  0.00175186      12.7249
  0.00175525      12.7487
  0.00175784      12.7659
  0.00176103      12.7932
  0.00176295      12.8209
  0.00176639      12.8441
  0.00176872      12.8654
  0.00177069      12.8926
  0.00177393      12.9189
  0.00177634      12.9390
  0.00177981      12.9615
  0.00178198      12.9855
  0.00178512      13.0134
  0.00178703      13.0415
  0.00179095      13.0570
  0.00179270      13.0876
  0.00179628      13.1084
  0.00179853      13.1311
  0.00180151      13.1616
  0.00180539      13.1775
  0.00180763      13.2004
  0.00180933      13.2318
  0.00181275      13.2552
  0.00181480      13.2811
  0.00181833      13.3028
  0.00182028      13.3302
  0.00182272      13.3498
  0.00182602      13.3751
  0.00182754      13.3998
  0.00183111      13.4229
  0.00183352      13.4451
  0.00183606      13.4648
  0.00183804      13.4946
  0.00184134      13.5225
  0.00184386      13.5426
  0.00184745      13.5653
  0.00184962      13.5918
  0.00185184      13.6172
  0.00185389      13.6457
  0.00185771      13.6644
  0.00185992      13.6902
  0.00186351      13.7129
  0.00186564      13.7399
  0.00186795      13.7638
  0.00187139      13.7893
  0.00187363      13.8144
  0.00187596      13.8378
  0.00187929      13.8652
  0.00188302      13.8856
  0.00188527      13.9105
  0.00188725      13.9402
  0.00189084      13.9630
  0.00189412      13.9913
  0.00189666      14.0111
  0.00190010      14.0366
  0.00190256      14.0578
  0.00190561      14.0901
  0.00190805      14.1117
  0.00191129      14.1407
  0.00191384      14.1603
  0.00191722      14.1868
  0.00192053      14.2145
  0.00192290      14.2374
  0.00192501      14.2648
  0.00192860      14.2876
  0.00193076      14.3141
  0.00193408      14.3417
  0.00193634      14.3665
  0.00193970      14.3933
  0.00194217      14.4143
  0.00194420      14.4433
  0.00194631      14.4706
  0.00195003      14.4911
  0.00195238      14.5142
  0.00195559      14.5438
  0.00195799      14.5660
  0.00196007      14.5941
  0.00196250      14.6158
  0.00196458      14.6438
  0.00196694      14.6666
  0.00197044      14.6911
  0.00197278      14.7144
  0.00197483      14.7429
  0.00197851      14.7641
  0.00198077      14.7889
  0.00198854      14.8671
  0.00199048      14.8975
  0.00199389      14.9236
  0.00199620      14.9474
  0.00199963      14.9731
  0.00200162      15.0026
  0.00200505      15.0282
  0.00200734      15.0524
  0.00200899      15.0796
  0.00201137      15.1029
  0.00201488      15.1280
  0.00201705      15.1551
  0.00201898      15.1867
  0.00202286      15.2050
  0.00202501      15.2324
  0.00202722      15.2588
  0.00203059      15.2863
  0.00203252      15.3179
  0.00203488      15.3416
  0.00203721      15.3659
  0.00204050      15.3949
  0.00204271      15.4214
  0.00204502      15.4460
  0.00204841      15.4731
  0.00205075      15.4972
  0.00205304      15.5221
  0.00205626      15.5524
  0.00205873      15.5742
  0.00206118      15.5962
  0.00206335      15.6234
  0.00206532      15.6542
  0.00206753      15.6806
  0.00207093      15.7077
  0.00207319      15.7331
  0.00207544      15.7588
  0.00207861      15.7901
  0.00208071      15.8186
  0.00208328      15.8384
  0.00208533      15.8677
  0.00208769      15.8915
  0.00209116      15.9172
  0.00209322      15.9464
  0.00209570      15.9679
  0.00209994      16.0240
  0.00210331      16.0515
  0.00210575      16.0739
  0.00210768      16.1053
  0.00211116      16.1308
  0.00211362      16.1528
  0.00211536      16.1878
  0.00211795      16.2074
  0.00211996      16.2375
  0.00212196      16.2676
  0.00212427      16.2923
  0.00212791      16.3149
  0.00212989      16.3456
  0.00213200      16.3738
  0.00213448      16.3954
  0.00213648      16.4255
  0.00213865      16.4528
  0.00214096      16.4774
  0.00214285      16.5097
  0.00214659      16.5305
  0.00215199      16.6100
  0.00215445      16.6318
  0.00215758      16.6637
  0.00215980      16.6900
  0.00216184      16.7196
  0.00216457      16.7465
  0.00216677      16.7742
  0.00216914      16.7986
  0.00217127      16.8277
  0.00217346      16.8555
  0.00217586      16.8795
  0.00217929      16.9070
  0.00218126      16.9391
  0.00218263      16.9593
  0.00218573      16.9932
  0.00218810      17.0177
  0.00219010      17.0491
  0.00219268      17.0697
  0.00219936      17.1511
  0.00220176      17.1750
  0.00220504      17.2055
  0.00220738      17.2305
  0.00220942      17.2613
  0.00221176      17.2864
  0.00221285      17.3118
  0.00221616      17.3417
  0.00221840      17.3687
  0.00222083      17.3920
  0.00222319      17.4166
  0.00222523      17.4473
  0.00222750      17.4738
  0.00222956      17.5042
  0.00223186      17.5300
  0.00223451      17.5491
  0.00223652      17.5803
  0.00223837      17.6148
  0.00224069      17.6402
  0.00224313      17.6634
  0.00224519      17.6937
  0.00224739      17.7213
  0.00224952      17.7505
  0.00225216      17.7697
  0.00225425      17.7995
  0.00225646      17.8270
  0.00225868      17.8543
  0.00226082      17.8832
  0.00226271      17.9169
  0.00226491      17.9444
  0.00226729      17.9688
  0.00226949      17.9966
  0.00227171      18.0239
  0.00227390      18.0518
  0.00228089      18.1275
  0.00228413      18.1585
  0.00228619      18.1890
  0.00228837      18.2170
  0.00229060      18.2442
  0.00229298      18.2685
  0.00229523      18.2952
  0.00229730      18.3253
  0.00229972      18.3489
  0.00230150      18.3846
  0.00230378      18.4107
  0.00230508      18.4371
  0.00230862      18.4641
  0.00231089      18.4920
  0.00231317      18.5198
  0.00231555      18.5456
  0.00231768      18.5764
  0.00232016      18.6002
  0.00232240      18.6286
  0.00232480      18.6540
  0.00232702      18.6829
  0.00232911      18.7146
  0.00233149      18.7404
  0.00233400      18.7634
  0.00233631      18.7906
  0.00233859      18.8185
  0.00234092      18.8452
  0.00234184      18.8758
  0.00234398      18.9065
  0.00234627      18.9340
  0.00234869      18.9590
  0.00235097      18.9868
  0.00235328      19.0139
  0.00235536      19.0458
  0.00235897      19.0713
  0.00236130      19.0980
  0.00236665      19.1867
  0.00237007      19.2161
  0.00237233      19.2444
  0.00237459      19.2725
  0.00237647      19.3084
  0.00237868      19.3375
  0.00238120      19.3604
  0.00238321      19.3937
  0.00238547      19.4219
  0.00238766      19.4513
  0.00239008      19.4765
  0.00239234      19.5046
  0.00239445      19.5357
  0.00239658      19.5665
  0.00240012      19.5935
  0.00240219      19.6254
  0.00240324      19.6536
  0.00240682      19.6796
  0.00240882      19.7131
  0.00241111      19.7406
  0.00241324      19.7713
  0.00241556      19.7983
  0.00241812      19.8205
  0.00242027      19.8508
  0.00242246      19.8804
  0.00242470      19.9091
  0.00242709      19.9346
  0.00242942      19.9615
  0.00243141      19.9951
  0.00243392      20.0182
  0.00243476      20.0503
  0.00243711      20.0767
  0.00243996      20.1053
  0.00244216      20.1352
  0.00244443      20.1634
  0.00244659      20.1940
  0.00245232      20.2761
  0.00245459      20.3044
  0.00245683      20.3334
  0.00245899      20.3639
  0.00246120      20.3936
  0.00246353      20.4207
  0.00246588      20.4472
  0.00246796      20.4795
  0.00246991      20.5143
  0.00247245      20.5371
  0.00247457      20.5685
  0.00247669      20.5997
  0.00247900      20.6274
  0.00248127      20.6556
  0.00248346      20.6857
  0.00248574      20.7137
  0.00248798      20.7425
  0.00249034      20.7692
  0.00249241      20.8016
  0.00249466      20.8303
  0.00249694      20.8583
  0.00249913      20.8883
  0.00250114      20.9220
  0.00250328      20.9528
  0.00250547      20.9828
  0.00250792      21.0075
  0.00251001      21.0394
  0.00251230      21.0674
  0.00251439      21.0994
  0.00251660      21.1290
  0.00251869      21.1609
  0.00252106      21.1871
  0.00252214      21.2148
  0.00252439      21.2435
  0.00252638      21.2777
  0.00252877      21.3035
  0.00253119      21.3287
  0.00253330      21.3602
  0.00253533      21.3935
  0.00253739      21.4261
  0.00253980      21.4515
  0.00254765      21.5650
  0.00255007      21.5902
  0.00255221      21.6212
  0.00255461      21.6468
  0.00255672      21.6786
  0.00255889      21.7089
  0.00256150      21.7303
  0.00256347      21.7733
  0.00256614      21.7952
  0.00256717      21.8263
  0.00257067      21.8567
  0.00257296      21.8870
  0.00257519      21.9184
  0.00257779      21.9418
  0.00257882      21.9730
  0.00258104      22.0048
  0.00258468      22.0320
  0.00258707      22.0602
  0.00258798      22.0939
  0.00259032      22.1230
  0.00259262      22.1529
  0.00259488      22.1837
  0.00259709      22.2159
  0.00259951      22.2432
  0.00260211      22.2665
  0.00260415      22.3023
  0.00260668      22.3272
  0.00260895      22.3577
  0.00261141      22.3842
  0.00261231      22.4182
  0.00261952      22.5015
  0.00262178      22.5323
  0.00262416      22.5605
  0.00262629      22.5942
  0.00262874      22.6210
  0.00262976      22.6523
  0.00263211      22.6812
  0.00263455      22.7081
  0.00263688      22.7374
  0.00263920      22.7668
  0.00264151      22.7967
  0.00264390      22.8246
  0.00264598      22.8595
  0.00264720      22.8865
  0.00264960      22.9143
  0.00265215      22.9387
  0.00265425      22.9732
  0.00265656      23.0028
  0.00265906      23.0286
  0.00266121      23.0617
  0.00266364      23.0888
  0.00266597      23.1181
  0.00266828      23.1481
  0.00267056      23.1783
  0.00267293      23.2069
  0.00267533      23.2347
  0.00268100      23.3248
  0.00268318      23.3576
  0.00268566      23.3835
  0.00268808      23.4109
  0.00268946      23.4441
  0.00269148      23.4792
  0.00269392      23.5053
  0.00269615      23.5359
  0.00269851      23.5637
  0.00270089      23.5911
  0.00270300      23.6243
  0.00270859      23.7135
  0.00271083      23.7441
  0.00271314      23.7730
  0.00271521      23.8070
  0.00271625      23.8371
  0.00271858      23.8654
  0.00272102      23.8916
  0.00272317      23.9240
  0.00272533      23.9561
  0.00272782      23.9811
  0.00273337      24.0712
  0.00273569      24.0999
  0.00273773      24.1346
  0.00274320      24.2265
  0.00274564      24.2526
  0.00274797      24.2811
  0.00275028      24.3100
  0.00275253      24.3401
  0.00275469      24.3724
  0.00275700      24.4012
  0.00275936      24.4290
  0.00276146      24.4625
  0.00276377      24.4913
  0.00276623      24.5171
  0.00276715      24.5496
  0.00276928      24.5824
  0.00277183      24.6062
  0.00277391      24.6399
  0.00277604      24.6728
  0.00277830      24.7028
  0.00278063      24.7311
  0.00278306      24.7575
  0.00278394      24.7910
  0.00278637      24.8172
  0.00278881      24.8435
  0.00279074      24.8805
  0.00279305      24.9093
  0.00279520      24.9417
  0.00280093      25.0280
  0.00280313      25.0593
  0.00280524      25.0924
  0.00280872      25.1206
  0.00280994      25.1474
  0.00281219      25.1782
  0.00281438      25.2102
  0.00281670      25.2396
  0.00282239      25.3287
  0.00282449      25.3626
  0.00282689      25.3902
  0.00282762      25.4277
  0.00283469      25.5130
  0.00283686      25.5457
  0.00283907      25.5774
  0.00284165      25.6010
  0.00284367      25.6369
  0.00284600      25.6659
  0.00284837      25.6941
  0.00285055      25.7265
  0.00285288      25.7556
  0.00285498      25.7897
  0.00285728      25.8194
  0.00286320      25.9033
  0.00286530      25.9376
  0.00286761      25.9669
  0.00287004      25.9940
  0.00287197      26.0319
  0.00287409      26.0655
  0.00287659      26.0907
  0.00287895      26.1192
  0.00288012      26.1471
  0.00288247      26.1756
  0.00288443      26.2128
  0.00288677      26.2417
  0.00288918      26.2690
  0.00289461      26.3638
  0.00289710      26.3893
  0.00289822      26.4182
  0.00290040      26.4505
  0.00290271      26.4800
  0.00290512      26.5073
  0.00291044      26.6044
  0.00291243      26.6409
  0.00291466      26.6724
  0.00291702      26.7006
  0.00292209      26.7947
  0.00292456      26.8215
  0.00292679      26.8540
  0.00292915      26.8832
  0.00293835      27.0064
  0.00294072      27.0353
  0.00294295      27.0677
  0.00294519      27.0998
  0.00294764      27.1272
  0.00294981      27.1609
  0.00295207      27.1926
  0.00295437      27.2234
  0.00295666      27.2542
  0.00296562      27.3827
  0.00296815      27.4083
  0.00297044      27.4392
  0.00297269      27.4710
  0.00297491      27.5037
  0.00297728      27.5329
  0.00298644      27.6568
  0.00298878      27.6866
  0.00299104      27.7183
  0.00299448      27.7784
  0.00300132      27.8720
  0.00300351      27.9051
  0.00300617      27.9279
  0.00300842      27.9596
  0.00301048      27.9959
  0.00301316      28.0179
  0.00301533      28.0516
  0.00301758      28.0836
  0.00302009      28.1095
  0.00302232      28.1419
  0.00302429      28.1800
  0.00302662      28.2101
  0.00302892      28.2410
  0.00303141      28.2674
  0.00303373      28.2976
  0.00303575      28.3347
  0.00303817      28.3628
  0.00304045      28.3940
  0.00304261      28.4279
  0.00304487      28.4594
  0.00304969      28.4892
  0.00305208      28.5192
  0.00305419      28.5558
  0.00305666      28.5837
  0.00305901      28.6145
  0.00306138      28.6449
  0.00306370      28.6767
  0.00306600      28.7087
  0.00306840      28.7384
  0.00307081      28.7678
  0.00307312      28.7997
  0.00307540      28.8324
  0.00307789      28.8599
  0.00308034      28.8884
  0.00308245      28.9250
  0.00308490      28.9534
  0.00308739      28.9811
  0.00309338      29.0698
  0.00309578      29.0998
  0.00309798      29.1340
  0.00310048      29.1614
  0.00310304      29.1874
  0.00310488      29.2303
  0.00310758      29.2530
  0.00310975      29.2881
  0.00311206      29.3198
  0.00311436      29.3520
  0.00311673      29.3823
  0.00311948      29.4038
  0.00312154      29.4416
  0.00312408      29.4679
  0.00312640      29.4997
  0.00312854      29.5355
  0.00313103      29.5631
  0.00314174      29.6845
  0.00314388      29.7201
  0.00314631      29.7493
  0.00314871      29.7789
  0.00315094      29.8128
  0.00315350      29.8385
  0.00315587      29.8691
  0.00315813      29.9021
  0.00316257      29.9700
  0.00316638      29.9951
  0.00316879      30.0246
  0.00317119      30.0544
  0.00317343      30.0879
  0.00317575      30.1194
  0.00317746      30.1459
  0.00317859      30.1776
  0.00318090      30.2104
  0.00318323      30.2424
  0.00318546      30.2771
  0.00318794      30.3058
  0.00319056      30.3308
  0.00319273      30.3671
  0.00319502      30.4003
  0.00320120      30.4870
  0.00320380      30.5127
  0.00320606      30.5466
  0.00320843      30.5779
  0.00321101      30.6041
  0.00321321      30.6394
  0.00321549      30.6729
  0.00321791      30.7029
  0.00322011      30.7383
  0.00322274      30.7632
  0.00322506      30.7957
  0.00322748      30.8258
  0.00323095      30.8599
  0.00323336      30.8903
  0.00323575      30.9208
  0.00323817      30.9509
  0.00324035      30.9869
  0.00324289      31.0139
  0.00324555      31.0381
  0.00324768      31.0754
  0.00325017      31.1036
  0.00325267      31.1317
  0.00325498      31.1645
  0.00325755      31.1908
  0.00325993      31.2219
  0.00326221      31.2552
  0.00326455      31.2872
  0.00326715      31.3130
  0.00326943      31.3464
  0.00327174      31.3792
  0.00327422      31.4078
  0.00327679      31.4342
  0.00327920      31.4646
  0.00328502      31.5599
  0.00328731      31.5931
  0.00328977      31.6223
  0.00329213      31.6537
  0.00329568      31.7156
  0.00330616      31.8395
  0.00330885      31.8632
  0.00331132      31.8926
  0.00331355      31.9277
  0.00331619      31.9529
  0.00331868      31.9817
  0.00332097      32.0155
  0.00332344      32.0448
  0.00332616      32.0681
  0.00332859      32.0984
  0.00333083      32.1332
  0.00333324      32.1641
  0.00333577      32.1918
  0.00333791      32.2292
  0.00334070      32.2507
  0.00334425      32.2834
  0.00334693      32.3076
  0.00334928      32.3399
  0.00335165      32.3717
  0.00335409      32.4017
  0.00335668      32.4280
  0.00335909      32.4588
  0.00336137      32.4927
  0.00336399      32.5184
  0.00336641      32.5490
  0.00336875      32.5814
  0.00337123      32.6104
  0.00337384      32.6365
  0.00337652      32.6604
  0.00337898      32.6900
  0.00338133      32.7223
  0.00338772      32.8052
  0.00338979      32.8446
  0.00339250      32.8678
  0.00339496      32.8976
  0.00339743      32.9268
  0.00340000      32.9537
  0.00340242      32.9841
  0.00340485      33.0145
  0.00340719      33.0469
  0.00340983      33.0719
  0.00341231      33.1012
  0.00341748      33.1841
  0.00341908      33.2048
  0.00342144      33.2369
  0.00342253      33.2702
  0.00342512      33.2965
  0.00342771      33.3229
  0.00343033      33.3483
  0.00343271      33.3798
  0.00343521      33.4086
  0.00344108      33.4884
  0.00344360      33.5182
  0.00344600      33.5512
  0.00344861      33.5787
  0.00345136      33.6023
  0.00345378      33.6348
  0.00345641      33.6615
  0.00345898      33.6900
  0.00346130      33.7248
  0.00346392      33.7521
  0.00346667      33.7757
  0.00346916      33.8063
  0.00347163      33.8373
  0.00347440      33.8606
  0.00347713      33.8850
  0.00347823      33.9199
  0.00348080      33.9482
  0.00348326      33.9797
  0.00348610      34.0011
  0.00348857      34.0321
  0.00349097      34.0649
  0.00349367      34.0900
  0.00349623      34.1186
  0.00349886      34.1455
  0.00350121      34.1796
  0.00350387      34.2057
  0.00350620      34.2404
  0.00350903      34.2622
  0.00351155      34.2919
  0.00351410      34.3209
  0.00351665      34.3499
  0.00352026      34.3831
  0.00352271      34.4144
  0.00352536      34.4409
  0.00352782      34.4723
  0.00353169      34.4987
  0.00353404      34.5327
  0.00353661      34.5611
  0.00353927      34.5873
  0.00354304      34.6162
  0.00354530      34.6527
  0.00354779      34.6834
  0.00355037      34.7115
  0.00355306      34.7367
  0.00355669      34.7695
  0.00355905      34.8034
  0.00356182      34.8266
  0.00356430      34.8573
  0.00356793      34.8899
  0.00357043      34.9202
  0.00357296      34.9498
  0.00357551      34.9787
  0.00357785      35.0131
  0.00358046      35.0405
  0.00358306      35.0681
  0.00358694      35.0942
  0.00358931      35.1278
  0.00359266      35.1599
  0.00359524      35.1890
  0.00359755      35.2252
  0.00360036      35.2482
  0.00360292      35.2777
  0.00360562      35.3035
  0.00360828      35.3304
  0.00361045      35.3705
  0.00361335      35.3909
  0.00361720      35.4184
  0.00361958      35.4529
  0.00362238      35.4760
  0.00362459      35.5152
  0.00362714      35.5449
  0.00362953      35.5790
  0.00363230      35.6029
  0.00363616      35.6305
  0.00363851      35.6656
  0.00364133      35.6882
  0.00364391      35.7171
  0.00364748      35.7525
  0.00364988      35.7862
  0.00365250      35.8142
  0.00365509      35.8430
  0.00365751      35.8764
  0.00366132      35.9052
  0.00366387      35.9349
  0.00366658      35.9606
  0.00367019      35.9946
  0.00367276      36.0239
  0.00367543      36.0504
  0.00367792      36.0820
  0.00368037      36.1145
  0.00368409      36.1456
  0.00368678      36.1719
  0.00368907      36.2087
  0.00369176      36.2346
  0.00369425      36.2661
  0.00369811      36.2936
  0.00370039      36.3305
  0.00370311      36.3559
  0.00370589      36.3797
  0.00370839      36.4107
  0.00371055      36.4511
  0.00371445      36.4775
  0.00371701      36.5070
  0.00371957      36.5366
  0.00372226      36.5626
  0.00372480      36.5927
  0.00372715      36.6280
  0.00373068      36.6644
  0.00373338      36.6899
  0.00373602      36.7175
  0.00373970      36.7497
  0.00374227      36.7790
  0.00374485      36.8081
  0.00374796      36.8376
  0.00375925      36.9583
  0.00376309      36.9859
  0.00376551      37.0186
  0.00376810      37.0469
  0.00377195      37.0742
  0.00377447      37.1043
  0.00377686      37.1379
  0.00378842      37.2515
  0.00379204      37.2849
  0.00379436      37.3204
  0.00379705      37.3460
  0.00379935      37.3820
  0.00380232      37.4003
  0.00380585      37.4358
  0.00380850      37.4628
  0.00381088      37.4966
  0.00381351      37.5238
  0.00381730      37.5525
  0.00381985      37.5819
  0.00382224      37.6155
  0.00382492      37.6416
  0.00382862      37.6726
  0.00383095      37.7078
  0.00383356      37.7357
  0.00383731      37.7653
  0.00383980      37.7963
  0.00384228      37.8276
  0.00384613      37.8549
  0.00384992      37.8838
  0.00385368      37.9133
  0.00385632      37.9402
  0.00386008      37.9699
  0.00386249      38.0030
  0.00386621      38.0337
  0.00386864      38.0661
  0.00387267      38.0884
  0.00387518      38.1189
  0.00387777      38.1472
  0.00388164      38.1739
  0.00388402      38.2079
  0.00388792      38.2338
  0.00389059      38.2599
  0.00389310      38.2903
  0.00389647      38.3301
  0.00389932      38.3515
  0.00390209      38.3751
  0.00390558      38.4120
  0.00390834      38.4359
  0.00391061      38.4725
  0.00391437      38.5022
  0.00391785      38.5267
  0.00392173      38.5540
  0.00392426      38.5845
  0.00392697      38.6104
  0.00393061      38.6440
  0.00393311      38.6754
  0.00393563      38.7066
  0.00393933      38.7383
  0.00394219      38.7601
  0.00394486      38.7872
  0.00394831      38.8258
  0.00395094      38.8539
  0.00395495      38.8775
  0.00396871      39.0008
  0.00397258      39.0280
  0.00397520      39.0562
  0.00397896      39.0867
  0.00398285      39.1136
  0.00398641      39.1493
  0.00398908      39.1762
  0.00399293      39.2041
  0.00399666      39.2353
  0.00399946      39.2587
  0.00400321      39.2895
  0.00400706      39.3173
  0.00400947      39.3514
  0.00401353      39.3736
  0.00401711      39.4090
  0.00401963      39.4398
  0.00402365      39.4631
  0.00402736      39.4949
  0.00403003      39.5217
  0.00403392      39.5486
  0.00403771      39.5783
  0.00404037      39.6052
  0.00404403      39.6384
  0.00404774      39.6704
  0.00405046      39.6958
  0.00405425      39.7254
  0.00405676      39.7565
  0.00406083      39.7785
  0.00406447      39.8123
  0.00406715      39.8388
  0.00407097      39.8676
  0.00407484      39.8949
  0.00407847      39.9288
  0.00408233      39.9565
  0.00408614      39.9856
  0.00408997      40.0141
  0.00409386      40.0410
  0.00409763      40.0710
  0.00411216      40.1853
  0.00411598      40.2141
  0.00411987      40.2412
  0.00413668      40.3484
  0.00414021      40.3853
  0.00414386      40.4188
  0.00414787      40.4426
  0.00415182      40.4680
  0.00415690      40.4958
  0.00416077      40.5233
  0.00416438      40.5580
  0.00416836      40.5825
  0.00417360      40.6060
  0.00417754      40.6316
  0.00418251      40.6623
  0.00418642      40.6889
  0.00419024      40.7178
  0.00419548      40.7412
  0.00419920      40.7728
  0.00420450      40.7946
  0.00420941      40.8270
  0.00421339      40.8517
  0.00421853      40.8777
  0.00422359      40.9061
  0.00422768      40.9278
  0.00423180      40.9486
  0.00423703      40.9721
  0.00424115      40.9928
  0.00424628      41.0193
  0.00425139      41.0464
  0.00425544      41.0691
  0.00426062      41.0939
  0.00426574      41.1207
  0.00426950      41.1514
  0.00427487      41.1713
  0.00427998      41.1981
  0.00428504      41.2266
  0.00429040      41.2466
  0.00429428      41.2741
  0.00430073      41.2975
  0.00430478      41.3202
  0.00431005      41.3428
  0.00431518      41.3694
  0.00432035      41.3946
  0.00432693      41.4149
  0.00433210      41.4401
  0.00433724      41.4664
  0.00434249      41.4894
  0.00434888      41.5149
  0.00435401      41.5412
  0.00436058      41.5617
  0.00436696      41.5874
  0.00437232      41.6074
  0.00437880      41.6302
  0.00437875      41.6984
  0.00442451      41.7810
  0.00443103      41.8027
  0.00443777      41.8185
  0.00444549      41.8408
  0.00445338      41.8584
  0.00446124      41.8771
  0.00446910      41.8954
  0.00447840      41.9080
  0.00448753      41.9250
  0.00449943      41.9330
  0.00451125      41.9434
  0.00452432      41.9528
  0.00454027      41.9503
  0.00456169      41.9313
  0.00524269      39.4427
  0.01309186      19.8582
  0.02662169       3.2489
  0.02664038       3.2473
  0.02665776       3.2555
  0.02666963       3.2708
  0.02668162       3.2809
  0.02669246       3.2908
  0.02670458       3.2958
  0.02671449       3.3092
  0.02672377       3.3157
  0.02673474       3.3204
  0.02674420       3.3262
  0.02675322       3.3337
  0.02676192       3.3424
  0.02677022       3.3480
  0.02678204       3.3507
  0.02679123       3.3532
  0.02680194       3.3598
  0.02681140       3.3611
  0.02682219       3.3620
  0.02683174       3.3684
  0.02684190       3.3720
  0.02685368       3.3738
  0.02686611       3.3728
  0.02687681       3.3740
  0.02688892       3.3744
  0.02690036       3.3778
  0.02691206       3.3745
  0.02692539       3.3694
  0.02693629       3.3644
  0.02694641       3.3627
  0.02695801       3.3600
  0.02696855       3.3619
  0.02698030       3.3584
  0.02698900       3.3631
  0.02699903       3.3674
  0.02700753       3.3730
  0.02701883       3.3715
  0.02702715       3.3725
  0.02703632       3.3751
  0.02704577       3.3765
  0.02705437       3.3816
  0.02706282       3.3820
  0.02707144       3.3871
  0.02707899       3.3915
  0.02708730       3.3925
  0.02709481       3.3971
  0.02710142       3.4003
  0.02710887       3.4051
  0.02711567       3.4074
  0.02712202       3.4117
  0.02712811       3.4117
  0.02713532       3.4068
  0.02714103       3.4085
  0.02714744       3.4126
  0.02715321       3.4195
  0.02715906       3.4206
  0.02716550       3.4245
  0.02717216       3.4274
  0.02717927       3.4284
  0.02718546       3.4334
  0.02719220       3.4360
  0.02719968       3.4407
  0.02720699       3.4407
  0.02721289       3.4416
  0.02722076       3.4446
  0.02722819       3.4440
  0.02723304       3.4496
  0.02724020       3.4558
  0.02724785       3.4543
  0.02725545       3.4585
  0.02726206       3.4616
  0.02727020       3.4634
  0.02727608       3.4643
  0.02728233       3.4637
  0.02728917       3.4603
  0.02729684       3.4642
  0.02730441       3.4631
  0.02731070       3.4677
  0.02731637       3.4750
  0.02732364       3.4752
  0.02733108       3.4747
  0.02733776       3.4776
  0.02734582       3.4797
  0.02735334       3.4788
  0.02735951       3.4839
  0.02736693       3.4834
  0.02737337       3.4874
  0.02738050       3.4882
  0.02738814       3.4922
  0.02739498       3.4943
  0.02740272       3.4979
  0.02741201       3.4945
  0.02742031       3.4955
  0.02742918       3.4941
  0.02743569       3.4977
  0.02744275       3.4934
  0.02744887       3.4878
  0.02745486       3.4883
  0.02746212       3.4886
  0.02746864       3.4921
  0.02747588       3.4925
  0.02748258       3.4952
  0.02748915       3.4986
  0.02749794       3.4974
  0.02750568       3.5010
  0.02751273       3.5022
  0.02752007       3.5021
  0.02752774       3.5059
  0.02753581       3.5026
  0.02754415       3.5035
  0.02755516       3.4979
  0.02756297       3.5011
  0.02757154       3.5010
  0.02758151       3.5000
  0.02758990       3.5006
  0.02759924       3.5025
  0.02760973       3.4992
  0.02761823       3.4939
  0.02762681       3.4883
  0.02763456       3.4864
  0.02764219       3.4850
  0.02765167       3.4808
  0.02765940       3.4844
  0.02766867       3.4811
  0.02767899       3.4786
  0.02768721       3.4800
  0.02769619       3.4780
  0.02770645       3.4758
  0.02771566       3.4782
  0.02772628       3.4743
  0.02773662       3.4718
  0.02774714       3.4683
  0.02775747       3.4658
  0.02776949       3.4611
  0.02778272       3.4511
  0.02779275       3.4498
  0.02780476       3.4452
  0.02781452       3.4452
  0.02782488       3.4425
  0.02783579       3.4373
  0.02784494       3.4346
  0.02785266       3.4328
  0.02786172       3.4305
  0.02786861       3.4324
  0.02787908       3.4292
  0.02788772       3.4288
  0.02789679       3.4264
  0.02790563       3.4250
  0.02791354       3.4278
  0.02792268       3.4251
  0.02793080       3.4270
  0.02794034       3.4225
  0.02794789       3.4269
  0.02795757       3.4218
  0.02796509       3.4263
  0.02797429       3.4233
  0.02798290       3.4230
  0.02799154       3.4226
  0.02799971       3.4188
  0.02800948       3.4187
  0.02801883       3.4151
  0.02802575       3.4114
  0.02804766       3.4007
  0.02805421       3.4041
  0.02806137       3.4048
  0.02806808       3.4075
  0.02807502       3.4092
  0.02808190       3.4112
  0.02808962       3.4094
  0.02809659       3.4109
  0.02810378       3.4115
  0.02811111       3.4114
  0.02811831       3.4119
  0.02812689       3.4117
  0.02813388       3.4132
  0.02814160       3.4114
  0.02814886       3.4117
  0.02815419       3.4151
  0.02816070       3.4187
  0.02816831       3.4174
  0.02817539       3.4184
  0.02819374       3.4073
  0.02819928       3.4098
  0.02820418       3.4152
  0.02820951       3.4186
  0.02821608       3.4219
  0.02822368       3.4206
  0.02823039       3.4233
  0.02823544       3.4280
  0.02824150       3.4282
  0.02824720       3.4300
  0.02825357       3.4288
  0.02826091       3.4286
  0.02826770       3.4310
  0.02827313       3.4340
  0.02827955       3.4380
  0.02828572       3.4377
  0.02829249       3.4401
  0.02830002       3.4337
  0.02830653       3.4373
  0.02831251       3.4433
  0.02831948       3.4394
  0.02832538       3.4348
  0.02833084       3.4322
  0.02833756       3.4295
  0.02834277       3.4334
  0.02834848       3.4351
  0.02835464       3.4349
  0.02836280       3.4366
  0.02836894       3.4364
  0.02837602       3.4374
  0.02838281       3.4398
  0.02838874       3.4405
  0.02839541       3.4434
  0.02840283       3.4429
  0.02842971       3.4482
  0.02843566       3.4488
  0.02844338       3.4470
  0.02845087       3.4462
  0.02845826       3.4459
  0.02847638       3.4467
  0.02848218       3.4480
  0.02848909       3.4498
  0.02849812       3.4476
  0.02850529       3.4483
  0.02851246       3.4489
  0.02851834       3.4499
  0.02852583       3.4491
  0.02853031       3.4563
  0.02853873       3.4514
  0.02854568       3.4531
  0.02855268       3.4545
  0.02855934       3.4574
  0.02856564       3.4620
  0.02857285       3.4570
  0.02857855       3.4588
  0.02858527       3.4614
  0.02859266       3.4611
  0.02859988       3.4616
  0.02860587       3.4620
  0.02861026       3.4642
  0.02861464       3.4610
  0.02862082       3.4552
  0.02862480       3.4592
  0.02862992       3.4636
  0.02863577       3.4647
  0.02864340       3.4632
  0.02865033       3.4650
  0.02865612       3.4663
  0.02866237       3.4711
  0.02866756       3.4752
  0.02867413       3.4730
  0.02867962       3.4758
  0.02868644       3.4780
  0.02869432       3.4755
  0.02869965       3.4789
  0.02870678       3.4798
  0.02872552       3.4832
  0.02873034       3.4889
  0.02873833       3.4859
  0.02875235       3.4832
  0.02875839       3.4834
  0.02876290       3.4851
  0.02876892       3.4854
  0.02877339       3.4927
  0.02877805       3.4937
  0.02878510       3.4894
  0.02879046       3.4927
  0.02879781       3.4926
  0.02880440       3.4958
  0.02881122       3.4926
  0.02881764       3.4966
  0.02882393       3.4957
  0.02882854       3.5024
  0.02883448       3.5031
  0.02884159       3.5040
  0.02884860       3.5053
  0.02885637       3.5033
  0.02886393       3.5023
  0.02886892       3.5072
  0.02888375       3.5009
  0.02888911       3.4933
  0.02889343       3.4958
  0.02892096       3.4926
  0.02892803       3.4937
  0.02893341       3.4970
  0.02894025       3.4991
  0.02894733       3.4947
  0.02895574       3.4953
  0.02896403       3.4909
  0.02897132       3.4910
  0.02897809       3.4935
  0.02898519       3.4944
  0.02899207       3.4910
  0.02899767       3.4986
  0.02900392       3.4979
  0.02901246       3.4979
  0.02901798       3.5005
  0.02902421       3.4999
  0.02903031       3.4944
  0.02903407       3.4940
  0.02903927       3.4926
  0.02904376       3.4943
  0.02904884       3.4988
  0.02905481       3.4994
  0.02906305       3.4953
  0.02907099       3.4925
  0.02907785       3.4946
  0.02908524       3.4943
  0.02909179       3.4977
  0.02909965       3.4952
  0.02910786       3.4967
  0.02911673       3.4952
  0.02912565       3.4935
  0.02913363       3.4905
  0.02914001       3.4947
  0.02914866       3.4942
  0.02915491       3.4935
  0.02916373       3.4923
  0.02917082       3.4933
  0.02917893       3.4897
  0.02919425       3.4812
  0.02920020       3.4819
  0.02920484       3.4884
  0.02921153       3.4857
  0.02922041       3.4788
  0.02922646       3.4845
  0.02923500       3.4790
  0.02924190       3.4808
  0.02924789       3.4868
  0.02925252       3.4933
  0.02926036       3.4910
  0.02926899       3.4906
  0.02927559       3.4937
  0.02928298       3.4934
  0.02929010       3.4943
  0.02929595       3.4954
  0.02930337       3.4950
  0.02931048       3.4959
  0.02931928       3.4947
  0.02932605       3.4972
  0.02933721       3.4909
  0.02935813       3.4792
  0.02936749       3.4755
  0.02937599       3.4756
  0.02938395       3.4728
  0.02939012       3.4779
  0.02939800       3.4754
  0.02940469       3.4782
  0.02941177       3.4792
  0.02942013       3.4746
  0.02942819       3.4767
  0.02943569       3.4759
  0.02944232       3.4790
  0.02945004       3.4772
  0.02945595       3.4834
  0.02946337       3.4830
  0.02947033       3.4846
  0.02947832       3.4816
  0.02948560       3.4817
  0.02949375       3.4780
  0.02949914       3.4812
  0.02950408       3.4809
  0.02951088       3.4723
  0.02951506       3.4754
  0.02952291       3.4730
  0.02953053       3.4717
  0.02953839       3.4693
  0.02954318       3.4751
  0.02954911       3.4759
  0.02955392       3.4816
  0.02956069       3.4841
  0.02956723       3.4876
  0.02957535       3.4839
  0.02958221       3.4860
  0.02958878       3.4839
  0.02959394       3.4881
  0.02959949       3.4959
  0.02960553       3.4962
  0.02961078       3.5000
  0.02962194       3.4883
  0.02962668       3.4943
  0.02963238       3.4961
  0.02964685       3.4914
  0.02965035       3.4921
  0.02965473       3.4943
  0.02965989       3.4931
  0.02966404       3.4963
  0.02967033       3.4955
  0.02967665       3.4999
  0.02968247       3.5012
  0.02968854       3.5013
  0.02969364       3.5057
  0.02971467       3.5153
  0.02972151       3.5174
  0.02972737       3.5185
  0.02973274       3.5217
  0.02973890       3.5215
  0.02974411       3.5254
  0.02975011       3.5258
  0.02975544       3.5293
  0.02976095       3.5264
  0.02976728       3.5200
  0.02977133       3.5182
  0.02977936       3.5096
  0.02978807       3.5088
  0.02979599       3.5061
  0.02980518       3.5032
  0.02981504       3.4973
  0.02982316       3.4992
  0.02983119       3.4960
  0.02983842       3.4964
  0.02984677       3.4917
  0.02985312       3.4906
  0.02986006       3.4977
  0.02986771       3.4963
  0.02987476       3.4975
  0.02988255       3.4954
  0.02988749       3.5005
  0.02989396       3.5043
  0.02990036       3.5030
  0.02990833       3.5001
  0.02991501       3.5029
  0.02992160       3.5061
  0.02993687       3.4979
  0.02994103       3.4956
  0.02994546       3.4976
  0.02994986       3.4997
  0.02995432       3.5016
  0.02995994       3.5037
  0.02996466       3.5044
  0.02997204       3.5042
  0.02997800       3.5048
  0.02998420       3.5043
  0.02998971       3.5070
  0.02999627       3.5103
  0.03000171       3.5133
  0.03000772       3.5137
  0.03001493       3.5141
  0.03002232       3.5138
  0.03003181       3.5095
  0.03003946       3.5081
  0.03004784       3.5088
  0.03005524       3.5084
  0.03006379       3.5083
  0.03007302       3.5052
  0.03008090       3.4973
  0.03008656       3.4938
  0.03009424       3.4867
  0.03009978       3.4946
  0.03010542       3.4967
  0.03011228       3.4933
  0.03011977       3.4925
  0.03012781       3.4893
  0.03013495       3.4901
  0.03014302       3.4867
  0.03015009       3.4878
  0.03015456       3.4951
  0.03016258       3.4919
  0.03017067       3.4939
  0.03018022       3.4894
  0.03019198       3.4805
  0.03020141       3.4819
  0.03021285       3.4744
  0.03022461       3.4709
  0.03023572       3.4649
  0.03024755       3.4611
  0.03025769       3.4539
  0.03026703       3.4449
  0.03027411       3.4405
  0.03028086       3.4376
  0.03028826       3.4372
  0.03029601       3.4353
  0.03030199       3.4358
  0.03030901       3.4371
  0.03031651       3.4363
  0.03032590       3.4325
  0.03033345       3.4315
  0.03033945       3.4373
  0.03034709       3.4359
  0.03035380       3.4386
  0.03036172       3.4359
  0.03036999       3.4317
  0.03037808       3.4337
  0.03038399       3.4345
  0.03039079       3.4368
  0.03039717       3.4410
  0.03040444       3.4412
  0.03041180       3.4410
  0.03041918       3.4407
  0.03042732       3.4316
  0.03043267       3.4349
  0.03043987       3.4300
  0.03044500       3.4344
  0.03045002       3.4391
  0.03045689       3.4357
  0.03046600       3.4331
  0.03047286       3.4352
  0.03047990       3.4364
  0.03048607       3.4361
  0.03049315       3.4371
  0.03049974       3.4404
  0.03050770       3.4375
  0.03051734       3.4326
  0.03052405       3.4353
  0.03053248       3.4358
  0.03054003       3.4348
  0.03054716       3.4356
  0.03055704       3.4296
  0.03056504       3.4266
  0.03057079       3.4335
  0.03057704       3.4274
  0.03058225       3.4259
  0.03058705       3.4208
  0.03059261       3.4178
  0.03059619       3.4236
  0.03060162       3.4266
  0.03060690       3.4302
  0.03061398       3.4259
  0.03063646       3.4344
  0.03064152       3.4390
  0.03064672       3.4430
  0.03065302       3.4421
  0.03065815       3.4464
  0.03066442       3.4456
  0.03067005       3.4477
  0.03067489       3.4533
  0.03067984       3.4585
  0.03068606       3.4579
  0.03069318       3.4588
  0.03070947       3.4514
  0.03071344       3.4554
  0.03071935       3.4563
  0.03072310       3.4613
  0.03072898       3.4623
  0.03073463       3.4589
  0.03074132       3.4616
  0.03074519       3.4661
  0.03075145       3.4654
  0.03075643       3.4704
  0.03076165       3.4743
  0.03076723       3.4767
  0.03077089       3.4821
  0.03077773       3.4842
  0.03078382       3.4843
  0.03078897       3.4885
  0.03079390       3.4937
  0.03080030       3.4923
  0.03080646       3.4921
  0.03081121       3.4981
  0.03081668       3.4954
  0.03082891       3.4898
  0.03083390       3.4948
  0.03083762       3.4999
  0.03084356       3.5006
  0.03084940       3.5018
  0.03085548       3.5019
  0.03086208       3.5051
  0.03087033       3.5009
  0.03087716       3.5031
  0.03088253       3.5063
  0.03089027       3.5044
  0.03089624       3.5050
  0.03090418       3.5023
  0.03091165       3.5015
  0.03091832       3.5044
  0.03092610       3.5024
  0.03093284       3.5050
  0.03093906       3.5044
  0.03094625       3.5050
  0.03096504       3.4973
  0.03096860       3.4977
  0.03097391       3.4958
  0.03097785       3.5000
  0.03098498       3.4954
  0.03098966       3.5017
  0.03099508       3.5048
  0.03100080       3.5064
  0.03100738       3.5097
  0.03101330       3.5105
  0.03101928       3.5110
  0.03102621       3.5073
  0.03103092       3.5135
  0.03103628       3.5168
  0.03104439       3.5133
  0.03105132       3.5150
  0.03105924       3.5123
  0.03106534       3.5123
  0.03107176       3.5163
  0.03107880       3.5175
  0.03108592       3.5184
  0.03109365       3.5166
  0.03111024       3.5024
  0.03111537       3.5013
  0.03111864       3.5084
  0.03112535       3.5057
  0.03112987       3.5128
  0.03113546       3.5096
  0.03114098       3.5122
  0.03114776       3.5146
  0.03115298       3.5130
  0.03115855       3.5154
  0.03116311       3.5222
  0.03116741       3.5248
  0.03117207       3.5258
  0.03117793       3.5269
  0.03118395       3.5272
  0.03118912       3.5313
  0.03119518       3.5315
  0.03120188       3.5343
  0.03120828       3.5329
  0.03121545       3.5336
  0.03122316       3.5318
  0.03123816       3.5247
  0.03124385       3.5266
  0.03124995       3.5266
  0.03125663       3.5240
  0.03126099       3.5317
  0.03126877       3.5296
  0.03127537       3.5274
  0.03128236       3.5289
  0.03128710       3.5349
  0.03129413       3.5307
  0.03130110       3.5323
  0.03130620       3.5367
  0.03131223       3.5371
  0.03131963       3.5367
  0.03132525       3.5388
  0.03133176       3.5370
  0.03133868       3.5387
  0.03134669       3.5356
  0.03135272       3.5360
  0.03135989       3.5366
  0.03136638       3.5349
  0.03137120       3.5351
  0.03137688       3.5261
  0.03138251       3.5228
  0.03138921       3.5255
  0.03139626       3.5213
  0.03140162       3.5246
  0.03140678       3.5287
  0.03141454       3.5267
  0.03142031       3.5282
  0.03142987       3.5237
  0.03143826       3.5243
  0.03144778       3.5199
  0.03145705       3.5166
  0.03146648       3.5126
  0.03147645       3.5062
  0.03148602       3.5071
  0.03149580       3.5015
  0.03150497       3.4987
  0.03151585       3.4937
  0.03152378       3.4910
  0.03153181       3.4932
  0.03154170       3.4872
  0.03154849       3.4841
  0.03155464       3.4784
  0.03156039       3.4745
  0.03156615       3.4706
  0.03157055       3.4781
  0.03157765       3.4737
  0.03158146       3.4785
  0.03158734       3.4794
  0.03159286       3.4820
  0.03159786       3.4869
  0.03160525       3.4866
  0.03161038       3.4854
  0.03161495       3.4923
  0.03162098       3.4926
  0.03162899       3.4895
  0.03163681       3.4872
  0.03164617       3.4836
  0.03165279       3.4866
  0.03166158       3.4856
  0.03167309       3.4777
  0.03168177       3.4770
  0.03169124       3.4729
  0.03170206       3.4681
  0.03171133       3.4594
  0.03172061       3.4507
  0.03172953       3.4435
  0.03173716       3.4421
  0.03174600       3.4407
  0.03175319       3.4413
  0.03176251       3.4378
  0.03177333       3.4331
  0.03178294       3.4283
  0.03179329       3.4257
  0.03180308       3.4201
  0.03181299       3.4193
  0.03182225       3.4161
  0.03183148       3.4130
  0.03184006       3.4128
  0.03184967       3.4081
  0.03185847       3.4069
  0.03186771       3.4037
  0.03187626       3.4037
  0.03188421       3.4008
  0.03189211       3.4037
  0.03189973       3.4023
  0.03190825       3.3970
  0.03191335       3.3960
  0.03191846       3.3895
  0.03192289       3.3915
  0.03192908       3.3911
  0.03193494       3.3921
  0.03193976       3.3979
  0.03194671       3.3941
  0.03195247       3.3956
  0.03195793       3.3984
  0.03196181       3.4028
  0.03196723       3.4059
  0.03197348       3.4052
  0.03197757       3.4142
  0.03198304       3.4115
  0.03198838       3.4149
  0.03199384       3.4177
  0.03199961       3.4192
  0.03200661       3.4206
  0.03201143       3.4263
  0.03201807       3.4239
  0.03202463       3.4273
  0.03203163       3.4233
  0.03203704       3.4209
  0.03204325       3.4150
  0.03204711       3.4141
  0.03205184       3.4147
  0.03205789       3.4149
  0.03206141       3.4210
  0.03206838       3.4171
  0.03207436       3.4176
  0.03208097       3.4208
  0.03208614       3.4249
  0.03209065       3.4266
  0.03209601       3.4299
  0.03210231       3.4290
  0.03210895       3.4265
  0.03211356       3.4331
  0.03211824       3.4395
  0.03212379       3.4419
  0.03213119       3.4361
  0.03213820       3.4375
  0.03214581       3.4362
  0.03215282       3.4375
  0.03215876       3.4382
  0.03217849       3.4210
  0.03218348       3.4204
  0.03218726       3.4253
  0.03219392       3.4228
  0.03219821       3.4255
  0.03220289       3.4318
  0.03221037       3.4256
  0.03221639       3.4314
  0.03222227       3.4324
  0.03222789       3.4345
  0.03223393       3.4348
  0.03223944       3.4374
  0.03224503       3.4397
  0.03225123       3.4392
  0.03225816       3.4409
  0.03226360       3.4438
  0.03227011       3.4420
  0.03227590       3.4434
  0.03228299       3.4444
  0.03228871       3.4461
  0.03229530       3.4493
  0.03230178       3.4476
  0.03230764       3.4433
  0.03231271       3.4369
  0.03231734       3.4326
  0.03232297       3.4293
  0.03232876       3.4306
  0.03233409       3.4340
  0.03233890       3.4398
  0.03234519       3.4389
  0.03235067       3.4417
  0.03235662       3.4424
  0.03236343       3.4446
  0.03236873       3.4482
  0.03237463       3.4491
  0.03238067       3.4493
  0.03238757       3.4512
  0.03239330       3.4528
  0.03240042       3.4537
  0.03240817       3.4518
  0.03241538       3.4522
  0.03242276       3.4520
  0.03242987       3.4529
  0.03243807       3.4489
  0.03245991       3.4386
  0.03246571       3.4344
  0.03247071       3.4393
  0.03247586       3.4436
  0.03248143       3.4459
  0.03248656       3.4502
  0.03249291       3.4491
  0.03249776       3.4547
  0.03250379       3.4550
  0.03251131       3.4541
  0.03251618       3.4596
  0.03252249       3.4586
  0.03252875       3.4633
  0.03253488       3.4632
  0.03254207       3.4638
  0.03254957       3.4629
  0.03255707       3.4567
  0.03256297       3.4630
  0.03257016       3.4636
  0.03257607       3.4644
  0.03258325       3.4596
  0.03258940       3.4539
  0.03259277       3.4552
  0.03259891       3.4550
  0.03260405       3.4593
  0.03260992       3.4603
  0.03261558       3.4622
  0.03262201       3.4607
  0.03262775       3.4623
  0.03263314       3.4655
  0.03263940       3.4648
  0.03264463       3.4687
  0.03264925       3.4752
  0.03265544       3.4749
  0.03266070       3.4786
  0.03266718       3.4769
  0.03267227       3.4814
  0.03267812       3.4825
  0.03268353       3.4856
  0.03269051       3.4870
  0.03269822       3.4853
  0.03270504       3.4821
  0.03271013       3.4811
  0.03271565       3.4783
  0.03271968       3.4766
  0.03272440       3.4773
  0.03273090       3.4755
  0.03273444       3.4869
  0.03273988       3.4899
  0.03274667       3.4868
  0.03275232       3.4888
  0.03275945       3.4896
  0.03276491       3.4925
  0.03277193       3.4883
  0.03277635       3.4958
  0.03278367       3.4958
  0.03278929       3.4979
  0.03279514       3.4990
  0.03280169       3.4970
  0.03280848       3.4993
  0.03281380       3.5028
  0.03281934       3.5053
  0.03282651       3.5060
  0.03283239       3.5070
  0.03283838       3.5020
  0.03284407       3.4984
  0.03284796       3.4974
  0.03285278       3.4976
  0.03285647       3.5029
  0.03286303       3.5008
  0.03286803       3.5057
  0.03287442       3.5044
  0.03287901       3.5111
  0.03288618       3.5118
  0.03289321       3.5077
  0.03289868       3.5104
  0.03290453       3.5115
  0.03291213       3.5103
  0.03291782       3.5121
  0.03292319       3.5153
  0.03292922       3.5157
  0.03293606       3.5178
  0.03294135       3.5214
  0.03294857       3.5164
  0.03295268       3.5253
  0.03296031       3.5238
  0.03297526       3.5224
  0.03298020       3.5222
  0.03298614       3.5229
  0.03299086       3.5290
  0.03299499       3.5324
  0.03300154       3.5304
  0.03300722       3.5322
  0.03301318       3.5328
  0.03301869       3.5355
  0.03302297       3.5381
  0.03302844       3.5409
  0.03303413       3.5427
  0.03305653       3.5516
  0.03306241       3.5526
  0.03306889       3.5509
  0.03307353       3.5574
  0.03307953       3.5578
  0.03308490       3.5556
  0.03309020       3.5483
  0.03309302       3.5520
  0.03309809       3.5512
  0.03310406       3.5518
  0.03310762       3.5576
  0.03311414       3.5558
  0.03311922       3.5603
  0.03312363       3.5624
  0.03312968       3.5626
  0.03313620       3.5607
  0.03314094       3.5668
  0.03314776       3.5636
  0.03315431       3.5670
  0.03315958       3.5652
  0.03316621       3.5683
  0.03317130       3.5728
  0.03318121       3.5667
  0.03318821       3.5681
  0.03319836       3.5609
  0.03320765       3.5575
  0.03321646       3.5563
  0.03322501       3.5508
  0.03323362       3.5450
  0.03324100       3.5338
  0.03324738       3.5271
  0.03325384       3.5255
  0.03326165       3.5233
  0.03326820       3.5267
  0.03327533       3.5276
  0.03328354       3.5236
  0.03329021       3.5265
  0.03329683       3.5242
  0.03330502       3.5257
  0.03331316       3.5220
  0.03332031       3.5228
  0.03332687       3.5262
  0.03333537       3.5209
  0.03334428       3.5192
  0.03335256       3.5149
  0.03336093       3.5157
  0.03336998       3.5133
  0.03337914       3.5106
  0.03338634       3.5111
  0.03339595       3.5063
  0.03340355       3.5050
  0.03341117       3.4983
  0.03341723       3.4930
  0.03342292       3.4948
  0.03342983       3.4912
  0.03343597       3.4910
  0.03344252       3.4944
  0.03344858       3.4946
  0.03345628       3.4928
  0.03346321       3.4892
  0.03346885       3.4966
  0.03347531       3.4950
  0.03348317       3.4926
  0.03348939       3.4975
  0.03349640       3.4934
  0.03350127       3.4989
  0.03350883       3.4978
  0.03351406       3.5017
  0.03352119       3.5025
  0.03352761       3.5011
  0.03353533       3.4993
  0.03353992       3.5060
  0.03354591       3.5065
  0.03355148       3.5034
  0.03355745       3.4985
  0.03356199       3.4946
  0.03356660       3.4958
  0.03356954       3.5044
  0.03357501       3.5072
  0.03358001       3.5067
  0.03358592       3.5075
  0.03359178       3.5086
  0.03359712       3.5120
  0.03360030       3.5195
  0.03360624       3.5202
  0.03361054       3.5228
  0.03361681       3.5220
  0.03362134       3.5291
  0.03362777       3.5276
  0.03363301       3.5314
  0.03363996       3.5276
  0.03364512       3.5318
  0.03365156       3.5357
  0.03365835       3.5326
  0.03366568       3.5326
  0.03368100       3.5240
  0.03368530       3.5266
  0.03369091       3.5288
  0.03369712       3.5283
  0.03370181       3.5291
  0.03370688       3.5337
  0.03371414       3.5340
  0.03371908       3.5391
  0.03372473       3.5411
  0.03372995       3.5451
  0.03373567       3.5467
  0.03374128       3.5489
  0.03374811       3.5456
  0.03375363       3.5482
  0.03375898       3.5516
  0.03376669       3.5498
  0.03377154       3.5554
  0.03377676       3.5593
  0.03378351       3.5564
  0.03378953       3.5567
  0.03379535       3.5580
  0.03380094       3.5548
  0.03380505       3.5528
  0.03381014       3.5518
  0.03381569       3.5543
  0.03382139       3.5506
  0.03382655       3.5548
  0.03383178       3.5587
  0.03383936       3.5575
  0.03384499       3.5596
  0.03385038       3.5627
  0.03385697       3.5605
  0.03386325       3.5652
  0.03386910       3.5663
  0.03387453       3.5692
  0.03388176       3.5642
  0.03388884       3.5652
  0.03389494       3.5652
  0.03390019       3.5690
  0.03390539       3.5730
  0.03391221       3.5698
  0.03391751       3.5734
  0.03392378       3.5726
  0.03392954       3.5687
  0.03393404       3.5649
  0.03393822       3.5626
  0.03394387       3.5646
  0.03395124       3.5589
  0.03395556       3.5668
  0.03396177       3.5663
  0.03396953       3.5643
  0.03397433       3.5701
  0.03398168       3.5700
  0.03398757       3.5709
  0.03399415       3.5742
  0.03400163       3.5735
  0.03400802       3.5722
  0.03401350       3.5804
  0.03402012       3.5781
  0.03402616       3.5783
  0.03403204       3.5793
  0.03403915       3.5802
  0.03404526       3.5801
  0.03405091       3.5821
  0.03406837       3.5750
  0.03407333       3.5692
  0.03407768       3.5661
  0.03408200       3.5686
  0.03408769       3.5704
  0.03409154       3.5750
  0.03409780       3.5743
  0.03410353       3.5759
  0.03410830       3.5818
  0.03411576       3.5812
  0.03412088       3.5855
  0.03412725       3.5843
  0.03413367       3.5829
  0.03413974       3.5884
  0.03414585       3.5884
  0.03415145       3.5906
  0.03415976       3.5862
  0.03416512       3.5895
  0.03417196       3.5916
  0.03417833       3.5904
  0.03418600       3.5888
  0.03419088       3.5942
  0.03419668       3.5901
  0.03420308       3.5834
  0.03420752       3.5853
  0.03421371       3.5849
  0.03421980       3.5849
  0.03422627       3.5887
  0.03423270       3.5872
  0.03423825       3.5897
  0.03424581       3.5886
  0.03425059       3.5944
  0.03425804       3.5939
  0.03426405       3.5942
  0.03427140       3.5941
  0.03427834       3.5958
  0.03428400       3.5977
  0.03429116       3.5984
  0.03429890       3.5966
  0.03430523       3.6010
  0.03431307       3.5986
  0.03431816       3.6031
  0.03432556       3.6028
  0.03433232       3.5998
  0.03433801       3.5962
  0.03434390       3.5917
  0.03434850       3.5875
  0.03435373       3.5804
  0.03435904       3.5785
  0.03436295       3.5828
  0.03436908       3.5827
  0.03437473       3.5847
  0.03438291       3.5808
  0.03438827       3.5841
  0.03439599       3.5823
  0.03440093       3.5875
  0.03440880       3.5850
  0.03441544       3.5881
  0.03442388       3.5830
  0.03443108       3.5835
  0.03444195       3.5786
  0.03445328       3.5716
  0.03446743       3.5629
  0.03448450       3.5465
  0.03450489       3.5317
  0.03452860       3.5075
  0.03455575       3.4843
  0.03458308       3.4549
  0.03461430       3.4190
  0.03465268       3.3729
  0.03469659       3.3217
  0.03475080       3.2635
  0.03482306       3.1876
  0.03489920       3.1154
  0.03498245       3.0301
  0.03517866       2.8718
  0.03520856       2.8553
  0.03523260       2.8380
  0.03524966       2.8333
  0.03526467       2.8272
  0.03527608       2.8302
  0.03528817       2.8213
  0.03529820       2.8202
  0.03530767       2.8213
  0.03531754       2.8209
  0.03532633       2.8199
  0.03533492       2.8197
  0.03534342       2.8199
  0.03535165       2.8210
  0.03535827       2.8237
  0.03536763       2.8159
  0.03537499       2.8204
  0.03538229       2.8204
  0.03539157       2.8176
  0.03539724       2.8239
  0.03540702       2.8192
  0.03541363       2.8219
  0.03542070       2.8228
  0.03542930       2.8226
  0.03543635       2.8236
  0.03544274       2.8271
  0.03545059       2.8251
  0.03545774       2.8257
  0.03546580       2.8229
  0.03547263       2.8248
  0.03548105       2.8252
  0.03548845       2.8249
  0.03549400       2.8317
  0.03550275       2.8262
  0.03551155       2.8251
  0.03551905       2.8198
  0.03552469       2.8215
  0.03553233       2.8203
  0.03553956       2.8206
  0.03554703       2.8201
  0.03555278       2.8260
  0.03556162       2.8249
  0.03556856       2.8217
  0.03557721       2.8212
  0.03558458       2.8210
  0.03559171       2.8217
  0.03559794       2.8259
  0.03560552       2.8249
  0.03561463       2.8227
  0.03562264       2.8201
  0.03562964       2.8213
  0.03563636       2.8235
  0.03564499       2.8185
  0.03565304       2.8204
  0.03566117       2.8173
  0.03566964       2.8175
  0.03567725       2.8117
  0.03568342       2.8068
  0.03568870       2.8052
  0.03569431       2.8025
  0.03570029       2.7982
  0.03570602       2.7996
  0.03571166       2.8014
  0.03571861       2.8028
  0.03572410       2.8051
  0.03573024       2.8096
  0.03573790       2.8083
  0.03574494       2.8094
  0.03575192       2.8106
  0.03575933       2.8103
  0.03576790       2.8055
  0.03577468       2.8075
  0.03578138       2.8099
  0.03579160       2.8035
  0.03579873       2.8042
  0.03580812       2.8009
  0.03581539       2.8011
  0.03582468       2.7982
  0.03583176       2.8038
  0.03584077       2.7973
  0.03584810       2.7926
  0.03585390       2.7890
  0.03585929       2.7871
  0.03586659       2.7872
  0.03587113       2.7885
  0.03587932       2.7851
  0.03588585       2.7881
  0.03589246       2.7861
  0.03589819       2.7876
  0.03590507       2.7892
  0.03591171       2.7872
  0.03591818       2.7904
  0.03592488       2.7928
  0.03593287       2.7902
  0.03594037       2.7895
  0.03594777       2.7892
  0.03595472       2.7906
  0.03596185       2.7913
  0.03596838       2.7943
  0.03597537       2.7956
  0.03598436       2.7938
  0.03599423       2.7887
  0.03600195       2.7872
  0.03600866       2.7801
  0.03601450       2.7765
  0.03601933       2.7767
  0.03602640       2.7729
  0.03603301       2.7756
  0.03603859       2.7776
  0.03604460       2.7780
  0.03605224       2.7767
  0.03605866       2.7801
  0.03606446       2.7813
  0.03607260       2.7781
  0.03607943       2.7800
  0.03608411       2.7854
  0.03609125       2.7861
  0.03609797       2.7838
  0.03610592       2.7813
  0.03611204       2.7859
  0.03612008       2.7831
  0.03612629       2.7874
  0.03613379       2.7867
  0.03614104       2.7869
  0.03614794       2.7885
  0.03615682       2.7825
  0.03616311       2.7771
  0.03616821       2.7763
  0.03617410       2.7724
  0.03617961       2.7747
  0.03618520       2.7766
  0.03619220       2.7778
  0.03619805       2.7834
  0.03620567       2.7823
  0.03621233       2.7848
  0.03621907       2.7823
  0.03622537       2.7862
  0.03623375       2.7821
  0.03624085       2.7830
  0.03624794       2.7792
  0.03625609       2.7807
  0.03626390       2.7788
  0.03627355       2.7698
  0.03628084       2.7746
  0.03628878       2.7722
  0.03629764       2.7710
  0.03630673       2.7689
  0.03633242       2.7546
  0.03634031       2.7477
  0.03634756       2.7479
  0.03635579       2.7444
  0.03636539       2.7404
  0.03637310       2.7435
  0.03638201       2.7374
  0.03639203       2.7317
  0.03640236       2.7295
  0.03641250       2.7234
  0.03642048       2.7255
  0.03643148       2.7208
  0.03644001       2.7208
  0.03645066       2.7174
  0.03646134       2.7138
  0.03647358       2.7090
  0.03648631       2.7023
  0.03649871       2.6968
  0.03651338       2.6873
  0.03652551       2.6876
  0.03654145       2.6779
  0.03655481       2.6687
  0.03656828       2.6592
  0.03657783       2.6506
  0.03658787       2.6449
  0.03659831       2.6376
  0.03660983       2.6308
  0.03661858       2.6300
  0.03663043       2.6266
  0.03664195       2.6246
  0.03665506       2.6164
  0.03666664       2.6141
  0.03667947       2.6070
  0.03669091       2.6052
  0.03670340       2.5994
  0.03671404       2.5960
  0.03672587       2.5927
  0.03673771       2.5847
  0.03674786       2.5833
  0.03675928       2.5769
  0.03676924       2.5761
  0.03678030       2.5711
  0.03679132       2.5662
  0.03680101       2.5665
  0.03681184       2.5624
  0.03682166       2.5575
  0.03683094       2.5499
  0.03683994       2.5482
  0.03684974       2.5480
  0.03685981       2.5421
  0.03686833       2.5422
  0.03687720       2.5409
  0.03688545       2.5420
  0.03689581       2.5397
  0.03690487       2.5377
  0.03691388       2.5359
  0.03692301       2.5336
  0.03693218       2.5312
  0.03694157       2.5326
  0.03695127       2.5281
  0.03696012       2.5269
  0.03697035       2.5251
  0.03698010       2.5205
  0.03698953       2.5217
  0.03700045       2.5172
  0.03700885       2.5178
  0.03701796       2.5156
  0.03702774       2.5094
  0.03703512       2.5052
  0.03704263       2.5005
  0.03704993       2.5006
  0.03705812       2.4976
  0.03706565       2.5010
  0.03707320       2.5002
  0.03708265       2.4972
  0.03709085       2.4983
  0.03710174       2.4905
  0.03711000       2.4914
  0.03711964       2.4918
  0.03712960       2.4871
  0.03713833       2.4864
  0.03714714       2.4855
  0.03715823       2.4811
  0.03716640       2.4823
  0.03717566       2.4799
  0.03718543       2.4799
  0.03719420       2.4791
  0.03720093       2.4851
  0.03721234       2.4796
  0.03722099       2.4752
  0.03722929       2.4679
  0.03723647       2.4643
  0.03724354       2.4610
  0.03725095       2.4607
  0.03725866       2.4594
  0.03726692       2.4603
  0.03727403       2.4610
  0.03728247       2.4573
  0.03729126       2.4565
  0.03729945       2.4576
  0.03730832       2.4525
  0.03731794       2.4488
  0.03732273       2.4572
  0.03733306       2.4513
  0.03734117       2.4487
  0.03734759       2.4516
  0.03735693       2.4490
  0.03736343       2.4517
  0.03737394       2.4451
  0.03738101       2.4459
  0.03738848       2.4454
  0.03739611       2.4444
  0.03740368       2.4395
  0.03741096       2.4356
  0.03741648       2.4375
  0.03742444       2.4354
  0.03743102       2.4378
  0.03743963       2.4335
  0.03744767       2.4352
  0.03745440       2.4371
  0.03746305       2.4367
  0.03747150       2.4330
  0.03748015       2.4326
  0.03748795       2.4310
  0.03749466       2.4370
  0.03750260       2.4350
  0.03751089       2.4318
  0.03752011       2.4295
  0.03752806       2.4314
  0.03753652       2.4276
  0.03754471       2.4288
  0.03755342       2.4282
  0.03756398       2.4215
  0.03757244       2.4218
  0.03758208       2.4140
  0.03758946       2.4098
  0.03759769       2.4067
  0.03760691       2.4045
  0.03761560       2.3999
  0.03762402       2.4003
  0.03763299       2.3989
  0.03764104       2.4005
  0.03765200       2.3965
  0.03766075       2.3958
  0.03767105       2.3940
  0.03768088       2.3937
  0.03769171       2.3861
  0.03770238       2.3831
  0.03771341       2.3788
  0.03772457       2.3742
  0.03773435       2.3701
  0.03774490       2.3715
  0.03775520       2.3656
  0.03776563       2.3634
  0.03777805       2.3586
  0.03778990       2.3516
  0.03779958       2.3478
  0.03780915       2.3444
  0.03781947       2.3425
  0.03783217       2.3327
  0.03784262       2.3345
  0.03785506       2.3256
  0.03786609       2.3254
  0.03787853       2.3206
  0.03788947       2.3126
  0.03789980       2.3147
  0.03791191       2.3069
  0.03792134       2.3080
  0.03793373       2.3033
  0.03794453       2.2998
  0.03795718       2.2943
  0.03796758       2.2921
  0.03797997       2.2874
  0.03799013       2.2861
  0.03800311       2.2794
  0.03801277       2.2797
  0.03802305       2.2780
  0.03803465       2.2719
  0.03804313       2.2680
  0.03805076       2.2629
  0.03805928       2.2549
  0.03806471       2.2531
  0.03807011       2.2513
  0.03807715       2.2522
  0.03808505       2.2503
  0.03809295       2.2524
  0.03810374       2.2449
  0.03811107       2.2449
  0.03811986       2.2440
  0.03812916       2.2415
  0.03813663       2.2451
  0.03814621       2.2416
  0.03815504       2.2406
  0.03816540       2.2346
  0.03817231       2.2400
  0.03818150       2.2378
  0.03819134       2.2335
  0.03819809       2.2394
  0.03820752       2.2364
  0.03821662       2.2305
  0.03822297       2.2378
  0.03823034       2.2376
  0.03823854       2.2306
  0.03824624       2.2253
  0.03825281       2.2237
  0.03826098       2.2209
  0.03826760       2.2232
  0.03827691       2.2206
  0.03828454       2.2196
  0.03829298       2.2199
  0.03830181       2.2149
  0.03830852       2.2169
  0.03831739       2.2158
  0.03832405       2.2180
  0.03833326       2.2157
  0.03834033       2.2166
  0.03834768       2.2164
  0.03835549       2.2148
  0.03836251       2.2158
  0.03836861       2.2199
  0.03837721       2.2156
  0.03838326       2.2198
  0.03838949       2.2193
  0.03839833       2.2143
  0.03840562       2.2144
  0.03842471       2.2158
  0.03843336       2.2113
  0.03844029       2.2126
  0.03844742       2.2133
  0.03845514       2.2119
  0.03846256       2.2116
  0.03847035       2.2141
  0.03847773       2.2139
  0.03848522       2.2133
  0.03849352       2.2141
  0.03850115       2.2130
  0.03850907       2.2110
  0.03851957       2.2045
  0.03852646       2.2059
  0.03853440       2.2039
  0.03854121       2.2055
  0.03854843       2.2059
  0.03855650       2.2034
  0.03856401       2.2027
  0.03858098       2.1990
  0.03858750       2.1976
  0.03859482       2.1976
  0.03860140       2.2001
  0.03861011       2.1954
  0.03861603       2.2001
  0.03862335       2.2001
  0.03863059       2.2003
  0.03863699       2.2034
  0.03864479       2.2017
  0.03865341       2.1974
  0.03866083       2.1971
  0.03866659       2.2023
  0.03867466       2.1997
  0.03868124       2.2022
  0.03868748       2.2017
  0.03869456       2.2025
  0.03870297       2.1989
  0.03870987       2.2003
  0.03871775       2.1984
  0.03872465       2.1957
  0.03873023       2.1934
  0.03873613       2.1900
  0.03874256       2.1889
  0.03874982       2.1891
  0.03875489       2.1925
  0.03876360       2.1919
  0.03876869       2.1953
  0.03877728       2.1910
  0.03878427       2.1921
  0.03879110       2.1937
  0.03879836       2.1939
  0.03880417       2.1949
  0.03881170       2.1942
  0.03881913       2.1938
  0.03882802       2.1927
  0.03883526       2.1929
  0.03884258       2.1929
  0.03885067       2.1903
  0.03885727       2.1927
  0.03886470       2.1923
  0.03887401       2.1898
  0.03888023       2.1894
  0.03888846       2.1823
  0.03889350       2.1818
  0.03890056       2.1785
  0.03890701       2.1814
  0.03891413       2.1821
  0.03892195       2.1804
  0.03893016       2.1815
  0.03893829       2.1788
  0.03894503       2.1807
  0.03895353       2.1768
  0.03895995       2.1798
  0.03896823       2.1806
  0.03897549       2.1808
  0.03898430       2.1799
  0.03899193       2.1789
  0.03900252       2.1720
  0.03901029       2.1705
  0.03902005       2.1665
  0.03902996       2.1660
  0.03903945       2.1628
  0.03904843       2.1654
  0.03906055       2.1575
  0.03907105       2.1510
  0.03908011       2.1452
  0.03909044       2.1393
  0.03910640       2.1268
  0.03912224       2.1146
  0.03913519       2.1121
  0.03914865       2.1079
  0.03916180       2.1007
  0.03917439       2.0954
  0.03918692       2.0902
  0.03919941       2.0852
  0.03921391       2.0775
  0.03922931       2.0709
  0.03924685       2.0613
  0.03926347       2.0506
  0.03928197       2.0419
  0.03929955       2.0321
  0.03931615       2.0256
  0.03933420       2.0142
  0.03935236       2.0025
  0.03936890       1.9962
  0.03938699       1.9806
  0.03940156       1.9728
  0.03941479       1.9653
  0.03942802       1.9537
  0.03943762       1.9502
  0.03945033       1.9404
  0.03946226       1.9372
  0.03947372       1.9316
  0.03948497       1.9307
  0.03953039       1.9134
  0.03954184       1.9119
  0.03955326       1.9064
  0.03956656       1.9027
  0.03957915       1.8973
  0.03959137       1.8932
  0.03960421       1.8870
  0.03961714       1.8846
  0.03963035       1.8812
  0.03964720       1.8657
  0.03966031       1.8627
  0.03967452       1.8560
  0.03968899       1.8485
  0.03970102       1.8409
  0.03971407       1.8300
  0.03972556       1.8242
  0.03973840       1.8180
  0.03975096       1.8127
  0.03976625       1.8025
  0.03978040       1.7960
  0.03979271       1.7956
  0.03980919       1.7854
  0.03982242       1.7820
  0.03983758       1.7721
  0.03985145       1.7666
  0.03986667       1.7565
  0.03988119       1.7529
  0.03990031       1.7380
  0.03993536       1.7026
  0.03999977       1.6509
  0.04011640       1.5025
  0.04045926       1.2692
  0.04050212       1.2398
  0.04054066       1.2130
  0.04057098       1.1897
  0.04059791       1.1702
  0.04062145       1.1544
  0.04064261       1.1431
  0.04066271       1.1360
  0.04068382       1.1250
  0.04070149       1.1178
  0.04071795       1.1107
  0.04073160       1.1098
  0.04074404       1.1088
  0.04075648       1.1079
  0.04076816       1.1051
  0.04077932       1.1044
  0.04078986       1.1013
  0.04080174       1.0977
  0.04081010       1.0984
  0.04081989       1.0983
  0.04082814       1.0994
  0.04083620       1.1013
  0.04084459       1.1019
  0.04085296       1.1025
  0.04086150       1.0977
  0.04088166       1.0904
  0.04089046       1.0846
  0.04089720       1.0868
  0.04090544       1.0880
  0.04091518       1.0833
  0.04092427       1.0811
  0.04093332       1.0791
  0.04094240       1.0770
  0.04095116       1.0761
  0.04096072       1.0768
  0.04097065       1.0714
  0.04098051       1.0710
  0.04098919       1.0704
  0.04099944       1.0685
  0.04100905       1.0643
  0.04101670       1.0678
  0.04102523       1.0678
  0.04103487       1.0634
  0.04104270       1.0662
  0.04105226       1.0622
  0.04105799       1.0636
  0.04106338       1.0616
  0.04106984       1.0602
  0.04107646       1.0581
  0.04108238       1.0589
  0.04108725       1.0685
  0.04109524       1.0658
  0.04110171       1.0643
  0.04110962       1.0620
  0.04111577       1.0666
  0.04112268       1.0682
  0.04113072       1.0654
  0.04113748       1.0676
  0.04114428       1.0648
  0.04115037       1.0696
  0.04115775       1.0694
  0.04116352       1.0707
  0.04117166       1.0674
  0.04117861       1.0641
  0.04118387       1.0721
  0.04119331       1.0638
  0.04119939       1.0687
  0.04120659       1.0643
  0.04121147       1.0643
  0.04121712       1.0661
  0.04122350       1.0698
  0.04123225       1.0641
  0.04123909       1.0660
  0.04124715       1.0631
  0.04125488       1.0615
  0.04126144       1.0645
  0.04126846       1.0656
  0.04127535       1.0673
  0.04128405       1.0619
  0.04129158       1.0611
  0.04129945       1.0589
  0.04130779       1.0596
  0.04131499       1.0601
  0.04132270       1.0585
  0.04133001       1.0586
  0.04133662       1.0614
  0.04134438       1.0596
  0.04135090       1.0580
  0.04136529       1.0637
  0.04137142       1.0588
  0.04137742       1.0592
  0.04138268       1.0625
  0.04139093       1.0588
  0.04139785       1.0603
  0.04140234       1.0667
  0.04141096       1.0616
  0.04141888       1.0592
  0.04142702       1.0607
  0.04143474       1.0592
  0.04144372       1.0574
  0.04145376       1.0515
  0.04146205       1.0525
  0.04147287       1.0435
  0.04148136       1.0485
  0.04149564       1.0355
  0.04150805       1.0299
  0.04152032       1.0248
  0.04153329       1.0218
  0.04154632       1.0185
  0.04155553       1.0159
  0.04156260       1.0121
  0.04156795       1.0102
  0.04157413       1.0099
  0.04158145       1.0099
  0.04158967       1.0063
  0.04159473       1.0104
  0.04160170       1.0117
  0.04160730       1.0185
  0.04161354       1.0179
  0.04161952       1.0184
  0.04162669       1.0190
  0.04163403       1.0189
  0.04163916       1.0227
  0.04164632       1.0233
  0.04165195       1.0251
  0.04166061       1.0199
  0.04166724       1.0226
  0.04167284       1.0245
  0.04167975       1.0261
  0.04168524       1.0285
  0.04169260       1.0283
  0.04169929       1.0260
  0.04170480       1.0235
  0.04170909       1.0210
  0.04171182       1.0247
  0.04171754       1.0262
  0.04172490       1.0212
  0.04173034       1.0286
  0.04173582       1.0310
  0.04174247       1.0288
  0.04174806       1.0260
  0.04177527       1.0293
  0.04178164       1.0282
  0.04178853       1.0299
  0.04179462       1.0300
  0.04180090       1.0340
  0.04180833       1.0288
  0.04181313       1.0339
  0.04182158       1.0295
  0.04182549       1.0380
  0.04183292       1.0328
  0.04184634       1.0280
  0.04185302       1.0257
  0.04185890       1.0266
  0.04186475       1.0275
  0.04187153       1.0297
  0.04187680       1.0329
  0.04188353       1.0304
  0.04189119       1.0291
  0.04189577       1.0350
  0.04192469       1.0316
  0.04193054       1.0326
  0.04193778       1.0329
  0.04194628       1.0282
  0.04195055       1.0354
  0.04195876       1.0319
  0.04196504       1.0312
  0.04197219       1.0318
  0.04198805       1.0222
  0.04199214       1.0253
  0.04199730       1.0242
  0.04200256       1.0275
  0.04200899       1.0310
  0.04201609       1.0271
  0.04202097       1.0318
  0.04202807       1.0327
  0.04203440       1.0318
  0.04204042       1.0369
  0.04204797       1.0360
  0.04205520       1.0315
  0.04206286       1.0302
  0.04207074       1.0280
  0.04207779       1.0290
  0.04208412       1.0281
  0.04209250       1.0239
  0.04209962       1.0247
  0.04210694       1.0247
  0.04211538       1.0251
  0.04212286       1.0244
  0.04213019       1.0196
  0.04213722       1.0159
  0.04214422       1.0124
  0.04215383       1.0082
  0.04216296       1.0106
  0.04217339       1.0080
  0.04218258       1.0006
  0.04219074       1.0021
  0.04219937       1.0017
  0.04220922       0.9966
  0.04221651       0.9967
  0.04222518       0.9962
  0.04223301       0.9894
  0.04224104       0.9914
  0.04224683       0.9974
  0.04225485       0.9946
  0.04226247       0.9934
  0.04226893       0.9968
  0.04227730       0.9926
  0.04228401       0.9950
  0.04229136       0.9949
  0.04229838       0.9961
  0.04230583       0.9956
  0.04231248       0.9934
  0.04231664       0.9962
  0.04232550       0.9854
  0.04233109       0.9921
  0.04233891       0.9901
  0.04234592       0.9914
  0.04235429       0.9872
  0.04236100       0.9896
  0.04236937       0.9855
  0.04237578       0.9890
  0.04238384       0.9861
  0.04239104       0.9866
  0.04239847       0.9861
  0.04240424       0.9922
  0.04241179       0.9865
  0.04242141       0.9823
  0.04242907       0.9809
  0.04243637       0.9810
  0.04244497       0.9760
  0.04245345       0.9761
  0.04246043       0.9775
  0.04246864       0.9788
  0.04247532       0.9765
  0.04248079       0.9741
  0.04248549       0.9749
  0.04249238       0.9718
  0.04250037       0.9691
  0.04250589       0.9714
  0.04251334       0.9709
  0.04252003       0.9733
  0.04252661       0.9714
  0.04253374       0.9721
  0.04254213       0.9680
  0.04254916       0.9691
  0.04255584       0.9716
  0.04256304       0.9720
  0.04256998       0.9735
  0.04257569       0.9751
  0.04258414       0.9706
  0.04259094       0.9726
  0.04260015       0.9700
  0.04260591       0.9713
  0.04261503       0.9690
  0.04262085       0.9701
  0.04262796       0.9709
  0.04264466       0.9628
  0.04265017       0.9651
  0.04265603       0.9660
  0.04266375       0.9645
  0.04267002       0.9638
  0.04267747       0.9633
  0.04268255       0.9672
  0.04268916       0.9653
  0.04269562       0.9686
  0.04270259       0.9652
  0.04270862       0.9702
  0.04271561       0.9667
  0.04272054       0.9713
  0.04272874       0.9678
  0.04273465       0.9686
  0.04274208       0.9682
  0.04274734       0.9714
  0.04275528       0.9690
  0.04276156       0.9731
  0.04277018       0.9680
  0.04278723       0.9633
  0.04279448       0.9587
  0.04280015       0.9604
  0.04280577       0.9623
  0.04281369       0.9599
  0.04282022       0.9582
  0.04282688       0.9608
  0.04283353       0.9586
  0.04284024       0.9610
  0.04284609       0.9620
  0.04285270       0.9600
  0.04285964       0.9614
  0.04286459       0.9660
  0.04287067       0.9660
  0.04287828       0.9649
  0.04288269       0.9715
  0.04289089       0.9680
  0.04289750       0.9660
  0.04290503       0.9652
  0.04291143       0.9688
  0.04291795       0.9671
  0.04292418       0.9618
  0.04292774       0.9622
  0.04293474       0.9587
  0.04294283       0.9556
  0.04294710       0.9628
  0.04295338       0.9669
  0.04295982       0.9655
  0.04296658       0.9677
  0.04297311       0.9660
  0.04297959       0.9693
  0.04298769       0.9662
  0.04299259       0.9709
  0.04299997       0.9659
  0.04300628       0.9698
  0.04301276       0.9683
  0.04302021       0.9678
  0.04302534       0.9716
  0.04303328       0.9692
  0.04304005       0.9713
  0.04304677       0.9689
  0.04305435       0.9678
  0.04306772       0.9680
  0.04307531       0.9622
  0.04307947       0.9698
  0.04308674       0.9652
  0.04309182       0.9740
  0.04309828       0.9725
  0.04310556       0.9727
  0.04311278       0.9731
  0.04311868       0.9738
  0.04312501       0.9777
  0.04313284       0.9757
  0.04314106       0.9721
  0.04314611       0.9810
  0.04315532       0.9736
  0.04316056       0.9770
  0.04316866       0.9739
  0.04317414       0.9763
  0.04318265       0.9716
  0.04318780       0.9801
  0.04319528       0.9795
  0.04321311       0.9718
  0.04321942       0.9757
  0.04322610       0.9734
  0.04323073       0.9792
  0.04323573       0.9835
  0.04324278       0.9845
  0.04324952       0.9820
  0.04325499       0.9845
  0.04326326       0.9807
  0.04326979       0.9838
  0.04327568       0.9847
  0.04328273       0.9857
  0.04328717       0.9922
  0.04329333       0.9919
  0.04330160       0.9882
  0.04330709       0.9906
  0.04331431       0.9910
  0.04331954       0.9944
  0.04332614       0.9924
  0.04333376       0.9912
  0.04334470       0.9866
  0.04334876       0.9802
  0.04335396       0.9838
  0.04336005       0.9838
  0.04336544       0.9865
  0.04337036       0.9912
  0.04337656       0.9908
  0.04338117       0.9918
  0.04338739       0.9961
  0.04339390       0.9945
  0.04339912       0.9979
  0.04340389       1.0032
  0.04341121       1.0032
  0.04341806       1.0002
  0.04342255       1.0065
  0.04342995       1.0062
  0.04343590       1.0068
  0.04344189       1.0072
  0.04344853       1.0050
  0.04345450       1.0055
  0.04346053       1.0058
  0.04347057       1.0047
  0.04347714       1.0028
  0.04348028       1.0097
  0.04348654       1.0090
  0.04349238       1.0101
  0.04349630       1.0138
  0.04350487       1.0137
  0.04351028       1.0164
  0.04351567       1.0191
  0.04352152       1.0201
  0.04352758       1.0202
  0.04353209       1.0265
  0.04353851       1.0252
  0.04354468       1.0249
  0.04355208       1.0246
  0.04355742       1.0276
  0.04356363       1.0271
  0.04357048       1.0242
  0.04357698       1.0274
  0.04358193       1.0319
  0.04359344       1.0250
  0.04359819       1.0255
  0.04360221       1.0289
  0.04360849       1.0282
  0.04361314       1.0338
  0.04361818       1.0332
  0.04362464       1.0318
  0.04362967       1.0360
  0.04363768       1.0333
  0.04364315       1.0357
  0.04364892       1.0370
  0.04365476       1.0380
  0.04366221       1.0375
  0.04366658       1.0443
  0.04367282       1.0437
  0.04367873       1.0493
  0.04368578       1.0455
  0.04369282       1.0466
  0.04369847       1.0531
  0.04370582       1.0482
  0.04371118       1.0511
  0.04371703       1.0473
  0.04371939       1.0524
  0.04372456       1.0513
  0.04373171       1.0471
  0.04373567       1.0507
  0.04374083       1.0544
  0.04374729       1.0530
  0.04375250       1.0565
  0.04375791       1.0592
  0.04376501       1.0552
  0.04376977       1.0605
  0.04377531       1.0627
  0.04378077       1.0652
  0.04378701       1.0646
  0.04379313       1.0645
  0.04380017       1.0656
  0.04380488       1.0710
  0.04381174       1.0681
  0.04381863       1.0698
  0.04382420       1.0718
  0.04382999       1.0778
  0.04384618       1.0669
  0.04384936       1.0640
  0.04385485       1.0664
  0.04385984       1.0659
  0.04386740       1.0650
  0.04387135       1.0734
  0.04387810       1.0708
  0.04388256       1.0773
  0.04388884       1.0766
  0.04389546       1.0745
  0.04390110       1.0763
  0.04390600       1.0810
  0.04391227       1.0803
  0.04391906       1.0776
  0.04392602       1.0790
  0.04393185       1.0801
  0.04394006       1.0766
  0.04394599       1.0820
  0.04395395       1.0795
  0.04396013       1.0839
  0.04396931       1.0767
  0.04397659       1.0768
  0.04398208       1.0744
  0.04398583       1.0740
  0.04399137       1.0667
  0.04399718       1.0678
  0.04400414       1.0692
  0.04401139       1.0647
  0.04401718       1.0707
  0.04402344       1.0700
  0.04403046       1.0712
  0.04403763       1.0670
  0.04404458       1.0684
  0.04405188       1.0685
  0.04405732       1.0710
  0.04406275       1.0737
  0.04406993       1.0742
  0.04407621       1.0735
  0.04408330       1.0744
  0.04408892       1.0763
  0.04409627       1.0761
  0.04410258       1.0753
  0.04411148       1.0739
  0.04411896       1.0732
  0.04412749       1.0685
  0.04413396       1.0622
  0.04413815       1.0601
  0.04414470       1.0583
  0.04415132       1.0611
  0.04415820       1.0580
  0.04416485       1.0607
  0.04417017       1.0637
  0.04417771       1.0580
  0.04418409       1.0617
  0.04419004       1.0623
  0.04419534       1.0654
  0.04420241       1.0664
  0.04420837       1.0669
  0.04423499       1.0678
  0.04424137       1.0667
  0.04424762       1.0708
  0.04425481       1.0665
  0.04425945       1.0723
  0.04427457       1.0656
  0.04427917       1.0619
  0.04428480       1.0637
  0.04428965       1.0638
  0.04429645       1.0611
  0.04430145       1.0654
  0.04430666       1.0689
  0.04431253       1.0698
  0.04432014       1.0686
  0.04432568       1.0708
  0.04433142       1.0722
  0.04433669       1.0754
  0.04436242       1.0750
  0.04436827       1.0759
  0.04437294       1.0816
  0.04437839       1.0793
  0.04438398       1.0813
  0.04438983       1.0823
  0.04439466       1.0825
  0.04439884       1.0804
  0.04440294       1.0739
  0.04440525       1.0792
  0.04441062       1.0772
  0.04441647       1.0734
  0.04442089       1.0800
  0.04442701       1.0799
  0.04443052       1.0853
  0.04443567       1.0890
  0.04444134       1.0907
  0.04444766       1.0898
  0.04445373       1.0899
  0.04445910       1.0928
  0.04446729       1.0894
  0.04447298       1.0910
  0.04447862       1.0928
  0.04448621       1.0917
  0.04449203       1.0928
  0.04449981       1.0957
  0.04450857       1.0901
  0.04451645       1.0879
  0.04452242       1.0884
  0.04452782       1.0911
  0.04454152       1.0756
  0.04454396       1.0756
  0.04454741       1.0765
  0.04455127       1.0805
  0.04455498       1.0850
  0.04456139       1.0838
  0.04456472       1.0899
  0.04457069       1.0904
  0.04457764       1.0870
  0.04458180       1.0946
  0.04458813       1.0937
  0.04459322       1.0977
  0.04459814       1.1023
  0.04460574       1.0964
  0.04461306       1.0964
  0.04461890       1.0974
  0.04462440       1.0997
  0.04463017       1.1010
  0.04463744       1.1012
  0.04464362       1.1009
  0.04464980       1.1006
  0.04466875       1.0980
  0.04467424       1.1004
  0.04467885       1.1014
  0.04468431       1.1039
  0.04468911       1.1090
  0.04469553       1.1030
  0.04470074       1.1064
  0.04470673       1.1069
  0.04471259       1.1078
  0.04471932       1.1101
  0.04472565       1.1092
  0.04473230       1.1070
  0.04473838       1.1071
  0.04474407       1.1087
  0.04475061       1.1070
  0.04475760       1.1082
  0.04476281       1.1117
  0.04476940       1.1098
  0.04477719       1.1079
  0.04478224       1.1120
  0.04479743       1.1051
  0.04480176       1.1024
  0.04480645       1.1080
  0.04481266       1.1075
  0.04481798       1.1058
  0.04482265       1.1114
  0.04482830       1.1131
  0.04483383       1.1154
  0.04484073       1.1122
  0.04484683       1.1170
  0.04485365       1.1142
  0.04486031       1.1120
  0.04486767       1.1118
  0.04487282       1.1155
  0.04488054       1.1139
  0.04488636       1.1150
  0.04489422       1.1129
  0.04489999       1.1189
  0.04490828       1.1151
  0.04491357       1.1183
  0.04493133       1.1108
  0.04493583       1.1075
  0.04494165       1.1086
  0.04494644       1.1089
  0.04495116       1.1144
  0.04495640       1.1177
  0.04496313       1.1153
  0.04496960       1.1138
  0.04497621       1.1118
  0.04497974       1.1171
  0.04498602       1.1164
  0.04499268       1.1189
  0.04499904       1.1179
  0.04500486       1.1190
  0.04501227       1.1186
  0.04501761       1.1216
  0.04502575       1.1184
  0.04503330       1.1175
  0.04504139       1.1144
  0.04504994       1.1144
  0.04505673       1.1164
  0.04507381       1.1068
  0.04507948       1.1037
  0.04508653       1.1000
  0.04509122       1.1055
  0.04509847       1.1058
  0.04510402       1.1079
  0.04511019       1.1077
  0.04511837       1.1042
  0.04512449       1.1042
  0.04513144       1.1056
  0.04513698       1.1078
  0.04514341       1.1113
  0.04515010       1.1089
  0.04515850       1.1047
  0.04516595       1.1042
  0.04517274       1.1062
  0.04518077       1.1035
  0.04518784       1.1044
  0.04519685       1.1026
  0.04520494       1.0995
  0.04521150       1.1025
  0.04522687       1.0948
  0.04523614       1.0872
  0.04524181       1.0888
  0.04524681       1.0932
  0.04525246       1.0949
  0.04526024       1.0931
  0.04526874       1.0884
  0.04527596       1.0888
  0.04528383       1.0866
  0.04528969       1.0924
  0.04529977       1.0863
  0.04531021       1.0788
  0.04532772       1.0676
  0.04534707       1.0443
  0.04536657       1.0300
  0.04538084       1.0170
  0.04539118       1.0148
  0.04539894       1.0178
  0.04540668       1.0161
  0.04541407       1.0159
  0.04542912       1.0094
  0.04543106       1.0162
  0.04543536       1.0184
  0.04544192       1.0166
  0.04544700       1.0206
  0.04545277       1.0219
  0.04545783       1.0212
  0.04546289       1.0253
  0.04546912       1.0248
  0.04547379       1.0304
  0.04548026       1.0289
  0.04548513       1.0337
  0.04549149       1.0327
  0.04549780       1.0366
  0.04550295       1.0404
  0.04550785       1.0451
  0.04551365       1.0462
  0.04552142       1.0396
  0.04552775       1.0435
  0.04553242       1.0491
  0.04555236       1.0427
  0.04555766       1.0410
  0.04556343       1.0423
  0.04557068       1.0378
  0.04557579       1.0416
  0.04557965       1.0504
  0.04558544       1.0516
  0.04559196       1.0500
  0.04559747       1.0523
  0.04560255       1.0563
  0.04561036       1.0543
  0.04561545       1.0583
  0.04562217       1.0558
  0.04562804       1.0567
  0.04563497       1.0583
  0.04564068       1.0598
  0.04564874       1.0569
  0.04565308       1.0638
  0.04566158       1.0591
  0.04566763       1.0593
  0.04567839       1.0601
  0.04568416       1.0567
  0.04568869       1.0580
  0.04570491       1.0661
  0.04571037       1.0687
  0.04571604       1.0703
  0.04572140       1.0732
  0.04572759       1.0728
  0.04573422       1.0708
  0.04573926       1.0749
  0.04574495       1.0765
  0.04575154       1.0794
  0.04575814       1.0774
  0.04576435       1.0770
  0.04577130       1.0736
  0.04577899       1.0721
  0.04578389       1.0768
  0.04579151       1.0757
  0.04579739       1.0765
  0.04580856       1.0710
  0.04581152       1.0689
  0.04581362       1.0703
  0.04581845       1.0705
  0.04582385       1.0684
  0.04582941       1.0705
  0.04583453       1.0743
  0.04584144       1.0712
  0.04584510       1.0807
  0.04584996       1.0808
  0.04585532       1.0837
  0.04586126       1.0843
  0.04586712       1.0852
  0.04587516       1.0824
  0.04588222       1.0834
  0.04588707       1.0883
  0.04589339       1.0874
  0.04589844       1.0915
  0.04590500       1.0897
  0.04591218       1.0855
  0.04591793       1.0868
  0.04594134       1.0763
  0.04594614       1.0767
  0.04595156       1.0793
  0.04595641       1.0842
  0.04596218       1.0855
  0.04596869       1.0839
  0.04597584       1.0845
  0.04598225       1.0833
  0.04598700       1.0886
  0.04599511       1.0855
  0.04600076       1.0872
  0.04600686       1.0872
  0.04601414       1.0874
  0.04602045       1.0865
  0.04602681       1.0855
  0.04603395       1.0862
  0.04603918       1.0896
  0.04604660       1.0844
  0.04605264       1.0894
  0.04605953       1.0863
  0.04607747       1.0829
  0.04608260       1.0867
  0.04608843       1.0877
  0.04609553       1.0838
  0.04610230       1.0812
  0.04610809       1.0872
  0.04611419       1.0872
  0.04612187       1.0857
  0.04612862       1.0832
  0.04613546       1.0850
  0.04614283       1.0848
  0.04614931       1.0834
  0.04615625       1.0848
  0.04616293       1.0825
  0.04616958       1.0852
  0.04617484       1.0884
  0.04618112       1.0877
  0.04618672       1.0897
  0.04620537       1.0835
  0.04621018       1.0837
  0.04621608       1.0845
  0.04622156       1.0870
  0.04622897       1.0818
  0.04623489       1.0825
  0.04624092       1.0828
  0.04624647       1.0849
  0.04625288       1.0837
  0.04626071       1.0817
  0.04626630       1.0837
  0.04627357       1.0839
  0.04628006       1.0823
  0.04628517       1.0862
  0.04629291       1.0845
  0.04629966       1.0868
  0.04630873       1.0799
  0.04631551       1.0820
  0.04632295       1.0767
  0.04632887       1.0822
  0.04634992       1.0666
  0.04635629       1.0607
  0.04636109       1.0658
  0.04636703       1.0665
  0.04637233       1.0696
  0.04637930       1.0661
  0.04638369       1.0728
  0.04639102       1.0680
  0.04639651       1.0752
  0.04640386       1.0703
  0.04641067       1.0723
  0.04641845       1.0705
  0.04642622       1.0687
  0.04643308       1.0705
  0.04644000       1.0672
  0.04644664       1.0699
  0.04645226       1.0718
  0.04645935       1.0727
  0.04646602       1.0704
  0.04648878       1.0672
  0.04649565       1.0642
  0.04650061       1.0639
  0.04650552       1.0685
  0.04651200       1.0670
  0.04651709       1.0710
  0.04652319       1.0710
  0.04653032       1.0669
  0.04653389       1.0768
  0.04653986       1.0774
  0.04654630       1.0760
  0.04655166       1.0789
  0.04655945       1.0770
  0.04656498       1.0793
  0.04657165       1.0818
  0.04657859       1.0785
  0.04658500       1.0821
  0.04659271       1.0757
  0.04659970       1.0770
  0.04661681       1.0673
  0.04662116       1.0646
  0.04662745       1.0638
  0.04663268       1.0625
  0.04663766       1.0669
  0.04664331       1.0686
  0.04664826       1.0683
  0.04665320       1.0728
  0.04665912       1.0736
  0.04666620       1.0697
  0.04667173       1.0719
  0.04667777       1.0721
  0.04668397       1.0718
  0.04668905       1.0757
  0.04669571       1.0736
  0.04670194       1.0730
  0.04670695       1.0773
  0.04671422       1.0775
  0.04671962       1.0802
  0.04672792       1.0716
  0.04674390       1.0663
  0.04674700       1.0685
  0.04675047       1.0740
  0.04675683       1.0730
  0.04676316       1.0721
  0.04676894       1.0733
  0.04677397       1.0775
  0.04677913       1.0812
  0.04678447       1.0794
  0.04679049       1.0797
  0.04679744       1.0763
  0.04680271       1.0796
  0.04680880       1.0796
  0.04681695       1.0763
  0.04682206       1.0802
  0.04682854       1.0787
  0.04683442       1.0796
  0.04684259       1.0762
  0.04684751       1.0808
  0.04685512       1.0797
  0.04687115       1.0694
  0.04687456       1.0704
  0.04688026       1.0672
  0.04688632       1.0673
  0.04689245       1.0672
  0.04689747       1.0714
  0.04690407       1.0694
  0.04691016       1.0695
  0.04691481       1.0752
  0.04692095       1.0750
  0.04692713       1.0747
  0.04693272       1.0767
  0.04693856       1.0777
  0.04694457       1.0780
  0.04694973       1.0817
  0.04695662       1.0786
  0.04696314       1.0769
  0.04697052       1.0719
  0.04697462       1.0797
  0.04698221       1.0739
  0.04698976       1.0730
  0.04699955       1.0728
  0.04700492       1.0709
  0.04701170       1.0682
  0.04701683       1.0720
  0.04702298       1.0718
  0.04702883       1.0728
  0.04703516       1.0719
  0.04704042       1.0752
  0.04704823       1.0732
  0.04705469       1.0718
  0.04705995       1.0751
  0.04706526       1.0782
  0.04707323       1.0756
  0.04708056       1.0708
  0.04708541       1.0757
  0.04709206       1.0735
  0.04709829       1.0730
  0.04710505       1.0704
  0.04711079       1.0766
  0.04711687       1.0767
  0.04713487       1.0682
  0.04714000       1.0672
  0.04714501       1.0667
  0.04715106       1.0669
  0.04715674       1.0685
  0.04716200       1.0718
  0.04716823       1.0713
  0.04717534       1.0721
  0.04718161       1.0714
  0.04718636       1.0767
  0.04719409       1.0751
  0.04720004       1.0757
  0.04720677       1.0780
  0.04721310       1.0771
  0.04722145       1.0730
  0.04722658       1.0768
  0.04723450       1.0745
  0.04723976       1.0777
  0.04724612       1.0767
  0.04725378       1.0754
  0.04726754       1.0692
  0.04727044       1.0674
  0.04727583       1.0702
  0.04728115       1.0685
  0.04728611       1.0729
  0.04729231       1.0725
  0.04729846       1.0723
  0.04730378       1.0706
  0.04730897       1.0741
  0.04731648       1.0686
  0.04732164       1.0723
  0.04732769       1.0725
  0.04733384       1.0723
  0.04733916       1.0753
  0.04734649       1.0705
  0.04735258       1.0705
  0.04735711       1.0719
  0.04736291       1.0730
  0.04736927       1.0720
  0.04737522       1.0726
  0.04738288       1.0665
  0.04739331       1.0638
  0.04739638       1.0661
  0.04740292       1.0644
  0.04740622       1.0706
  0.04741378       1.0649
  0.04741700       1.0714
  0.04742237       1.0742
  0.04742735       1.0738
  0.04743295       1.0757
  0.04744051       1.0700
  0.04744233       1.0820
  0.04744924       1.0788
  0.04745550       1.0782
  0.04746046       1.0826
  0.04746717       1.0803
  0.04747336       1.0799
  0.04747933       1.0852
  0.04748520       1.0861
  0.04749137       1.0858
  0.04749620       1.0908
  0.04751399       1.0879
  0.04752050       1.0863
  0.04752650       1.0867
  0.04753245       1.0873
  0.04753904       1.0854
  0.04754368       1.0911
  0.04754928       1.0930
  0.04755643       1.0889
  0.04756135       1.0935
  0.04756692       1.0956
  0.04757143       1.0970
  0.04757895       1.0962
  0.04758528       1.0953
  0.04759068       1.0981
  0.04759583       1.1018
  0.04760296       1.0977
  0.04760835       1.1005
  0.04761404       1.1021
  0.04762035       1.1013
  0.04763805       1.0988
  0.04764279       1.0993
  0.04764855       1.1007
  0.04765325       1.1062
  0.04765938       1.1060
  0.04766579       1.1048
  0.04767202       1.1043
  0.04767734       1.1073
  0.04768458       1.1077
  0.04768994       1.1106
  0.04769580       1.1115
  0.04770192       1.1114
  0.04770961       1.1099
  0.04771674       1.1059
  0.04772285       1.1106
  0.04773098       1.1026
  0.04774222       1.0872
  0.04780467       0.9714
  0.04800635       0.8643
  0.04801292       0.8672
  0.04801967       0.8695
  0.04802642       0.8669
  0.04803290       0.8702
  0.04803798       0.8742
  0.04804615       0.8708
  0.04805036       0.8782
  0.04805657       0.8778
  0.04806201       0.8803
  0.04806892       0.8772
  0.04807559       0.8797
  0.04808062       0.8839
  0.04808716       0.8822
  0.04809220       0.8815
  0.04810729       0.8941
  0.04811505       0.8876
  0.04813183       0.8935
  0.04813903       0.8892
  0.04814396       0.8938
  0.04815121       0.8892
  0.04815676       0.8914
  0.04816257       0.8925
  0.04817041       0.8905
  0.04817626       0.8914
  0.04818331       0.8877
  0.04818792       0.8983
  0.04819415       0.8978
  0.04820212       0.8952
  0.04820730       0.8988
  0.04821326       0.8994
  0.04822165       0.8952
  0.04822831       0.8978
  0.04823520       0.8947
  0.04824108       0.9003
  0.04824756       0.8988
  0.04826620       0.8974
  0.04827228       0.8975
  0.04827778       0.8998
  0.04828467       0.8967
  0.04829046       0.9027
  0.04831555       0.9096
  0.04832192       0.9085
  0.04833019       0.9047
  0.04833700       0.9067
  0.04834427       0.9021
  0.04835022       0.9075
  0.04835633       0.9074
  0.04836294       0.9102
  0.04836888       0.9108
  0.04837488       0.9112
  0.04838186       0.9125
  0.04838803       0.9123
  0.04839383       0.9086
  0.04839857       0.9044
  0.04840205       0.9099
  0.04840782       0.9112
  0.04841479       0.9077
  0.04841946       0.9134
  0.04842664       0.9139
  0.04843320       0.9121
  0.04844029       0.9130
  0.04844688       0.9110
  0.04845457       0.9096
  0.04846004       0.9120
  0.04846669       0.9146
  0.04847550       0.9088
  0.04848097       0.9112
  0.04848735       0.9149
  0.04849316       0.9161
  0.04850113       0.9135
  0.04850733       0.9131
  0.04851451       0.9136
  0.04852191       0.9133
  0.04852911       0.9090
  0.04854330       0.8963
  0.04854762       0.8985
  0.04855440       0.8959
  0.04856000       0.8978
  0.04856595       0.8984
  0.04857302       0.8994
  0.04858063       0.8934
  0.04858680       0.8979
  0.04859363       0.8950
  0.04860097       0.8950
  0.04860910       0.8918
  0.04861481       0.8933
  0.04862201       0.8938
  0.04862883       0.8957
  0.04863627       0.8952
  0.04864592       0.8861
  0.04865245       0.8892
  0.04866114       0.8838
  0.04866767       0.8821
  0.04867533       0.8807
  0.04868936       0.8735
  0.04869357       0.8762
  0.04870050       0.8729
  0.04870603       0.8751
  0.04871267       0.8730
  0.04871686       0.8805
  0.04872542       0.8756
  0.04873190       0.8741
  0.04873795       0.8791
  0.04874502       0.8753
  0.04875307       0.8724
  0.04876000       0.8739
  0.04876692       0.8754
  0.04877486       0.8730
  0.04878160       0.8753
  0.04878848       0.8770
  0.04879507       0.8751
  0.04880168       0.8778
  0.04881023       0.8730
  0.04883164       0.8751
  0.04883309       0.8790
  0.04883903       0.8700
  0.04884378       0.8753
  0.04884893       0.8791
  0.04885400       0.8783
  0.04886040       0.8771
  0.04886600       0.8791
  0.04887299       0.8803
  0.04887861       0.8822
  0.04888435       0.8836
  0.04889179       0.8831
  0.04889941       0.8820
  0.04890555       0.8818
  0.04891144       0.8874
  0.04891822       0.8895
  0.04892606       0.8827
  0.04893318       0.8834
  0.04893977       0.8815
  0.04894504       0.8847
  0.04895346       0.8804
  0.04896361       0.8789
  0.04896713       0.8746
  0.04901983       0.8305
  0.04902756       0.8241
  0.04903364       0.8242
  0.04903898       0.8272
  0.04904593       0.8238
  0.04905327       0.8237
  0.04905961       0.8228
  0.04906457       0.8272
  0.04907151       0.8239
  0.04907815       0.8218
  0.04908349       0.8248
  0.04908893       0.8274
  0.04909501       0.8274
  0.04910285       0.8254
  0.04910779       0.8299
  0.04911388       0.8299
  0.04912472       0.8257
  0.04913047       0.8223
  0.04913670       0.8217
  0.04913971       0.8291
  0.04914672       0.8255
  0.04915215       0.8281
  0.04915872       0.8263
  0.04916484       0.8262
  0.04917077       0.8268
  0.04917649       0.8283
  0.04918140       0.8330
  0.04918847       0.8292
  0.04919470       0.8286
  0.04920161       0.8303
  0.04920915       0.8246
  0.04921559       0.8232
  0.04922282       0.8188
  0.04922894       0.8187
  0.04923546       0.8170
  0.04924195       0.8155
  0.04924882       0.8125
  0.04925327       0.8141
  0.04927045       0.8138
  0.04927600       0.8159
  0.04928172       0.8174
  0.04928851       0.8147
  0.04929421       0.8162
  0.04929873       0.8224
  0.04932343       0.8212
  0.04932904       0.8231
  0.04933583       0.8204
  0.04934084       0.8246
  0.04934875       0.8223
  0.04935388       0.8261
  0.04936236       0.8168
  0.04936936       0.8180
  0.04937401       0.8237
  0.04938462       0.8203
  0.04939059       0.8208
  0.04939674       0.8206
  0.04940104       0.8277
  0.04940711       0.8278
  0.04941322       0.8277
  0.04941945       0.8272
  0.04942499       0.8294
  0.04943087       0.8303
  0.04943699       0.8302
  0.04944258       0.8322
  0.04944925       0.8347
  0.04945593       0.8324
  0.04946296       0.8288
  0.04946832       0.8317
  0.04947446       0.8315
  0.04948194       0.8261
  0.04949049       0.8212
  0.04949697       0.8197
  0.04950256       0.8217
  0.04951855       0.8116
  0.04952410       0.8090
  0.04952908       0.8086
  0.04953602       0.8101
  0.04954175       0.8115
  0.04954691       0.8152
  0.04955384       0.8167
  0.04956118       0.8118
  0.04956715       0.8171
  0.04957381       0.8149
  0.04958045       0.8176
  0.04958724       0.8148
  0.04959452       0.8150
  0.04960056       0.8152
  0.04960794       0.8150
  0.04961478       0.8121
  0.04962173       0.8135
  0.04962902       0.8136
  0.04963678       0.8119
  0.04964266       0.8127
  0.04964993       0.8129
  0.04965490       0.8125
  0.04966019       0.8061
  0.04966189       0.8138
  0.04967088       0.8025
  0.04967461       0.8118
  0.04968134       0.8093
  0.04968811       0.8114
  0.04969398       0.8123
  0.04970098       0.8136
  0.04970770       0.8111
  0.04971422       0.8143
  0.04972140       0.8148
  0.04972808       0.8173
  0.04973557       0.8118
  0.04974179       0.8161
  0.04974874       0.8128
  0.04975603       0.8129
  0.04976290       0.8147
  0.04976834       0.8172
  0.04977592       0.8162
  0.04978406       0.8130
  0.04979167       0.8118
  0.04980930       0.8049
  0.04981628       0.8014
  0.04982319       0.7982
  0.04983031       0.7990
  0.04983731       0.8002
  0.04984410       0.7975
  0.04985411       0.7917
  0.04985943       0.7996
  0.04986755       0.7964
  0.04987404       0.7996
  0.04988274       0.7942
  0.04989088       0.7910
  0.04989749       0.7938
  0.04990606       0.7889
  0.04991224       0.7933
  0.04992113       0.7871
  0.04992830       0.7877
  0.04993679       0.7831
  0.04994358       0.7852
  0.04995208       0.7853
  0.04996051       0.7809
  0.04996528       0.7814
  0.04997149       0.7762
  0.04997620       0.7720
  0.04998198       0.7733
  0.04998974       0.7715
  0.04999765       0.7692
  0.05000503       0.7689
  0.05001210       0.7699
  0.05001952       0.7695
  0.05002754       0.7668
  0.05003558       0.7639
  0.05004478       0.7613
  0.05005374       0.7597
  0.05006150       0.7579
  0.05007277       0.7520
  0.05007940       0.7547
  0.05008890       0.7509
  0.05009666       0.7492
  0.05010428       0.7480
  0.05011228       0.7453
  0.05012087       0.7451
  0.05012825       0.7448
  0.05013427       0.7452
  0.05013962       0.7433
  0.05014422       0.7396
  0.05014919       0.7392
  0.05015476       0.7413
  0.05016083       0.7414
  0.05016847       0.7401
  0.05017515       0.7379
  0.05020420       0.7339
  0.05021135       0.7346
  0.05021845       0.7354
  0.05022580       0.7305
  0.05023267       0.7323
  0.05024024       0.7313
  0.05024666       0.7300
  0.05025517       0.7301
  0.05026163       0.7287
  0.05026802       0.7323
  0.05027595       0.7299
  0.05028420       0.7263
  0.05029030       0.7263
  0.05029544       0.7252
  0.05030175       0.7196
  0.05030498       0.7213
  0.05030899       0.7151
  0.05031511       0.7151
  0.05032017       0.7191
  0.05032849       0.7152
  0.05033556       0.7161
  0.05034218       0.7141
  0.05034879       0.7169
  0.05035539       0.7149
  0.05036303       0.7136
  0.05037018       0.7143
  0.05037669       0.7127
  0.05038432       0.7114
  0.05039243       0.7083
  0.05039960       0.7089
  0.05040518       0.7109
  0.05041388       0.7055
  0.05042090       0.7067
  0.05042866       0.7049
  0.05043610       0.7045
  0.05044512       0.6978
  0.05045367       0.6929
  0.05046212       0.6885
  0.05047187       0.6837
  0.05048608       0.6710
  0.05049396       0.6736
  0.05050179       0.6764
  0.05050982       0.6736
  0.05051824       0.6741
  0.05052630       0.6711
  0.05053204       0.6773
  0.05054032       0.6735
  0.05054706       0.6758
  0.05055690       0.6707
  0.05056353       0.6734
  0.05057338       0.6682
  0.05058172       0.6690
  0.05059150       0.6594
  0.05059949       0.6615
  0.05060869       0.6589
  0.05061753       0.6577
  0.05062558       0.6596
  0.05063352       0.6619
  0.05064240       0.6558
  0.05065595       0.6553
  0.05066114       0.6588
  0.05066818       0.6599
  0.05067632       0.6567
  0.05068172       0.6594
  0.05069027       0.6546
  0.05069497       0.6601
  0.05070232       0.6599
  0.05070701       0.6655
  0.05071422       0.6611
  0.05072221       0.6584
  0.05072854       0.6575
  0.05073374       0.6611
  0.05074132       0.6601
  0.05074850       0.6606
  0.05075481       0.6597
  0.05076188       0.6607
  0.05076958       0.6592
  0.05077449       0.6639
  0.05078331       0.6580
  0.05079546       0.6630
  0.05079925       0.6624
  0.05080827       0.6557
  0.05081261       0.6626
  0.05081927       0.6604
  0.05082706       0.6586
  0.05083101       0.6670
  0.05083990       0.6608
  0.05084633       0.6643
  0.05085465       0.6556
  0.05086063       0.6608
  0.05086724       0.6588
  0.05087442       0.6594
  0.05088299       0.6545
  0.05088786       0.6593
  0.05089558       0.6577
  0.05090158       0.6581
  0.05090877       0.6586
  0.05091620       0.6581
  0.05092297       0.6555
  0.05093040       0.6550
  0.05093656       0.6500
  0.05093789       0.6592
  0.05094377       0.6552
  0.05095141       0.6539
  0.05095726       0.6549
  0.05096325       0.6554
  0.05096953       0.6594
  0.05097637       0.6565
  0.05098378       0.6561
  0.05099220       0.6518
  0.05100162       0.6483
  0.05100816       0.6466
  0.05101501       0.6485
  0.05102293       0.6461
  0.05103043       0.6454
  0.05103858       0.6421
  0.05104529       0.6445
  0.05105215       0.6463
  0.05105866       0.6447
  0.05106520       0.6477
  0.05107236       0.6483
  0.05108680       0.6443
  0.05109011       0.6408
  0.05109453       0.6379
  0.05109949       0.6423
  0.05110487       0.6452
  0.05111204       0.6457
  0.05111785       0.6468
  0.05112585       0.6442
  0.05113084       0.6485
  0.05113645       0.6505
  0.05114172       0.6537
  0.05114958       0.6516
  0.05115566       0.6516
  0.05116179       0.6515
  0.05116742       0.6534
  0.05118686       0.6536
  0.05119079       0.6574
  0.05120987       0.6543
  0.05121930       0.6555
  0.05122543       0.6554
  0.05123165       0.6501
  0.05123675       0.6541
  0.05124166       0.6587
  0.05124876       0.6548
  0.05125521       0.6582
  0.05126007       0.6583
  0.05126678       0.6606
  0.05127268       0.6614
  0.05127961       0.6581
  0.05128573       0.6581
  0.05128969       0.6664
  0.05129572       0.6667
  0.05130208       0.6657
  0.05130726       0.6693
  0.05131424       0.6658
  0.05132077       0.6641
  0.05132665       0.6650
  0.05133033       0.6697
  0.05134035       0.6639
  0.05134314       0.6673
  0.05134895       0.6684
  0.05135492       0.6641
  0.05136172       0.6614
  0.05136703       0.6644
  0.05137238       0.6626
  0.05137674       0.6646
  0.05138239       0.6664
  0.05138811       0.6679
  0.05139452       0.6666
  0.05140009       0.6687
  0.05140652       0.6674
  0.05141253       0.6677
  0.05141695       0.6743
  0.05142461       0.6682
  0.05143157       0.6696
  0.05143857       0.6661
  0.05144435       0.6673
  0.05145136       0.6637
  0.05146309       0.6655
  0.05146785       0.6660
  0.05147533       0.6606
  0.05147944       0.6636
  0.05148491       0.6661
  0.05149065       0.6675
  0.05149668       0.6677
  0.05150240       0.6692
  0.05150805       0.6710
  0.05151593       0.6688
  0.05152150       0.6708
  0.05152837       0.6678
  0.05153467       0.6718
  0.05154127       0.6698
  0.05154678       0.6721
  0.05155566       0.6660
  0.05156177       0.6659
  0.05156659       0.6710
  0.05157321       0.6689
  0.05159048       0.6681
  0.05159488       0.6652
  0.05159920       0.6674
  0.05160385       0.6731
  0.05160995       0.6731
  0.05161610       0.6729
  0.05162244       0.6719
  0.05162831       0.6728
  0.05163286       0.6789
  0.05163945       0.6770
  0.05164762       0.6736
  0.05165394       0.6775
  0.05168263       0.6750
  0.05168998       0.6749
  0.05169803       0.6720
  0.05170413       0.6768
  0.05171101       0.6785
  0.05171895       0.6713
  0.05173013       0.6704
  0.05173439       0.6729
  0.05174073       0.6719
  0.05174616       0.6746
  0.05175288       0.6769
  0.05175883       0.6775
  0.05176511       0.6768
  0.05177078       0.6784
  0.05177808       0.6785
  0.05178365       0.6806
  0.05178998       0.6844
  0.05179646       0.6829
  0.05180249       0.6832
  0.05181096       0.6787
  0.05181643       0.6811
  0.05182298       0.6842
  0.05183052       0.6785
  0.05183718       0.6811
  0.05184507       0.6788
  0.05185242       0.6787
  0.05186508       0.6769
  0.05186793       0.6800
  0.05187263       0.6808
  0.05187786       0.6842
  0.05188499       0.6801
  0.05189059       0.6820
  0.05189827       0.6806
  0.05190358       0.6837
  0.05191132       0.6820
  0.05191711       0.6833
  0.05192530       0.6799
  0.05193363       0.6759
  0.05194074       0.6767
  0.05194858       0.6746
  0.05195527       0.6723
  0.05196139       0.6770
  0.05196785       0.6804
  0.05197464       0.6777
  0.05197974       0.6864
  0.05198610       0.6853
  0.05200555       0.6760
  0.05200898       0.6817
  0.05201493       0.6822
  0.05202085       0.6829
  0.05202603       0.6866
  0.05203148       0.6891
  0.05203923       0.6826
  0.05204526       0.6829
  0.05205093       0.6893
  0.05205701       0.6894
  0.05206272       0.6909
  0.05206898       0.6903
  0.05207583       0.6873
  0.05208269       0.6891
  0.05208810       0.6918
  0.05209579       0.6856
  0.05210177       0.6908
  0.05210753       0.6922
  0.05211496       0.6917
  0.05212209       0.6924
  0.05213883       0.6889
  0.05214391       0.6882
  0.05214933       0.6908
  0.05215477       0.6934
  0.05216123       0.6920
  0.05216830       0.6929
  0.05217391       0.6949
  0.05218116       0.6951
  0.05218583       0.7007
  0.05219370       0.6985
  0.05219842       0.7040
  0.05220574       0.7040
  0.05221381       0.7010
  0.05221906       0.7044
  0.05222663       0.7033
  0.05223286       0.7028
  0.05223857       0.7044
  0.05224590       0.7043
  0.05225399       0.7013
  0.05225932       0.7043
  0.05226409       0.7047
  0.05227037       0.7040
  0.05227590       0.7062
  0.05228066       0.7067
  0.05228776       0.7075
  0.05229406       0.7067
  0.05230038       0.7058
  0.05230642       0.7109
  0.05231326       0.7127
  0.05231873       0.7152
  0.05232787       0.7080
  0.05233432       0.7114
  0.05234073       0.7102
  0.05234647       0.7164
  0.05235425       0.7146
  0.05236168       0.7141
  0.05236952       0.7121
  0.05237651       0.7134
  0.05238249       0.7138
  0.05239058       0.7108
  0.05239655       0.7113
  0.05241726       0.7018
  0.05242260       0.7048
  0.05242973       0.7007
  0.05243633       0.7036
  0.05244278       0.7022
  0.05244930       0.7053
  0.05245538       0.7054
  0.05246246       0.7063
  0.05246972       0.7065
  0.05247666       0.7080
  0.05248466       0.7053
  0.05249376       0.7031
  0.05250086       0.7040
  0.05250856       0.7073
  0.05251757       0.7006
  0.05252535       0.7036
  0.05253288       0.7027
  0.05254018       0.7028
  0.05254669       0.7060
  0.05256409       0.6999
  0.05256940       0.6982
  0.05257434       0.7027
  0.05258084       0.7012
  0.05258798       0.6971
  0.05259284       0.7067
  0.05259967       0.7038
  0.05260645       0.7060
  0.05261345       0.7072
  0.05261889       0.7098
  0.05262639       0.7091
  0.05263414       0.7074
  0.05264159       0.7069
  0.05264954       0.7044
  0.05265533       0.7103
  0.05266304       0.7088
  0.05267166       0.7037
  0.05267921       0.7028
  0.05268666       0.7071
  0.05269476       0.7040
  0.05271236       0.6971
  0.05271767       0.7002
  0.05272340       0.7016
  0.05272764       0.7089
  0.05273562       0.7016
  0.05274145       0.7026
  0.05274660       0.7111
  0.05275288       0.7104
  0.05276110       0.7069
  0.05276667       0.7089
  0.05277377       0.7098
  0.05278212       0.7057
  0.05278742       0.7089
  0.05279562       0.7054
  0.05280143       0.7113
  0.05280879       0.7111
  0.05281522       0.7098
  0.05282287       0.7085
  0.05283051       0.7073
  0.05283786       0.7071
  0.05284892       0.7068
  0.05285447       0.6994
  0.05286002       0.7015
  0.05286405       0.7049
  0.05286848       0.7114
  0.05287529       0.7086
  0.05288145       0.7083
  0.05288750       0.7133
  0.05289393       0.7120
  0.05290097       0.7131
  0.05290639       0.7158
  0.05291502       0.7106
  0.05292158       0.7136
  0.05292934       0.7118
  0.05293561       0.7160
  0.05294337       0.7142
  0.05295118       0.7123
  0.05295810       0.7138
  0.05296359       0.7162
  0.05297094       0.7161
  0.05297769       0.7183
  0.05299418       0.7111
  0.05299930       0.7149
  0.05300511       0.7160
  0.05301203       0.7176
  0.05301916       0.7135
  0.05302677       0.7123
  0.05303424       0.7118
  0.05304146       0.7122
  0.05304923       0.7103
  0.05305821       0.7086
  0.05306435       0.7132
  0.05307423       0.7080
  0.05308362       0.7046
  0.05309354       0.6992
  0.05310254       0.6974
  0.05311143       0.6960
  0.05311885       0.7004
  0.05312832       0.6919
  0.05313503       0.6943
  0.05314912       0.6916
  0.05315309       0.6904
  0.05315548       0.6954
  0.05316249       0.6918
  0.05316674       0.6943
  0.05317338       0.6922
  0.05317862       0.6955
  0.05318615       0.6947
  0.05319184       0.6963
  0.05319759       0.6976
  0.05320461       0.6988
  0.05321159       0.7002
  0.05321934       0.6936
  0.05322551       0.6982
  0.05323237       0.7000
  0.05323967       0.7000
  0.05324623       0.6982
  0.05325259       0.7020
  0.05326038       0.7001
  0.05326584       0.7074
  0.05327425       0.7031
  0.05328056       0.7023
  0.05329503       0.6933
  0.05329868       0.6934
  0.05330397       0.6965
  0.05330941       0.6944
  0.05331297       0.7043
  0.05332029       0.6995
  0.05332620       0.7002
  0.05333329       0.6964
  0.05333873       0.6989
  0.05334703       0.6951
  0.05335229       0.6984
  0.05335930       0.6996
  0.05336543       0.6995
  0.05337335       0.6971
  0.05338009       0.6993
  0.05338713       0.7004
  0.05339632       0.6931
  0.05340264       0.6970
  0.05340980       0.6976
  0.05341765       0.6955
  0.05342374       0.6955
  0.05343479       0.6953
  0.05344174       0.6919
  0.05344675       0.6962
  0.05345277       0.6965
  0.05345794       0.7001
  0.05346544       0.6946
  0.05347109       0.6964
  0.05347556       0.7027
  0.05348383       0.6990
  0.05348950       0.7007
  0.05349754       0.6978
  0.05350297       0.7005
  0.05351050       0.6996
  0.05351795       0.6991
  0.05352512       0.6997
  0.05353235       0.7000
  0.05354054       0.6966
  0.05354689       0.7004
  0.05355427       0.6954
  0.05357043       0.6942
  0.05357381       0.6953
  0.05357926       0.6930
  0.05358516       0.6938
  0.05359008       0.6984
  0.05359619       0.6984
  0.05360362       0.6979
  0.05360823       0.7038
  0.05361625       0.6962
  0.05362394       0.6947
  0.05362988       0.6954
  0.05363744       0.6944
  0.05364438       0.6959
  0.05365094       0.6941
  0.05365856       0.6929
  0.05366748       0.6914
  0.05367583       0.6873
  0.05370109       0.6648
  0.05374345       0.6469
  0.05375991       0.6445
  0.05376433       0.6511
  0.05379034       0.6496
  0.05379663       0.6535
  0.05380304       0.6523
  0.05380944       0.6512
  0.05381715       0.6496
  0.05382271       0.6565
  0.05382759       0.6613
  0.05383599       0.6570
  0.05384355       0.6561
  0.05385058       0.6572
  0.05385600       0.6599
  0.05386384       0.6578
  0.05387058       0.6601
  0.05387570       0.6639
  0.05388356       0.6618
  0.05389456       0.6617
  0.05389810       0.6574
  0.05390288       0.6577
  0.05390707       0.6604
  0.05391304       0.6610
  0.05391833       0.6641
  0.05392522       0.6610
  0.05392965       0.6675
  0.05393657       0.6643
  0.05394146       0.6691
  0.05394811       0.6669
  0.05395393       0.6680
  0.05395937       0.6706
  0.05396777       0.6663
  0.05397529       0.6655
  0.05397969       0.6722
  0.05398706       0.6720
  0.05399475       0.6705
  0.05400168       0.6721
  0.05400932       0.6708
  0.05401491       0.6728
  0.05403389       0.6653
  0.05403951       0.6672
  0.05404459       0.6711
  0.05405197       0.6661
  0.05405693       0.6706
  0.05406244       0.6729
  0.05406858       0.6727
  0.05407467       0.6728
  0.05408156       0.6744
  0.05408925       0.6682
  0.05409400       0.6735
  0.05410149       0.6728
  0.05410631       0.6778
  0.05411384       0.6770
  0.05411871       0.6818
  0.05412670       0.6791
  0.05413378       0.6753
  0.05414029       0.6784
  0.05414753       0.6788
  0.05416173       0.6757
  0.05416447       0.6745
  0.05416969       0.6779
  0.05417602       0.6770
  0.05418283       0.6790
  0.05418891       0.6791
  0.05419483       0.6798
  0.05420259       0.6780
  0.05421102       0.6737
  0.05421927       0.6700
  0.05422601       0.6675
  0.05423285       0.6693
  0.05424032       0.6688
  0.05424637       0.6690
  0.05425336       0.6702
  0.05425883       0.6727
  0.05426629       0.6721
  0.05427386       0.6711
  0.05428108       0.6715
  0.05428852       0.6710
  0.05429569       0.6716
  0.05430635       0.6681
  0.05431777       0.6615
  0.05432144       0.6567
  0.05432780       0.6509
  0.05432831       0.6537
  0.05432948       0.6539
  0.05433136       0.6513
  0.05433248       0.6517
  0.05433358       0.6521
  0.05433500       0.6514
  0.05433650       0.6503
  0.05433839       0.6476
  0.05433920       0.6492
  0.05434038       0.6494
  0.05434165       0.6492
  0.05434320       0.6479
  0.05434505       0.6454
  0.05434712       0.6421
  0.05434776       0.6443
  0.05434892       0.6446
  0.05435074       0.6422
  0.05435190       0.6425
  0.05435353       0.6408
  0.05435475       0.6408
  0.05435587       0.6412
  0.05435622       0.6447
  0.05435648       0.6436
  0.05435847       0.6406
  0.05435828       0.6414
  0.05435976       0.6403
  0.05435974       0.6404
  0.05436062       0.6418
  0.05435922       0.6472
  0.05436133       0.6438
  0.05436119       0.6443
  0.05436192       0.6414
  0.05436264       0.6434
  0.05436284       0.6426
  0.05436310       0.6416
  0.05436393       0.6431
  0.05436401       0.6428
  0.05436421       0.6420
  0.05436574       0.6408
  0.05436595       0.6399
  0.05436658       0.6375
  0.05436574       0.6408
  0.05436719       0.6399
  0.05436740       0.6390
  0.05436663       0.6421
  0.05436653       0.6425
  0.05436683       0.6413
  0.05436869       0.6388
  0.05436848       0.6396
  0.05436903       0.6374
  0.05436811       0.6410
  0.05436841       0.6399
  0.05436912       0.6419
  0.05436942       0.6407
  0.05436869       0.6436
  0.05436919       0.6416
  0.05436940       0.6408
  0.05437070       0.6405
  0.05437039       0.6417
  0.05437105       0.6391
  0.05436998       0.6433
  0.05437006       0.6430
  0.05437013       0.6427
