# Supplementary material for: Size effects on the mechanical behavior and the compressive failure strength of concrete: an extensive dataset
Source: Data Brief. 2020 Nov 2;33:106477. doi: 10.1016/j.dib.2020.106477 (PMC7674298; doi:10.1016/j.dib.2020.106477)
Supplement: Supplementary file 1 [file mmc1.zip › Stress_Strain_Data_DIB/C-40x80-mm/C4-B1-32.txt]

      Strain  Stress(MPa)
  0.00000000       0.0000
  0.00003017       0.3482
  0.00003059       0.3531
  0.00003033       0.3500
  0.00003101       0.3579
  0.00003093       0.3570
  0.00003034       0.3502
  0.00003049       0.3518
  0.00003051       0.3522
  0.00003074       0.3547
  0.00003145       0.3630
  0.00003216       0.3712
  0.00003266       0.3770
  0.00003327       0.3839
  0.00003370       0.3889
  0.00003452       0.3985
  0.00003421       0.3948
  0.00003486       0.4024
  0.00003572       0.4122
  0.00003532       0.4076
  0.00003576       0.4127
  0.00003657       0.4220
  0.00003671       0.4237
  0.00003720       0.4293
  0.00003760       0.4339
  0.00003805       0.4391
  0.00003966       0.4578
  0.00004016       0.4635
  0.00004176       0.4820
  0.00004175       0.4818
  0.00004238       0.4892
  0.00004291       0.4952
  0.00004404       0.5082
  0.00004462       0.5149
  0.00004455       0.5142
  0.00004541       0.5240
  0.00004656       0.5374
  0.00004696       0.5420
  0.00004815       0.5557
  0.00004825       0.5568
  0.00004852       0.5599
  0.00004850       0.5597
  0.00004803       0.5543
  0.00004782       0.5519
  0.00004769       0.5504
  0.00004803       0.5543
  0.00004846       0.5593
  0.00004847       0.5594
  0.00004878       0.5630
  0.00004928       0.5687
  0.00004900       0.5656
  0.00004951       0.5714
  0.00004981       0.5748
  0.00004972       0.5739
  0.00005016       0.5789
  0.00005026       0.5801
  0.00005084       0.5868
  0.00005122       0.5911
  0.00005175       0.5973
  0.00005151       0.5945
  0.00005238       0.6046
  0.00005273       0.6086
  0.00005354       0.6179
  0.00005352       0.6177
  0.00005475       0.6319
  0.00005511       0.6360
  0.00005529       0.6381
  0.00005569       0.6428
  0.00005559       0.6416
  0.00005624       0.6490
  0.00005782       0.6673
  0.00005818       0.6715
  0.00005886       0.6793
  0.00005873       0.6779
  0.00005991       0.6915
  0.00006023       0.6951
  0.00006127       0.7071
  0.00006349       0.7328
  0.00006387       0.7372
  0.00006459       0.7454
  0.00006582       0.7597
  0.00006632       0.7655
  0.00006717       0.7752
  0.00006768       0.7811
  0.00006891       0.7953
  0.00007061       0.8150
  0.00007288       0.8412
  0.00007318       0.8446
  0.00007373       0.8509
  0.00007399       0.8539
  0.00007526       0.8685
  0.00007517       0.8676
  0.00007570       0.8736
  0.00007635       0.8812
  0.00007692       0.8878
  0.00007799       0.9001
  0.00007824       0.9030
  0.00007944       0.9168
  0.00007984       0.9214
  0.00008071       0.9315
  0.00008123       0.9375
  0.00008208       0.9473
  0.00008242       0.9512
  0.00008282       0.9558
  0.00008399       0.9693
  0.00008429       0.9729
  0.00008443       0.9744
  0.00008501       0.9812
  0.00008566       0.9887
  0.00008610       0.9937
  0.00008640       0.9972
  0.00008726       1.0071
  0.00008776       1.0129
  0.00008825       1.0185
  0.00008906       1.0278
  0.00008987       1.0373
  0.00009006       1.0395
  0.00009080       1.0479
  0.00009089       1.0490
  0.00009162       1.0574
  0.00009232       1.0654
  0.00009266       1.0694
  0.00009305       1.0739
  0.00009405       1.0854
  0.00009511       1.0977
  0.00009534       1.1004
  0.00009619       1.1102
  0.00009620       1.1102
  0.00009717       1.1215
  0.00009737       1.1237
  0.00009811       1.1323
  0.00009864       1.1384
  0.00010003       1.1545
  0.00010029       1.1574
  0.00010091       1.1646
  0.00010150       1.1715
  0.00010228       1.1804
  0.00010276       1.1859
  0.00010324       1.1915
  0.00010384       1.1985
  0.00010463       1.2076
  0.00010540       1.2165
  0.00010566       1.2194
  0.00010616       1.2252
  0.00010691       1.2339
  0.00010735       1.2390
  0.00010841       1.2512
  0.00010888       1.2566
  0.00010952       1.2640
  0.00011030       1.2730
  0.00011086       1.2794
  0.00011282       1.3021
  0.00011304       1.3046
  0.00011397       1.3154
  0.00011437       1.3200
  0.00011528       1.3305
  0.00011539       1.3317
  0.00011619       1.3410
  0.00011671       1.3470
  0.00011706       1.3510
  0.00011746       1.3556
  0.00011849       1.3675
  0.00011926       1.3764
  0.00011968       1.3813
  0.00012060       1.3918
  0.00012126       1.3995
  0.00012193       1.4072
  0.00012240       1.4126
  0.00012341       1.4243
  0.00012386       1.4295
  0.00012452       1.4372
  0.00012509       1.4437
  0.00012545       1.4479
  0.00012655       1.4605
  0.00012661       1.4613
  0.00012776       1.4745
  0.00012845       1.4825
  0.00012922       1.4914
  0.00012957       1.4954
  0.00013067       1.5081
  0.00013175       1.5205
  0.00013195       1.5229
  0.00013247       1.5288
  0.00013305       1.5355
  0.00013372       1.5433
  0.00013462       1.5537
  0.00013547       1.5634
  0.00013632       1.5732
  0.00013699       1.5810
  0.00013777       1.5900
  0.00013840       1.5974
  0.00013904       1.6046
  0.00013987       1.6142
  0.00014064       1.6232
  0.00014335       1.6544
  0.00014410       1.6630
  0.00014488       1.6721
  0.00014572       1.6818
  0.00014632       1.6887
  0.00014701       1.6966
  0.00014781       1.7059
  0.00014857       1.7146
  0.00014941       1.7244
  0.00014974       1.7282
  0.00015070       1.7393
  0.00015140       1.7473
  0.00015230       1.7578
  0.00015274       1.7628
  0.00015383       1.7754
  0.00015478       1.7864
  0.00015552       1.7949
  0.00015635       1.8044
  0.00015727       1.8151
  0.00015767       1.8197
  0.00015844       1.8286
  0.00015925       1.8380
  0.00016006       1.8473
  0.00015993       1.8458
  0.00016111       1.8594
  0.00016140       1.8628
  0.00016281       1.8790
  0.00016330       1.8847
  0.00016377       1.8901
  0.00016484       1.9024
  0.00016558       1.9110
  0.00016643       1.9209
  0.00016740       1.9320
  0.00016818       1.9410
  0.00016951       1.9564
  0.00016991       1.9610
  0.00017096       1.9731
  0.00017141       1.9782
  0.00017226       1.9880
  0.00017280       1.9943
  0.00017381       2.0060
  0.00017457       2.0147
  0.00017504       2.0202
  0.00017596       2.0308
  0.00017641       2.0359
  0.00017765       2.0503
  0.00017852       2.0604
  0.00017910       2.0671
  0.00017967       2.0736
  0.00018089       2.0877
  0.00018156       2.0954
  0.00018203       2.1009
  0.00018302       2.1123
  0.00018391       2.1226
  0.00018484       2.1333
  0.00018529       2.1384
  0.00018614       2.1483
  0.00018701       2.1584
  0.00018774       2.1668
  0.00018831       2.1733
  0.00018892       2.1804
  0.00018984       2.1910
  0.00019045       2.1980
  0.00019172       2.2126
  0.00019248       2.2215
  0.00019319       2.2296
  0.00019401       2.2391
  0.00019494       2.2499
  0.00019583       2.2601
  0.00019645       2.2673
  0.00019740       2.2783
  0.00019836       2.2894
  0.00019944       2.3017
  0.00020018       2.3104
  0.00020091       2.3188
  0.00020226       2.3344
  0.00020276       2.3401
  0.00020367       2.3506
  0.00020469       2.3624
  0.00020537       2.3702
  0.00020637       2.3818
  0.00020756       2.3955
  0.00020791       2.3995
  0.00020865       2.4081
  0.00020981       2.4215
  0.00021067       2.4314
  0.00021167       2.4430
  0.00021270       2.4548
  0.00021359       2.4650
  0.00021455       2.4762
  0.00021570       2.4895
  0.00021637       2.4971
  0.00021676       2.5016
  0.00021731       2.5080
  0.00021822       2.5185
  0.00021953       2.5337
  0.00022067       2.5468
  0.00022212       2.5635
  0.00022229       2.5655
  0.00022351       2.5795
  0.00022447       2.5907
  0.00022514       2.5983
  0.00022594       2.6076
  0.00022659       2.6152
  0.00022734       2.6238
  0.00022845       2.6366
  0.00022938       2.6473
  0.00023033       2.6583
  0.00023121       2.6685
  0.00023181       2.6753
  0.00023261       2.6846
  0.00023310       2.6903
  0.00023415       2.7024
  0.00023503       2.7125
  0.00023606       2.7244
  0.00023758       2.7419
  0.00023860       2.7537
  0.00023903       2.7587
  0.00023992       2.7689
  0.00024117       2.7834
  0.00024209       2.7940
  0.00024298       2.8043
  0.00024397       2.8157
  0.00024463       2.8233
  0.00024563       2.8348
  0.00024641       2.8438
  0.00024782       2.8601
  0.00024870       2.8703
  0.00024937       2.8780
  0.00025065       2.8928
  0.00025146       2.9021
  0.00025221       2.9108
  0.00025371       2.9282
  0.00025458       2.9382
  0.00025539       2.9475
  0.00025641       2.9592
  0.00025759       2.9729
  0.00025870       2.9857
  0.00025934       2.9931
  0.00026034       3.0047
  0.00026149       3.0179
  0.00026234       3.0278
  0.00026306       3.0360
  0.00026408       3.0478
  0.00026511       3.0597
  0.00026577       3.0674
  0.00026715       3.0833
  0.00026847       3.0985
  0.00026957       3.1112
  0.00027029       3.1195
  0.00027149       3.1334
  0.00027204       3.1397
  0.00027344       3.1558
  0.00027433       3.1661
  0.00027579       3.1830
  0.00027630       3.1889
  0.00027804       3.2089
  0.00027883       3.2181
  0.00027948       3.2256
  0.00028073       3.2399
  0.00028208       3.2555
  0.00028336       3.2704
  0.00028450       3.2835
  0.00028536       3.2934
  0.00028622       3.3034
  0.00028748       3.3179
  0.00028898       3.3352
  0.00028967       3.3431
  0.00029068       3.3548
  0.00029149       3.3642
  0.00029304       3.3820
  0.00029368       3.3894
  0.00029495       3.4041
  0.00029597       3.4159
  0.00029719       3.4300
  0.00029819       3.4415
  0.00029961       3.4579
  0.00030073       3.4708
  0.00030172       3.4823
  0.00030305       3.4975
  0.00030438       3.5129
  0.00030533       3.5238
  0.00030655       3.5379
  0.00030765       3.5506
  0.00030886       3.5647
  0.00030980       3.5754
  0.00031070       3.5858
  0.00031186       3.5992
  0.00031336       3.6166
  0.00031433       3.6277
  0.00031562       3.6427
  0.00031654       3.6533
  0.00031779       3.6677
  0.00031905       3.6822
  0.00032011       3.6944
  0.00032085       3.7029
  0.00032221       3.7187
  0.00032311       3.7290
  0.00032452       3.7453
  0.00032604       3.7629
  0.00032749       3.7797
  0.00032846       3.7908
  0.00032965       3.8046
  0.00033055       3.8149
  0.00033182       3.8296
  0.00033283       3.8413
  0.00033346       3.8486
  0.00033501       3.8664
  0.00033628       3.8811
  0.00033747       3.8949
  0.00033885       3.9107
  0.00033940       3.9170
  0.00034030       3.9275
  0.00034178       3.9446
  0.00034272       3.9555
  0.00034415       3.9720
  0.00034519       3.9839
  0.00034664       4.0006
  0.00034828       4.0195
  0.00034908       4.0288
  0.00034995       4.0388
  0.00035091       4.0499
  0.00035239       4.0671
  0.00035362       4.0812
  0.00035492       4.0962
  0.00035602       4.1089
  0.00035737       4.1245
  0.00035840       4.1364
  0.00035950       4.1491
  0.00036087       4.1649
  0.00036259       4.1848
  0.00036368       4.1973
  0.00036459       4.2079
  0.00036568       4.2204
  0.00036672       4.2324
  0.00036788       4.2458
  0.00036948       4.2642
  0.00037025       4.2731
  0.00037166       4.2894
  0.00037312       4.3063
  0.00037405       4.3170
  0.00037544       4.3330
  0.00037720       4.3533
  0.00037864       4.3699
  0.00037940       4.3788
  0.00038061       4.3927
  0.00038206       4.4094
  0.00038330       4.4238
  0.00038455       4.4381
  0.00038573       4.4518
  0.00038666       4.4626
  0.00038843       4.4830
  0.00038939       4.4941
  0.00039112       4.5139
  0.00039220       4.5264
  0.00039396       4.5468
  0.00039541       4.5635
  0.00039614       4.5719
  0.00039794       4.5927
  0.00039852       4.5994
  0.00040019       4.6187
  0.00040162       4.6352
  0.00040257       4.6462
  0.00040391       4.6616
  0.00040511       4.6754
  0.00040668       4.6936
  0.00040800       4.7088
  0.00040948       4.7258
  0.00041089       4.7422
  0.00041232       4.7587
  0.00041385       4.7763
  0.00041477       4.7870
  0.00041632       4.8049
  0.00041729       4.8160
  0.00041867       4.8320
  0.00041984       4.8455
  0.00042106       4.8596
  0.00042253       4.8765
  0.00042360       4.8888
  0.00042501       4.9051
  0.00042586       4.9149
  0.00042731       4.9317
  0.00042922       4.9537
  0.00043071       4.9710
  0.00043146       4.9796
  0.00043280       4.9950
  0.00043401       5.0090
  0.00043506       5.0211
  0.00043663       5.0393
  0.00043847       5.0604
  0.00044040       5.0827
  0.00044152       5.0957
  0.00044264       5.1086
  0.00044343       5.1177
  0.00044464       5.1317
  0.00044581       5.1451
  0.00044753       5.1651
  0.00045252       5.2226
  0.00045424       5.2425
  0.00045557       5.2578
  0.00045711       5.2756
  0.00045826       5.2889
  0.00045954       5.3036
  0.00046047       5.3144
  0.00046253       5.3381
  0.00046350       5.3494
  0.00046469       5.3631
  0.00046607       5.3790
  0.00046791       5.4002
  0.00046898       5.4126
  0.00047031       5.4279
  0.00047098       5.4357
  0.00047230       5.4509
  0.00047390       5.4694
  0.00047499       5.4819
  0.00047648       5.4991
  0.00047794       5.5160
  0.00047910       5.5294
  0.00048076       5.5486
  0.00048248       5.5684
  0.00048361       5.5814
  0.00048515       5.5992
  0.00048666       5.6167
  0.00048756       5.6270
  0.00048909       5.6447
  0.00049082       5.6646
  0.00049193       5.6775
  0.00049352       5.6958
  0.00049510       5.7141
  0.00049600       5.7244
  0.00049725       5.7389
  0.00049871       5.7557
  0.00050029       5.7739
  0.00050234       5.7976
  0.00050341       5.8099
  0.00050486       5.8267
  0.00050606       5.8405
  0.00050725       5.8543
  0.00050858       5.8696
  0.00051033       5.8899
  0.00051157       5.9042
  0.00051359       5.9275
  0.00051505       5.9443
  0.00051591       5.9542
  0.00051688       5.9654
  0.00051869       5.9863
  0.00052034       6.0054
  0.00052161       6.0200
  0.00052345       6.0412
  0.00052453       6.0538
  0.00052608       6.0716
  0.00052786       6.0921
  0.00052897       6.1049
  0.00053050       6.1226
  0.00053213       6.1414
  0.00053332       6.1552
  0.00053496       6.1741
  0.00053655       6.1924
  0.00053833       6.2130
  0.00053966       6.2283
  0.00054098       6.2436
  0.00054270       6.2634
  0.00054391       6.2773
  0.00054524       6.2927
  0.00054730       6.3165
  0.00054913       6.3376
  0.00055073       6.3560
  0.00055201       6.3709
  0.00055296       6.3818
  0.00055485       6.4037
  0.00055615       6.4186
  0.00055788       6.4386
  0.00055991       6.4620
  0.00056136       6.4787
  0.00056302       6.4979
  0.00056486       6.5191
  0.00056616       6.5342
  0.00056790       6.5542
  0.00056925       6.5699
  0.00057068       6.5863
  0.00057274       6.6101
  0.00057393       6.6238
  0.00057557       6.6427
  0.00057716       6.6612
  0.00057887       6.6809
  0.00058004       6.6943
  0.00058178       6.7145
  0.00058347       6.7339
  0.00058466       6.7477
  0.00058608       6.7641
  0.00058808       6.7871
  0.00058982       6.8072
  0.00059092       6.8200
  0.00059284       6.8421
  0.00059418       6.8576
  0.00059579       6.8762
  0.00059760       6.8971
  0.00059959       6.9199
  0.00060090       6.9352
  0.00060242       6.9526
  0.00060453       6.9770
  0.00060574       6.9910
  0.00060685       7.0038
  0.00060846       7.0223
  0.00061035       7.0442
  0.00061141       7.0564
  0.00061299       7.0747
  0.00061449       7.0920
  0.00061558       7.1045
  0.00061763       7.1282
  0.00061951       7.1499
  0.00062101       7.1672
  0.00062295       7.1896
  0.00062456       7.2082
  0.00062602       7.2251
  0.00062759       7.2431
  0.00062911       7.2607
  0.00063036       7.2752
  0.00063203       7.2944
  0.00063382       7.3151
  0.00063582       7.3381
  0.00063697       7.3514
  0.00063885       7.3732
  0.00064003       7.3868
  0.00064141       7.4026
  0.00064312       7.4224
  0.00064521       7.4465
  0.00064706       7.4679
  0.00064863       7.4860
  0.00065046       7.5071
  0.00065226       7.5279
  0.00065391       7.5469
  0.00065546       7.5648
  0.00065704       7.5831
  0.00065887       7.6041
  0.00066016       7.6190
  0.00066214       7.6419
  0.00066375       7.6604
  0.00066529       7.6782
  0.00066726       7.7010
  0.00066827       7.7126
  0.00067019       7.7348
  0.00067204       7.7562
  0.00067367       7.7750
  0.00067508       7.7913
  0.00067694       7.8128
  0.00067855       7.8313
  0.00068003       7.8484
  0.00068198       7.8709
  0.00068389       7.8929
  0.00068547       7.9111
  0.00068673       7.9256
  0.00068828       7.9436
  0.00069012       7.9648
  0.00069158       7.9817
  0.00069367       8.0058
  0.00069499       8.0211
  0.00069646       8.0379
  0.00069823       8.0584
  0.00070020       8.0812
  0.00070175       8.0990
  0.00070360       8.1204
  0.00070507       8.1374
  0.00070678       8.1571
  0.00070929       8.1860
  0.00071050       8.2001
  0.00071223       8.2200
  0.00071392       8.2395
  0.00071569       8.2600
  0.00071754       8.2812
  0.00071903       8.2985
  0.00072080       8.3189
  0.00072253       8.3389
  0.00072438       8.3602
  0.00072607       8.3797
  0.00072793       8.4013
  0.00073161       8.4159
  0.00073293       8.4440
  0.00073662       8.4583
  0.00073869       8.4775
  0.00074047       8.5001
  0.00074320       8.5260
  0.00074545       8.5431
  0.00074738       8.5639
  0.00075110       8.5779
  0.00075261       8.6038
  0.00075468       8.6230
  0.00075684       8.6411
  0.00075901       8.6590
  0.00076212       8.6803
  0.00076363       8.7063
  0.00076576       8.7247
  0.00076883       8.7466
  0.00077106       8.7637
  0.00077296       8.7849
  0.00077502       8.8043
  0.00077685       8.8263
  0.00077936       8.8549
  0.00078135       8.8750
  0.00078368       8.8910
  0.00078554       8.9127
  0.00078712       8.9378
  0.00078936       8.9549
  0.00079154       8.9728
  0.00079469       8.9935
  0.00079611       9.0206
  0.00079871       9.0334
  0.00080039       9.0572
  0.00080229       9.0785
  0.00080428       9.0986
  0.00080651       9.1158
  0.00080843       9.1368
  0.00081039       9.1572
  0.00081288       9.1714
  0.00081448       9.1962
  0.00081633       9.2180
  0.00081949       9.2388
  0.00082154       9.2582
  0.00082359       9.2775
  0.00082558       9.2977
  0.00082741       9.3198
  0.00082929       9.3412
  0.00083237       9.3629
  0.00083408       9.3864
  0.00083606       9.4067
  0.00083799       9.4275
  0.00084000       9.4473
  0.00084163       9.4719
  0.00084322       9.4968
  0.00084642       9.5170
  0.00084829       9.5386
  0.00085034       9.5580
  0.00085187       9.5838
  0.00085382       9.6044
  0.00085581       9.6244
  0.00085824       9.6393
  0.00086013       9.6607
  0.00086172       9.6856
  0.00086368       9.7060
  0.00086503       9.7340
  0.00086687       9.7559
  0.00086885       9.7761
  0.00087599       9.8664
  0.00087791       9.8875
  0.00087969       9.9101
  0.00088163       9.9309
  0.00088325       9.9555
  0.00089087      10.0401
  0.00089424      10.0669
  0.00089651      10.0863
  0.00089731      10.1092
  0.00090377      10.1725
  0.00091205      10.2615
  0.00091428      10.2814
  0.00091586      10.3105
  0.00091789      10.3333
  0.00092039      10.3496
  0.00092213      10.3764
  0.00092418      10.3989
  0.00092653      10.4173
  0.00092853      10.4405
  0.00093025      10.4677
  0.00093210      10.4930
  0.00093440      10.5120
  0.00093656      10.5330
  0.00093730      10.5568
  0.00093943      10.5782
  0.00094114      10.6054
  0.00094314      10.6286
  0.00094544      10.6477
  0.00094750      10.6700
  0.00095227      10.7398
  0.00095399      10.7669
  0.00095609      10.7888
  0.00095791      10.8145
  0.00096287      10.8816
  0.00096471      10.9071
  0.00096699      10.9264
  0.00096888      10.9512
  0.00097072      10.9766
  0.00097247      11.0033
  0.00097451      11.0260
  0.00097630      11.0522
  0.00097838      11.0742
  0.00098077      11.0920
  0.00098233      11.1214
  0.00098406      11.1484
  0.00098633      11.1679
  0.00098720      11.1898
  0.00098906      11.2150
  0.00099134      11.2343
  0.00099361      11.2538
  0.00099565      11.2764
  0.00099717      11.3063
  0.00099968      11.3224
  0.00100167      11.3458
  0.00100368      11.3689
  0.00100551      11.3945
  0.00100745      11.4185
  0.00101250      11.4845
  0.00101438      11.5093
  0.00101629      11.5338
  0.00101818      11.5585
  0.00102029      11.5802
  0.00102246      11.6011
  0.00102443      11.6247
  0.00102608      11.6528
  0.00102696      11.6746
  0.00102912      11.6957
  0.00103269      11.7221
  0.00103454      11.7509
  0.00103696      11.7706
  0.00103913      11.7942
  0.00104431      11.8670
  0.00104634      11.8929
  0.00104846      11.9174
  0.00105083      11.9379
  0.00105294      11.9624
  0.00105507      11.9868
  0.00105721      12.0110
  0.00105960      12.0311
  0.00106183      12.0539
  0.00106376      12.0813
  0.00106935      12.1476
  0.00107157      12.1705
  0.00107347      12.1984
  0.00107554      12.2236
  0.00107754      12.2500
  0.00107969      12.2741
  0.00108194      12.2965
  0.00108405      12.3210
  0.00108630      12.3434
  0.00108733      12.3658
  0.00108928      12.3931
  0.00109153      12.4155
  0.00109677      12.4873
  0.00109892      12.5113
  0.00110416      12.5831
  0.00110662      12.6022
  0.00111171      12.6763
  0.00111369      12.7030
  0.00111553      12.7319
  0.00111658      12.7540
  0.00111886      12.7759
  0.00112346      12.8579
  0.00112889      12.9267
  0.00113433      12.9955
  0.00113628      13.0225
  0.00114107      13.1016
  0.00114320      13.1258
  0.00114527      13.1511
  0.00115039      13.2248
  0.00115256      13.2484
  0.00115452      13.2756
  0.00115665      13.2999
  0.00115751      13.3249
  0.00115982      13.3463
  0.00116503      13.4266
  0.00116714      13.4538
  0.00116972      13.4726
  0.00117499      13.5515
  0.00117701      13.5803
  0.00118266      13.6525
  0.00118845      13.7222
  0.00119064      13.7480
  0.00119177      13.7709
  0.00119698      13.8507
  0.00120030      13.8995
  0.00120603      13.9703
  0.00121130      14.0491
  0.00121683      14.1233
  0.00121893      14.1508
  0.00121983      14.1777
  0.00122195      14.2049
  0.00122424      14.2288
  0.00122507      14.2571
  0.00122738      14.2809
  0.00122930      14.3113
  0.00123157      14.3357
  0.00123366      14.3633
  0.00123599      14.3865
  0.00123680      14.4152
  0.00123904      14.4401
  0.00124125      14.4656
  0.00124342      14.4918
  0.00124630      14.5484
  0.00125372      14.6536
  0.00125614      14.6754
  0.00125801      14.7067
  0.00126064      14.7249
  0.00126273      14.7525
  0.00126488      14.7790
  0.00126687      14.8082
  0.00126944      14.8274
  0.00127021      14.8566
  0.00127237      14.8830
  0.00127469      14.9064
  0.00127707      14.9289
  0.00127788      14.9575
  0.00128005      14.9836
  0.00128222      15.0098
  0.00128311      15.0371
  0.00128536      15.0618
  0.00129023      15.1375
  0.00129539      15.2222
  0.00130078      15.3028
  0.00130320      15.3256
  0.00130391      15.3576
  0.00130638      15.3795
  0.00130853      15.4074
  0.00130991      15.4269
  0.00131212      15.4536
  0.00131411      15.4844
  0.00131625      15.5124
  0.00131839      15.5405
  0.00132055      15.5681
  0.00132179      15.5903
  0.00132379      15.6208
  0.00132585      15.6504
  0.00132817      15.6751
  0.00133346      15.7574
  0.00133561      15.7854
  0.00133773      15.8137
  0.00133866      15.8415
  0.00134098      15.8662
  0.00134305      15.8956
  0.00134546      15.9185
  0.00135059      16.0039
  0.00135580      16.0878
  0.00135788      16.1169
  0.00136294      16.2037
  0.00136858      16.2796
  0.00137093      16.3037
  0.00137159      16.3366
  0.00137677      16.4210
  0.00138197      16.5051
  0.00138410      16.5332
  0.00138479      16.5655
  0.00138701      16.5922
  0.00138922      16.6189
  0.00139453      16.7009
  0.00139656      16.7309
  0.00139917      16.7617
  0.00140140      16.7884
  0.00140221      16.8190
  0.00140471      16.8405
  0.00140656      16.8744
  0.00140885      16.9001
  0.00140989      16.9262
  0.00141180      16.9589
  0.00141391      16.9881
  0.00141602      17.0170
  0.00141825      17.0437
  0.00141909      17.0737
  0.00142144      17.0982
  0.00142372      17.1239
  0.00142553      17.1585
  0.00142639      17.1882
  0.00142871      17.2133
  0.00143076      17.2434
  0.00143602      17.3276
  0.00143811      17.3570
  0.00143897      17.3865
  0.00144135      17.4105
  0.00144361      17.4366
  0.00144656      17.4954
  0.00145155      17.5848
  0.00145348      17.6172
  0.00145576      17.6430
  0.00145688      17.6676
  0.00146177      17.7587
  0.00146400      17.7855
  0.00146519      17.8089
  0.00146724      17.8389
  0.00146944      17.8662
  0.00147023      17.8972
  0.00147247      17.9238
  0.00147466      17.9513
  0.00147691      17.9776
  0.00148180      18.0687
  0.00148404      18.0952
  0.00148641      18.1194
  0.00148822      18.1540
  0.00149334      18.2408
  0.00149554      18.2682
  0.00149798      18.2910
  0.00149977      18.3258
  0.00150200      18.3527
  0.00150402      18.3833
  0.00150489      18.4127
  0.00150733      18.4412
  0.00150938      18.4734
  0.00151606      18.5598
  0.00151696      18.5906
  0.00151901      18.6229
  0.00152127      18.6510
  0.00152362      18.6774
  0.00152583      18.7064
  0.00153081      18.8024
  0.00153318      18.8282
  0.00153648      18.8845
  0.00154449      18.9931
  0.00154650      19.0262
  0.00154712      19.0627
  0.00154957      19.0869
  0.00155190      19.1138
  0.00155257      19.1492
  0.00155515      19.1709
  0.00155724      19.2025
  0.00155946      19.2314
  0.00156456      19.3248
  0.00157352      19.4388
  0.00157591      19.4643
  0.00157778      19.5003
  0.00158040      19.5211
  0.00158117      19.5547
  0.00158359      19.5795
  0.00158553      19.6142
  0.00158782      19.6416
  0.00158995      19.6723
  0.00159219      19.7009
  0.00159406      19.7367
  0.00159638      19.7636
  0.00159900      19.7845
  0.00160102      19.8175
  0.00160317      19.8478
  0.00160538      19.8769
  0.00160718      19.9142
  0.00160954      19.9402
  0.00161165      19.9714
  0.00161407      19.9963
  0.00161938      20.0856
  0.00162128      20.1162
  0.00162323      20.1512
  0.00162416      20.1824
  0.00162643      20.2110
  0.00163162      20.3049
  0.00163391      20.3330
  0.00163607      20.3641
  0.00164132      20.4566
  0.00164364      20.4844
  0.00164572      20.5168
  0.00164810      20.5431
  0.00164918      20.5711
  0.00165131      20.6025
  0.00165358      20.6311
  0.00165573      20.6621
  0.00165785      20.6939
  0.00166022      20.7203
  0.00166256      20.7474
  0.00166482      20.7764
  0.00166707      20.8054
  0.00166937      20.8333
  0.00167146      20.8656
  0.00167367      20.8955
  0.00167605      20.9217
  0.00168145      21.0115
  0.00168366      21.0412
  0.00168589      21.0706
  0.00168777      21.1072
  0.00169007      21.1352
  0.00169248      21.1609
  0.00169459      21.1929
  0.00169696      21.2193
  0.00169791      21.2499
  0.00170001      21.2821
  0.00170254      21.3053
  0.00170462      21.3378
  0.00170653      21.3737
  0.00170883      21.4017
  0.00171401      21.4960
  0.00171633      21.5234
  0.00171838      21.5566
  0.00172072      21.5837
  0.00172585      21.6790
  0.00172793      21.7116
  0.00173000      21.7442
  0.00173349      21.7734
  0.00173552      21.8092
  0.00173818      21.8308
  0.00174027      21.8651
  0.00174234      21.8997
  0.00174454      21.9315
  0.00174713      21.9548
  0.00174929      21.9876
  0.00175169      22.0149
  0.00175383      22.0482
  0.00175636      22.0728
  0.00175829      22.1104
  0.00176619      22.2042
  0.00176851      22.2334
  0.00177095      22.2600
  0.00177312      22.2924
  0.00177529      22.3250
  0.00177741      22.3585
  0.00177988      22.3845
  0.00178194      22.4193
  0.00178412      22.4516
  0.00178527      22.4798
  0.00178762      22.5083
  0.00178990      22.5384
  0.00179218      22.5685
  0.00179432      22.6015
  0.00179652      22.6333
  0.00179867      22.6663
  0.00180090      22.6974
  0.00180203      22.7260
  0.00180439      22.7543
  0.00180645      22.7893
  0.00180883      22.8171
  0.00181130      22.8432
  0.00181355      22.8738
  0.00181437      22.9092
  0.00181655      22.9414
  0.00181877      22.9728
  0.00182094      23.0052
  0.00182317      23.0365
  0.00182532      23.0693
  0.00182744      23.1030
  0.00182990      23.1290
  0.00183893      23.2513
  0.00184100      23.2861
  0.00184351      23.3110
  0.00184571      23.3429
  0.00184898      23.3781
  0.00185119      23.4095
  0.00185355      23.4379
  0.00185453      23.4724
  0.00185702      23.4979
  0.00185902      23.5343
  0.00186113      23.5683
  0.00186327      23.6014
  0.00186557      23.6312
  0.00186787      23.6611
  0.00187012      23.6919
  0.00187824      23.7812
  0.00188705      23.9357
  0.00189603      24.0595
  0.00190379      24.1834
  0.00190570      24.2218
  0.00190805      24.2504
  0.00191028      24.2818
  0.00191231      24.3173
  0.00191459      24.3475
  0.00191697      24.3756
  0.00191887      24.4142
  0.00192118      24.4436
  0.00192365      24.4699
  0.00192592      24.5001
  0.00192819      24.5306
  0.00193036      24.5633
  0.00193240      24.5987
  0.00193466      24.6293
  0.00193674      24.6639
  0.00193877      24.6997
  0.00194073      24.7368
  0.00194320      24.7629
  0.00194666      24.7941
  0.00194892      24.8246
  0.00195110      24.8571
  0.00195312      24.8929
  0.00195519      24.9279
  0.00195771      24.9527
  0.00195992      24.9845
  0.00196196      25.0199
  0.00196422      25.0507
  0.00197045      25.1510
  0.00197266      25.1823
  0.00197499      25.2111
  0.00197721      25.2425
  0.00197917      25.2791
  0.00198141      25.3100
  0.00198699      25.4007
  0.00198928      25.4303
  0.00199134      25.4649
  0.00199320      25.5041
  0.00199878      25.5946
  0.00200101      25.6255
  0.00200314      25.6589
  0.00200531      25.6910
  0.00200759      25.7209
  0.00200972      25.7542
  0.00201193      25.7855
  0.00201404      25.8193
  0.00201630      25.8496
  0.00201832      25.8850
  0.00202026      25.9223
  0.00202272      25.9483
  0.00202479      25.9828
  0.00202701      26.0141
  0.00202894      26.0515
  0.00203126      26.0805
  0.00203349      26.1117
  0.00203577      26.1415
  0.00203798      26.1729
  0.00203993      26.2100
  0.00204220      26.2400
  0.00204435      26.2729
  0.00204642      26.3072
  0.00204881      26.3347
  0.00205060      26.3755
  0.00205298      26.4031
  0.00205507      26.4372
  0.00205707      26.4732
  0.00205941      26.5018
  0.00206156      26.5345
  0.00206373      26.5667
  0.00206577      26.6018
  0.00206789      26.6352
  0.00207012      26.6662
  0.00207202      26.7043
  0.00207413      26.7380
  0.00207639      26.7684
  0.00208147      26.8632
  0.00208370      26.8963
  0.00208605      26.9266
  0.00208835      26.9580
  0.00209064      26.9895
  0.00209281      27.0240
  0.00209504      27.0570
  0.00209826      27.1234
  0.00210171      27.1564
  0.00210381      27.1924
  0.00210477      27.2267
  0.00210731      27.2526
  0.00211070      27.2869
  0.00211308      27.3164
  0.00211513      27.3536
  0.00211746      27.3841
  0.00211967      27.4178
  0.00212190      27.4507
  0.00212424      27.4812
  0.00212661      27.5109
  0.00212880      27.5448
  0.00213109      27.5765
  0.00213333      27.6094
  0.00213538      27.6465
  0.00213785      27.6740
  0.00213981      27.7132
  0.00214214      27.7439
  0.00214447      27.7746
  0.00214679      27.8056
  0.00214896      27.8398
  0.00215121      27.8725
  0.00215358      27.9023
  0.00215576      27.9364
  0.00216561      28.1032
  0.00216790      28.1350
  0.00217012      28.1683
  0.00217262      28.1950
  0.00217472      28.2311
  0.00217707      28.2613
  0.00217922      28.2960
  0.00218154      28.3271
  0.00218352      28.3657
  0.00218678      28.4314
  0.00219050      28.4669
  0.00219262      28.5027
  0.00219501      28.5323
  0.00219737      28.5628
  0.00219979      28.5917
  0.00220187      28.6286
  0.00220422      28.6591
  0.00220631      28.6957
  0.00220862      28.7271
  0.00221076      28.7626
  0.00221304      28.7949
  0.00221544      28.8242
  0.00221774      28.8559
  0.00222000      28.8884
  0.00222197      28.9279
  0.00222441      28.9565
  0.00222664      28.9898
  0.00222898      29.0205
  0.00223109      29.0566
  0.00223342      29.0878
  0.00223563      29.1215
  0.00223786      29.1549
  0.00224018      29.1861
  0.00224254      29.2164
  0.00224460      29.2537
  0.00224696      29.2842
  0.00225246      29.3836
  0.00225450      29.4212
  0.00225682      29.4526
  0.00225905      29.4859
  0.00226123      29.5204
  0.00226377      29.5466
  0.00226578      29.5851
  0.00226802      29.6181
  0.00227018      29.6531
  0.00227234      29.6882
  0.00227457      29.7216
  0.00227556      29.7554
  0.00227802      29.7833
  0.00228024      29.8169
  0.00228246      29.8505
  0.00228444      29.8896
  0.00228875      29.9599
  0.00229317      30.0276
  0.00229659      30.0617
  0.00229890      30.0930
  0.00230113      30.1263
  0.00230261      30.1606
  0.00230496      30.1928
  0.00230737      30.2233
  0.00230978      30.2540
  0.00231196      30.2902
  0.00231420      30.3249
  0.00231639      30.3608
  0.00231869      30.3940
  0.00232125      30.4212
  0.00232345      30.4567
  0.00232576      30.4898
  0.00232778      30.5299
  0.00233056      30.5514
  0.00233282      30.5858
  0.00233512      30.6189
  0.00233748      30.6509
  0.00233962      30.6881
  0.00234188      30.7223
  0.00234447      30.7485
  0.00235004      30.8510
  0.00235212      30.8897
  0.00235466      30.9171
  0.00235703      30.9486
  0.00235928      30.9832
  0.00236142      31.0203
  0.00236390      31.0492
  0.00236618      31.0829
  0.00236845      31.1171
  0.00237085      31.1478
  0.00237315      31.1811
  0.00237542      31.2150
  0.00237771      31.2485
  0.00238010      31.2797
  0.00238218      31.3184
  0.00238458      31.3492
  0.00238682      31.3839
  0.00238893      31.4220
  0.00239161      31.4459
  0.00239380      31.4818
  0.00239629      31.5104
  0.00239839      31.5485
  0.00240067      31.5825
  0.00240421      31.6150
  0.00240645      31.6498
  0.00240881      31.6816
  0.00241090      31.7203
  0.00241338      31.7491
  0.00241569      31.7819
  0.00241852      31.8129
  0.00242065      31.8497
  0.00242323      31.8757
  0.00242524      31.9157
  0.00242755      31.9480
  0.00243004      31.9763
  0.00243229      32.0101
  0.00243444      32.0465
  0.00243676      32.0789
  0.00243914      32.1098
  0.00244130      32.1457
  0.00244370      32.1762
  0.00244586      32.2123
  0.00244821      32.2439
  0.00245068      32.2724
  0.00245293      32.3064
  0.00245516      32.3408
  0.00245758      32.3708
  0.00245984      32.4043
  0.00246192      32.4424
  0.00246439      32.4712
  0.00246658      32.5064
  0.00246882      32.5407
  0.00247243      32.5714
  0.00247494      32.5989
  0.00247851      32.6306
  0.00248067      32.6668
  0.00248308      32.6967
  0.00248635      32.7356
  0.00248886      32.7633
  0.00249085      32.8034
  0.00249464      32.8297
  0.00249696      32.8620
  0.00249942      32.8908
  0.00250292      32.9242
  0.00250506      32.9607
  0.00250755      32.9889
  0.00251099      33.0236
  0.00251292      33.0652
  0.00251551      33.0910
  0.00251901      33.1241
  0.00252142      33.1544
  0.00252350      33.1923
  0.00252596      33.2212
  0.00252944      33.2550
  0.00253169      33.2888
  0.00253399      33.3217
  0.00253614      33.3579
  0.00253980      33.3873
  0.00254203      33.4219
  0.00254438      33.4535
  0.00254658      33.4886
  0.00254894      33.5199
  0.00255258      33.5498
  0.00255486      33.5829
  0.00256410      33.7129
  0.00256742      33.7505
  0.00256978      33.7819
  0.00257213      33.8133
  0.00257438      33.8473
  0.00257770      33.8848
  0.00258026      33.9114
  0.00258247      33.9465
  0.00258588      33.9817
  0.00258832      34.0111
  0.00259066      34.0430
  0.00259389      34.0825
  0.00259649      34.1081
  0.00259860      34.1455
  0.00260216      34.1774
  0.00260428      34.2143
  0.00260658      34.2471
  0.00260993      34.2839
  0.00261242      34.3121
  0.00261469      34.3456
  0.00261710      34.3756
  0.00262040      34.4137
  0.00262284      34.4431
  0.00262496      34.4802
  0.00262851      34.5122
  0.00263085      34.5441
  0.00263327      34.5738
  0.00263549      34.6087
  0.00263894      34.6429
  0.00264103      34.6807
  0.00264332      34.7137
  0.00264579      34.7425
  0.00264903      34.7819
  0.00265145      34.8117
  0.00265384      34.8424
  0.00265736      34.8750
  0.00265972      34.9064
  0.00266328      34.9383
  0.00266559      34.9708
  0.00266792      35.0028
  0.00267114      35.0428
  0.00267366      35.0702
  0.00267711      35.1047
  0.00267936      35.1387
  0.00268167      35.1710
  0.00268527      35.2018
  0.00268767      35.2323
  0.00268984      35.2681
  0.00269359      35.2953
  0.00269576      35.3312
  0.00269929      35.3637
  0.00270165      35.3950
  0.00270514      35.4284
  0.00270744      35.4611
  0.00271103      35.4922
  0.00271330      35.5257
  0.00271667      35.5620
  0.00271907      35.5924
  0.00272118      35.6297
  0.00272479      35.6604
  0.00272705      35.6940
  0.00272938      35.7262
  0.00273287      35.7596
  0.00273510      35.7940
  0.00273851      35.8294
  0.00274099      35.8578
  0.00274337      35.8887
  0.00274688      35.9216
  0.00274937      35.9499
  0.00275265      35.9883
  0.00275506      36.0185
  0.00275834      36.0569
  0.00276085      36.0847
  0.00276303      36.1202
  0.00276646      36.1552
  0.00276843      36.1959
  0.00277240      36.2177
  0.00277459      36.2532
  0.00277693      36.2851
  0.00278038      36.3194
  0.00278283      36.3485
  0.00278626      36.3836
  0.00278855      36.4164
  0.00279218      36.4465
  0.00279430      36.4836
  0.00279809      36.5098
  0.00280039      36.5426
  0.00281172      36.6812
  0.00281509      36.7175
  0.00281772      36.7423
  0.00282145      36.7699
  0.00282364      36.8053
  0.00282705      36.8407
  0.00282924      36.8763
  0.00283300      36.9031
  0.00283525      36.9371
  0.00283885      36.9678
  0.00284116      37.0005
  0.00284442      37.0395
  0.00284671      37.0725
  0.00285052      37.0982
  0.00285293      37.1283
  0.00285636      37.1633
  0.00285844      37.2012
  0.00286201      37.2326
  0.00286463      37.2578
  0.00286796      37.2950
  0.00287130      37.3321
  0.00287403      37.3546
  0.00287749      37.3888
  0.00288080      37.4265
  0.00288310      37.4594
  0.00288675      37.4890
  0.00289050      37.5161
  0.00289381      37.5539
  0.00289764      37.5792
  0.00290093      37.6176
  0.00290470      37.6443
  0.00290854      37.6692
  0.00291200      37.7034
  0.00291531      37.7411
  0.00292034      37.7669
  0.00292362      37.8055
  0.00292758      37.8276
  0.00293093      37.8644
  0.00293585      37.8928
  0.00293935      37.9262
  0.00294285      37.9592
  0.00294657      37.9873
  0.00295136      38.0188
  0.00295479      38.0536
  0.00295829      38.0868
  0.00296206      38.1135
  0.00296557      38.1465
  0.00296900      38.1814
  0.00297274      38.2089
  0.00297633      38.2399
  0.00297989      38.2717
  0.00298446      38.3086
  0.00298817      38.3366
  0.00299183      38.3662
  0.00299547      38.3960
  0.00299902      38.4279
  0.00300247      38.4624
  0.00300631      38.4874
  0.00301132      38.5136
  0.00301446      38.5555
  0.00301807      38.5861
  0.00302181      38.6135
  0.00302521      38.6493
  0.00303020      38.6759
  0.00303394      38.7033
  0.00303718      38.7427
  0.00304212      38.7708
  0.00304590      38.7971
  0.00304919      38.8356
  0.00305381      38.8712
  0.00305792      38.8897
  0.00306293      38.9158
  0.00306643      38.9491
  0.00307025      38.9746
  0.00307501      39.0069
  0.00307942      39.0474
  0.00308428      39.0773
  0.00308937      39.1017
  0.00309445      39.1263
  0.00309978      39.1446
  0.00310583      39.1751
  0.00311093      39.1992
  0.00313883      39.2910
  0.00314642      39.3139
  0.00315667      39.3315
  0.00316817      39.3482
  0.00323325      39.3080
  0.00326378      39.2776
  0.00329509      39.2576
  0.00332300      39.2316
  0.00342293      39.1745
  0.00344015      39.1709
  0.00346160      39.1538
  0.00349284      39.1356
  0.00353682      39.1042
  0.00357639      39.0911
  0.00361748      39.0708
  0.00365715      39.0552
  0.00369455      39.0356
  0.00372891      39.0305
  0.00376011      39.0132
  0.00379482      38.9997
  0.00382785      38.9973
  0.00386649      38.9771
  0.00391064      38.9416
  0.00396809      38.9091
  0.00402395      38.8559
  0.00417743      37.0668
  0.01220611      18.3898
  0.02617769       1.0781
  0.02619290       1.0666
  0.02620137       1.0761
  0.02621394       1.0794
  0.02622197       1.0952
  0.02623336       1.1076
  0.02623988       1.1199
  0.02624913       1.1311
  0.02625713       1.1378
  0.02626372       1.1499
  0.02626976       1.1594
  0.02627648       1.1617
  0.02628363       1.1670
  0.02628846       1.1718
  0.02630017       1.1969
  0.02630540       1.1955
  0.02631057       1.1991
  0.02631379       1.2054
  0.02631644       1.2139
  0.02631988       1.2194
  0.02632398       1.2177
  0.02632780       1.2217
  0.02633228       1.2233
  0.02633355       1.2323
  0.02633570       1.2381
  0.02633889       1.2399
  0.02634221       1.2412
  0.02634539       1.2430
  0.02635315       1.2552
  0.02635584       1.2575
  0.02635830       1.2613
  0.02636076       1.2612
  0.02636452       1.2609
  0.02636708       1.2605
