# Supplementary material for: Size effects on the mechanical behavior and the compressive failure strength of concrete: an extensive dataset
Source: Data Brief. 2020 Nov 2;33:106477. doi: 10.1016/j.dib.2020.106477 (PMC7674298; doi:10.1016/j.dib.2020.106477)
Supplement: Supplementary file 1 [file mmc1.zip › Stress_Strain_Data_DIB/C-40x80-mm/C4-B1-33.txt]

      Strain  Stress(MPa)
  0.00000000       0.0000
  0.00006569       0.3007
  0.00006452       0.2954
  0.00006499       0.2975
  0.00006445       0.2950
  0.00006556       0.3001
  0.00006660       0.3049
  0.00006600       0.3021
  0.00006638       0.3039
  0.00006689       0.3062
  0.00006882       0.3150
  0.00006938       0.3176
  0.00006960       0.3186
  0.00007128       0.3263
  0.00007120       0.3259
  0.00007420       0.3397
  0.00007484       0.3426
  0.00007508       0.3437
  0.00007770       0.3557
  0.00007742       0.3544
  0.00008017       0.3670
  0.00008374       0.3834
  0.00008545       0.3912
  0.00008824       0.4039
  0.00009019       0.4129
  0.00009090       0.4161
  0.00009074       0.4154
  0.00009149       0.4188
  0.00009353       0.4282
  0.00009566       0.4379
  0.00009694       0.4438
  0.00010059       0.4605
  0.00010243       0.4689
  0.00010326       0.4727
  0.00010435       0.4777
  0.00010630       0.4866
  0.00010784       0.4937
  0.00010887       0.4984
  0.00011102       0.5082
  0.00011192       0.5124
  0.00011477       0.5254
  0.00011568       0.5296
  0.00011977       0.5483
  0.00012010       0.5498
  0.00012192       0.5581
  0.00012077       0.5529
  0.00012122       0.5549
  0.00012071       0.5526
  0.00012212       0.5590
  0.00012288       0.5625
  0.00012195       0.5583
  0.00012244       0.5605
  0.00012196       0.5583
  0.00012303       0.5632
  0.00012253       0.5609
  0.00012510       0.5727
  0.00012406       0.5679
  0.00012674       0.5802
  0.00012662       0.5797
  0.00013030       0.5965
  0.00013089       0.5992
  0.00013205       0.6045
  0.00013189       0.6038
  0.00013568       0.6211
  0.00013612       0.6231
  0.00013823       0.6328
  0.00013816       0.6325
  0.00013924       0.6374
  0.00013989       0.6404
  0.00014792       0.6771
  0.00014886       0.6815
  0.00015369       0.7036
  0.00015645       0.7162
  0.00015600       0.7141
  0.00015687       0.7181
  0.00016004       0.7327
  0.00016038       0.7342
  0.00016282       0.7454
  0.00016308       0.7466
  0.00016493       0.7550
  0.00016645       0.7620
  0.00016849       0.7713
  0.00016869       0.7722
  0.00017017       0.7790
  0.00017162       0.7856
  0.00017275       0.7908
  0.00017396       0.7963
  0.00017474       0.8000
  0.00017762       0.8131
  0.00017846       0.8170
  0.00017953       0.8219
  0.00019046       0.8719
  0.00019084       0.8736
  0.00019559       0.8954
  0.00019754       0.9043
  0.00019835       0.9080
  0.00019950       0.9133
  0.00020114       0.9208
  0.00020290       0.9288
  0.00020563       0.9413
  0.00020942       0.9587
  0.00020957       0.9594
  0.00021112       0.9665
  0.00021175       0.9694
  0.00021413       0.9803
  0.00021474       0.9830
  0.00021675       0.9923
  0.00021627       0.9901
  0.00021870       1.0012
  0.00021771       0.9966
  0.00021941       1.0044
  0.00022046       1.0092
  0.00022219       1.0171
  0.00022299       1.0208
  0.00022375       1.0243
  0.00022485       1.0293
  0.00022677       1.0381
  0.00022650       1.0369
  0.00022996       1.0527
  0.00023092       1.0571
  0.00023176       1.0610
  0.00023323       1.0677
  0.00023400       1.0712
  0.00023574       1.0792
  0.00023713       1.0855
  0.00023848       1.0917
  0.00023850       1.0918
  0.00024003       1.0988
  0.00024144       1.1053
  0.00024155       1.1058
  0.00024241       1.1097
  0.00024523       1.1226
  0.00024585       1.1255
  0.00024745       1.1328
  0.00024827       1.1365
  0.00024947       1.1420
  0.00025135       1.1507
  0.00025344       1.1602
  0.00025280       1.1573
  0.00025482       1.1665
  0.00025578       1.1709
  0.00025828       1.1824
  0.00026031       1.1917
  0.00026027       1.1915
  0.00026208       1.1998
  0.00026232       1.2009
  0.00026268       1.2025
  0.00026538       1.2149
  0.00026746       1.2244
  0.00026837       1.2285
  0.00027359       1.2525
  0.00027539       1.2607
  0.00027649       1.2657
  0.00027862       1.2755
  0.00027870       1.2759
  0.00028180       1.2900
  0.00028222       1.2920
  0.00028360       1.2983
  0.00028325       1.2967
  0.00028560       1.3074
  0.00028773       1.3172
  0.00028849       1.3207
  0.00029063       1.3305
  0.00029301       1.3414
  0.00029481       1.3496
  0.00029685       1.3590
  0.00029581       1.3542
  0.00029890       1.3683
  0.00030076       1.3768
  0.00030071       1.3766
  0.00030245       1.3845
  0.00030449       1.3939
  0.00030488       1.3957
  0.00030773       1.4087
  0.00030812       1.4105
  0.00030997       1.4190
  0.00031149       1.4259
  0.00031189       1.4278
  0.00031468       1.4406
  0.00031582       1.4458
  0.00031622       1.4476
  0.00031977       1.4638
  0.00031968       1.4635
  0.00032116       1.4702
  0.00032281       1.4778
  0.00032419       1.4841
  0.00032793       1.5012
  0.00032822       1.5025
  0.00032833       1.5030
  0.00033143       1.5172
  0.00033220       1.5208
  0.00033464       1.5319
  0.00033522       1.5346
  0.00033541       1.5355
  0.00033807       1.5477
  0.00033889       1.5514
  0.00034141       1.5629
  0.00034344       1.5722
  0.00034435       1.5764
  0.00034759       1.5912
  0.00034773       1.5919
  0.00034902       1.5977
  0.00035140       1.6086
  0.00035318       1.6168
  0.00035490       1.6247
  0.00035804       1.6391
  0.00035776       1.6378
  0.00035976       1.6469
  0.00036124       1.6537
  0.00036287       1.6612
  0.00036420       1.6672
  0.00036496       1.6707
  0.00036793       1.6843
  0.00036838       1.6864
  0.00037001       1.6939
  0.00037252       1.7053
  0.00037393       1.7118
  0.00037553       1.7191
  0.00037760       1.7286
  0.00037881       1.7342
  0.00038108       1.7445
  0.00038265       1.7517
  0.00038550       1.7648
  0.00038598       1.7670
  0.00039274       1.7979
  0.00039422       1.8047
  0.00039593       1.8125
  0.00039798       1.8219
  0.00039985       1.8305
  0.00040101       1.8358
  0.00040256       1.8429
  0.00040522       1.8550
  0.00040713       1.8638
  0.00040790       1.8673
  0.00041023       1.8780
  0.00041229       1.8874
  0.00041449       1.8975
  0.00041561       1.9026
  0.00041791       1.9131
  0.00042026       1.9239
  0.00042388       1.9405
  0.00042513       1.9462
  0.00042786       1.9587
  0.00042886       1.9633
  0.00043033       1.9700
  0.00043230       1.9790
  0.00043398       1.9867
  0.00043547       1.9935
  0.00043652       1.9983
  0.00043854       2.0076
  0.00044095       2.0186
  0.00044330       2.0294
  0.00044490       2.0367
  0.00044712       2.0468
  0.00044847       2.0530
  0.00045052       2.0624
  0.00045209       2.0696
  0.00045517       2.0837
  0.00045668       2.0906
  0.00045866       2.0997
  0.00046068       2.1089
  0.00046249       2.1172
  0.00046515       2.1294
  0.00046645       2.1353
  0.00046876       2.1459
  0.00047049       2.1538
  0.00047232       2.1622
  0.00047434       2.1714
  0.00047597       2.1789
  0.00047774       2.1870
  0.00048003       2.1975
  0.00048215       2.2072
  0.00048408       2.2161
  0.00048608       2.2252
  0.00048821       2.2349
  0.00049018       2.2440
  0.00049207       2.2526
  0.00049460       2.2642
  0.00049698       2.2751
  0.00049843       2.2817
  0.00050129       2.2948
  0.00050292       2.3023
  0.00050516       2.3126
  0.00050646       2.3185
  0.00050911       2.3306
  0.00051053       2.3371
  0.00051385       2.3523
  0.00051502       2.3577
  0.00051734       2.3683
  0.00051947       2.3781
  0.00052132       2.3865
  0.00052312       2.3948
  0.00052532       2.4048
  0.00052658       2.4106
  0.00052944       2.4237
  0.00053105       2.4311
  0.00053331       2.4414
  0.00053541       2.4510
  0.00053662       2.4566
  0.00054021       2.4730
  0.00054145       2.4787
  0.00054352       2.4882
  0.00054628       2.5008
  0.00054837       2.5103
  0.00054986       2.5172
  0.00055261       2.5298
  0.00055442       2.5381
  0.00055593       2.5450
  0.00055949       2.5613
  0.00056070       2.5668
  0.00056421       2.5829
  0.00056634       2.5926
  0.00056753       2.5981
  0.00057082       2.6131
  0.00057224       2.6196
  0.00057380       2.6268
  0.00057690       2.6410
  0.00057920       2.6515
  0.00058050       2.6575
  0.00058343       2.6709
  0.00058655       2.6851
  0.00058767       2.6903
  0.00059028       2.7022
  0.00059249       2.7123
  0.00059474       2.7226
  0.00059609       2.7288
  0.00059914       2.7428
  0.00060078       2.7503
  0.00060319       2.7613
  0.00060629       2.7755
  0.00060750       2.7810
  0.00061036       2.7941
  0.00061218       2.8025
  0.00062206       2.8477
  0.00062348       2.8542
  0.00062570       2.8643
  0.00062827       2.8761
  0.00063074       2.8874
  0.00063243       2.8952
  0.00063489       2.9064
  0.00063653       2.9139
  0.00064012       2.9304
  0.00064230       2.9403
  0.00064455       2.9507
  0.00064724       2.9630
  0.00064866       2.9695
  0.00065204       2.9850
  0.00065333       2.9908
  0.00065623       3.0041
  0.00065855       3.0147
  0.00066014       3.0220
  0.00066277       3.0341
  0.00066403       3.0398
  0.00066694       3.0532
  0.00066884       3.0619
  0.00067177       3.0753
  0.00067376       3.0844
  0.00067627       3.0958
  0.00067815       3.1045
  0.00068028       3.1142
  0.00068190       3.1216
  0.00068472       3.1345
  0.00068677       3.1439
  0.00068925       3.1553
  0.00069073       3.1621
  0.00069347       3.1746
  0.00069511       3.1821
  0.00069712       3.1913
  0.00069957       3.2025
  0.00070126       3.2103
  0.00070345       3.2203
  0.00070512       3.2279
  0.00070882       3.2449
  0.00071128       3.2561
  0.00071278       3.2630
  0.00071426       3.2698
  0.00071801       3.2869
  0.00071980       3.2951
  0.00072232       3.3067
  0.00072382       3.3136
  0.00072668       3.3266
  0.00072922       3.3382
  0.00073161       3.3492
  0.00073331       3.3570
  0.00073568       3.3678
  0.00073760       3.3766
  0.00074026       3.3888
  0.00074323       3.4024
  0.00074490       3.4101
  0.00074655       3.4176
  0.00074900       3.4288
  0.00075120       3.4389
  0.00075331       3.4485
  0.00075521       3.4573
  0.00075825       3.4712
  0.00076010       3.4796
  0.00076297       3.4928
  0.00076531       3.5035
  0.00076718       3.5120
  0.00077022       3.5260
  0.00077183       3.5333
  0.00077429       3.5446
  0.00077658       3.5550
  0.00078011       3.5712
  0.00078283       3.5837
  0.00078501       3.5937
  0.00078831       3.6088
  0.00079001       3.6166
  0.00079288       3.6297
  0.00079542       3.6413
  0.00079797       3.6530
  0.00079967       3.6608
  0.00080149       3.6691
  0.00080984       3.7073
  0.00081312       3.7223
  0.00081546       3.7330
  0.00081849       3.7469
  0.00082082       3.7576
  0.00082422       3.7731
  0.00082572       3.7800
  0.00082815       3.7911
  0.00083110       3.8047
  0.00083316       3.8141
  0.00083522       3.8235
  0.00083810       3.8367
  0.00084064       3.8483
  0.00084296       3.8590
  0.00084638       3.8746
  0.00084841       3.8839
  0.00085038       3.8929
  0.00085310       3.9054
  0.00085644       3.9206
  0.00085833       3.9293
  0.00086100       3.9415
  0.00086290       3.9502
  0.00086561       3.9626
  0.00086794       3.9733
  0.00087113       3.9879
  0.00087372       3.9997
  0.00087649       4.0124
  0.00087731       4.0162
  0.00088229       4.0390
  0.00089183       4.0827
  0.00089456       4.0952
  0.00089691       4.1059
  0.00090029       4.1214
  0.00090188       4.1287
  0.00090436       4.1400
  0.00090797       4.1565
  0.00090949       4.1635
  0.00091128       4.1717
  0.00091549       4.1910
  0.00091870       4.2057
  0.00092116       4.2169
  0.00092374       4.2287
  0.00092603       4.2392
  0.00092908       4.2532
  0.00093124       4.2631
  0.00093369       4.2743
  0.00093668       4.2880
  0.00093985       4.3025
  0.00094113       4.3084
  0.00094310       4.3174
  0.00094682       4.3344
  0.00094937       4.3461
  0.00095045       4.3510
  0.00095265       4.3611
  0.00095616       4.3771
  0.00095861       4.3884
  0.00096151       4.4016
  0.00096548       4.4198
  0.00096759       4.4295
  0.00097083       4.4443
  0.00097317       4.4550
  0.00097594       4.4677
  0.00097769       4.4757
  0.00098214       4.4961
  0.00098325       4.5012
  0.00098656       4.5163
  0.00098977       4.5310
  0.00099153       4.5391
  0.00099512       4.5555
  0.00099764       4.5671
  0.00100077       4.5814
  0.00100371       4.5949
  0.00100625       4.6065
  0.00101011       4.6241
  0.00101142       4.6301
  0.00101564       4.6495
  0.00101646       4.6532
  0.00102053       4.6718
  0.00102375       4.6866
  0.00102717       4.7023
  0.00102910       4.7111
  0.00103224       4.7255
  0.00103593       4.7424
  0.00103864       4.7547
  0.00104065       4.7639
  0.00104378       4.7783
  0.00104705       4.7932
  0.00105066       4.8098
  0.00105227       4.8171
  0.00105637       4.8359
  0.00105737       4.8405
  0.00106075       4.8559
  0.00106392       4.8704
  0.00106580       4.8791
  0.00106983       4.8975
  0.00107214       4.9081
  0.00107537       4.9229
  0.00107820       4.9358
  0.00108083       4.9479
  0.00108393       4.9621
  0.00108560       4.9697
  0.00108731       4.9775
  0.00109180       4.9981
  0.00109370       5.0068
  0.00109780       5.0256
  0.00110040       5.0375
  0.00110340       5.0512
  0.00110608       5.0635
  0.00110968       5.0800
  0.00111212       5.0911
  0.00111598       5.1088
  0.00111699       5.1134
  0.00112033       5.1287
  0.00112416       5.1462
  0.00112650       5.1569
  0.00113974       5.2175
  0.00114427       5.2383
  0.00114692       5.2504
  0.00114937       5.2616
  0.00115269       5.2769
  0.00115440       5.2847
  0.00115876       5.3046
  0.00116178       5.3184
  0.00116554       5.3356
  0.00116810       5.3474
  0.00117024       5.3572
  0.00117331       5.3712
  0.00117758       5.3908
  0.00118011       5.4024
  0.00118258       5.4137
  0.00118539       5.4265
  0.00118836       5.4402
  0.00119288       5.4608
  0.00119504       5.4707
  0.00119912       5.4894
  0.00120240       5.5044
  0.00120533       5.5178
  0.00120664       5.5238
  0.00121094       5.5435
  0.00121423       5.5586
  0.00121788       5.5753
  0.00122105       5.5898
  0.00122360       5.6014
  0.00122779       5.6207
  0.00123057       5.6334
  0.00123374       5.6479
  0.00123638       5.6600
  0.00123974       5.6753
  0.00124281       5.6894
  0.00124433       5.6963
  0.00124817       5.7139
  0.00125186       5.7308
  0.00125533       5.7467
  0.00125824       5.7600
  0.00126163       5.7756
  0.00126387       5.7858
  0.00126854       5.8072
  0.00127208       5.8234
  0.00127452       5.8346
  0.00127824       5.8516
  0.00128165       5.8672
  0.00128541       5.8844
  0.00128819       5.8972
  0.00129108       5.9104
  0.00129538       5.9300
  0.00129725       5.9386
  0.00130152       5.9581
  0.00130480       5.9732
  0.00130845       5.9899
  0.00131099       6.0015
  0.00131389       6.0148
  0.00131654       6.0269
  0.00132020       6.0437
  0.00132454       6.0636
  0.00132764       6.0777
  0.00133141       6.0950
  0.00133417       6.1077
  0.00133840       6.1270
  0.00134107       6.1392
  0.00134464       6.1556
  0.00134741       6.1683
  0.00134954       6.1780
  0.00135433       6.1999
  0.00135682       6.2113
  0.00136044       6.2279
  0.00136406       6.2445
  0.00136662       6.2562
  0.00137077       6.2752
  0.00137466       6.2930
  0.00137790       6.3078
  0.00138052       6.3198
  0.00138484       6.3396
  0.00139862       6.4027
  0.00140016       6.4097
  0.00140363       6.4256
  0.00140804       6.4458
  0.00141182       6.4631
  0.00141380       6.4722
  0.00141773       6.4901
  0.00142078       6.5041
  0.00142349       6.5165
  0.00142822       6.5382
  0.00143160       6.5536
  0.00143462       6.5675
  0.00143782       6.5821
  0.00144148       6.5989
  0.00144550       6.6173
  0.00144782       6.6279
  0.00145137       6.6442
  0.00145399       6.6561
  0.00145818       6.6754
  0.00146202       6.6929
  0.00146514       6.7072
  0.00146852       6.7227
  0.00147141       6.7359
  0.00147545       6.7544
  0.00147855       6.7686
  0.00148190       6.7839
  0.00148442       6.7955
  0.00148848       6.8140
  0.00149111       6.8261
  0.00149680       6.8521
  0.00149921       6.8631
  0.00150440       6.8869
  0.00150756       6.9014
  0.00151094       6.9168
  0.00151464       6.9338
  0.00151805       6.9494
  0.00152125       6.9640
  0.00152456       6.9792
  0.00152863       6.9978
  0.00153229       7.0146
  0.00153516       7.0277
  0.00153782       7.0399
  0.00154300       7.0636
  0.00154647       7.0795
  0.00154996       7.0955
  0.00155273       7.1082
  0.00155723       7.1288
  0.00156017       7.1422
  0.00156316       7.1559
  0.00156768       7.1766
  0.00157090       7.1914
  0.00157338       7.2027
  0.00157717       7.2200
  0.00158067       7.2361
  0.00158370       7.2500
  0.00158793       7.2693
  0.00159163       7.2863
  0.00159556       7.3042
  0.00159774       7.3142
  0.00160280       7.3374
  0.00160671       7.3553
  0.00160967       7.3688
  0.00161313       7.3847
  0.00161625       7.3989
  0.00161958       7.4142
  0.00162272       7.4286
  0.00162722       7.4492
  0.00163034       7.4635
  0.00163341       7.4775
  0.00163709       7.4944
  0.00164117       7.5130
  0.00164520       7.5315
  0.00164974       7.5522
  0.00165265       7.5656
  0.00165630       7.5823
  0.00165999       7.5992
  0.00166289       7.6125
  0.00166770       7.6345
  0.00167138       7.6513
  0.00167435       7.6649
  0.00167884       7.6855
  0.00168200       7.6999
  0.00168511       7.7142
  0.00168901       7.7320
  0.00169284       7.7496
  0.00169712       7.7692
  0.00170164       7.7899
  0.00170466       7.8037
  0.00170805       7.8192
  0.00171198       7.8372
  0.00171622       7.8566
  0.00171880       7.8684
  0.00172340       7.8895
  0.00172746       7.9080
  0.00173077       7.9232
  0.00173450       7.9403
  0.00175378       8.0285
  0.00175699       8.0432
  0.00176062       8.0599
  0.00176451       8.0777
  0.00176734       8.0906
  0.00177158       8.1100
  0.00177520       8.1266
  0.00177938       8.1457
  0.00178336       8.1640
  0.00178779       8.1842
  0.00179093       8.1986
  0.00179533       8.2188
  0.00179862       8.2338
  0.00180235       8.2509
  0.00180614       8.2682
  0.00180932       8.2828
  0.00181294       8.2994
  0.00181602       8.3135
  0.00182164       8.3392
  0.00182411       8.3505
  0.00182895       8.3727
  0.00183387       8.3872
  0.00183683       8.4106
  0.00184163       8.4266
  0.00184515       8.4433
  0.00184982       8.4608
  0.00185337       8.4770
  0.00185802       8.4949
  0.00186128       8.5147
  0.00187821       8.5911
  0.00188187       8.6062
  0.00188631       8.6265
  0.00189138       8.6392
  0.00189459       8.6595
  0.00189922       8.6777
  0.00190405       8.6933
  0.00190883       8.7096
  0.00191216       8.7284
  0.00191682       8.7461
  0.00192128       8.7662
  0.00192465       8.7846
  0.00192928       8.8027
  0.00193379       8.8222
  0.00193720       8.8401
  0.00194226       8.8530
  0.00194545       8.8736
  0.00195012       8.8912
  0.00195361       8.9082
  0.00195802       8.9288
  0.00196158       8.9450
  0.00196647       8.9600
  0.00196960       8.9812
  0.00197410       9.0009
  0.00197898       9.0159
  0.00198244       9.0333
  0.00198689       9.0535
  0.00199162       9.0704
  0.00199642       9.0864
  0.00199948       9.1085
  0.00200448       9.1221
  0.00200869       9.1452
  0.00201308       9.1661
  0.00201673       9.1812
  0.00202138       9.1990
  0.00202604       9.2167
  0.00202943       9.2349
  0.00203404       9.2532
  0.00203773       9.2678
  0.00204216       9.2882
  0.00204522       9.3104
  0.00204993       9.3274
  0.00205324       9.3466
  0.00205659       9.3653
  0.00206146       9.3804
  0.00206486       9.3985
  0.00206891       9.4235
  0.00207238       9.4408
  0.00207718       9.4568
  0.00208052       9.4756
  0.00208518       9.4933
  0.00208943       9.5159
  0.00209450       9.5286
  0.00209733       9.5535
  0.00210210       9.5700
  0.00210675       9.5877
  0.00211158       9.6034
  0.00211495       9.6219
  0.00211941       9.6420
  0.00212416       9.6585
  0.00212759       9.6762
  0.00213199       9.6970
  0.00213638       9.7179
  0.00213961       9.7380
  0.00214376       9.7619
  0.00214770       9.7735
  0.00215221       9.7930
  0.00215525       9.8154
  0.00215964       9.8363
  0.00216328       9.8516
  0.00216654       9.8712
  0.00217008       9.8877
  0.00217333       9.9076
  0.00217789       9.9265
  0.00218149       9.9421
  0.00218471       9.9623
  0.00218870       9.9881
  0.00219271       9.9988
  0.00221017      10.0794
  0.00221477      10.1007
  0.00221867      10.1148
  0.00222324      10.1366
  0.00222679      10.1554
  0.00223122      10.1791
  0.00223450      10.2017
  0.00223950      10.2176
  0.00224302      10.2368
  0.00224763      10.2581
  0.00225134      10.2747
  0.00225481      10.2948
  0.00225923      10.3187
  0.00226271      10.3385
  0.00226631      10.3567
  0.00227100      10.3768
  0.00227474      10.3930
  0.00227826      10.4124
  0.00228303      10.4314
  0.00228661      10.4499
  0.00228987      10.4728
  0.00229474      10.4904
  0.00229820      10.5105
  0.00230203      10.5255
  0.00230675      10.5452
  0.00231032      10.5639
  0.00231487      10.5859
  0.00231818      10.6081
  0.00232301      10.6263
  0.00232767      10.6468
  0.00233138      10.6635
  0.00233603      10.6841
  0.00233982      10.6998
  0.00234425      10.7233
  0.00234931      10.7383
  0.00235258      10.7611
  0.00235763      10.7763
  0.00236108      10.7966
  0.00236571      10.8175
  0.00236914      10.8381
  0.00237417      10.8534
  0.00237876      10.8750
  0.00238261      10.8897
  0.00238583      10.9131
  0.00239054      10.9330
  0.00239392      10.9543
  0.00239765      10.9706
  0.00240235      10.9906
  0.00240600      11.0081
  0.00241062      11.0291
  0.00241422      11.0474
  0.00241764      11.0681
  0.00242199      11.0929
  0.00242568      11.1098
  0.00243003      11.1347
  0.00243381      11.1504
  0.00243875      11.1670
  0.00244203      11.1897
  0.00244685      11.2080
  0.00245001      11.2323
  0.00245371      11.2491
  0.00245789      11.2762
  0.00246154      11.2938
  0.00247623      11.3797
  0.00248107      11.3977
  0.00248424      11.4219
  0.00248742      11.4458
  0.00249085      11.4665
  0.00249446      11.4845
  0.00249800      11.5035
  0.00250248      11.5266
  0.00250564      11.5509
  0.00250917      11.5701
  0.00251249      11.5922
  0.00251597      11.6120
  0.00251929      11.6341
  0.00252251      11.6576
  0.00252626      11.6737
  0.00253078      11.6962
  0.00253560      11.7227
  0.00253918      11.7437
  0.00254288      11.7628
  0.00254741      11.7882
  0.00255121      11.8057
  0.00255472      11.8277
  0.00255818      11.8508
  0.00256324      11.8677
  0.00256650      11.8938
  0.00257004      11.9154
  0.00257468      11.9390
  0.00257861      11.9544
  0.00258193      11.9796
  0.00258538      12.0026
  0.00258904      12.0222
  0.00259286      12.0395
  0.00259736      12.0654
  0.00260096      12.0859
  0.00260420      12.1124
  0.00260773      12.1342
  0.00261125      12.1560
  0.00261477      12.1781
  0.00261821      12.2012
  0.00262187      12.2210
  0.00262525      12.2450
  0.00262874      12.2675
  0.00263349      12.2895
  0.00263695      12.3124
  0.00264081      12.3289
  0.00264394      12.3569
  0.00264766      12.3758
  0.00265238      12.3982
  0.00265570      12.4232
  0.00265931      12.4437
  0.00266397      12.4671
  0.00266747      12.4893
  0.00267097      12.5116
  0.00267553      12.5364
  0.00267937      12.5533
  0.00268280      12.5767
  0.00268622      12.6001
  0.00268949      12.6261
  0.00269353      12.6398
  0.00269817      12.6634
  0.00270183      12.6831
  0.00270512      12.7088
  0.00270859      12.7315
  0.00271194      12.7561
  0.00271547      12.7778
  0.00272010      12.8017
  0.00272394      12.8186
  0.00272750      12.8399
  0.00273083      12.8648
  0.00273440      12.8860
  0.00273760      12.9129
  0.00274109      12.9353
  0.00274465      12.9566
  0.00274979      12.9724
  0.00275313      12.9972
  0.00275686      13.0158
  0.00276168      13.0366
  0.00276508      13.0603
  0.00276850      13.0839
  0.00277228      13.1017
  0.00277652      13.1316
  0.00277985      13.1566
  0.00278488      13.1741
  0.00278825      13.1985
  0.00279195      13.2174
  0.00279536      13.2412
  0.00280006      13.2639
  0.00280368      13.2841
  0.00280689      13.3111
  0.00281045      13.3323
  0.00281513      13.3553
  0.00281869      13.3766
  0.00282252      13.3990
  0.00282740      13.4209
  0.00283082      13.4468
  0.00283426      13.4724
  0.00283792      13.4942
  0.00284251      13.5213
  0.00284618      13.5429
  0.00284971      13.5669
  0.00285339      13.5884
  0.00285726      13.6065
  0.00286181      13.6341
  0.00286555      13.6546
  0.00286906      13.6789
  0.00287410      13.6981
  0.00287737      13.7266
  0.00289296      13.8188
  0.00289760      13.8449
  0.00290108      13.8697
  0.00290495      13.8878
  0.00290858      13.9102
  0.00291334      13.9341
  0.00291694      13.9570
  0.00293235      14.0521
  0.00293593      14.0754
  0.00295157      14.1664
  0.00295508      14.1908
  0.00295857      14.2156
  0.00296246      14.2334
  0.00296602      14.2569
  0.00297071      14.2822
  0.00297435      14.3043
  0.00298979      14.3990
  0.00299325      14.4241
  0.00299814      14.4459
  0.00300165      14.4703
  0.00300521      14.4938
  0.00300999      14.5175
  0.00301333      14.5449
  0.00301714      14.5641
  0.00302052      14.5908
  0.00302525      14.6153
  0.00302873      14.6402
  0.00303228      14.6639
  0.00303583      14.6877
  0.00304029      14.7169
  0.00304386      14.7403
  0.00304765      14.7598
  0.00305105      14.7862
  0.00305462      14.8094
  0.00305833      14.8303
  0.00306145      14.8616
  0.00306625      14.8849
  0.00306960      14.9122
  0.00307329      14.9334
  0.00307666      14.9602
  0.00308013      14.9854
  0.00308357      15.0110
  0.00308733      15.0310
  0.00309075      15.0569
  0.00309355      15.0808
  0.00309827      15.1068
  0.00310183      15.1316
  0.00310545      15.1552
  0.00310901      15.1799
  0.00311240      15.2078
  0.00311713      15.2334
  0.00312097      15.2531
  0.00312483      15.2724
  0.00312805      15.3032
  0.00313178      15.3249
  0.00313516      15.3528
  0.00313868      15.3783
  0.00314237      15.4006
  0.00314601      15.4240
  0.00314959      15.4484
  0.00315329      15.4704
  0.00315670      15.4980
  0.00316126      15.5268
  0.00316500      15.5482
  0.00316836      15.5766
  0.00317215      15.5972
  0.00317548      15.6261
  0.00317917      15.6484
  0.00318261      15.6753
  0.00318610      15.7014
  0.00318980      15.7235
  0.00319360      15.7439
  0.00319649      15.7809
  0.00320059      15.7957
  0.00320385      15.8259
  0.00320755      15.8480
  0.00321133      15.8688
  0.00321472      15.8966
  0.00321846      15.9180
  0.00322298      15.9477
  0.00322667      15.9699
  0.00323026      15.9941
  0.00323364      16.0221
  0.00323727      16.0456
  0.00324080      16.0708
  0.00324430      16.0966
  0.00324739      16.1300
  0.00325242      16.1502
  0.00325588      16.1769
  0.00325932      16.2038
  0.00326232      16.2387
  0.00326636      16.2547
  0.00327116      16.2792
  0.00327457      16.3067
  0.00327818      16.3304
  0.00328163      16.3572
  0.00328528      16.3802
  0.00328871      16.4074
  0.00329222      16.4329
  0.00329531      16.4664
  0.00329887      16.4911
  0.00330248      16.5148
  0.00330645      16.5322
  0.00330979      16.5608
  0.00331321      16.5882
  0.00331696      16.6093
  0.00332059      16.6327
  0.00332389      16.6623
  0.00332744      16.6871
  0.00333095      16.7129
  0.00333453      16.7371
  0.00334003      16.7602
  0.00334356      16.7858
  0.00334685      16.8159
  0.00335051      16.8392
  0.00335397      16.8661
  0.00335727      16.8960
  0.00336102      16.9176
  0.00336449      16.9443
  0.00336803      16.9699
  0.00338210      17.0732
  0.00338535      17.1042
  0.00338898      17.1280
  0.00339265      17.1510
  0.00339716      17.1813
  0.00340656      17.2575
  0.00341740      17.3298
  0.00343247      17.4375
  0.00343621      17.4591
  0.00343951      17.4890
  0.00344311      17.5134
  0.00344650      17.5417
  0.00345144      17.5640
  0.00345485      17.5918
  0.00345834      17.6182
  0.00346187      17.6438
  0.00346528      17.6718
  0.00346863      17.7007
  0.00347235      17.7227
  0.00347595      17.7472
  0.00347941      17.7741
  0.00348301      17.7984
  0.00348626      17.8292
  0.00348995      17.8519
  0.00350044      17.9308
  0.00350403      17.9553
  0.00350766      17.9791
  0.00351097      18.0087
  0.00351468      18.0310
  0.00351828      18.0555
  0.00352156      18.0858
  0.00352504      18.1124
  0.00352866      18.1364
  0.00353206      18.1643
  0.00353552      18.1912
  0.00353909      18.2162
  0.00354253      18.2435
  0.00354630      18.2646
  0.00354965      18.2937
  0.00355295      18.3236
  0.00355680      18.3432
  0.00356003      18.3746
  0.00356349      18.4014
  0.00356753      18.4218
  0.00357107      18.4492
  0.00357459      18.4769
  0.00357833      18.5002
  0.00358154      18.5340
  0.00358522      18.5586
  0.00358890      18.5831
  0.00359265      18.6062
  0.00359609      18.6357
  0.00359982      18.6590
  0.00360323      18.6891
  0.00360687      18.7143
  0.00361069      18.7360
  0.00361415      18.7650
  0.00361754      18.7954
  0.00361992      18.8213
  0.00362346      18.8485
  0.00362708      18.8742
  0.00363092      18.8956
  0.00363422      18.9277
  0.00363780      18.9542
  0.00364141      18.9802
  0.00364496      19.0073
  0.00364860      19.0325
  0.00365225      19.0578
  0.00365446      19.0871
  0.00365944      19.1102
  0.00366303      19.1365
  0.00366666      19.1620
  0.00366893      19.1902
  0.00367246      19.2176
  0.00367603      19.2444
  0.00368818      19.3203
  0.00369173      19.3475
  0.00369522      19.3758
  0.00369885      19.4013
  0.00370227      19.4309
  0.00370588      19.4569
  0.00370968      19.4790
  0.00371323      19.5062
  0.00371672      19.5344
  0.00372040      19.5589
  0.00372415      19.5821
  0.00372754      19.6124
  0.00373140      19.6334
  0.00373471      19.6653
  0.00373836      19.6903
  0.00374203      19.7151
  0.00374547      19.7445
  0.00374914      19.7691
  0.00375138      19.7979
  0.00376199      19.8800
  0.00377432      19.9524
  0.00377784      19.9800
  0.00378137      20.0075
  0.00378523      20.0285
  0.00378870      20.0573
  0.00379217      20.0860
  0.00379571      20.1082
  0.00380065      20.1328
  0.00380402      20.1643
  0.00380765      20.1903
  0.00381131      20.2159
  0.00381490      20.2429
  0.00381838      20.2721
  0.00382332      20.2966
  0.00382682      20.3254
  0.00383050      20.3504
  0.00383413      20.3766
  0.00383767      20.4047
  0.00384137      20.4292
  0.00384479      20.4597
  0.00384861      20.4821
  0.00385197      20.5136
  0.00385576      20.5366
  0.00385916      20.5673
  0.00386290      20.5912
  0.00386637      20.6208
  0.00387014      20.6441
  0.00387265      20.6680
  0.00387585      20.7028
  0.00387968      20.7251
  0.00388307      20.7560
  0.00388803      20.7801
  0.00389155      20.8086
  0.00389532      20.8318
  0.00389875      20.8620
  0.00390244      20.8870
  0.00390594      20.9158
  0.00390958      20.9417
  0.00391412      20.9743
  0.00391773      21.0009
  0.00392129      21.0284
  0.00392469      21.0592
  0.00392839      21.0840
  0.00393206      21.1094
  0.00393567      21.1359
  0.00393919      21.1643
  0.00394287      21.1894
  0.00394640      21.2175
  0.00394974      21.2496
  0.00395343      21.2745
  0.00395718      21.2983
  0.00395934      21.3294
  0.00396299      21.3552
  0.00396657      21.3823
  0.00396990      21.4147
  0.00397342      21.4431
  0.00397668      21.4768
  0.00398032      21.5026
  0.00398389      21.5300
  0.00398617      21.5587
  0.00398967      21.5876
  0.00399329      21.6138
  0.00399688      21.6408
  0.00400056      21.6660
  0.00400395      21.6971
  0.00400768      21.7212
  0.00401104      21.7528
  0.00401586      21.7809
  0.00402073      21.8084
  0.00402435      21.8363
  0.00402683      21.8624
  0.00403174      21.8888
  0.00403551      21.9136
  0.00403914      21.9413
  0.00404274      21.9696
  0.00404651      21.9943
  0.00404996      22.0259
  0.00405339      22.0581
  0.00405725      22.0806
  0.00406083      22.1095
  0.00406425      22.1418
  0.00406666      22.1693
  0.00407045      22.1936
  0.00407397      22.2237
  0.00407763      22.2508
  0.00408135      22.2766
  0.00408486      22.3069
  0.00408844      22.3355
  0.00409081      22.3640
  0.00409461      22.3880
  0.00409810      22.4189
  0.00410154      22.4507
  0.00410518      22.4781
  0.00410895      22.5028
  0.00411271      22.5278
  0.00411603      22.5623
  0.00411951      22.5932
  0.00412312      22.6213
  0.00412672      22.6496
  0.00413029      22.6786
  0.00413389      22.7070
  0.00413757      22.7337
  0.00414105      22.7646
  0.00414451      22.7961
  0.00414839      22.8183
  0.00415298      22.8517
  0.00415667      22.8782
  0.00416028      22.9065
  0.00416382      22.9361
  0.00416720      22.9691
  0.00417065      23.0008
  0.00417447      23.0244
  0.00417689      23.0518
  0.00418027      23.0848
  0.00418398      23.1109
  0.00418767      23.1373
  0.00419133      23.1643
  0.00419481      23.1953
  0.00419812      23.2300
  0.00420064      23.2551
  0.00420438      23.2804
  0.00420811      23.3060
  0.00421171      23.3345
  0.00421539      23.3611
  0.00421898      23.3897
  0.00422230      23.4240
  0.00422451      23.4584
  0.00422846      23.4793
  0.00423184      23.5125
  0.00423556      23.5386
  0.00423908      23.5688
  0.00424265      23.5979
  0.00424651      23.6207
  0.00425119      23.6523
  0.00425491      23.6781
  0.00425846      23.7079
  0.00426230      23.7311
  0.00426566      23.7648
  0.00426918      23.7950
  0.00427270      23.8253
  0.00427642      23.8511
  0.00427973      23.8859
  0.00428336      23.9138
  0.00428689      23.9439
  0.00429044      23.9733
  0.00429419      23.9986
  0.00429772      24.0285
  0.00430105      24.0629
  0.00430465      24.0915
  0.00430821      24.1209
  0.00431156      24.1547
  0.00431513      24.1839
  0.00431880      24.2109
  0.00432245      24.2384
  0.00432576      24.2731
  0.00433074      24.2981
  0.00433436      24.3263
  0.00433786      24.3569
  0.00434154      24.3836
  0.00434506      24.4139
  0.00434974      24.4455
  0.00435332      24.4746
  0.00435691      24.5033
  0.00436059      24.5300
  0.00436418      24.5587
  0.00436902      24.5870
  0.00437244      24.6193
  0.00437586      24.6517
  0.00437941      24.6813
  0.00438310      24.7078
  0.00438658      24.7388
  0.00439031      24.7646
  0.00439383      24.7949
  0.00439727      24.8268
  0.00440092      24.8543
  0.00440434      24.8867
  0.00440799      24.9141
  0.00441157      24.9429
  0.00441512      24.9726
  0.00441891      24.9969
  0.00442242      25.0274
  0.00442583      25.0598
  0.00442927      25.0918
  0.00443396      25.1200
  0.00443731      25.1536
  0.00444109      25.1780
  0.00444462      25.2076
  0.00444801      25.2404
  0.00445178      25.2648
  0.00445648      25.2958
  0.00445998      25.3262
  0.00446339      25.3584
  0.00446711      25.3842
  0.00447056      25.4156
  0.00447542      25.4431
  0.00447871      25.4779
  0.00448272      25.4974
  0.00448609      25.5305
  0.00448979      25.5565
  0.00449428      25.5921
  0.00449781      25.6218
  0.00450140      25.6502
  0.00450507      25.6768
  0.00450842      25.7105
  0.00451225      25.7336
  0.00451577      25.7636
  0.00451901      25.7995
  0.00452273      25.8252
  0.00452638      25.8523
  0.00452985      25.8835
  0.00453457      25.9139
  0.00453822      25.9410
  0.00454167      25.9724
  0.00454516      26.0031
  0.00454883      26.0297
  0.00455252      26.0560
  0.00455575      26.0921
  0.00456080      26.1155
  0.00456414      26.1494
  0.00456778      26.1767
  0.00457127      26.2074
  0.00457602      26.2371
  0.00457976      26.2625
  0.00458323      26.2935
  0.00458682      26.3217
  0.00459139      26.3556
  0.00459507      26.3819
  0.00459875      26.4085
  0.00460227      26.4383
  0.00460572      26.4699
  0.00460924      26.4998
  0.00461248      26.5358
  0.00461764      26.5569
  0.00462103      26.5895
  0.00462434      26.6239
  0.00462774      26.6566
  0.00463132      26.6851
  0.00463499      26.7117
  0.00463875      26.7367
  0.00464222      26.7676
  0.00464516      26.7996
  0.00464884      26.8277
  0.00465382      26.8543
  0.00465749      26.8828
  0.00466097      26.9157
  0.00466567      26.9485
  0.00466933      26.9772
  0.00467294      27.0071
  0.00467796      27.0326
  0.00468128      27.0692
  0.00468490      27.0986
  0.00468976      27.1279
  0.00469356      27.1535
  0.00469823      27.1870
  0.00470181      27.2176
  0.00470531      27.2499
  0.00471016      27.2793
  0.00471410      27.3017
  0.00471756      27.3350
  0.00472232      27.3665
  0.00472599      27.3948
  0.00472956      27.4257
  0.00473328      27.4528
  0.00473806      27.4839
  0.00474180      27.5109
  0.00474551      27.5382
  0.00474903      27.5702
  0.00475261      27.6008
  0.00475631      27.6283
  0.00475972      27.6628
  0.00476359      27.6867
  0.00476696      27.7221
  0.00477063      27.7505
  0.00477535      27.7829
  0.00477905      27.8107
  0.00478408      27.8360
  0.00478893      27.8656
  0.00479510      27.8931
  0.00479994      27.9226
  0.00480480      27.9520
  0.00481116      27.9750
  0.00481592      28.0065
  0.00482086      28.0340
  0.00482600      28.0568
  0.00483089      28.0854
  0.00483578      28.1139
  0.00484078      28.1401
  0.00484560      28.1702
  0.00484952      28.1930
  0.00485422      28.2260
  0.00485910      28.2548
  0.00486434      28.2752
  0.00486757      28.3139
  0.00487264      28.3383
  0.00487726      28.3730
  0.00488110      28.3976
  0.00488599      28.4262
  0.00489081      28.4565
  0.00489603      28.4864
  0.00490116      28.5096
  0.00490585      28.5431
  0.00491096      28.5670
  0.00491607      28.5908
  0.00492080      28.6235
  0.00492585      28.6486
  0.00493067      28.6792
  0.00493553      28.7087
  0.00494032      28.7400
  0.00494535      28.7655
  0.00495052      28.7879
  0.00495650      28.8200
  0.00496324      28.8345
  0.00496914      28.8685
  0.00497548      28.8921
  0.00498047      28.9187
  0.00498667      28.9457
  0.00499166      28.9722
  0.00499803      28.9953
  0.00500279      29.0270
  0.00500787      29.0517
  0.00501281      29.0793
  0.00501780      29.1059
  0.00502392      29.1347
  0.00502912      29.1564
  0.00503413      29.1825
  0.00503888      29.2146
  0.00504509      29.2413
  0.00505009      29.2678
  0.00505620      29.2967
  0.00506103      29.3271
  0.00506586      29.3575
  0.00507068      29.3880
  0.00507573      29.4131
  0.00508066      29.4411
  0.00508702      29.4643
  0.00509061      29.4949
  0.00509568      29.5196
  0.00510057      29.5485
  0.00510536      29.5797
  0.00511042      29.6047
  0.00511528      29.6341
  0.00512014      29.6637
  0.00512523      29.6882
  0.00512853      29.7253
  0.00513351      29.7521
  0.00513862      29.7760
  0.00514354      29.8041
  0.00514852      29.8309
  0.00515591      29.8589
  0.00516093      29.8847
  0.00516572      29.9158
  0.00517070      29.9427
  0.00517681      29.9718
  0.00518194      29.9952
  0.00518687      30.0231
  0.00519164      30.0548
  0.00519662      30.0815
  0.00520122      30.1171
  0.00520563      30.1397
  0.00520918      30.1727
  0.00521428      30.1979
  0.00521933      30.2242
  0.00522311      30.2516
  0.00522779      30.2873
  0.00523312      30.3069
  0.00523659      30.3419
  0.00524139      30.3742
  0.00524525      30.3997
  0.00524909      30.4257
  0.00525386      30.4591
  0.00525775      30.4839
  0.00526263      30.5144
  0.00526635      30.5432
  0.00527001      30.5736
  0.00527479      30.6066
  0.00527851      30.6356
  0.00528353      30.6627
  0.00528719      30.6931
  0.00529211      30.7226
  0.00529581      30.7521
  0.00530086      30.7786
  0.00530470      30.8046
  0.00530928      30.8423
  0.00531308      30.8693
  0.00531677      30.8991
  0.00532173      30.9276
  0.00532538      30.9581
  0.00533005      30.9939
  0.00533389      31.0198
  0.00533749      31.0518
  0.00534138      31.0765
  0.00534626      31.1072
  0.00534986      31.1389
  0.00535373      31.1642
  0.00535726      31.1978
  0.00536086      31.2295
  0.00536572      31.2605
  0.00536947      31.2889
  0.00537303      31.3217
  0.00537670      31.3517
  0.00538046      31.3797
  0.00538528      31.4117
  0.00538877      31.4463
  0.00539246      31.4760
  0.00539637      31.5002
  0.00540110      31.5345
  0.00540486      31.5623
  0.00540843      31.5949
  0.00541320      31.6283
  0.00541700      31.6551
  0.00542035      31.6932
  0.00542421      31.7187
  0.00542887      31.7544
  0.00543261      31.7828
  0.00543672      31.8130
  0.00544142      31.8474
  0.00544514      31.8758
  0.00544883      31.9050
  0.00545243      31.9364
  0.00545718      31.9695
  0.00546094      31.9969
  0.00546450      32.0293
  0.00546799      32.0633
  0.00547152      32.0963
  0.00547530      32.1234
  0.00548033      32.1498
  0.00548385      32.1831
  0.00548750      32.2132
  0.00549110      32.2445
  0.00549474      32.2749
  0.00549949      32.3081
  0.00550310      32.3391
  0.00550691      32.3656
  0.00551180      32.3955
  0.00551543      32.4260
  0.00551897      32.4589
  0.00552270      32.4870
  0.00552729      32.5241
  0.00553128      32.5460
  0.00553582      32.5842
  0.00553950      32.6136
  0.00554331      32.6399
  0.00554802      32.6741
  0.00555158      32.7064
  0.00555538      32.7330
  0.00555877      32.7693
  0.00556372      32.7978
  0.00556723      32.8312
  0.00557089      32.8611
  0.00557589      32.8884
  0.00557896      32.9324
  0.00558408      32.9568
  0.00558787      32.9835
  0.00559129      33.0191
  0.00559627      33.0468
  0.00559992      33.0770
  0.00560376      33.1026
  0.00560676      33.1483
  0.00561164      33.1783
  0.00561540      33.2060
  0.00562025      33.2367
  0.00562402      33.2640
  0.00562755      33.2971
  0.00563259      33.3233
  0.00563619      33.3546
  0.00564096      33.3871
  0.00564419      33.4274
  0.00564926      33.4530
  0.00565292      33.4829
  0.00565784      33.5121
  0.00566137      33.5451
  0.00566630      33.5739
  0.00567006      33.6013
  0.00567491      33.6323
  0.00567851      33.6635
  0.00568330      33.6957
  0.00568836      33.7216
  0.00569346      33.7464
  0.00569713      33.7759
  0.00570180      33.8110
  0.00570520      33.8471
  0.00571037      33.8703
  0.00571508      33.9045
  0.00571912      33.9254
  0.00572368      33.9630
  0.00572892      33.9844
  0.00573238      34.0191
  0.00573742      34.0454
  0.00574246      34.0717
  0.00574685      34.1134
  0.00575051      34.1434
  0.00575570      34.1659
  0.00576187      34.1947
  0.00576642      34.2324
  0.00577162      34.2551
  0.00577635      34.2885
  0.00578119      34.3196
  0.00578631      34.3440
  0.00579115      34.3749
  0.00579600      34.4057
  0.00580100      34.4329
  0.00580582      34.4644
  0.00581063      34.4963
  0.00581556      34.5252
  0.00582027      34.5593
  0.00582546      34.5819
  0.00583027      34.6136
  0.00583517      34.6434
  0.00584003      34.6737
  0.00584485      34.7052
  0.00584981      34.7335
  0.00585462      34.7653
  0.00585966      34.7915
  0.00586450      34.8225
  0.00586911      34.8591
  0.00587458      34.8749
  0.00587929      34.9092
  0.00588429      34.9362
  0.00588925      34.9644
  0.00589528      34.9963
  0.00589996      35.0311
  0.00590522      35.0521
  0.00591005      35.0835
  0.00591510      35.1095
  0.00591983      35.1431
  0.00592524      35.1604
  0.00593117      35.1948
  0.00593604      35.2250
  0.00594087      35.2565
  0.00594602      35.2801
  0.00595048      35.3201
  0.00595609      35.3326
  0.00596203      35.3667
  0.00596727      35.3883
  0.00597330      35.4201
  0.00597986      35.4394
  0.00598486      35.4666
  0.00599136      35.4872
  0.00599746      35.5174
  0.00600382      35.5415
  0.00600990      35.5722
  0.00601605      35.6012
  0.00602241      35.6253
  0.00602761      35.6476
  0.00603364      35.6797
  0.00604002      35.7031
  0.00604610      35.7338
  0.00605262      35.7541
  0.00605846      35.7904
  0.00606486      35.8134
  0.00607119      35.8383
  0.00607639      35.8607
  0.00608250      35.8907
  0.00608849      35.9234
  0.00609494      35.9453
  0.00609994      35.9725
  0.00610589      36.0065
  0.00611239      36.0271
  0.00611868      36.0528
  0.00612331      36.0888
  0.00612960      36.1144
  0.00613577      36.1431
  0.00614205      36.1690
  0.00614948      36.1968
  0.00615596      36.2178
  0.00616105      36.2428
  0.00616810      36.2797
  0.00617450      36.3029
  0.00618079      36.3285
  0.00618697      36.3569
  0.00619440      36.3846
  0.00620032      36.4192
  0.00620694      36.4370
  0.00621306      36.4668
  0.00621932      36.4930
  0.00622567      36.5173
  0.00623194      36.5434
  0.00623810      36.5724
  0.00624594      36.5903
  0.00625353      36.6141
  0.00626118      36.6367
  0.00627150      36.6541
  0.00628324      36.6667
  0.00629376      36.6794
  0.00630532      36.6964
  0.00631447      36.7121
  0.00632445      36.7377
  0.00633375      36.7502
  0.00634263      36.7724
  0.00635154      36.7943
  0.00635924      36.8156
  0.00636684      36.8392
  0.00637579      36.8599
  0.00638328      36.8862
  0.00639221      36.9075
  0.00639870      36.9284
  0.00640743      36.9544
  0.00641486      36.9822
  0.00642244      37.0064
  0.00642992      37.0330
  0.00643748      37.0575
  0.00644493      37.0849
  0.00645256      37.1078
  0.00646004      37.1345
  0.00646752      37.1611
  0.00647384      37.1860
  0.00648143      37.2099
  0.00648789      37.2315
  0.00649528      37.2604
  0.00650278      37.2863
  0.00650895      37.3149
  0.00651644      37.3413
  0.00652285      37.3640
  0.00653046      37.3874
  0.00653641      37.4215
  0.00654396      37.4463
  0.00655162      37.4686
  0.00655751      37.5038
  0.00656506      37.5287
  0.00657115      37.5592
  0.00657886      37.5802
  0.00658490      37.6118
  0.00659235      37.6392
  0.00659997      37.6624
  0.00660611      37.6916
  0.00663484      37.7972
  0.00664099      37.8262
  0.00664849      37.8523
  0.00665595      37.8794
  0.00666348      37.9047
  0.00667079      37.9353
  0.00667971      37.9569
  0.00668738      37.9789
  0.00669591      38.0096
  0.00670322      38.0402
  0.00671200      38.0652
  0.00672089      38.0874
  0.00672831      38.1153
  0.00673696      38.1433
  0.00674481      38.1610
  0.00675202      38.1939
  0.00675962      38.2178
  0.00676701      38.2464
  0.00677564      38.2749
  0.00678306      38.3029
  0.00679183      38.3279
  0.00679902      38.3615
  0.00680682      38.3804
  0.00681432      38.4065
  0.00682283      38.4377
  0.00683048      38.4601
  0.00683916      38.4874
  0.00684661      38.5148
  0.00685395      38.5448
  0.00686291      38.5652
  0.00687017      38.5970
  0.00687753      38.6264
  0.00688479      38.6584
  0.00689242      38.6812
  0.00689997      38.7062
  0.00690613      38.7349
  0.00691345      38.7655
  0.00692230      38.7884
  0.00692963      38.8187
  0.00693848      38.8418
  0.00694583      38.8714
  0.00695331      38.8982
  0.00696189      38.9276
  0.00697074      38.9508
  0.00697821      38.9777
  0.00698561      39.0063
  0.00699459      39.0263
  0.00700566      39.0256
  0.00706949      39.0250
  0.00708605      39.0396
  0.00710279      39.0502
  0.00711813      39.0649
  0.00713488      39.0751
  0.00715155      39.0873
  0.00716685      39.1030
  0.00718179      39.1270
  0.00719584      39.1433
  0.00725036      39.2186
  0.00726472      39.2275
  0.00727698      39.2570
  0.00729127      39.2675
  0.00730553      39.2787
  0.00732075      39.2961
  0.00733464      39.3160
  0.00734781      39.3239
  0.00736306      39.3408
  0.00738122      39.3465
  0.00739941      39.3518
  0.00742010      39.3558
  0.00743851      39.3556
  0.00745663      39.3625
  0.00747595      39.3699
  0.00749524      39.3782
  0.00751603      39.3799
  0.00753902      39.3875
  0.00756734      39.3852
  0.00760380      39.3641
  0.00766136      39.3373
  0.00771631      39.3143
  0.00776397      39.2895
  0.00780512      39.2736
  0.00784385      39.2572
  0.00788116      39.2451
  0.00791497      39.2289
  0.00794694      39.2271
  0.00797676      39.2182
  0.00800772      39.2113
  0.00803987      39.2054
  0.00807052      39.2061
  0.00809990      39.2077
  0.00813217      39.1989
  0.00816445      39.1899
  0.00820915      39.1771
  0.00825251      39.1671
  0.00829481      39.1531
  0.00833680      39.1468
  0.00837813      39.1265
  0.00842053      39.1103
  0.00846004      39.1044
  0.00850348      39.0926
  0.00854699      39.0790
  0.00859199      39.0591
  0.00864163      39.0457
  0.00869416      39.0217
  0.00875295      38.9950
  0.00882052      38.9634
  0.00890032      38.9036
  0.00909929      37.3405
  0.01472059      19.7267
  0.02646446       3.1214
  0.02656211       2.9579
  0.02662944       2.9017
  0.02667971       2.8830
  0.02671947       2.8810
  0.02675677       2.8792
  0.02678758       2.8834
  0.02681496       2.8819
  0.02684161       2.8738
  0.02686449       2.8754
  0.02688605       2.8727
  0.02690642       2.8746
  0.02692271       2.8780
  0.02693999       2.8776
  0.02695365       2.8817
  0.02696716       2.8864
  0.02698058       2.8867
  0.02699397       2.8871
  0.02700599       2.8881
  0.02701774       2.8901
  0.02703038       2.8886
  0.02704025       2.8932
  0.02705223       2.8895
  0.02706233       2.8885
  0.02707257       2.8868
  0.02708366       2.8866
  0.02709225       2.8866
  0.02710025       2.8889
  0.02710911       2.8879
  0.02711745       2.8888
  0.02712466       2.8894
  0.02713264       2.8870
  0.02713985       2.8876
  0.02714727       2.8874
  0.02715382       2.8905
  0.02716006       2.8901
  0.02716648       2.8937
  0.02717295       2.8925
  0.02718012       2.8932
  0.02718607       2.8939
  0.02719195       2.8949
  0.02719797       2.8954
  0.02720417       2.8951
  0.02721015       2.8957
  0.02721659       2.8945
  0.02722219       2.8966
