# Supplementary material for: Size effects on the mechanical behavior and the compressive failure strength of concrete: an extensive dataset
Source: Data Brief. 2020 Nov 2;33:106477. doi: 10.1016/j.dib.2020.106477 (PMC7674298; doi:10.1016/j.dib.2020.106477)
Supplement: Supplementary file 1 [file mmc1.zip › Stress_Strain_Data_DIB/C-40x80-mm/C4-B1-34.txt]

      Strain  Stress(MPa)
  0.00000000       0.0000
  0.00003347       0.4886
  0.00003346       0.4884
  0.00003361       0.4906
  0.00003345       0.4883
  0.00003351       0.4891
  0.00003334       0.4867
  0.00003330       0.4861
  0.00003374       0.4926
  0.00003389       0.4948
  0.00003476       0.5075
  0.00003495       0.5101
  0.00003513       0.5128
  0.00003538       0.5164
  0.00003548       0.5180
  0.00003588       0.5238
  0.00003614       0.5276
  0.00003690       0.5387
  0.00003669       0.5356
  0.00003716       0.5425
  0.00003739       0.5458
  0.00003760       0.5488
  0.00003805       0.5555
  0.00003840       0.5605
  0.00003863       0.5639
  0.00003897       0.5688
  0.00003925       0.5730
  0.00003964       0.5787
  0.00004048       0.5910
  0.00004104       0.5990
  0.00004182       0.6104
  0.00004207       0.6140
  0.00004232       0.6178
  0.00004236       0.6183
  0.00004268       0.6231
  0.00004267       0.6228
  0.00004312       0.6294
  0.00004361       0.6366
  0.00004379       0.6392
  0.00004411       0.6439
  0.00004422       0.6456
  0.00004435       0.6474
  0.00004493       0.6558
  0.00004527       0.6608
  0.00004572       0.6673
  0.00004585       0.6693
  0.00004584       0.6691
  0.00004632       0.6762
  0.00004725       0.6897
  0.00004722       0.6893
  0.00004744       0.6926
  0.00004785       0.6985
  0.00004850       0.7080
  0.00004875       0.7116
  0.00004922       0.7185
  0.00004968       0.7252
  0.00005046       0.7366
  0.00005081       0.7416
  0.00005143       0.7507
  0.00005183       0.7566
  0.00005224       0.7625
  0.00005244       0.7655
  0.00005326       0.7774
  0.00005355       0.7816
  0.00005405       0.7890
  0.00005436       0.7935
  0.00005489       0.8013
  0.00005549       0.8099
  0.00005601       0.8176
  0.00005673       0.8281
  0.00005702       0.8324
  0.00005738       0.8375
  0.00005816       0.8490
  0.00005835       0.8518
  0.00005861       0.8555
  0.00005941       0.8673
  0.00005959       0.8699
  0.00005996       0.8752
  0.00006091       0.8891
  0.00006116       0.8928
  0.00006190       0.9036
  0.00006220       0.9079
  0.00006307       0.9206
  0.00006378       0.9310
  0.00006398       0.9340
  0.00006484       0.9464
  0.00006506       0.9497
  0.00006577       0.9601
  0.00006618       0.9661
  0.00006680       0.9751
  0.00006734       0.9829
  0.00006775       0.9889
  0.00006828       0.9967
  0.00006838       0.9981
  0.00006954       1.0151
  0.00006979       1.0188
  0.00007057       1.0302
  0.00007097       1.0359
  0.00007155       1.0444
  0.00007215       1.0532
  0.00007286       1.0635
  0.00007307       1.0667
  0.00007381       1.0774
  0.00007453       1.0879
  0.00007517       1.0972
  0.00007552       1.1024
  0.00007594       1.1085
  0.00007667       1.1192
  0.00007677       1.1207
  0.00007762       1.1331
  0.00007829       1.1428
  0.00007891       1.1519
  0.00007939       1.1588
  0.00007987       1.1659
  0.00008078       1.1792
  0.00008108       1.1835
  0.00008175       1.1933
  0.00008203       1.1974
  0.00008301       1.2117
  0.00008374       1.2223
  0.00008442       1.2323
  0.00008459       1.2348
  0.00008513       1.2426
  0.00008598       1.2550
  0.00008637       1.2608
  0.00008679       1.2670
  0.00008807       1.2855
  0.00008809       1.2859
  0.00008899       1.2991
  0.00009001       1.3140
  0.00009028       1.3179
  0.00009085       1.3261
  0.00009139       1.3340
  0.00009211       1.3446
  0.00009284       1.3552
  0.00009326       1.3613
  0.00009401       1.3722
  0.00009488       1.3850
  0.00009517       1.3893
  0.00009557       1.3951
  0.00009637       1.4067
  0.00009704       1.4165
  0.00009779       1.4275
  0.00009799       1.4305
  0.00009883       1.4426
  0.00009921       1.4481
  0.00010004       1.4602
  0.00010069       1.4698
  0.00010109       1.4756
  0.00010176       1.4854
  0.00010252       1.4965
  0.00010275       1.4999
  0.00010352       1.5112
  0.00010406       1.5190
  0.00010499       1.5325
  0.00010534       1.5377
  0.00010621       1.5503
  0.00010677       1.5586
  0.00010737       1.5673
  0.00010828       1.5805
  0.00010882       1.5885
  0.00010932       1.5958
  0.00011009       1.6070
  0.00011057       1.6141
  0.00011105       1.6210
  0.00011158       1.6288
  0.00011245       1.6415
  0.00011328       1.6536
  0.00011396       1.6634
  0.00011439       1.6698
  0.00011522       1.6819
  0.00011593       1.6923
  0.00011642       1.6993
  0.00011700       1.7079
  0.00011765       1.7173
  0.00011810       1.7240
  0.00011916       1.7394
  0.00012107       1.7672
  0.00012149       1.7734
  0.00012244       1.7873
  0.00012275       1.7919
  0.00012368       1.8054
  0.00012433       1.8148
  0.00012515       1.8268
  0.00012537       1.8300
  0.00012612       1.8410
  0.00012701       1.8539
  0.00012774       1.8646
  0.00012853       1.8762
  0.00012876       1.8795
  0.00012962       1.8920
  0.00013027       1.9016
  0.00013022       1.9009
  0.00013153       1.9200
  0.00013246       1.9335
  0.00013321       1.9445
  0.00013404       1.9566
  0.00013462       1.9650
  0.00013530       1.9750
  0.00013596       1.9847
  0.00013642       1.9914
  0.00013724       2.0032
  0.00013793       2.0134
  0.00013860       2.0232
  0.00013959       2.0376
  0.00013996       2.0430
  0.00014257       2.0812
  0.00014324       2.0909
  0.00014378       2.0989
  0.00014491       2.1152
  0.00014549       2.1238
  0.00014625       2.1348
  0.00014681       2.1430
  0.00014757       2.1540
  0.00014817       2.1629
  0.00014916       2.1773
  0.00014944       2.1814
  0.00015008       2.1907
  0.00015112       2.2060
  0.00015181       2.2160
  0.00015232       2.2234
  0.00015280       2.2305
  0.00015377       2.2447
  0.00015435       2.2531
  0.00015499       2.2625
  0.00015560       2.2714
  0.00015635       2.2823
  0.00015700       2.2918
  0.00015767       2.3015
  0.00015860       2.3151
  0.00015928       2.3251
  0.00016218       2.3674
  0.00016276       2.3758
  0.00016364       2.3886
  0.00016443       2.4002
  0.00016509       2.4099
  0.00016584       2.4207
  0.00016677       2.4344
  0.00016768       2.4477
  0.00016809       2.4537
  0.00016881       2.4642
  0.00016967       2.4767
  0.00017027       2.4855
  0.00017124       2.4996
  0.00017206       2.5116
  0.00017278       2.5221
  0.00017335       2.5304
  0.00017413       2.5417
  0.00017499       2.5543
  0.00017561       2.5634
  0.00017649       2.5763
  0.00017742       2.5899
  0.00017816       2.6006
  0.00017895       2.6121
  0.00017994       2.6266
  0.00018037       2.6329
  0.00018135       2.6472
  0.00018227       2.6606
  0.00018280       2.6683
  0.00018385       2.6837
  0.00018470       2.6961
  0.00018540       2.7063
  0.00018599       2.7150
  0.00018698       2.7294
  0.00018764       2.7390
  0.00018841       2.7502
  0.00018926       2.7627
  0.00018997       2.7731
  0.00019101       2.7881
  0.00019185       2.8005
  0.00019268       2.8126
  0.00019338       2.8228
  0.00019432       2.8366
  0.00019483       2.8440
  0.00019587       2.8591
  0.00019663       2.8703
  0.00019740       2.8814
  0.00019833       2.8950
  0.00019921       2.9079
  0.00019992       2.9183
  0.00020085       2.9318
  0.00020153       2.9418
  0.00020281       2.9604
  0.00020334       2.9682
  0.00020431       2.9823
  0.00020535       2.9976
  0.00020612       3.0087
  0.00020666       3.0167
  0.00020757       3.0299
  0.00020826       3.0400
  0.00020893       3.0498
  0.00021022       3.0686
  0.00021104       3.0806
  0.00021174       3.0908
  0.00021304       3.1098
  0.00021386       3.1217
  0.00021469       3.1338
  0.00021528       3.1425
  0.00021648       3.1600
  0.00021736       3.1729
  0.00021828       3.1863
  0.00021895       3.1960
  0.00021988       3.2096
  0.00022091       3.2247
  0.00022162       3.2350
  0.00022224       3.2441
  0.00022354       3.2631
  0.00022432       3.2745
  0.00022515       3.2866
  0.00022590       3.2975
  0.00022942       3.3489
  0.00022983       3.3548
  0.00023089       3.3704
  0.00023187       3.3846
  0.00023267       3.3963
  0.00023358       3.4095
  0.00023440       3.4215
  0.00023555       3.4383
  0.00023618       3.4475
  0.00023726       3.4634
  0.00023826       3.4779
  0.00023905       3.4894
  0.00024021       3.5064
  0.00024078       3.5148
  0.00024168       3.5278
  0.00024268       3.5424
  0.00024380       3.5589
  0.00024442       3.5679
  0.00024540       3.5821
  0.00024628       3.5950
  0.00024748       3.6125
  0.00024819       3.6228
  0.00024915       3.6369
  0.00025004       3.6498
  0.00025123       3.6672
  0.00025198       3.6782
  0.00025298       3.6928
  0.00025361       3.7020
  0.00025452       3.7153
  0.00025561       3.7312
  0.00025654       3.7447
  0.00025730       3.7559
  0.00025817       3.7686
  0.00025919       3.7835
  0.00025998       3.7949
  0.00026095       3.8092
  0.00026183       3.8220
  0.00026304       3.8396
  0.00026370       3.8493
  0.00026456       3.8618
  0.00026529       3.8724
  0.00026631       3.8874
  0.00026715       3.8997
  0.00026772       3.9079
  0.00026895       3.9259
  0.00026977       3.9379
  0.00027089       3.9542
  0.00027181       3.9677
  0.00027271       3.9809
  0.00027354       3.9929
  0.00027425       4.0033
  0.00027525       4.0179
  0.00027609       4.0301
  0.00027679       4.0404
  0.00027789       4.0564
  0.00027876       4.0692
  0.00027976       4.0837
  0.00028057       4.0955
  0.00028168       4.1117
  0.00028237       4.1219
  0.00028318       4.1336
  0.00028413       4.1474
  0.00028509       4.1615
  0.00028606       4.1756
  0.00028681       4.1866
  0.00028764       4.1987
  0.00028875       4.2150
  0.00028955       4.2266
  0.00029047       4.2401
  0.00029189       4.2607
  0.00029262       4.2714
  0.00029348       4.2840
  0.00029433       4.2964
  0.00029552       4.3137
  0.00029606       4.3217
  0.00029690       4.3339
  0.00029776       4.3465
  0.00029852       4.3575
  0.00029966       4.3742
  0.00030035       4.3843
  0.00030143       4.4000
  0.00030206       4.4092
  0.00030320       4.4258
  0.00030400       4.4375
  0.00030493       4.4511
  0.00030607       4.4678
  0.00030687       4.4794
  0.00030787       4.4941
  0.00030852       4.5035
  0.00030897       4.5101
  0.00030975       4.5214
  0.00031085       4.5375
  0.00031141       4.5457
  0.00031199       4.5541
  0.00031292       4.5677
  0.00031364       4.5782
  0.00031461       4.5925
  0.00031537       4.6036
  0.00031625       4.6163
  0.00031710       4.6288
  0.00031800       4.6419
  0.00031896       4.6559
  0.00031992       4.6700
  0.00032071       4.6814
  0.00032177       4.6970
  0.00032280       4.7120
  0.00032354       4.7228
  0.00032451       4.7369
  0.00032545       4.7506
  0.00032653       4.7665
  0.00032725       4.7770
  0.00032821       4.7909
  0.00032915       4.8047
  0.00033009       4.8184
  0.00033143       4.8379
  0.00033222       4.8495
  0.00033277       4.8576
  0.00033390       4.8741
  0.00033467       4.8853
  0.00033553       4.8978
  0.00033657       4.9129
  0.00033781       4.9310
  0.00033881       4.9456
  0.00033948       4.9554
  0.00034035       4.9682
  0.00034157       4.9859
  0.00034257       5.0005
  0.00034331       5.0114
  0.00034403       5.0218
  0.00034521       5.0392
  0.00034603       5.0511
  0.00034711       5.0668
  0.00034827       5.0837
  0.00034920       5.0974
  0.00035019       5.1118
  0.00035112       5.1254
  0.00035216       5.1406
  0.00035335       5.1580
  0.00035389       5.1658
  0.00035509       5.1833
  0.00035578       5.1934
  0.00035679       5.2081
  0.00035774       5.2219
  0.00035842       5.2320
  0.00035932       5.2450
  0.00035999       5.2549
  0.00036061       5.2640
  0.00036158       5.2780
  0.00036246       5.2908
  0.00036321       5.3018
  0.00036372       5.3093
  0.00036464       5.3227
  0.00036546       5.3346
  0.00036625       5.3462
  0.00036693       5.3561
  0.00036787       5.3699
  0.00036866       5.3814
  0.00036955       5.3944
  0.00037025       5.4046
  0.00037097       5.4151
  0.00037160       5.4243
  0.00037359       5.4533
  0.00037614       5.4906
  0.00037729       5.5073
  0.00037829       5.5220
  0.00037874       5.5285
  0.00037937       5.5377
  0.00037975       5.5432
  0.00037965       5.5419
  0.00037896       5.5318
  0.00037808       5.5189
  0.00037706       5.5040
  0.00035743       5.2174
  0.00029291       4.2756
  0.00029378       4.2884
  0.00029510       4.3076
  0.00029647       4.3276
  0.00029784       4.3476
  0.00029942       4.3707
  0.00030105       4.3945
  0.00030237       4.4137
  0.00030376       4.4340
  0.00030542       4.4582
  0.00030667       4.4766
  0.00030812       4.4976
  0.00030971       4.5209
  0.00031110       4.5411
  0.00031254       4.5622
  0.00031366       4.5786
  0.00031878       4.6533
  0.00032030       4.6754
  0.00032180       4.6974
  0.00032318       4.7175
  0.00032455       4.7376
  0.00032591       4.7574
  0.00032772       4.7837
  0.00032916       4.8048
  0.00033038       4.8227
  0.00033146       4.8384
  0.00033335       4.8660
  0.00033475       4.8864
  0.00033615       4.9069
  0.00033740       4.9251
  0.00033887       4.9466
  0.00033995       4.9624
  0.00034145       4.9842
  0.00034290       5.0054
  0.00034434       5.0265
  0.00034571       5.0463
  0.00034692       5.0640
  0.00034833       5.0847
  0.00034985       5.1069
  0.00035115       5.1259
  0.00035241       5.1442
  0.00035373       5.1634
  0.00035510       5.1834
  0.00035641       5.2025
  0.00035799       5.2257
  0.00035952       5.2480
  0.00036090       5.2681
  0.00036220       5.2870
  0.00036399       5.3132
  0.00036520       5.3309
  0.00036673       5.3532
  0.00036812       5.3736
  0.00036932       5.3910
  0.00037024       5.4044
  0.00037197       5.4297
  0.00037351       5.4521
  0.00037510       5.4754
  0.00037568       5.4839
  0.00037732       5.5078
  0.00037877       5.5290
  0.00038007       5.5479
  0.00038140       5.5673
  0.00038280       5.5878
  0.00038417       5.6078
  0.00038557       5.6282
  0.00038675       5.6454
  0.00038808       5.6649
  0.00038929       5.6826
  0.00039085       5.7054
  0.00039214       5.7242
  0.00039384       5.7489
  0.00039514       5.7680
  0.00039634       5.7855
  0.00039784       5.8073
  0.00039933       5.8290
  0.00040043       5.8451
  0.00040194       5.8673
  0.00040344       5.8890
  0.00040451       5.9048
  0.00040614       5.9285
  0.00040750       5.9484
  0.00040892       5.9690
  0.00041033       5.9896
  0.00041160       6.0082
  0.00041307       6.0297
  0.00041469       6.0532
  0.00041598       6.0722
  0.00041709       6.0884
  0.00041880       6.1133
  0.00042043       6.1371
  0.00042154       6.1534
  0.00042280       6.1717
  0.00042406       6.1900
  0.00042553       6.2116
  0.00042717       6.2355
  0.00042853       6.2553
  0.00042990       6.2753
  0.00043112       6.2931
  0.00043285       6.3184
  0.00043415       6.3373
  0.00043550       6.3571
  0.00043705       6.3796
  0.00043830       6.3980
  0.00043951       6.4157
  0.00044094       6.4364
  0.00044249       6.4591
  0.00044392       6.4800
  0.00044545       6.5023
  0.00044641       6.5163
  0.00044802       6.5398
  0.00044931       6.5587
  0.00045083       6.5808
  0.00045213       6.5999
  0.00045337       6.6180
  0.00045496       6.6412
  0.00045582       6.6536
  0.00045749       6.6781
  0.00045874       6.6963
  0.00046016       6.7171
  0.00046127       6.7332
  0.00046245       6.7505
  0.00046359       6.7672
  0.00046549       6.7949
  0.00046652       6.8099
  0.00046781       6.8287
  0.00046915       6.8483
  0.00047126       6.8790
  0.00047679       6.9598
  0.00047811       6.9791
  0.00047936       6.9974
  0.00048128       7.0253
  0.00048288       7.0487
  0.00048419       7.0678
  0.00048536       7.0849
  0.00048690       7.1074
  0.00048839       7.1291
  0.00048981       7.1498
  0.00049161       7.1761
  0.00049282       7.1938
  0.00049459       7.2196
  0.00049552       7.2332
  0.00049712       7.2566
  0.00049847       7.2763
  0.00050010       7.3000
  0.00050161       7.3220
  0.00050283       7.3400
  0.00050456       7.3652
  0.00050585       7.3840
  0.00050756       7.4089
  0.00050925       7.4336
  0.00051068       7.4544
  0.00051212       7.4755
  0.00051343       7.4947
  0.00051507       7.5185
  0.00051631       7.5366
  0.00051822       7.5646
  0.00051970       7.5862
  0.00052080       7.6021
  0.00052280       7.6314
  0.00052386       7.6469
  0.00052561       7.6725
  0.00052688       7.6910
  0.00052874       7.7182
  0.00052999       7.7364
  0.00053157       7.7594
  0.00053296       7.7798
  0.00053450       7.8021
  0.00053581       7.8213
  0.00053732       7.8434
  0.00053889       7.8663
  0.00054085       7.8949
  0.00054188       7.9099
  0.00054342       7.9323
  0.00054502       7.9558
  0.00054655       7.9781
  0.00054808       8.0005
  0.00055004       8.0290
  0.00055134       8.0481
  0.00055293       8.0712
  0.00055487       8.0995
  0.00055614       8.1181
  0.00056101       8.1892
  0.00056245       8.2101
  0.00056398       8.2326
  0.00056555       8.2555
  0.00056725       8.2803
  0.00056874       8.3021
  0.00057491       8.3921
  0.00058454       8.5123
  0.00058649       8.5332
  0.00058748       8.5654
  0.00058935       8.5871
  0.00059127       8.6083
  0.00059286       8.6334
  0.00059452       8.6576
  0.00059601       8.6840
  0.00059844       8.6990
  0.00059962       8.7290
  0.00060153       8.7502
  0.00060344       8.7716
  0.00060494       8.7978
  0.00060673       8.8205
  0.00060868       8.8413
  0.00061032       8.8657
  0.00061217       8.8878
  0.00061386       8.9117
  0.00061552       8.9360
  0.00061709       8.9613
  0.00061894       8.9832
  0.00062024       9.0117
  0.00062439       9.0798
  0.00062641       9.0998
  0.00062780       9.1272
  0.00062961       9.1496
  0.00063155       9.1706
  0.00063191       9.1956
  0.00063336       9.2224
  0.00063505       9.2463
  0.00063698       9.2673
  0.00064063       9.3412
  0.00064239       9.3644
  0.00064385       9.3909
  0.00064572       9.4127
  0.00064703       9.4411
  0.00064859       9.4666
  0.00064936       9.4868
  0.00065129       9.5078
  0.00065263       9.5359
  0.00065422       9.5610
  0.00065581       9.5861
  0.00065724       9.6130
  0.00065905       9.6355
  0.00066088       9.6577
  0.00066220       9.6861
  0.00066396       9.7091
  0.00066542       9.7358
  0.00066585       9.7599
  0.00066764       9.7826
  0.00066905       9.8098
  0.00067064       9.8350
  0.00067214       9.8611
  0.00067361       9.8876
  0.00067546       9.9096
  0.00067715       9.9336
  0.00067868       9.9594
  0.00068036       9.9834
  0.00068058      10.0101
  0.00068211      10.0359
  0.00068604      10.0595
  0.00068801      10.0835
  0.00069272      10.1551
  0.00069502      10.1745
  0.00069938      10.2509
  0.00070136      10.2748
  0.00070302      10.3030
  0.00070349      10.3307
  0.00070530      10.3570
  0.00070724      10.3813
  0.00070951      10.4012
  0.00070982      10.4311
  0.00071175      10.4557
  0.00071355      10.4820
  0.00071574      10.5031
  0.00071568      10.5381
  0.00071771      10.5613
  0.00071985      10.5828
  0.00072137      10.6130
  0.00072578      10.6889
  0.00072729      10.7192
  0.00072945      10.7406
  0.00073131      10.7661
  0.00073304      10.7934
  0.00073481      10.8202
  0.00073917      10.8966
  0.00074085      10.9246
  0.00074262      10.9514
  0.00074439      10.9782
  0.00074623      11.0040
  0.00074780      11.0336
  0.00074846      11.0586
  0.00075050      11.0815
  0.00075222      11.1091
  0.00075430      11.1315
  0.00075619      11.1566
  0.00076065      11.2316
  0.00076648      11.3390
  0.00077056      11.4192
  0.00077498      11.4948
  0.00077928      11.5721
  0.00078334      11.6526
  0.00078504      11.6802
  0.00079147      11.7524
  0.00079329      11.7823
  0.00079776      11.8681
  0.00079971      11.8959
  0.00080506      11.9678
  0.00080686      11.9980
  0.00080887      12.0250
  0.00080949      12.0542
  0.00081172      12.0777
  0.00081360      12.1066
  0.00081561      12.1335
  0.00081793      12.1554
  0.00081864      12.1833
  0.00082042      12.2138
  0.00082277      12.2354
  0.00082471      12.2633
  0.00082532      12.2928
  0.00082711      12.3232
  0.00082923      12.3483
  0.00083432      12.4243
  0.00083631      12.4515
  0.00083704      12.4791
  0.00083899      12.5068
  0.00084104      12.5332
  0.00084182      12.5600
  0.00084367      12.5894
  0.00084443      12.6164
  0.00085378      12.7815
  0.00085894      12.8564
  0.00086064      12.8882
  0.00086149      12.9140
  0.00086354      12.9402
  0.00086549      12.9681
  0.00087007      13.0521
  0.00087204      13.0796
  0.00087682      13.1605
  0.00087870      13.1894
  0.00088319      13.2750
  0.00088520      13.3017
  0.00088990      13.3840
  0.00089135      13.4111
  0.00089357      13.4369
  0.00089436      13.4663
  0.00089640      13.4955
  0.00089843      13.5246
  0.00090039      13.5552
  0.00090127      13.5829
  0.00090341      13.6103
  0.00090552      13.6382
  0.00090765      13.6657
  0.00090848      13.6943
  0.00091074      13.7196
  0.00091273      13.7495
  0.00091367      13.7762
  0.00091563      13.8068
  0.00091788      13.8322
  0.00091999      13.8601
  0.00092083      13.8885
  0.00092584      13.9737
  0.00092884      14.0291
  0.00093415      14.1089
  0.00093600      14.1413
  0.00093703      14.1665
  0.00093932      14.1911
  0.00094119      14.2232
  0.00094211      14.2504
  0.00094415      14.2795
  0.00094631      14.3065
  0.00094855      14.3320
  0.00094912      14.3653
  0.00095158      14.3869
  0.00095345      14.4191
  0.00095847      14.5040
  0.00096064      14.5308
  0.00096270      14.5596
  0.00096765      14.6457
  0.00096947      14.6786
  0.00097162      14.7057
  0.00097275      14.7292
  0.00097458      14.7619
  0.00097663      14.7909
  0.00097884      14.8169
  0.00098079      14.8476
  0.00098158      14.8770
  0.00098360      14.9065
  0.00098585      14.9317
  0.00098810      14.9572
  0.00098887      14.9869
  0.00099064      15.0207
  0.00099271      15.0493
  0.00099730      15.1351
  0.00099950      15.1621
  0.00100022      15.1938
  0.00100229      15.2231
  0.00100444      15.2512
  0.00100540      15.2784
  0.00100742      15.3088
  0.00100959      15.3365
  0.00101164      15.3663
  0.00101232      15.3986
  0.00101456      15.4249
  0.00101662      15.4545
  0.00102166      15.5419
  0.00102386      15.5689
  0.00102897      15.6549
  0.00103095      15.6859
  0.00103328      15.7106
  0.00103532      15.7407
  0.00103618      15.7697
  0.00103804      15.8030
  0.00104019      15.8309
  0.00104227      15.8603
  0.00104430      15.8905
  0.00104653      15.9170
  0.00104853      15.9478
  0.00105060      15.9773
  0.00105140      16.0073
  0.00105363      16.0339
  0.00105574      16.0626
  0.00105780      16.0923
  0.00105985      16.1221
  0.00106173      16.1550
  0.00106668      16.2437
  0.00107369      16.3622
  0.00107577      16.3916
  0.00107802      16.4179
  0.00108003      16.4483
  0.00108097      16.4759
  0.00108285      16.5088
  0.00108495      16.5377
  0.00108705      16.5667
  0.00108788      16.5961
  0.00108962      16.6316
  0.00109190      16.6573
  0.00109400      16.6861
  0.00109480      16.7163
  0.00109735      16.7472
  0.00109959      16.7746
  0.00110155      16.8072
  0.00110670      16.8959
  0.00110890      16.9242
  0.00111088      16.9564
  0.00111322      16.9821
  0.00111533      17.0120
  0.00111725      17.0454
  0.00111838      17.0705
  0.00112044      17.1014
  0.00112245      17.1333
  0.00112454      17.1634
  0.00112684      17.1897
  0.00112895      17.2197
  0.00113091      17.2524
  0.00113187      17.2808
  0.00113377      17.3145
  0.00113574      17.3471
  0.00113824      17.3697
  0.00114035      17.3996
  0.00114217      17.4350
  0.00114448      17.4611
  0.00114658      17.4912
  0.00114873      17.5203
  0.00115071      17.5526
  0.00115291      17.5809
  0.00115485      17.6139
  0.00115568      17.6448
  0.00115775      17.6754
  0.00116003      17.7021
  0.00116223      17.7303
  0.00116415      17.7638
  0.00116905      17.8572
  0.00117111      17.8880
  0.00117319      17.9184
  0.00117846      18.0050
  0.00118023      18.0412
  0.00118258      18.0666
  0.00118476      18.0952
  0.00118534      18.1307
  0.00118739      18.1616
  0.00118954      18.1907
  0.00119148      18.2239
  0.00119342      18.2570
  0.00119556      18.2863
  0.00119776      18.3146
  0.00119970      18.3477
  0.00120183      18.3771
  0.00120377      18.4102
  0.00120491      18.4399
  0.00120711      18.4701
  0.00120784      18.5045
  0.00120999      18.5356
  0.00121218      18.5657
  0.00121417      18.5996
  0.00121647      18.6276
  0.00121856      18.6598
  0.00122066      18.6918
  0.00122271      18.7245
  0.00122490      18.7547
  0.00122722      18.7823
  0.00123218      18.8802
  0.00123456      18.9064
  0.00123672      18.9372
  0.00123863      18.9730
  0.00124090      19.0015
  0.00124286      19.0360
  0.00124821      19.1262
  0.00125038      19.1568
  0.00125251      19.1881
  0.00125761      19.2832
  0.00125978      19.3136
  0.00126177      19.3477
  0.00126414      19.3743
  0.00126611      19.4087
  0.00127128      19.5024
  0.00127297      19.5425
  0.00127548      19.5663
  0.00127747      19.6003
  0.00127966      19.6305
  0.00128171      19.6635
  0.00128370      19.6975
  0.00128590      19.7274
  0.00128811      19.7572
  0.00129007      19.7920
  0.00129228      19.8216
  0.00129439      19.8534
  0.00129657      19.8837
  0.00129888      19.9113
  0.00130065      19.9498
  0.00130160      19.9801
  0.00130367      20.0126
  0.00130594      20.0411
  0.00130792      20.0755
  0.00131089      20.1024
  0.00131279      20.1387
  0.00131490      20.1708
  0.00131722      20.1987
  0.00131919      20.2337
  0.00132433      20.3290
  0.00132655      20.3590
  0.00132861      20.3920
  0.00133093      20.4199
  0.00133311      20.4506
  0.00133397      20.4830
  0.00133589      20.5189
  0.00133816      20.5479
  0.00134027      20.5798
  0.00134545      20.6745
  0.00134763      20.7052
  0.00134958      20.7406
  0.00135458      20.8387
  0.00135697      20.8652
  0.00135895      20.9000
  0.00136099      20.9334
  0.00136322      20.9631
  0.00136814      21.0631
  0.00137039      21.0923
  0.00137260      21.1224
  0.00137474      21.1539
  0.00137674      21.1881
  0.00138387      21.3180
  0.00138605      21.3487
  0.00138788      21.3866
  0.00138994      21.4196
  0.00139854      21.5448
  0.00140076      21.5746
  0.00140144      21.6109
  0.00140382      21.6374
  0.00140588      21.6705
  0.00140789      21.7047
  0.00141001      21.7366
  0.00141573      21.8337
  0.00141792      21.8666
  0.00142336      21.9634
  0.00142550      21.9975
  0.00142766      22.0311
  0.00143003      22.0603
  0.00143093      22.0944
  0.00143307      22.1286
  0.00143543      22.1578
  0.00143771      22.1889
  0.00143873      22.2206
  0.00144101      22.2516
  0.00144329      22.2827
  0.00144548      22.3156
  0.00144798      22.3418
  0.00145013      22.3758
  0.00145235      22.4082
  0.00145451      22.4418
  0.00145654      22.4782
  0.00145746      22.5120
  0.00145976      22.5427
  0.00146176      22.5799
  0.00146421      22.6071
  0.00146607      22.6474
  0.00146845      22.6761
  0.00147062      22.7098
  0.00147286      22.7416
  0.00147523      22.7706
  0.00147733      22.8057
  0.00147949      22.8393
  0.00148172      22.8715
  0.00148274      22.9030
  0.00148463      22.9425
  0.00148681      22.9759
  0.00148943      22.9994
  0.00150118      23.2010
  0.00150348      23.2316
  0.00150587      23.2601
  0.00150804      23.2936
  0.00150893      23.3280
  0.00151121      23.3590
  0.00151343      23.3914
  0.00151796      23.4895
  0.00152012      23.5222
  0.00152227      23.5551
  0.00152756      23.6523
  0.00152943      23.6911
  0.00153194      23.7164
  0.00153368      23.7578
  0.00153610      23.7851
  0.00153698      23.8187
  0.00153915      23.8513
  0.00154129      23.8843
  0.00154313      23.9238
  0.00154550      23.9521
  0.00154791      23.9794
  0.00155000      24.0136
  0.00155193      24.0512
  0.00155416      24.0824
  0.00155641      24.1132
  0.00155867      24.1437
  0.00156051      24.1832
  0.00156281      24.2128
  0.00156497      24.2456
  0.00156999      24.3485
  0.00157219      24.3803
  0.00157424      24.4152
  0.00157651      24.4456
  0.00157868      24.4781
  0.00158059      24.5160
  0.00158792      24.6485
  0.00159002      24.6824
  0.00159243      24.7098
  0.00159425      24.7496
  0.00159976      24.8421
  0.00160192      24.8747
  0.00160418      24.9054
  0.00160935      25.0050
  0.00161134      25.0412
  0.00161372      25.0692
  0.00161572      25.1055
  0.00161753      25.1441
  0.00162008      25.1692
  0.00162230      25.2012
  0.00162423      25.2396
  0.00162668      25.2666
  0.00162873      25.3024
  0.00163079      25.3380
  0.00163309      25.3684
  0.00163398      25.4025
  0.00163620      25.4344
  0.00163857      25.4634
  0.00164061      25.4993
  0.00164258      25.5368
  0.00164487      25.5673
  0.00164720      25.5971
  0.00164944      25.6288
  0.00165150      25.6643
  0.00165389      25.6927
  0.00165912      25.7931
  0.00166117      25.8290
  0.00166339      25.8610
  0.00166523      25.9013
  0.00166762      25.9296
  0.00166986      25.9614
  0.00167516      26.0604
  0.00167727      26.0947
  0.00167944      26.1280
  0.00168156      26.1621
  0.00168378      26.1943
  0.00168475      26.2266
  0.00168710      26.2560
  0.00168923      26.2899
  0.00169135      26.3242
  0.00169665      26.4232
  0.00169854      26.4624
  0.00170074      26.4949
  0.00170610      26.5925
  0.00170821      26.6270
  0.00171034      26.6609
  0.00171246      26.6952
  0.00171363      26.7234
  0.00171607      26.7507
  0.00171729      26.7958
  0.00171992      26.8199
  0.00172207      26.8544
  0.00172420      26.8898
  0.00172648      26.9215
  0.00172883      26.9518
  0.00173095      26.9872
  0.00173304      27.0234
  0.00173855      27.1208
  0.00174056      27.1588
  0.00174278      27.1919
  0.00174489      27.2276
  0.00174728      27.2570
  0.00174947      27.2907
  0.00175166      27.3245
  0.00175367      27.3625
  0.00175589      27.3956
  0.00175706      27.4247
  0.00175937      27.4558
  0.00176151      27.4908
  0.00176361      27.5267
  0.00176889      27.6294
  0.00177106      27.6637
  0.00177356      27.6907
  0.00177889      27.7923
  0.00178438      27.8903
  0.00178652      27.9254
  0.00179199      28.0239
  0.00179428      28.0554
  0.00179650      28.0886
  0.00179881      28.1197
  0.00180082      28.1577
  0.00180629      28.2560
  0.00180864      28.2864
  0.00181089      28.3189
  0.00181304      28.3537
  0.00181518      28.3886
  0.00181756      28.4181
  0.00181829      28.4570
  0.00182189      28.4877
  0.00182422      28.5197
  0.00182640      28.5552
  0.00182864      28.5892
  0.00183110      28.6183
  0.00183205      28.6538
  0.00183434      28.6867
  0.00183646      28.7236
  0.00183879      28.7557
  0.00184123      28.7852
  0.00184672      28.8874
  0.00184900      28.9205
  0.00185433      29.0267
  0.00185692      29.0526
  0.00185890      29.0927
  0.00186143      29.1201
  0.00186243      29.1544
  0.00186462      29.1897
  0.00186677      29.2259
  0.00186912      29.2575
  0.00187002      29.2942
  0.00187223      29.3289
  0.00187457      29.3607
  0.00187682      29.3946
  0.00187783      29.4286
  0.00188005      29.4633
  0.00188225      29.4982
  0.00188453      29.5316
  0.00188682      29.5644
  0.00189019      29.6298
  0.00189713      29.7272
  0.00189936      29.7614
  0.00190138      29.8007
  0.00190377      29.8314
  0.00190603      29.8649
  0.00190837      29.8968
  0.00191070      29.9288
  0.00191178      29.9612
  0.00191392      29.9977
  0.00192553      30.1980
  0.00192771      30.2345
  0.00193019      30.2641
  0.00193247      30.2980
  0.00193473      30.3326
  0.00193564      30.3700
  0.00193815      30.3985
  0.00194039      30.4337
  0.00194261      30.4694
  0.00194839      30.5674
  0.00195065      30.6020
  0.00195165      30.6373
  0.00195409      30.6676
  0.00195624      30.7049
  0.00195856      30.7378
  0.00196411      30.8416
  0.00197010      30.9346
  0.00197233      30.9700
  0.00197808      31.0689
  0.00198039      31.1023
  0.00198263      31.1375
  0.00198498      31.1698
  0.00198716      31.2064
  0.00198789      31.2480
  0.00199043      31.2760
  0.00199261      31.3124
  0.00199489      31.3465
  0.00200052      31.4484
  0.00200282      31.4820
  0.00200496      31.5194
  0.00200730      31.5521
  0.00200961      31.5856
  0.00201054      31.6225
  0.00201294      31.6537
  0.00201514      31.6896
  0.00201751      31.7216
  0.00201983      31.7547
  0.00202633      31.8591
  0.00203213      31.9585
  0.00203443      31.9926
  0.00204013      32.0944
  0.00204583      32.1961
  0.00204696      32.2286
  0.00204939      32.2597
  0.00205154      32.2976
  0.00205283      32.3263
  0.00205502      32.3632
  0.00205748      32.3936
  0.00205989      32.4249
  0.00206091      32.4603
  0.00206313      32.4964
  0.00206535      32.5326
  0.00206639      32.5674
  0.00206873      32.6007
  0.00207102      32.6351
  0.00207331      32.6693
  0.00207908      32.7696
  0.00208151      32.8005
  0.00208381      32.8348
  0.00208919      32.9441
  0.00209155      32.9770
  0.00209379      33.0127
  0.00209473      33.0498
  0.00209726      33.0783
  0.00209963      33.1108
  0.00210987      33.2826
  0.00211075      33.3213
  0.00211303      33.3559
  0.00211563      33.3829
  0.00211682      33.4139
  0.00211909      33.4489
  0.00212060      33.4863
  0.00213045      33.6463
  0.00213384      33.7182
  0.00213976      33.8202
  0.00214098      33.8525
  0.00214321      33.8906
  0.00214551      33.9269
  0.00214674      33.9588
  0.00214899      33.9962
  0.00215141      34.0294
  0.00215249      34.0652
  0.00215485      34.0999
  0.00216078      34.2018
  0.00216679      34.3015
  0.00217293      34.3981
  0.00217522      34.4345
  0.00217756      34.4696
  0.00217994      34.5040
  0.00218120      34.5352
  0.00218340      34.5740
  0.00218948      34.6718
  0.00219544      34.7729
  0.00220118      34.8796
  0.00220689      34.9874
  0.00220786      35.0259
  0.00221046      35.0545
  0.00221282      35.0891
  0.00221408      35.1203
  0.00221651      35.1531
  0.00221982      35.1881
  0.00222103      35.2218
  0.00222462      35.2904
  0.00223049      35.3969
  0.00223165      35.4318
  0.00223406      35.4660
  0.00223661      35.4966
  0.00223771      35.5331
  0.00223996      35.5719
  0.00224241      35.6051
  0.00224357      35.6399
  0.00224595      35.6753
  0.00224958      35.7428
  0.00225565      35.8440
  0.00225807      35.8781
  0.00225933      35.9103
  0.00226148      35.9516
  0.00226405      35.9818
  0.00226532      36.0137
  0.00226785      36.0449
  0.00226996      36.0872
  0.00227606      36.1877
  0.00227722      36.2224
  0.00228322      36.3255
  0.00228554      36.3624
  0.00228795      36.3967
  0.00228916      36.4302
  0.00229147      36.4673
  0.00229505      36.5363
  0.00230089      36.6435
  0.00230229      36.6720
  0.00230449      36.7119
  0.00230709      36.7412
  0.00230826      36.7759
  0.00231087      36.8050
  0.00231267      36.8375
  0.00231366      36.8762
  0.00231489      36.9085
  0.00231726      36.9434
  0.00231841      36.9779
  0.00232092      37.0091
  0.00232320      37.0464
  0.00232425      37.0835
  0.00232909      37.1830
  0.00233148      37.2172
  0.00233374      37.2551
  0.00233499      37.2871
  0.00233838      37.3598
  0.00234441      37.4605
  0.00234571      37.4909
  0.00234916      37.5621
  0.00235534      37.6590
  0.00236118      37.7646
  0.00236249      37.7949
  0.00236581      37.8695
  0.00237188      37.9689
  0.00237316      38.0002
  0.00237556      38.0342
  0.00237666      38.0701
  0.00238250      38.1755
  0.00238850      38.2771
  0.00238965      38.3116
  0.00239076      38.3472
  0.00239305      38.3842
  0.00239790      38.4832
  0.00240453      38.5897
  0.00240561      38.6270
  0.00240832      38.6538
  0.00240942      38.6904
  0.00241073      38.7217
  0.00241283      38.7647
  0.00241431      38.7911
  0.00241572      38.8196
  0.00241793      38.8597
  0.00242267      38.9645
  0.00242619      39.0358
  0.00243228      39.1375
  0.00243349      39.1714
  0.00243603      39.2025
  0.00243837      39.2393
  0.00243966      39.2709
  0.00244321      39.3414
  0.00244899      39.4512
  0.00245004      39.4894
  0.00245258      39.5207
  0.00245507      39.5534
  0.00245614      39.5909
  0.00246207      39.6969
  0.00246354      39.7237
  0.00246604      39.7559
  0.00246710      39.7939
  0.00247083      39.8594
  0.00247695      39.9603
  0.00247812      39.9951
  0.00248301      40.0961
  0.00248531      40.1338
  0.00248660      40.1654
  0.00249046      40.2731
  0.00249537      40.3737
  0.00249786      40.4066
  0.00249913      40.4388
  0.00250028      40.4745
  0.00250281      40.5062
  0.00250395      40.5421
  0.00250497      40.5812
  0.00250730      40.6184
  0.00250847      40.6534
  0.00250986      40.6826
  0.00251106      40.7169
  0.00251335      40.7548
  0.00252428      40.9931
  0.00252567      41.0224
  0.00253053      41.1245
  0.00253528      41.2296
  0.00253670      41.2579
  0.00253785      41.2935
  0.00253896      41.3300
  0.00254139      41.3644
  0.00254270      41.3958
  0.00254391      41.4297
  0.00254512      41.4638
  0.00254626      41.4996
  0.00254750      41.5327
  0.00254867      41.5679
  0.00254971      41.6065
  0.00255103      41.6375
  0.00255231      41.6696
  0.00255693      41.7783
  0.00255816      41.8451
  0.00256048      41.9156
  0.00256413      42.0171
  0.00256538      42.0501
  0.00256656      42.0847
  0.00256781      42.1177
  0.00256904      42.1845
  0.00257025      42.2186
  0.00257143      42.2533
  0.00257257      42.3224
  0.00257368      42.3593
  0.00257493      42.3920
  0.00257609      42.4607
  0.00257730      42.4947
  0.00257852      42.5619
  0.00257954      42.6011
  0.00258080      42.6670
  0.00258343      42.7627
  0.00258458      42.7983
  0.00258562      42.8702
  0.00258684      42.9373
  0.00258810      43.0031
  0.00258924      43.0389
  0.00259052      43.1044
  0.00259169      43.1730
  0.00259276      43.2440
  0.00259391      43.3128
  0.00259494      43.3850
  0.00259628      43.4823
  0.00259756      43.5477
  0.00259872      43.6496
  0.00259873      43.6826
  0.00260001      43.7815
  0.00260012      43.8119
  0.00260006      43.8469
  0.00260013      43.8783
  0.00259990      43.9178
  0.00260001      43.9483
  0.00260002      43.9813
  0.00260010      44.0123
  0.00260014      44.0446
  0.00260023      44.0756
  0.00259883      44.1467
  0.00259895      44.1769
  0.00259748      44.2498
  0.00259638      44.3128
  0.00259511      44.3804
  0.00259290      44.4735
  0.00259034      44.5758
  0.00258917      44.6074
  0.00258798      44.6395
  0.00258685      44.6700
  0.00258566      44.7022
  0.00258442      44.7357
  0.00258326      44.7670
  0.00258193      44.8028
  0.00258090      44.8308
  0.00257721      44.8970
  0.00257471      44.9313
  0.00257131      44.9896
  0.00256883      45.0232
  0.00256509      45.0909
  0.00256276      45.1204
  0.00256031      45.1534
  0.00255803      45.1814
  0.00255578      45.2090
  0.00255330      45.2424
  0.00255095      45.2726
  0.00254892      45.2942
  0.00254524      45.3267
  0.00254164      45.3574
  0.00253843      45.3774
  0.00252512      45.4699
  0.00251912      45.4987
  0.00251312      45.5273
  0.00250599      45.5531
  0.00249428      45.5693
  0.00248012      45.5850
  0.00245856      45.6003
  0.00242507      45.6047
  0.00236195      45.5423
  0.00216135      45.2918
  0.00131208      38.1124
  0.00813843      16.2635
  0.01510083       2.0397
  0.01525656       1.6244
  0.01532562       1.4898
  0.01535494       1.4646
  0.01537408       1.4664
  0.01538588       1.4831
  0.01539740       1.4968
  0.01540616       1.5152
  0.01541487       1.5262
  0.01542258       1.5402
  0.01543029       1.5506
  0.01543759       1.5584
  0.01544488       1.5662
  0.01545065       1.5787
  0.01545700       1.5856
  0.01546489       1.5879
  0.01547166       1.5936
  0.01547718       1.5993
  0.01548363       1.6022
  0.01548876       1.6091
  0.01549283       1.6155
  0.01549867       1.6202
  0.01550318       1.6253
  0.01550695       1.6326
  0.01551072       1.6361
  0.01551602       1.6387
  0.01551877       1.6454
  0.01552411       1.6479
  0.01552705       1.6540
  0.01553067       1.6580
  0.01553249       1.6637
  0.01553781       1.6625
  0.01554109       1.6676
  0.01554375       1.6707
  0.01554758       1.6703
  0.01555158       1.6732
  0.01555104       1.6806
