# Supplementary material for: Size effects on the mechanical behavior and the compressive failure strength of concrete: an extensive dataset
Source: Data Brief. 2020 Nov 2;33:106477. doi: 10.1016/j.dib.2020.106477 (PMC7674298; doi:10.1016/j.dib.2020.106477)
Supplement: Supplementary file 1 [file mmc1.zip › Stress_Strain_Data_DIB/C-40x80-mm/C4-B1-35.txt]

      Strain  Stress(MPa)
  0.00000000       0.0000
  0.00000820       0.2736
  0.00000834       0.2783
  0.00000827       0.2762
  0.00000825       0.2754
  0.00000829       0.2769
  0.00000824       0.2751
  0.00000833       0.2780
  0.00000830       0.2769
  0.00000828       0.2765
  0.00000844       0.2818
  0.00000828       0.2763
  0.00000844       0.2816
  0.00000842       0.2812
  0.00000864       0.2883
  0.00000861       0.2873
  0.00000873       0.2916
  0.00000867       0.2894
  0.00000877       0.2929
  0.00000871       0.2907
  0.00000892       0.2978
  0.00000888       0.2965
  0.00000893       0.2979
  0.00000889       0.2966
  0.00000915       0.3056
  0.00000903       0.3016
  0.00000917       0.3063
  0.00000911       0.3041
  0.00000923       0.3079
  0.00000930       0.3104
  0.00000921       0.3073
  0.00000937       0.3126
  0.00000936       0.3125
  0.00000945       0.3154
  0.00000938       0.3130
  0.00000937       0.3126
  0.00000945       0.3156
  0.00000947       0.3161
  0.00000958       0.3197
  0.00000953       0.3181
  0.00000976       0.3258
  0.00000979       0.3268
  0.00000984       0.3286
  0.00000979       0.3267
  0.00000985       0.3288
  0.00000982       0.3277
  0.00000987       0.3295
  0.00000999       0.3336
  0.00001001       0.3340
  0.00001014       0.3384
  0.00001008       0.3364
  0.00001006       0.3357
  0.00001007       0.3360
  0.00001021       0.3409
  0.00001027       0.3429
  0.00001034       0.3452
  0.00001040       0.3473
  0.00001052       0.3510
  0.00001045       0.3487
  0.00001088       0.3633
  0.00001099       0.3667
  0.00001101       0.3675
  0.00001106       0.3693
  0.00001103       0.3682
  0.00001118       0.3732
  0.00001118       0.3731
  0.00001142       0.3812
  0.00001146       0.3824
  0.00001151       0.3843
  0.00001177       0.3929
  0.00001186       0.3958
  0.00001172       0.3914
  0.00001171       0.3910
  0.00001195       0.3988
  0.00001190       0.3972
  0.00001203       0.4016
  0.00001208       0.4033
  0.00001222       0.4079
  0.00001235       0.4122
  0.00001232       0.4112
  0.00001232       0.4113
  0.00001243       0.4148
  0.00001250       0.4173
  0.00001259       0.4204
  0.00001272       0.4246
  0.00001262       0.4212
  0.00001284       0.4285
  0.00001287       0.4297
  0.00001294       0.4318
  0.00001305       0.4357
  0.00001304       0.4353
  0.00001322       0.4411
  0.00001308       0.4367
  0.00001312       0.4380
  0.00001326       0.4426
  0.00001324       0.4421
  0.00001327       0.4429
  0.00001326       0.4425
  0.00001340       0.4472
  0.00001338       0.4467
  0.00001364       0.4552
  0.00001362       0.4547
  0.00001372       0.4578
  0.00001388       0.4633
  0.00001376       0.4593
  0.00001395       0.4656
  0.00001396       0.4660
  0.00001394       0.4653
  0.00001412       0.4712
  0.00001409       0.4702
  0.00001426       0.4759
  0.00001431       0.4776
  0.00001448       0.4835
  0.00001445       0.4824
  0.00001455       0.4857
  0.00001469       0.4904
  0.00001470       0.4906
  0.00001468       0.4902
  0.00001508       0.5034
  0.00001497       0.4995
  0.00001524       0.5086
  0.00001522       0.5080
  0.00001539       0.5138
  0.00001544       0.5155
  0.00001560       0.5209
  0.00001565       0.5225
  0.00001581       0.5277
  0.00001597       0.5330
  0.00001596       0.5327
  0.00001618       0.5402
  0.00001623       0.5419
  0.00001642       0.5480
  0.00001665       0.5559
  0.00001655       0.5524
  0.00001671       0.5579
  0.00001680       0.5607
  0.00001705       0.5691
  0.00001696       0.5661
  0.00001713       0.5717
  0.00001727       0.5764
  0.00001723       0.5752
  0.00001738       0.5801
  0.00001747       0.5830
  0.00001769       0.5906
  0.00001753       0.5853
  0.00001772       0.5915
  0.00001796       0.5996
  0.00001811       0.6045
  0.00001819       0.6071
  0.00001844       0.6154
  0.00001867       0.6231
  0.00001871       0.6246
  0.00001878       0.6267
  0.00001903       0.6351
  0.00001898       0.6337
  0.00001935       0.6458
  0.00001942       0.6481
  0.00001957       0.6531
  0.00001974       0.6590
  0.00001981       0.6614
  0.00001998       0.6670
  0.00002019       0.6741
  0.00002047       0.6833
  0.00002056       0.6862
  0.00002081       0.6948
  0.00002096       0.6997
  0.00002111       0.7045
  0.00002131       0.7113
  0.00002151       0.7181
  0.00002172       0.7250
  0.00002180       0.7278
  0.00002206       0.7364
  0.00002229       0.7441
  0.00002260       0.7545
  0.00002278       0.7604
  0.00002292       0.7651
  0.00002317       0.7734
  0.00002335       0.7793
  0.00002359       0.7876
  0.00002366       0.7899
  0.00002396       0.7998
  0.00002411       0.8047
  0.00002424       0.8092
  0.00002449       0.8174
  0.00002453       0.8187
  0.00002477       0.8268
  0.00002498       0.8339
  0.00002507       0.8370
  0.00002533       0.8455
  0.00002545       0.8495
  0.00002583       0.8622
  0.00002602       0.8685
  0.00002592       0.8653
  0.00002637       0.8801
  0.00002652       0.8853
  0.00002666       0.8900
  0.00002682       0.8954
  0.00002705       0.9028
  0.00002724       0.9094
  0.00002749       0.9176
  0.00002768       0.9239
  0.00002792       0.9319
  0.00002819       0.9411
  0.00002844       0.9494
  0.00002865       0.9562
  0.00002885       0.9631
  0.00002914       0.9727
  0.00002919       0.9743
  0.00002945       0.9831
  0.00002968       0.9908
  0.00002996       1.0000
  0.00003020       1.0081
  0.00003051       1.0183
  0.00003071       1.0251
  0.00003104       1.0362
  0.00003121       1.0419
  0.00003144       1.0495
  0.00003169       1.0578
  0.00003205       1.0698
  0.00003227       1.0772
  0.00003261       1.0886
  0.00003282       1.0955
  0.00003311       1.1051
  0.00003320       1.1082
  0.00003352       1.1188
  0.00003382       1.1289
  0.00003406       1.1368
  0.00003428       1.1444
  0.00003459       1.1545
  0.00003493       1.1661
  0.00003494       1.1663
  0.00003528       1.1778
  0.00003556       1.1871
  0.00003577       1.1939
  0.00003601       1.2022
  0.00003622       1.2089
  0.00003654       1.2198
  0.00003680       1.2285
  0.00003702       1.2358
  0.00003738       1.2477
  0.00003759       1.2546
  0.00003818       1.2743
  0.00003898       1.3013
  0.00003920       1.3085
  0.00003965       1.3234
  0.00003986       1.3305
  0.00003993       1.3328
  0.00004029       1.3450
  0.00004056       1.3538
  0.00004093       1.3661
  0.00004122       1.3758
  0.00004141       1.3824
  0.00004169       1.3918
  0.00004194       1.4000
  0.00004230       1.4118
  0.00004265       1.4237
  0.00004282       1.4295
  0.00004314       1.4401
  0.00004329       1.4451
  0.00004375       1.4604
  0.00004385       1.4638
  0.00004426       1.4773
  0.00004444       1.4836
  0.00004474       1.4936
  0.00004517       1.5077
  0.00004541       1.5158
  0.00004586       1.5309
  0.00004606       1.5375
  0.00004641       1.5491
  0.00004674       1.5604
  0.00004697       1.5678
  0.00004728       1.5782
  0.00004750       1.5857
  0.00004786       1.5974
  0.00004810       1.6055
  0.00004848       1.6182
  0.00004881       1.6291
  0.00004909       1.6387
  0.00004947       1.6512
  0.00004967       1.6579
  0.00005013       1.6734
  0.00005039       1.6821
  0.00005064       1.6903
  0.00005104       1.7037
  0.00005130       1.7124
  0.00005151       1.7195
  0.00005185       1.7306
  0.00005230       1.7457
  0.00005249       1.7521
  0.00005280       1.7625
  0.00005316       1.7746
  0.00005358       1.7886
  0.00005391       1.7997
  0.00005421       1.8096
  0.00005459       1.8222
  0.00005485       1.8309
  0.00005519       1.8423
  0.00005559       1.8557
  0.00005570       1.8592
  0.00005611       1.8729
  0.00005643       1.8837
  0.00005680       1.8960
  0.00005710       1.9062
  0.00005741       1.9164
  0.00005770       1.9260
  0.00005806       1.9382
  0.00005848       1.9522
  0.00005883       1.9638
  0.00005927       1.9784
  0.00005959       1.9891
  0.00006000       2.0027
  0.00006034       2.0141
  0.00006046       2.0182
  0.00006087       2.0319
  0.00006134       2.0475
  0.00006162       2.0569
  0.00006193       2.0673
  0.00006222       2.0768
  0.00006251       2.0865
  0.00006281       2.0965
  0.00006325       2.1112
  0.00006352       2.1203
  0.00006378       2.1292
  0.00006410       2.1395
  0.00006446       2.1518
  0.00006496       2.1685
  0.00006513       2.1741
  0.00006543       2.1840
  0.00006565       2.1914
  0.00006600       2.2030
  0.00006645       2.2182
  0.00006678       2.2293
  0.00006716       2.2417
  0.00006749       2.2527
  0.00006790       2.2665
  0.00006824       2.2778
  0.00006871       2.2937
  0.00006903       2.3043
  0.00006937       2.3157
  0.00006982       2.3306
  0.00007023       2.3442
  0.00007065       2.3584
  0.00007095       2.3685
  0.00007140       2.3835
  0.00007181       2.3970
  0.00007220       2.4100
  0.00007259       2.4229
  0.00007289       2.4331
  0.00007333       2.4479
  0.00007370       2.4603
  0.00007409       2.4731
  0.00007438       2.4829
  0.00007492       2.5008
  0.00007528       2.5129
  0.00007575       2.5285
  0.00007610       2.5403
  0.00007659       2.5566
  0.00007697       2.5693
  0.00007742       2.5842
  0.00007778       2.5963
  0.00007810       2.6071
  0.00007855       2.6220
  0.00007901       2.6372
  0.00007950       2.6539
  0.00007996       2.6689
  0.00008037       2.6826
  0.00008082       2.6978
  0.00008122       2.7112
  0.00008164       2.7250
  0.00008208       2.7397
  0.00008253       2.7550
  0.00008284       2.7651
  0.00008351       2.7874
  0.00008386       2.7992
  0.00008417       2.8097
  0.00008466       2.8259
  0.00008510       2.8406
  0.00008566       2.8594
  0.00008597       2.8696
  0.00008639       2.8837
  0.00008690       2.9007
  0.00008723       2.9117
  0.00008771       2.9278
  0.00008803       2.9384
  0.00008859       2.9572
  0.00008911       2.9745
  0.00008947       2.9865
  0.00008992       3.0015
  0.00009025       3.0125
  0.00009086       3.0329
  0.00009122       3.0450
  0.00009171       3.0612
  0.00009227       3.0799
  0.00009261       3.0915
  0.00009306       3.1064
  0.00009345       3.1195
  0.00009388       3.1336
  0.00009446       3.1532
  0.00009482       3.1650
  0.00009522       3.1785
  0.00009579       3.1976
  0.00009625       3.2127
  0.00009669       3.2276
  0.00009713       3.2423
  0.00009753       3.2557
  0.00009799       3.2711
  0.00009841       3.2848
  0.00009895       3.3029
  0.00009944       3.3192
  0.00009995       3.3364
  0.00010040       3.3514
  0.00010090       3.3682
  0.00010134       3.3829
  0.00010182       3.3987
  0.00010233       3.4158
  0.00010272       3.4290
  0.00010317       3.4440
  0.00010356       3.4569
  0.00010408       3.4742
  0.00010458       3.4909
  0.00010508       3.5076
  0.00010549       3.5214
  0.00010595       3.5367
  0.00010652       3.5558
  0.00010704       3.5730
  0.00010737       3.5841
  0.00010784       3.5998
  0.00010838       3.6176
  0.00010885       3.6336
  0.00010928       3.6476
  0.00010976       3.6637
  0.00011029       3.6814
  0.00011065       3.6934
  0.00011126       3.7140
  0.00011177       3.7309
  0.00011227       3.7477
  0.00011286       3.7673
  0.00011338       3.7846
  0.00011379       3.7982
  0.00011419       3.8118
  0.00011471       3.8292
  0.00011521       3.8457
  0.00011578       3.8646
  0.00011625       3.8804
  0.00011670       3.8953
  0.00011749       3.9219
  0.00011784       3.9336
  0.00011825       3.9473
  0.00011983       3.9999
  0.00012040       4.0189
  0.00012079       4.0320
  0.00012133       4.0499
  0.00012190       4.0691
  0.00012245       4.0873
  0.00012286       4.1010
  0.00012330       4.1159
  0.00012392       4.1364
  0.00012441       4.1528
  0.00012483       4.1668
  0.00012531       4.1827
  0.00012584       4.2004
  0.00012633       4.2170
  0.00012681       4.2330
  0.00012738       4.2519
  0.00012787       4.2684
  0.00012836       4.2848
  0.00012880       4.2993
  0.00012941       4.3199
  0.00012972       4.3302
  0.00013034       4.3508
  0.00013087       4.3686
  0.00013140       4.3862
  0.00013193       4.4038
  0.00013237       4.4187
  0.00013302       4.4402
  0.00013339       4.4526
  0.00013390       4.4695
  0.00013437       4.4854
  0.00013488       4.5023
  0.00013528       4.5158
  0.00013588       4.5356
  0.00013631       4.5502
  0.00013684       4.5679
  0.00013751       4.5901
  0.00013798       4.6057
  0.00013841       4.6201
  0.00013897       4.6389
  0.00013945       4.6549
  0.00013999       4.6729
  0.00014049       4.6895
  0.00014099       4.7062
  0.00014162       4.7272
  0.00014205       4.7418
  0.00014258       4.7593
  0.00014317       4.7790
  0.00014366       4.7955
  0.00014423       4.8144
  0.00014478       4.8329
  0.00014523       4.8480
  0.00014596       4.8723
  0.00014646       4.8890
  0.00014697       4.9058
  0.00014757       4.9259
  0.00014801       4.9405
  0.00014856       4.9590
  0.00014907       4.9759
  0.00014969       4.9967
  0.00015016       5.0125
  0.00015079       5.0334
  0.00015114       5.0452
  0.00015177       5.0660
  0.00015231       5.0840
  0.00015283       5.1015
  0.00015339       5.1203
  0.00015389       5.1370
  0.00015462       5.1611
  0.00015505       5.1754
  0.00015556       5.1925
  0.00015608       5.2101
  0.00015663       5.2283
  0.00015716       5.2462
  0.00015781       5.2677
  0.00015930       5.3174
  0.00016000       5.3407
  0.00016061       5.3613
  0.00016118       5.3803
  0.00016170       5.3977
  0.00016218       5.4135
  0.00016276       5.4329
  0.00016313       5.4452
  0.00016374       5.4658
  0.00016415       5.4793
  0.00016477       5.5001
  0.00016533       5.5187
  0.00016590       5.5376
  0.00016643       5.5555
  0.00016705       5.5762
  0.00016753       5.5921
  0.00016814       5.6126
  0.00016866       5.6300
  0.00016936       5.6534
  0.00016989       5.6711
  0.00017057       5.6936
  0.00017115       5.7132
  0.00017280       5.7682
  0.00017338       5.7874
  0.00017514       5.8462
  0.00017555       5.8598
  0.00017625       5.8832
  0.00017685       5.9032
  0.00017748       5.9242
  0.00017789       5.9380
  0.00017860       5.9617
  0.00017904       5.9763
  0.00017972       5.9992
  0.00018035       6.0202
  0.00018083       6.0362
  0.00018143       6.0561
  0.00018209       6.0782
  0.00018263       6.0963
  0.00018320       6.1154
  0.00018375       6.1336
  0.00018450       6.1586
  0.00018498       6.1745
  0.00018561       6.1958
  0.00018604       6.2101
  0.00018678       6.2347
  0.00018727       6.2510
  0.00018786       6.2708
  0.00018841       6.2891
  0.00018911       6.3125
  0.00019142       6.3897
  0.00019202       6.4096
  0.00019256       6.4275
  0.00019325       6.4509
  0.00019380       6.4690
  0.00019557       6.5283
  0.00019609       6.5455
  0.00019677       6.5681
  0.00019723       6.5837
  0.00019798       6.6088
  0.00019861       6.6296
  0.00020034       6.6874
  0.00020098       6.7087
  0.00020162       6.7302
  0.00020218       6.7487
  0.00020296       6.7748
  0.00020349       6.7926
  0.00020410       6.8129
  0.00020530       6.8530
  0.00020712       6.9136
  0.00020896       6.9752
  0.00021072       7.0339
  0.00021142       7.0573
  0.00021203       7.0774
  0.00021257       7.0957
  0.00021318       7.1161
  0.00021367       7.1324
  0.00021442       7.1574
  0.00021491       7.1738
  0.00021667       7.2324
  0.00021723       7.2512
  0.00021780       7.2703
  0.00021865       7.2985
  0.00021910       7.3135
  0.00021979       7.3365
  0.00022038       7.3563
  0.00022094       7.3752
  0.00022164       7.3984
  0.00022297       7.4426
  0.00022475       7.5022
  0.00022539       7.5237
  0.00022602       7.5446
  0.00022659       7.5635
  0.00022723       7.5849
  0.00022783       7.6050
  0.00022845       7.6256
  0.00022891       7.6411
  0.00022980       7.6709
  0.00023024       7.6856
  0.00023108       7.7136
  0.00023167       7.7333
  0.00023248       7.7601
  0.00023298       7.7770
  0.00023373       7.8019
  0.00023422       7.8183
  0.00023486       7.8398
  0.00023547       7.8600
  0.00023619       7.8840
  0.00023679       7.9042
  0.00023757       7.9300
  0.00023803       7.9454
  0.00023885       7.9727
  0.00023947       7.9935
  0.00024001       8.0114
  0.00024078       8.0373
  0.00024122       8.0521
  0.00024190       8.0748
  0.00024262       8.0987
  0.00024324       8.1196
  0.00024405       8.1463
  0.00024464       8.1662
  0.00024523       8.1860
  0.00024669       8.2347
  0.00024847       8.2939
  0.00025061       8.3654
  0.00025116       8.3838
  0.00025143       8.4099
  0.00025365       8.4276
  0.00025533       8.4516
  0.00025551       8.4787
  0.00025702       8.5048
  0.00025908       8.5243
  0.00025964       8.5470
  0.00026111       8.5735
  0.00026292       8.5959
  0.00026467       8.6191
  0.00026508       8.6436
  0.00026717       8.6627
  0.00026861       8.6896
  0.00027026       8.7140
  0.00027203       8.7370
  0.00027632       8.8032
  0.00027801       8.8271
  0.00027960       8.8522
  0.00028187       8.8693
  0.00028320       8.8974
  0.00028519       8.9178
  0.00028889       8.9910
  0.00029079       9.0124
  0.00029254       9.0357
  0.00029416       9.0603
  0.00029593       9.0834
  0.00029635       9.1077
  0.00029764       9.1363
  0.00029940       9.1594
  0.00030120       9.1820
  0.00030529       9.2506
  0.00030930       9.3203
  0.00031273       9.3969
  0.00031336       9.4187
  0.00031720       9.4903
  0.00032133       9.5585
  0.00032512       9.6307
  0.00032569       9.6532
  0.00032724       9.6788
  0.00032891       9.7030
  0.00033301       9.7715
  0.00033441       9.7989
  0.00033456       9.8265
  0.00033704       9.8409
  0.00033802       9.8733
  0.00033858       9.8959
  0.00034041       9.9182
  0.00034181       9.9455
  0.00034246       9.9671
  0.00034379       9.9953
  0.00034549      10.0190
  0.00034604      10.0419
  0.00035027      10.0624
  0.00035201      10.0895
  0.00035280      10.1128
  0.00035453      10.1401
  0.00035932      10.2106
  0.00036147      10.2663
  0.00036587      10.3422
  0.00036693      10.3617
  0.00036872      10.3881
  0.00037069      10.4121
  0.00037169      10.4325
  0.00037589      10.5111
  0.00037624      10.5405
  0.00037846      10.5610
  0.00037933      10.5831
  0.00038213      10.6299
  0.00038656      10.7052
  0.00038732      10.7288
  0.00038997      10.7777
  0.00039437      10.8535
  0.00039858      10.9320
  0.00039943      10.9544
  0.00040363      11.0330
  0.00040836      11.1043
  0.00040895      11.1303
  0.00041087      11.1550
  0.00041160      11.1790
  0.00041390      11.2327
  0.00041827      11.3090
  0.00041877      11.3362
  0.00042142      11.3850
  0.00042575      11.4618
  0.00042620      11.4898
  0.00042775      11.5196
  0.00042834      11.5456
  0.00042926      11.5671
  0.00043085      11.5963
  0.00043183      11.6169
  0.00043209      11.6475
  0.00043413      11.6705
  0.00043437      11.7015
  0.00043638      11.7292
  0.00043741      11.7521
  0.00044108      11.8309
  0.00044185      11.8579
  0.00044583      11.9319
  0.00044662      11.9585
  0.00044755      11.9830
  0.00044823      12.0114
  0.00045035      12.0365
  0.00045119      12.0624
  0.00045181      12.0917
  0.00045283      12.1148
  0.00045358      12.1420
  0.00045458      12.1654
  0.00045804      12.2476
  0.00045877      12.2752
  0.00046105      12.2978
  0.00046158      12.3286
  0.00046231      12.3561
  0.00046304      12.3838
  0.00046501      12.4113
  0.00046597      12.4352
  0.00046659      12.4646
  0.00046758      12.4880
  0.00046828      12.5160
  0.00047020      12.5444
  0.00047116      12.5684
  0.00047194      12.5951
  0.00047272      12.6219
  0.00047351      12.6486
  0.00047555      12.6750
  0.00047627      12.7027
  0.00047729      12.7257
  0.00047810      12.7521
  0.00047882      12.7799
  0.00047958      12.8070
  0.00048293      12.8910
  0.00048390      12.9147
  0.00048452      12.9441
  0.00048535      12.9702
  0.00048618      12.9961
  0.00048684      13.0248
  0.00048785      13.0480
  0.00048839      13.0785
  0.00048912      13.1063
  0.00048997      13.1319
  0.00049086      13.1570
  0.00049131      13.1890
  0.00049191      13.2187
  0.00049286      13.2427
  0.00049343      13.2730
  0.00049460      13.2935
  0.00049500      13.3264
  0.00049563      13.3556
  0.00049664      13.3787
  0.00049670      13.4080
  0.00049781      13.4318
  0.00049863      13.4605
  0.00049943      13.4899
  0.00050038      13.5164
  0.00050119      13.5454
  0.00050231      13.5690
  0.00050326      13.5955
  0.00050429      13.6207
  0.00050491      13.6530
  0.00050609      13.6756
  0.00050700      13.7029
  0.00050791      13.7301
  0.00050874      13.7587
  0.00050947      13.7892
  0.00051067      13.8112
  0.00051144      13.8409
  0.00051233      13.8686
  0.00051324      13.8958
  0.00051413      13.9235
  0.00051503      13.9509
  0.00051592      13.9785
  0.00051673      14.0076
  0.00051763      14.0349
  0.00051856      14.0618
  0.00051933      14.0916
  0.00052052      14.1139
  0.00052105      14.1479
  0.00052219      14.1711
  0.00052307      14.1989
  0.00052363      14.2322
  0.00052470      14.2567
  0.00052566      14.2831
  0.00052637      14.3139
  0.00052735      14.3399
  0.00052858      14.3617
  0.00052915      14.3948
  0.00053021      14.4194
  0.00053131      14.4433
  0.00053218      14.4714
  0.00053294      14.5012
  0.00053383      14.5289
  0.00053450      14.5602
  0.00053572      14.5821
  0.00053638      14.6137
  0.00053791      14.6948
  0.00053874      14.7236
  0.00053968      14.7503
  0.00054045      14.7800
  0.00054137      14.8071
  0.00054289      14.8885
  0.00054389      14.9141
  0.00054499      15.0028
  0.00054582      15.0315
  0.00054671      15.1167
  0.00054789      15.2067
  0.00054887      15.2558
  0.00054947      15.2895
  0.00055070      15.3118
  0.00055103      15.3727
  0.00055194      15.4007
  0.00055240      15.4593
  0.00055314      15.4904
  0.00055392      15.5209
  0.00055457      15.5759
  0.00055550      15.6037
  0.00055628      15.6342
  0.00055739      15.6586
  0.00055870      15.7464
  0.00055947      15.7770
  0.00056025      15.8074
  0.00056128      15.8335
  0.00056182      15.8905
  0.00056261      15.9208
  0.00056346      15.9500
  0.00056433      15.9788
  0.00056534      16.0052
  0.00056577      16.0641
  0.00056664      16.0930
  0.00056731      16.1254
  0.00056843      16.1498
  0.00056921      16.1802
  0.00056999      16.2107
  0.00057080      16.2406
  0.00057141      16.2963
  0.00057227      16.3253
  0.00057299      16.3570
  0.00057399      16.3834
  0.00057478      16.4137
  0.00057560      16.4434
  0.00057658      16.4703
  0.00057722      16.5032
  0.00057818      16.5304
  0.00057867      16.5884
  0.00057948      16.6183
  0.00058024      16.6492
  0.00058127      16.6752
  0.00058319      16.7624
  0.00058409      16.7919
  0.00058485      16.8239
  0.00058557      16.8800
  0.00058637      16.9112
  0.00058730      16.9400
  0.00058868      17.0301
  0.00058964      17.0583
  0.00059064      17.0859
  0.00059109      17.1469
  0.00059175      17.1808
  0.00059293      17.2051
  0.00059342      17.2653
  0.00059450      17.2915
  0.00059511      17.3263
  0.00059666      17.4130
  0.00059692      17.4778
  0.00059785      17.5066
  0.00059849      17.5641
  0.00059944      17.5926
  0.00060096      17.6799
  0.00060193      17.7079
  0.00060341      17.7961
  0.00060412      17.8291
  0.00060441      17.8931
  0.00060541      17.9207
  0.00060626      17.9511
  0.00060719      17.9800
  0.00060849      18.0714
  0.00060891      18.1329
  0.00060983      18.1621
  0.00061083      18.1896
  0.00061164      18.2206
  0.00061317      18.3079
  0.00061400      18.3386
  0.00061443      18.3999
  0.00061410      18.4338
  0.00061514      18.4623
  0.00061570      18.5249
  0.00061673      18.5535
  0.00061755      18.5863
  0.00061823      18.6466
  0.00061938      18.6727
  0.00061982      18.7377
  0.00062075      18.7684
  0.00062133      18.8305
  0.00062193      18.8923
  0.00062322      18.9158
  0.00062367      18.9804
  0.00062433      19.0410
  0.00062503      19.1007
  0.00062580      19.1592
  0.00062654      19.2183
  0.00062697      19.2833
  0.00062759      19.3447
  0.00062810      19.4329
  0.00062853      19.4980
  0.00062908      19.5853
  0.00062924      19.6805
  0.00062946      19.7743
  0.00062966      19.8686
  0.00063014      19.9573
  0.00063025      20.0535
  0.00063087      20.1524
  0.00063062      20.1823
  0.00063107      20.2727
  0.00063150      20.3635
  0.00063163      20.4604
  0.00063153      20.4873
  0.00063211      20.5751
  0.00063211      20.6745
  0.00063207      20.7001
  0.00063227      20.7957
  0.00063188      20.8283
  0.00063221      20.9211
  0.00063237      21.0174
  0.00063238      21.0420
  0.00063266      21.1110
  0.00063296      21.2045
  0.00063269      21.2348
  0.00063316      21.2998
  0.00063368      21.3889
  0.00063383      21.4854
  0.00063441      21.5483
  0.00063481      21.6148
  0.00063503      21.7098
  0.00063603      21.7729
  0.00063673      21.8385
  0.00063737      21.9322
  0.00063802      21.9988
  0.00063891      22.0603
  0.00063968      22.1242
  0.00064007      22.2234
  0.00064090      22.2861
  0.00064200      22.3428
  0.00064268      22.4088
  0.00064352      22.4711
  0.00064432      22.5345
  0.00064515      22.5973
  0.00064588      22.6621
  0.00064658      22.7276
  0.00064742      22.7901
  0.00064836      22.8234
  0.00064902      22.8898
  0.00064971      22.9555
  0.00065076      22.9865
  0.00065240      23.0852
  0.00065433      23.1778
  0.00065532      23.2100
  0.00065654      23.2373
  0.00065714      23.3049
  0.00065810      23.3379
  0.00065901      23.3718
  0.00065998      23.4045
  0.00066112      23.4336
  0.00066085      23.5014
  0.00066168      23.5361
  0.00066256      23.5698
  0.00066347      23.6027
  0.00066463      23.6304
  0.00066537      23.6671
  0.00066650      23.6954
  0.00066729      23.7571
  0.00066842      23.7856
  0.00066917      23.8219
  0.00067004      23.8558
  0.00067101      23.8874
  0.00067208      23.9170
  0.00067288      23.9523
  0.00067368      23.9877
  0.00067475      24.0174
  0.00067548      24.0542
  0.00067660      24.0829
  0.00067745      24.1170
  0.00067816      24.1543
  0.00067938      24.1807
  0.00068023      24.2150
  0.00068116      24.2477
  0.00068214      24.2792
  0.00068296      24.3140
  0.00068394      24.3457
  0.00068451      24.3859
  0.00068586      24.4095
  0.00068664      24.4454
  0.00068741      24.4812
  0.00068877      24.5048
  0.00068968      24.5378
  0.00069191      24.5690
  0.00069266      24.6053
  0.00069372      24.6351
  0.00069456      24.6696
  0.00069559      24.7001
  0.00069653      24.7326
  0.00069712      24.7722
  0.00069827      24.8002
  0.00069923      24.8322
  0.00070141      24.8644
  0.00070222      24.8996
  0.00070315      24.9321
  0.00070421      24.9620
  0.00070502      24.9972
  0.00070598      25.0291
  0.00071085      25.1336
  0.00071208      25.1604
  0.00071407      25.1975
  0.00071508      25.2290
  0.00071596      25.2633
  0.00071820      25.2951
  0.00071912      25.3284
  0.00072010      25.3607
  0.00072408      25.4615
  0.00072845      25.5538
  0.00073045      25.5906
  0.00073144      25.6226
  0.00073233      25.6569
  0.00073466      25.6865
  0.00073546      25.7226
  0.00073644      25.7548
  0.00073852      25.7899
  0.00073955      25.8211
  0.00074053      25.8531
  0.00074447      25.9548
  0.00074852      26.0542
  0.00075244      26.1563
  0.00075661      26.2529
  0.00075764      26.2841
  0.00076159      26.3856
  0.00076576      26.4822
  0.00076624      26.5253
  0.00076863      26.5536
  0.00076977      26.5823
  0.00077037      26.6227
  0.00077473      26.7153
  0.00077814      26.8208
  0.00078127      26.8888
  0.00078662      26.9900
  0.00078786      27.0173
  0.00078897      27.0479
  0.00079100      27.0853
  0.00079195      27.1192
  0.00079450      27.1450
  0.00079524      27.1836
  0.00079935      27.2849
  0.00080260      27.3503
  0.00080843      27.4409
  0.00080916      27.4797
  0.00081129      27.5148
  0.00081227      27.5481
  0.00081759      27.6499
  0.00081833      27.6886
  0.00082079      27.7163
  0.00082191      27.7466
  0.00082580      27.8528
  0.00082904      27.9185
  0.00083317      28.0193
  0.00083835      28.1243
  0.00083954      28.1528
  0.00084052      28.1861
  0.00084497      28.2800
  0.00084891      28.3850
  0.00085106      28.4198
  0.00085204      28.4530
  0.00085426      28.4869
  0.00085632      28.5251
  0.00085760      28.5530
  0.00086077      28.6229
  0.00086628      28.7248
  0.00086733      28.7580
  0.00086860      28.7857
  0.00087077      28.8215
  0.00087184      28.8543
  0.00087390      28.8924
  0.00087500      28.9245
  0.00087947      29.0218
  0.00088264      29.0918
  0.00088823      29.1917
  0.00088933      29.2237
  0.00089269      29.2893
  0.00089813      29.3928
  0.00089931      29.4226
  0.00090143      29.4596
  0.00090243      29.4939
  0.00090802      29.5940
  0.00090906      29.6273
  0.00091026      29.6567
  0.00091539      29.7675
  0.00091661      29.7966
  0.00091984      29.8651
  0.00092531      29.9679
  0.00092625      30.0036
  0.00092823      30.0437
  0.00092928      30.0769
  0.00093182      30.1040
  0.00093447      30.1672
  0.00093995      30.2726
  0.00094109      30.3042
  0.00094326      30.3411
  0.00094588      30.3671
  0.00094659      30.4092
  0.00094910      30.4377
  0.00095120      30.4762
  0.00095246      30.5053
  0.00095457      30.5434
  0.00095704      30.5730
  0.00095943      30.6043
  0.00096044      30.6394
  0.00096279      30.6718
  0.00096513      30.7044
  0.00096724      30.7426
  0.00096823      30.7782
  0.00097059      30.8103
  0.00097289      30.8441
  0.00097520      30.8773
  0.00097635      30.9091
  0.00097868      30.9419
  0.00098084      30.9789
  0.00098631      31.0844
  0.00098880      31.1137
  0.00099440      31.2162
  0.00099671      31.2494
  0.00100236      31.3508
  0.00100797      31.4529
  0.00101029      31.4861
  0.00101567      31.5938
  0.00101820      31.6220
  0.00102027      31.6611
  0.00102255      31.6954
  0.00102478      31.7307
  0.00102583      31.7645
  0.00102815      31.7978
  0.00103139      31.8320
  0.00103366      31.8667
  0.00103593      31.9017
  0.00103833      31.9334
  0.00104079      31.9637
  0.00104300      32.0000
  0.00104527      32.0350
  0.00104776      32.0647
  0.00105012      32.0974
  0.00105243      32.1314
  0.00105471      32.1660
  0.00105698      32.2010
  0.00105929      32.2348
  0.00106160      32.2689
  0.00106395      32.3018
  0.00106629      32.3350
  0.00106859      32.3692
  0.00107080      32.4056
  0.00107321      32.4371
  0.00107662      32.4743
  0.00107901      32.5063
  0.00108141      32.5380
  0.00108365      32.5738
  0.00108608      32.6047
  0.00108814      32.6448
  0.00109049      32.6779
  0.00109290      32.7093
  0.00109526      32.7419
  0.00109747      32.7784
  0.00109989      32.8098
  0.00110216      32.8446
  0.00110580      32.8763
  0.00110823      32.9072
  0.00111035      32.9459
  0.00111273      32.9780
  0.00111627      33.0122
  0.00111864      33.0447
  0.00112228      33.0761
  0.00112454      33.1113
  0.00112824      33.1416
  0.00113173      33.1768
  0.00113406      33.2103
  0.00113758      33.2448
  0.00114131      33.2744
  0.00114348      33.3116
  0.00114694      33.3477
  0.00115044      33.3826
  0.00115418      33.4118
  0.00115628      33.4509
  0.00115918      33.4846
  0.00116285      33.5172
  0.00116642      33.5525
  0.00116893      33.5833
  0.00117280      33.6109
  0.00117623      33.6498
  0.00118011      33.6771
  0.00118253      33.7103
  0.00118586      33.7518
  0.00118967      33.7810
  0.00119202      33.8159
  0.00119570      33.8483
  0.00119826      33.8779
  0.00120164      33.9180
  0.00120524      33.9525
  0.00120791      33.9792
  0.00121133      34.0185
  0.00121374      34.0518
  0.00121738      34.0853
  0.00122107      34.1175
  0.00122342      34.1525
  0.00122714      34.1839
  0.00122958      34.2167
  0.00123322      34.2502
  0.00123674      34.2867
  0.00123909      34.3215
  0.00124283      34.3525
  0.00124655      34.3841
  0.00125151      34.4152
  0.00125503      34.4519
  0.00125899      34.4772
  0.00126258      34.5119
  0.00126610      34.5485
  0.00127134      34.5728
  0.00127616      34.6076
  0.00128091      34.6443
  0.00128475      34.6726
  0.00128975      34.7029
  0.00129458      34.7376
  0.00129846      34.7649
  0.00130316      34.8029
  0.00130688      34.8343
  0.00131177      34.8675
  0.00131549      34.8988
  0.00131930      34.9280
  0.00132273      34.9668
  0.00132747      35.0039
  0.00133129      35.0327
  0.00133495      35.0657
  0.00133985      35.0985
  0.00134357      35.1300
  0.00134822      35.1615
  0.00135200      35.1923
  0.00135681      35.2286
  0.00136072      35.2561
  0.00136433      35.2911
  0.00137797      35.4210
  0.00138161      35.4554
  0.00138526      35.4896
  0.00138898      35.5220
  0.00139268      35.5551
  0.00139620      35.5926
  0.00139996      35.6242
  0.00140384      35.6523
  0.00140736      35.6899
  0.00141106      35.7229
  0.00141471      35.7571
  0.00141834      35.7918
  0.00142189      35.8287
  0.00142444      35.8594
  0.00142803      35.8953
  0.00143186      35.9248
  0.00143542      35.9615
  0.00143790      35.9941
  0.00144158      36.0276
  0.00144536      36.0582
  0.00144904      36.0916
  0.00145148      36.1253
  0.00146230      36.2316
  0.00146593      36.2663
  0.00146948      36.3033
  0.00147316      36.3368
  0.00147705      36.3646
  0.00148069      36.3992
  0.00148442      36.4313
  0.00148790      36.4700
  0.00149166      36.5013
  0.00149538      36.5337
  0.00149905      36.5675
  0.00150274      36.6007
  0.00151484      36.7055
  0.00151848      36.7401
  0.00152223      36.7719
  0.00152597      36.8037
  0.00152886      36.8400
  0.00153257      36.8722
  0.00153488      36.9084
  0.00153838      36.9463
  0.00154227      36.9736
  0.00154605      37.0039
  0.00154959      37.0403
  0.00155325      37.0738
  0.00155676      37.1114
  0.00155916      37.1454
  0.00157009      37.2469
  0.00157367      37.2824
  0.00157748      37.3121
  0.00158240      37.3449
  0.00158609      37.3776
  0.00158993      37.4061
  0.00159358      37.4398
  0.00159724      37.4734
  0.00160209      37.5079
  0.00160570      37.5428
  0.00160952      37.5718
  0.00161430      37.6084
  0.00161800      37.6407
  0.00162184      37.6695
  0.00162671      37.7034
  0.00163036      37.7372
  0.00163402      37.7707
  0.00163882      37.8066
  0.00164255      37.8381
  0.00164724      37.8771
  0.00165076      37.9142
  0.00165586      37.9422
  0.00165947      37.9770
  0.00166324      38.0075
  0.00166813      38.0411
  0.00167196      38.0701
  0.00167564      38.1028
  0.00168041      38.1396
  0.00168400      38.1749
  0.00168904      38.2046
  0.00169259      38.2408
  0.00169754      38.2730
  0.00170128      38.3041
  0.00170602      38.3416
  0.00170964      38.3762
  0.00171457      38.4087
  0.00171939      38.4441
  0.00172301      38.4785
  0.00172873      38.5097
  0.00173241      38.5437
  0.00173746      38.5738
  0.00174238      38.6073
  0.00174617      38.6383
  0.00175096      38.6754
  0.00175486      38.7033
  0.00175964      38.7407
  0.00176343      38.7716
  0.00176702      38.8076
  0.00177210      38.8371
  0.00177587      38.8683
  0.00178091      38.8987
  0.00178580      38.9333
  0.00178954      38.9655
  0.00179454      38.9971
  0.00179969      39.0245
  0.00180467      39.0566
  0.00181245      39.0797
  0.00181872      39.1103
  0.00182364      39.1437
  0.00182997      39.1727
  0.00183516      39.1993
  0.00184134      39.2320
  0.00184636      39.2632
  0.00185262      39.2939
  0.00185756      39.3271
  0.00186243      39.3619
  0.00186740      39.3944
  0.00187263      39.4196
  0.00187756      39.4531
  0.00188245      39.4876
  0.00188723      39.5249
  0.00189118      39.5513
  0.00189614      39.5840
  0.00190108      39.6170
  0.00190467      39.6533
  0.00190969      39.6842
  0.00191335      39.7185
  0.00191837      39.7495
  0.00192325      39.7841
  0.00192681      39.8212
  0.00193186      39.8515
  0.00193675      39.8858
  0.00194056      39.9162
  0.00194546      39.9505
  0.00195057      39.9790
  0.00195413      40.0158
  0.00195906      40.0493
  0.00196275      40.0829
  0.00196794      40.1091
  0.00197317      40.1346
  0.00197928      40.1693
  0.00198341      40.2033
  0.00198987      40.2287
  0.00199475      40.2635
  0.00199961      40.2990
  0.00200485      40.3243
  0.00200970      40.3598
  0.00201613      40.3864
  0.00202109      40.4192
  0.00202614      40.4495
  0.00203117      40.4801
  0.00203662      40.4998
  0.00206473      40.4741
  0.00214036      40.4988
  0.00215444      40.5186
  0.00216733      40.5373
  0.00217875      40.5621
  0.00219021      40.5863
  0.00219928      40.6079
  0.00220911      40.6424
  0.00221941      40.6644
  0.00222822      40.6932
  0.00223720      40.7175
  0.00224608      40.7442
  0.00225611      40.7734
  0.00226522      40.7943
  0.00227400      40.8237
  0.00228296      40.8484
  0.00229296      40.8786
  0.00230165      40.9105
  0.00231060      40.9355
  0.00232096      40.9558
  0.00232979      40.9840
  0.00233880      41.0074
  0.00234895      41.0335
  0.00235868      41.0708
  0.00236901      41.0919
  0.00237916      41.1178
  0.00238926      41.1452
  0.00240074      41.1685
  0.00241200      41.1979
  0.00242204      41.2268
  0.00243340      41.2532
  0.00244476      41.2799
  0.00245644      41.2979
  0.00246900      41.3255
  0.00248040      41.3509
  0.00249324      41.3710
  0.00250467      41.3957
  0.00251611      41.4201
  0.00252739      41.4488
  0.00253887      41.4724
  0.00255023      41.4988
  0.00256298      41.5214
  0.00257463      41.5400
  0.00258704      41.5717
  0.00259986      41.5923
  0.00261253      41.6166
  0.00262403      41.6397
  0.00263670      41.6641
  0.00264940      41.6878
  0.00266346      41.7084
  0.00267875      41.7289
  0.00269648      41.7500
  0.00271326      41.7636
  0.00272850      41.7854
  0.00274517      41.8021
  0.00275933      41.8197
  0.00277347      41.8380
  0.00278774      41.8527
  0.00280158      41.8792
  0.00281579      41.8953
  0.00282848      41.9193
  0.00284277      41.9336
  0.00285424      41.9572
  0.00286708      41.9773
  0.00287869      41.9971
  0.00289157      42.0159
  0.00290462      42.0302
  0.00291869      42.0505
  0.00293179      42.0632
  0.00294588      42.0829
  0.00300690      42.1355
  0.00302370      42.1484
  0.00304066      42.1573
  0.00305900      42.1621
  0.00307699      42.1762
  0.00309524      42.1834
  0.00311622      42.1837
  0.00313870      42.1769
  0.00317872      42.1296
  0.00328167      41.8833
  0.00352399      41.2741
  0.00387626      38.3773
  0.01345456      17.9945
  0.02984688       0.3922
  0.02985215       0.3431
  0.02985760       0.3458
  0.02986679       0.3389
  0.02987430       0.3386
  0.02988122       0.3357
  0.02988899       0.3342
  0.02989608       0.3307
  0.02990322       0.3270
  0.02992255       0.3238
  0.02992987       0.3193
  0.02993606       0.3193
  0.02994243       0.3137
  0.02994943       0.3105
  0.02995614       0.3037
  0.02996049       0.3059
  0.02996740       0.3031
  0.02997297       0.3007
  0.02997854       0.2982
  0.02998217       0.2985
  0.02998748       0.2970
  0.03000935       0.2936
  0.03001492       0.2912
  0.03002109       0.2912
  0.03002621       0.2905
  0.03003142       0.2894
  0.03003827       0.2868
  0.03004389       0.2841
  0.03004908       0.2832
  0.03005512       0.2837
  0.03006089       0.2805
  0.03006519       0.2829
  0.03007055       0.2813
  0.03007635       0.2827
  0.03008181       0.2807
  0.03008628       0.2825
  0.03009242       0.2779
  0.03009659       0.2809
  0.03010208       0.2787
  0.03010543       0.2801
  0.03011132       0.2764
  0.03011544       0.2796
  0.03012096       0.2773
  0.03012496       0.2762
  0.03012989       0.2762
  0.03013336       0.2771
  0.03013821       0.2774
  0.03014172       0.2782
  0.03014704       0.2767
  0.03015056       0.2774
  0.03015578       0.2763
  0.03016008       0.2740
  0.03016335       0.2757
  0.03016757       0.2737
  0.03017249       0.2738
  0.03017643       0.2729
  0.03018047       0.2716
  0.03018437       0.2708
  0.03018829       0.2700
  0.03019246       0.2682
  0.03019618       0.2681
  0.03020007       0.2674
  0.03021063       0.2695
  0.03021453       0.2687
  0.03021852       0.2676
  0.03022201       0.2685
  0.03022598       0.2675
  0.03022951       0.2681
  0.03023246       0.2662
  0.03023620       0.2661
  0.03024005       0.2655
  0.03024271       0.2648
  0.03025200       0.2671
  0.03025430       0.2677
  0.03025721       0.2660
  0.03026725       0.2654
  0.03027002       0.2642
  0.03027244       0.2644
  0.03027601       0.2649
  0.03027841       0.2652
  0.03028103       0.2646
  0.03028316       0.2659
  0.03028583       0.2651
  0.03028812       0.2658
  0.03029092       0.2646
  0.03029352       0.2640
  0.03029661       0.2616
  0.03029796       0.2660
  0.03030047       0.2658
  0.03030809       0.2650
  0.03031009       0.2668
  0.03031294       0.2653
  0.03031510       0.2665
  0.03031713       0.2682
  0.03031974       0.2677
  0.03032285       0.2652
  0.03032512       0.2660
  0.03032786       0.2649
  0.03033033       0.2649
  0.03033298       0.2642
  0.03033864       0.2662
  0.03034156       0.2645
  0.03034349       0.2665
  0.03034614       0.2658
  0.03034881       0.2651
  0.03035280       0.2640
  0.03035467       0.2663
  0.03035727       0.2658
  0.03036093       0.2660
  0.03036406       0.2634
  0.03036746       0.2646
  0.03036942       0.2665
  0.03037621       0.2642
  0.03037904       0.2675
  0.03038505       0.2682
  0.03039017       0.2627
  0.03039327       0.2650
  0.03039641       0.2672
  0.03040018       0.2669
  0.03040462       0.2641
  0.03040946       0.2645
  0.03041291       0.2655
  0.03041748       0.2669
  0.03042345       0.2629
  0.03042432       0.2643
  0.03042914       0.2647
  0.03043420       0.2643
  0.03043500       0.2660
  0.03043977       0.2666
  0.03044081       0.2674
  0.03044568       0.2676
  0.03044671       0.2684
  0.03044758       0.2698
  0.03045397       0.2642
  0.03045467       0.2663
  0.03045554       0.2677
  0.03045706       0.2666
  0.03046246       0.2648
  0.03046320       0.2667
  0.03046451       0.2664
  0.03046575       0.2664
  0.03046746       0.2646
  0.03046793       0.2675
  0.03047291       0.2674
  0.03047411       0.2675
  0.03047602       0.2649
  0.03047752       0.2638
  0.03047879       0.2637
  0.03047931       0.2665
  0.03048131       0.2635
  0.03048425       0.2617
  0.03048892       0.2627
  0.03048979       0.2642
  0.03049082       0.2649
  0.03049204       0.2650
  0.03049371       0.2633
  0.03049487       0.2636
  0.03049637       0.2626
  0.03049761       0.2626
  0.03049849       0.2639
  0.03049958       0.2645
  0.03050545       0.2609
  0.03050653       0.2615
  0.03050767       0.2618
  0.03050894       0.2617
  0.03050979       0.2632
  0.03051171       0.2606
  0.03051296       0.2605
  0.03051451       0.2593
  0.03051546       0.2604
  0.03051671       0.2603
  0.03051753       0.2619
  0.03051853       0.2628
  0.03051965       0.2633
  0.03052147       0.2610
  0.03052253       0.2616
  0.03052392       0.2611
  0.03052527       0.2606
  0.03052647       0.2607
  0.03052729       0.2624
  0.03052922       0.2597
  0.03053022       0.2606
  0.03053174       0.2595
  0.03053278       0.2602
  0.03053376       0.2612
  0.03053530       0.2600
  0.03053665       0.2596
  0.03053742       0.2614
  0.03053902       0.2600
  0.03054023       0.2600
  0.03054122       0.2610
  0.03054320       0.2581
  0.03054427       0.2587
  0.03054534       0.2594
  0.03054612       0.2611
  0.03054724       0.2616
  0.03054838       0.2620
  0.03054953       0.2623
  0.03055046       0.2635
  0.03055210       0.2619
  0.03055338       0.2617
  0.03055423       0.2632
  0.03055585       0.2617
  0.03055687       0.2626
  0.03055800       0.2629
  0.03055902       0.2638
  0.03056017       0.2641
  0.03056237       0.2604
  0.03056286       0.2633
  0.03056403       0.2635
  0.03056561       0.2622
  0.03056701       0.2615
  0.03056763       0.2639
  0.03056847       0.2655
  0.03056995       0.2645
  0.03057095       0.2654
  0.03057254       0.2640
  0.03057335       0.2656
  0.03057489       0.2645
  0.03057619       0.2642
  0.03057807       0.2617
  0.03057811       0.2664
  0.03058079       0.2607
  0.03058213       0.2604
  0.03058311       0.2613
  0.03058438       0.2612
  0.03058555       0.2615
  0.03058656       0.2623
  0.03058768       0.2627
  0.03058859       0.2640
  0.03059055       0.2612
  0.03059227       0.2593
  0.03059259       0.2629
  0.03059445       0.2604
  0.03059567       0.2605
  0.03059752       0.2581
  0.03059842       0.2594
  0.03059916       0.2613
  0.03060078       0.2598
  0.03060201       0.2598
  0.03060285       0.2614
  0.03060413       0.2612
  0.03060508       0.2623
  0.03060600       0.2635
  0.03060780       0.2613
  0.03060909       0.2611
  0.03061084       0.2591
  0.03061247       0.2576
  0.03061281       0.2611
  0.03061386       0.2618
  0.03061528       0.2611
  0.03061797       0.2554
  0.03061794       0.2603
  0.03061955       0.2589
  0.03062116       0.2574
  0.03062260       0.2566
  0.03062358       0.2576
  0.03062455       0.2586
  0.03062522       0.2608
  0.03062662       0.2602
  0.03062707       0.2632
  0.03062957       0.2583
  0.03063052       0.2594
  0.03063162       0.2599
  0.03063332       0.2581
  0.03063388       0.2607
  0.03063496       0.2613
  0.03063630       0.2609
  0.03063770       0.2603
  0.03063845       0.2622
  0.03064000       0.2609
  0.03064125       0.2609
  0.03064239       0.2613
  0.03064349       0.2618
  0.03064512       0.2602
  0.03064607       0.2613
  0.03064731       0.2613
  0.03064813       0.2629
  0.03064978       0.2613
  0.03065033       0.2640
  0.03065141       0.2646
  0.03065277       0.2641
  0.03065478       0.2611
  0.03065547       0.2632
  0.03065735       0.2607
  0.03065850       0.2610
  0.03065952       0.2618
  0.03066124       0.2600
  0.03066259       0.2595
  0.03066426       0.2578
  0.03066459       0.2613
  0.03066676       0.2577
  0.03066852       0.2557
  0.03066840       0.2609
  0.03066966       0.2608
  0.03067136       0.2590
  0.03067243       0.2597
  0.03067373       0.2594
  0.03067558       0.2570
  0.03067640       0.2586
  0.03067739       0.2596
  0.03067889       0.2586
  0.03067897       0.2630
  0.03068013       0.2633
  0.03068096       0.2649
  0.03068231       0.2644
  0.03068431       0.2615
  0.03068536       0.2622
  0.03068676       0.2615
  0.03068787       0.2620
  0.03068943       0.2607
  0.03069062       0.2609
  0.03069135       0.2629
  0.03069247       0.2633
  0.03069347       0.2642
  0.03069474       0.2641
  0.03069709       0.2598
  0.03069814       0.2605
  0.03069893       0.2622
  0.03070000       0.2629
