# Supplementary material for: Size effects on the mechanical behavior and the compressive failure strength of concrete: an extensive dataset
Source: Data Brief. 2020 Nov 2;33:106477. doi: 10.1016/j.dib.2020.106477 (PMC7674298; doi:10.1016/j.dib.2020.106477)
Supplement: Supplementary file 1 [file mmc1.zip › Stress_Strain_Data_DIB/C-40x80-mm/C4-B1-36.txt]

      Strain  Stress(MPa)
  0.00000000       0.0000
  0.00040258       1.6016
  0.00040215       1.5999
  0.00040292       1.6030
  0.00040231       1.6005
  0.00040186       1.5987
  0.00040254       1.6014
  0.00040168       1.5980
  0.00040163       1.5978
  0.00040244       1.6010
  0.00040393       1.6070
  0.00040607       1.6155
  0.00040552       1.6133
  0.00040746       1.6210
  0.00040779       1.6223
  0.00040881       1.6264
  0.00041015       1.6317
  0.00041401       1.6471
  0.00041578       1.6541
  0.00041816       1.6636
  0.00042013       1.6714
  0.00042362       1.6853
  0.00042406       1.6870
  0.00042574       1.6937
  0.00042971       1.7095
  0.00043167       1.7173
  0.00043303       1.7227
  0.00043665       1.7371
  0.00043887       1.7460
  0.00044135       1.7558
  0.00044465       1.7690
  0.00044721       1.7792
  0.00044924       1.7872
  0.00045240       1.7998
  0.00045463       1.8087
  0.00045878       1.8252
  0.00046175       1.8370
  0.00046512       1.8504
  0.00046757       1.8601
  0.00046974       1.8688
  0.00047212       1.8782
  0.00047562       1.8922
  0.00047842       1.9033
  0.00048173       1.9165
  0.00048382       1.9248
  0.00048790       1.9410
  0.00049097       1.9532
  0.00049638       1.9748
  0.00049821       1.9820
  0.00050195       1.9969
  0.00050417       2.0058
  0.00050787       2.0205
  0.00051518       2.0495
  0.00051855       2.0629
  0.00052135       2.0741
  0.00052483       2.0880
  0.00052791       2.1002
  0.00053201       2.1165
  0.00053509       2.1288
  0.00053856       2.1426
  0.00054068       2.1510
  0.00054460       2.1666
  0.00054605       2.1723
  0.00054946       2.1859
  0.00055271       2.1988
  0.00055577       2.2110
  0.00055833       2.2212
  0.00056165       2.2344
  0.00056510       2.2482
  0.00056744       2.2574
  0.00056982       2.2669
  0.00057403       2.2837
  0.00057768       2.2982
  0.00058045       2.3092
  0.00058293       2.3191
  0.00058633       2.3326
  0.00059035       2.3486
  0.00059330       2.3603
  0.00059753       2.3772
  0.00059972       2.3859
  0.00060206       2.3952
  0.00060620       2.4116
  0.00060997       2.4267
  0.00061229       2.4359
  0.00061628       2.4517
  0.00061906       2.4628
  0.00062183       2.4739
  0.00062475       2.4855
  0.00062837       2.4998
  0.00063195       2.5141
  0.00063472       2.5251
  0.00063760       2.5366
  0.00064100       2.5501
  0.00064465       2.5646
  0.00064721       2.5748
  0.00064942       2.5836
  0.00065376       2.6009
  0.00065770       2.6165
  0.00066144       2.6314
  0.00066400       2.6416
  0.00066724       2.6545
  0.00067076       2.6685
  0.00067379       2.6805
  0.00067735       2.6947
  0.00068079       2.7084
  0.00068349       2.7192
  0.00068673       2.7321
  0.00068977       2.7441
  0.00069322       2.7578
  0.00069612       2.7694
  0.00069959       2.7832
  0.00070270       2.7956
  0.00070545       2.8065
  0.00070881       2.8199
  0.00071150       2.8306
  0.00071548       2.8464
  0.00071918       2.8611
  0.00072339       2.8779
  0.00072486       2.8837
  0.00072848       2.8981
  0.00073227       2.9132
  0.00073556       2.9263
  0.00073835       2.9374
  0.00074237       2.9534
  0.00074541       2.9655
  0.00074956       2.9820
  0.00075330       2.9969
  0.00075687       3.0111
  0.00075881       3.0188
  0.00076246       3.0333
  0.00076583       3.0467
  0.00077029       3.0645
  0.00077285       3.0746
  0.00077638       3.0887
  0.00077884       3.0985
  0.00078333       3.1163
  0.00078703       3.1310
  0.00078934       3.1403
  0.00079398       3.1587
  0.00079728       3.1719
  0.00080077       3.1857
  0.00080607       3.2068
  0.00080816       3.2151
  0.00081290       3.2340
  0.00081551       3.2444
  0.00081927       3.2593
  0.00082235       3.2716
  0.00082504       3.2823
  0.00083042       3.3037
  0.00083261       3.3124
  0.00083742       3.3315
  0.00084053       3.3439
  0.00084446       3.3595
  0.00084865       3.3762
  0.00085285       3.3929
  0.00085588       3.4050
  0.00085885       3.4168
  0.00086141       3.4270
  0.00086649       3.4472
  0.00086975       3.4602
  0.00087291       3.4727
  0.00087651       3.4870
  0.00088012       3.5014
  0.00088343       3.5146
  0.00088809       3.5331
  0.00089103       3.5448
  0.00089574       3.5636
  0.00089727       3.5696
  0.00090166       3.5871
  0.00090558       3.6027
  0.00090940       3.6179
  0.00091337       3.6337
  0.00091674       3.6471
  0.00092026       3.6611
  0.00092503       3.6801
  0.00092846       3.6937
  0.00093206       3.7080
  0.00093541       3.7214
  0.00093945       3.7374
  0.00094283       3.7509
  0.00094676       3.7665
  0.00095115       3.7840
  0.00095415       3.7959
  0.00095839       3.8128
  0.00096160       3.8256
  0.00096487       3.8386
  0.00096954       3.8571
  0.00097325       3.8719
  0.00097690       3.8864
  0.00098066       3.9014
  0.00098422       3.9156
  0.00098858       3.9329
  0.00099249       3.9484
  0.00099605       3.9626
  0.00099941       3.9760
  0.00100295       3.9901
  0.00100697       4.0061
  0.00101059       4.0204
  0.00101358       4.0324
  0.00101914       4.0545
  0.00102311       4.0703
  0.00102669       4.0845
  0.00102992       4.0974
  0.00103389       4.1131
  0.00103826       4.1306
  0.00104185       4.1448
  0.00104661       4.1638
  0.00105006       4.1775
  0.00105348       4.1911
  0.00105768       4.2078
  0.00106121       4.2218
  0.00106427       4.2340
  0.00106828       4.2499
  0.00107374       4.2717
  0.00107649       4.2826
  0.00108059       4.2989
  0.00108479       4.3156
  0.00108805       4.3286
  0.00109159       4.3427
  0.00109597       4.3601
  0.00110057       4.3784
  0.00110380       4.3913
  0.00110798       4.4079
  0.00111214       4.4245
  0.00111666       4.4424
  0.00112067       4.4584
  0.00112415       4.4722
  0.00112927       4.4926
  0.00113280       4.5067
  0.00113719       4.5241
  0.00114131       4.5405
  0.00114554       4.5573
  0.00115021       4.5759
  0.00115343       4.5887
  0.00115798       4.6068
  0.00116173       4.6217
  0.00116489       4.6343
  0.00116918       4.6514
  0.00117296       4.6664
  0.00117704       4.6827
  0.00118109       4.6988
  0.00118438       4.7119
  0.00118903       4.7304
  0.00119187       4.7416
  0.00119615       4.7587
  0.00120120       4.7788
  0.00120446       4.7917
  0.00120835       4.8072
  0.00121295       4.8255
  0.00121579       4.8368
  0.00122047       4.8554
  0.00122415       4.8701
  0.00122802       4.8855
  0.00123303       4.9054
  0.00123556       4.9154
  0.00124073       4.9360
  0.00124505       4.9532
  0.00124907       4.9692
  0.00125294       4.9846
  0.00125742       5.0024
  0.00126064       5.0152
  0.00126424       5.0296
  0.00126797       5.0444
  0.00127150       5.0584
  0.00127502       5.0724
  0.00128031       5.0935
  0.00128360       5.1066
  0.00128845       5.1259
  0.00129287       5.1435
  0.00129688       5.1594
  0.00129991       5.1714
  0.00130486       5.1912
  0.00130960       5.2100
  0.00131248       5.2215
  0.00131773       5.2424
  0.00132143       5.2571
  0.00132536       5.2727
  0.00132896       5.2870
  0.00133319       5.3039
  0.00133761       5.3215
  0.00134077       5.3340
  0.00134536       5.3523
  0.00134880       5.3659
  0.00135442       5.3883
  0.00135910       5.4070
  0.00136276       5.4215
  0.00136691       5.4380
  0.00136959       5.4487
  0.00137354       5.4644
  0.00137813       5.4826
  0.00138124       5.4950
  0.00138514       5.5106
  0.00138858       5.5242
  0.00139303       5.5419
  0.00139738       5.5592
  0.00140055       5.5719
  0.00140530       5.5907
  0.00140817       5.6022
  0.00141366       5.6240
  0.00141712       5.6377
  0.00142190       5.6568
  0.00142624       5.6740
  0.00143138       5.6945
  0.00143458       5.7072
  0.00143844       5.7226
  0.00144173       5.7357
  0.00144635       5.7540
  0.00144938       5.7661
  0.00145408       5.7848
  0.00145798       5.8003
  0.00146195       5.8161
  0.00146628       5.8333
  0.00147085       5.8515
  0.00147414       5.8646
  0.00147804       5.8801
  0.00148236       5.8973
  0.00148602       5.9119
  0.00148984       5.9271
  0.00149431       5.9449
  0.00149892       5.9632
  0.00150277       5.9785
  0.00150657       5.9936
  0.00151139       6.0128
  0.00151613       6.0316
  0.00151956       6.0453
  0.00152458       6.0653
  0.00152787       6.0784
  0.00153228       6.0959
  0.00153739       6.1162
  0.00154108       6.1309
  0.00154536       6.1479
  0.00155048       6.1683
  0.00155403       6.1824
  0.00155837       6.1997
  0.00156244       6.2159
  0.00156693       6.2337
  0.00157111       6.2504
  0.00157498       6.2658
  0.00158083       6.2891
  0.00158475       6.3047
  0.00159007       6.3258
  0.00159448       6.3433
  0.00159747       6.3553
  0.00160332       6.3785
  0.00160716       6.3938
  0.00161160       6.4115
  0.00161470       6.4238
  0.00161954       6.4431
  0.00162460       6.4632
  0.00162778       6.4758
  0.00163265       6.4952
  0.00163760       6.5149
  0.00164129       6.5296
  0.00164632       6.5496
  0.00165074       6.5672
  0.00165424       6.5811
  0.00165915       6.6006
  0.00166211       6.6124
  0.00166766       6.6345
  0.00167140       6.6494
  0.00167616       6.6683
  0.00167991       6.6832
  0.00168399       6.6995
  0.00168882       6.7187
  0.00169326       6.7363
  0.00169715       6.7518
  0.00170131       6.7684
  0.00170537       6.7845
  0.00171005       6.8031
  0.00171475       6.8218
  0.00171924       6.8397
  0.00172267       6.8533
  0.00172765       6.8731
  0.00173097       6.8864
  0.00173596       6.9062
  0.00174053       6.9244
  0.00174604       6.9463
  0.00174964       6.9606
  0.00175359       6.9764
  0.00175850       6.9959
  0.00176351       7.0158
  0.00176754       7.0319
  0.00177279       7.0527
  0.00177704       7.0696
  0.00178135       7.0868
  0.00178543       7.1030
  0.00179104       7.1253
  0.00179506       7.1413
  0.00179939       7.1585
  0.00180373       7.1758
  0.00180865       7.1954
  0.00181292       7.2124
  0.00181650       7.2266
  0.00182126       7.2456
  0.00182617       7.2651
  0.00182914       7.2769
  0.00183552       7.3023
  0.00184040       7.3217
  0.00184439       7.3376
  0.00184926       7.3570
  0.00185244       7.3696
  0.00185871       7.3946
  0.00186291       7.4113
  0.00186497       7.4194
  0.00187060       7.4419
  0.00187686       7.4668
  0.00188086       7.4827
  0.00188449       7.4971
  0.00188884       7.5144
  0.00189460       7.5374
  0.00189729       7.5481
  0.00190185       7.5662
  0.00190700       7.5867
  0.00191155       7.6048
  0.00191569       7.6212
  0.00192074       7.6413
  0.00192487       7.6578
  0.00193016       7.6788
  0.00193431       7.6953
  0.00193802       7.7101
  0.00194346       7.7317
  0.00194792       7.7495
  0.00195317       7.7703
  0.00195826       7.7906
  0.00196174       7.8044
  0.00196680       7.8246
  0.00197195       7.8451
  0.00197603       7.8613
  0.00198023       7.8780
  0.00198670       7.9037
  0.00199044       7.9186
  0.00199467       7.9354
  0.00200026       7.9577
  0.00200441       7.9742
  0.00200788       7.9880
  0.00201219       8.0051
  0.00201758       8.0266
  0.00202215       8.0448
  0.00202773       8.0670
  0.00203103       8.0801
  0.00203664       8.1024
  0.00204108       8.1201
  0.00204583       8.1390
  0.00205067       8.1582
  0.00205388       8.1710
  0.00205949       8.1933
  0.00206419       8.2120
  0.00206893       8.2309
  0.00207448       8.2529
  0.00207806       8.2672
  0.00208287       8.2863
  0.00208752       8.3048
  0.00209387       8.3301
  0.00209658       8.3409
  0.00210232       8.3637
  0.00210705       8.3825
  0.00211228       8.3991
  0.00211847       8.4200
  0.00212493       8.4379
  0.00213149       8.4549
  0.00213658       8.4729
  0.00214295       8.4919
  0.00214782       8.5124
  0.00215431       8.5300
  0.00215869       8.5559
  0.00216535       8.5717
  0.00217054       8.5887
  0.00217539       8.6095
  0.00218180       8.6280
  0.00218700       8.6449
  0.00219216       8.6623
  0.00219815       8.6853
  0.00220336       8.7022
  0.00220929       8.7259
  0.00221432       8.7447
  0.00222100       8.7603
  0.00222732       8.7798
  0.00223375       8.7980
  0.00223966       8.8219
  0.00224469       8.8407
  0.00225106       8.8597
  0.00225723       8.8807
  0.00226219       8.9003
  0.00226845       8.9204
  0.00227319       8.9424
  0.00227987       8.9579
  0.00228502       8.9754
  0.00229100       8.9986
  0.00229739       9.0173
  0.00230248       9.0354
  0.00230997       9.0569
  0.00231648       9.0743
  0.00232343       9.0868
  0.00232964       9.1075
  0.00233552       9.1318
  0.00234070       9.1490
  0.00234746       9.1636
  0.00235310       9.1905
  0.00235959       9.2082
  0.00236585       9.2282
  0.00237176       9.2522
  0.00237881       9.2637
  0.00238447       9.2904
  0.00239110       9.3064
  0.00239730       9.3272
  0.00241960       9.4081
  0.00242595       9.4272
  0.00243082       9.4478
  0.00243603       9.4646
  0.00244117       9.4822
  0.00244536       9.5102
  0.00245231       9.5228
  0.00245669       9.5486
  0.00246300       9.5683
  0.00246811       9.5862
  0.00247288       9.6077
  0.00247906       9.6288
  0.00248549       9.6471
  0.00249005       9.6710
  0.00249674       9.6864
  0.00250076       9.7162
  0.00250707       9.7358
  0.00251207       9.7549
  0.00251701       9.7746
  0.00252316       9.7960
  0.00252822       9.8145
  0.00253310       9.8349
  0.00253918       9.8570
  0.00254339       9.8847
  0.00254881       9.8993
  0.00255381       9.9183
  0.00255828       9.9432
  0.00256450       9.9638
  0.00256951       9.9829
  0.00257388      10.0089
  0.00257948      10.0214
  0.00258415      10.0441
  0.00259086      10.0682
  0.00259700      10.0930
  0.00260233      10.1110
  0.00260723      10.1344
  0.00261406      10.1507
  0.00261908      10.1725
  0.00262405      10.1951
  0.00263018      10.2202
  0.00263540      10.2396
  0.00264055      10.2598
  0.00264568      10.2805
  0.00265077      10.3015
  0.00266726      10.3663
  0.00267194      10.3925
  0.00267767      10.4055
  0.00268258      10.4288
  0.00268713      10.4567
  0.00269245      10.4748
  0.00269742      10.4975
  0.00270129      10.5169
  0.00270649      10.5365
  0.00271151      10.5585
  0.00271658      10.5797
  0.00272321      10.5985
  0.00272801      10.6232
  0.00273376      10.6359
  0.00273846      10.6619
  0.00274336      10.6854
  0.00274847      10.7062
  0.00275336      10.7297
  0.00275890      10.7451
  0.00276376      10.7691
  0.00276892      10.7892
  0.00277385      10.8123
  0.00277867      10.8368
  0.00278404      10.8543
  0.00278856      10.8825
  0.00279220      10.9049
  0.00279753      10.9229
  0.00280219      10.9494
  0.00280761      10.9663
  0.00281258      10.9888
  0.00281766      11.0100
  0.00282276      11.0309
  0.00282645      11.0526
  0.00283127      11.0771
  0.00283654      11.0958
  0.00284130      11.1211
  0.00284643      11.1417
  0.00285151      11.1629
  0.00285647      11.1855
  0.00286197      11.2014
  0.00286620      11.2334
  0.00287144      11.2525
  0.00287628      11.2767
  0.00288129      11.2989
  0.00288632      11.3206
  0.00289145      11.3412
  0.00289650      11.3627
  0.00290133      11.3870
  0.00290634      11.4091
  0.00291131      11.4317
  0.00291662      11.4500
  0.00292151      11.4736
  0.00292684      11.4916
  0.00293039      11.5151
  0.00293539      11.5373
  0.00294034      11.5601
  0.00294547      11.5806
  0.00295070      11.5999
  0.00295585      11.6202
  0.00296062      11.6453
  0.00296626      11.6594
  0.00297450      11.6748
  0.00298199      11.6997
  0.00298999      11.7182
  0.00299888      11.7350
  0.00300394      11.7594
  0.00300933      11.7790
  0.00301459      11.8005
  0.00302121      11.8218
  0.00302515      11.8430
  0.00302988      11.8719
  0.00303515      11.8932
  0.00304059      11.9123
  0.00304394      11.9417
  0.00304928      11.9620
  0.00305356      11.9781
  0.00305852      12.0039
  0.00306390      12.0237
  0.00306772      12.0465
  0.00307268      12.0722
  0.00307652      12.0947
  0.00308168      12.1177
  0.00308599      12.1334
  0.00309080      12.1614
  0.00309642      12.1777
  0.00309963      12.2091
  0.00310502      12.2287
  0.00310998      12.2546
  0.00311395      12.2752
  0.00311925      12.2960
  0.00312430      12.3205
  0.00312818      12.3425
  0.00313332      12.3657
  0.00313845      12.3889
  0.00314358      12.4123
  0.00314748      12.4339
  0.00315099      12.4611
  0.00315678      12.4751
  0.00316018      12.5038
  0.00316578      12.5203
  0.00316915      12.5496
  0.00317464      12.5678
  0.00317811      12.5955
  0.00318241      12.6114
  0.00318709      12.6413
  0.00319135      12.6576
  0.00319529      12.6787
  0.00319915      12.7008
  0.00320403      12.7278
  0.00320754      12.7550
  0.00321162      12.7740
  0.00321540      12.7974
  0.00322044      12.8220
  0.00322417      12.8460
  0.00322833      12.8639
  0.00323335      12.8888
  0.00323693      12.9150
  0.00324237      12.9339
  0.00324604      12.9588
  0.00325141      12.9788
  0.00325467      13.0095
  0.00325875      13.0285
  0.00326237      13.0542
  0.00326795      13.0711
  0.00327111      13.1033
  0.00327478      13.1282
  0.00327865      13.1502
  0.00328230      13.1754
  0.00328630      13.1956
  0.00329161      13.2164
  0.00329540      13.2395
  0.00329925      13.2619
  0.00330313      13.2838
  0.00330671      13.3099
  0.00331216      13.3286
  0.00331584      13.3534
  0.00331949      13.3786
  0.00332371      13.4011
  0.00332758      13.4255
  0.00333288      13.4486
  0.00333686      13.4712
  0.00334040      13.5008
  0.00334471      13.5180
  0.00334952      13.5489
  0.00335339      13.5733
  0.00335711      13.6000
  0.00336114      13.6218
  0.00336527      13.6421
  0.00337045      13.6671
  0.00337432      13.6913
  0.00337840      13.7123
  0.00338231      13.7361
  0.00338646      13.7560
  0.00339017      13.7829
  0.00339420      13.8047
  0.00339822      13.8267
  0.00340204      13.8518
  0.00340702      13.8799
  0.00341130      13.8977
  0.00341512      13.9229
  0.00341935      13.9415
  0.00342272      13.9739
  0.00342686      13.9939
  0.00343086      14.0162
  0.00343340      14.0402
  0.00343691      14.0703
  0.00344093      14.0922
  0.00344473      14.1176
  0.00345023      14.1375
  0.00345403      14.1630
  0.00345783      14.1886
  0.00346169      14.2131
  0.00346582      14.2332
  0.00346908      14.2671
  0.00347333      14.2855
  0.00347734      14.3076
  0.00348098      14.3356
  0.00348491      14.3591
  0.00348879      14.3832
  0.00349283      14.4048
  0.00349679      14.4277
  0.00350035      14.4571
  0.00350415      14.4825
  0.00350782      14.5101
  0.00351188      14.5313
  0.00351571      14.5563
  0.00351957      14.5808
  0.00352367      14.6015
  0.00352719      14.6313
  0.00353258      14.6531
  0.00353654      14.6760
  0.00354063      14.6968
  0.00354488      14.7151
  0.00354840      14.7450
  0.00355247      14.7663
  0.00355620      14.7927
  0.00356006      14.8172
  0.00356233      14.8455
  0.00356602      14.8727
  0.00356995      14.8961
  0.00357395      14.9184
  0.00357784      14.9425
  0.00358160      14.9685
  0.00358553      14.9920
  0.00358917      15.0199
  0.00359323      15.0412
  0.00359718      15.0644
  0.00360027      15.0885
  0.00360395      15.1172
  0.00360782      15.1428
  0.00361190      15.1648
  0.00361581      15.1897
  0.00361956      15.2173
  0.00362358      15.2403
  0.00362782      15.2597
  0.00363155      15.2876
  0.00363393      15.3155
  0.00363781      15.3410
  0.00364162      15.3675
  0.00364570      15.3895
  0.00364978      15.4116
  0.00365348      15.4401
  0.00365724      15.4675
  0.00366136      15.4889
  0.00366392      15.5138
  0.00366789      15.5376
  0.00367160      15.5658
  0.00367420      15.5901
  0.00367810      15.6152
  0.00368183      15.6431
  0.00368560      15.6703
  0.00368953      15.6948
  0.00369208      15.7199
  0.00369567      15.7502
  0.00369978      15.7718
  0.00370385      15.7939
  0.00370734      15.8258
  0.00371151      15.8465
  0.00371529      15.8736
  0.00371749      15.9043
  0.00372133      15.9304
  0.00372529      15.9545
  0.00372902      15.9824
  0.00373305      16.0053
  0.00373666      16.0352
  0.00374058      16.0600
  0.00374427      16.0885
  0.00374825      16.1122
  0.00375070      16.1390
  0.00375472      16.1620
  0.00375841      16.1905
  0.00377280      16.2885
  0.00377657      16.3158
  0.00378017      16.3458
  0.00378411      16.3701
  0.00378805      16.3946
  0.00379180      16.4221
  0.00379412      16.4511
  0.00379798      16.4767
  0.00380209      16.4984
  0.00380607      16.5222
  0.00380833      16.5520
  0.00381231      16.5757
  0.00381629      16.5995
  0.00381991      16.6292
  0.00382241      16.6551
  0.00382649      16.6772
  0.00383009      16.7072
  0.00383392      16.7334
  0.00383833      16.7614
  0.00384195      16.7916
  0.00384475      16.8127
  0.00384832      16.8438
  0.00385219      16.8698
  0.00385616      16.8939
  0.00385850      16.9230
  0.00386246      16.9474
  0.00386597      16.9794
  0.00387014      17.0003
  0.00387231      17.0321
  0.00387621      17.0575
  0.00388041      17.0779
  0.00388407      17.1074
  0.00388676      17.1305
  0.00389045      17.1595
  0.00389301      17.1847
  0.00389683      17.2114
  0.00390055      17.2399
  0.00390286      17.2693
  0.00390668      17.2961
  0.00391062      17.3209
  0.00391316      17.3465
  0.00391674      17.3773
  0.00392059      17.4036
  0.00392293      17.4326
  0.00392659      17.4621
  0.00392929      17.4851
  0.00393295      17.5144
  0.00393704      17.5368
  0.00393913      17.5698
  0.00394288      17.5979
  0.00394669      17.6249
  0.00394939      17.6477
  0.00395307      17.6768
  0.00395550      17.7042
  0.00395956      17.7269
  0.00396320      17.7568
  0.00396568      17.7834
  0.00396928      17.8139
  0.00397311      17.8406
  0.00397552      17.8683
  0.00397964      17.8901
  0.00398332      17.9192
  0.00398585      17.9450
  0.00398952      17.9744
  0.00399343      17.9996
  0.00399561      18.0312
  0.00399950      18.0568
  0.00400323      18.0851
  0.00400554      18.1146
  0.00400937      18.1413
  0.00401195      18.1661
  0.00401562      18.1955
  0.00401808      18.2224
  0.00402197      18.2480
  0.00402569      18.2765
  0.00402830      18.3008
  0.00403216      18.3269
  0.00403456      18.3549
  0.00403854      18.3790
  0.00404225      18.4077
  0.00404476      18.4392
  0.00404853      18.4688
  0.00405112      18.4953
  0.00405503      18.5225
  0.00405761      18.5492
  0.00406164      18.5742
  0.00406543      18.6035
  0.00406799      18.6306
  0.00407205      18.6548
  0.00407568      18.6872
  0.00407967      18.7128
  0.00408214      18.7415
  0.00408596      18.7702
  0.00409016      18.7921
  0.00409393      18.8217
  0.00409775      18.8505
  0.00410171      18.8767
  0.00410570      18.9024
  0.00410986      18.9249
  0.00411359      18.9554
  0.00411740      18.9842
  0.00412140      19.0096
  0.00412525      19.0379
  0.00412794      19.0626
  0.00413182      19.0904
  0.00413559      19.1199
  0.00413833      19.1438
  0.00414234      19.1691
  0.00414616      19.1979
  0.00414838      19.2311
  0.00415271      19.2506
  0.00415496      19.2833
  0.00415889      19.3099
  0.00416135      19.3389
  0.00416550      19.3616
  0.00416788      19.3921
  0.00417171      19.4206
  0.00417536      19.4524
  0.00417795      19.4790
  0.00418184      19.5064
  0.00418568      19.5349
  0.00418789      19.5683
  0.00419224      19.5875
  0.00419572      19.6224
  0.00419842      19.6468
  0.00420234      19.6738
  0.00420486      19.7015
  0.00420877      19.7287
  0.00421253      19.7586
  0.00421495      19.7882
  0.00421888      19.8149
  0.00422287      19.8406
  0.00422529      19.8702
  0.00422892      19.9025
  0.00423289      19.9284
  0.00423534      19.9575
  0.00423931      19.9835
  0.00424165      20.0146
  0.00424577      20.0378
  0.00424950      20.0682
  0.00425156      20.0992
  0.00425546      20.1272
  0.00425927      20.1568
  0.00426183      20.1846
  0.00426589      20.2097
  0.00426832      20.2399
  0.00427218      20.2685
  0.00427460      20.2989
  0.00427855      20.3260
  0.00428120      20.3520
  0.00428499      20.3820
  0.00428742      20.4121
  0.00429146      20.4375
  0.00429401      20.4654
  0.00429800      20.4918
  0.00430049      20.5208
  0.00430426      20.5513
  0.00430669      20.5814
  0.00431109      20.6001
  0.00431325      20.6353
  0.00431719      20.6624
  0.00432096      20.6929
  0.00432350      20.7211
  0.00432744      20.7482
  0.00432998      20.7763
  0.00433383      20.8053
  0.00433781      20.8317
  0.00434016      20.8634
  0.00434420      20.8888
  0.00434656      20.9202
  0.00435026      20.9519
  0.00435312      20.9741
  0.00435689      21.0045
  0.00436049      21.0379
  0.00436316      21.0637
  0.00436722      21.0888
  0.00436955      21.1207
  0.00437354      21.1471
  0.00437583      21.1798
  0.00437965      21.2092
  0.00438248      21.2320
  0.00438603      21.2665
  0.00438849      21.2961
  0.00439247      21.3226
  0.00439470      21.3564
  0.00439865      21.3835
  0.00440262      21.4102
  0.00440516      21.4383
  0.00440887      21.4698
  0.00441137      21.4986
  0.00441535      21.5252
  0.00441814      21.5487
  0.00442198      21.5777
  0.00442584      21.6063
  0.00442841      21.6340
  0.00443220      21.6640
  0.00443608      21.6924
  0.00443835      21.7255
  0.00444200      21.7582
  0.00444741      21.7845
  0.00445031      21.8073
  0.00445408      21.8394
  0.00445666      21.8685
  0.00446060      21.8972
  0.00446338      21.9223
  0.00446720      21.9536
  0.00446993      21.9797
  0.00447387      22.0085
  0.00447767      22.0402
  0.00448034      22.0674
  0.00448448      22.0923
  0.00448691      22.1242
  0.00449074      22.1554
  0.00449353      22.1801
  0.00449755      22.2074
  0.00450011      22.2368
  0.00450362      22.2742
  0.00450684      22.2906
  0.00451068      22.3215
  0.00451481      22.3465
  0.00451712      22.3809
  0.00452116      22.4078
  0.00452368      22.4380
  0.00452759      22.4674
  0.00453151      22.4966
  0.00453399      22.5278
  0.00453815      22.5522
  0.00454079      22.5801
  0.00454464      22.6108
  0.00454865      22.6381
  0.00455266      22.6656
  0.00455518      22.6959
  0.00455919      22.7233
  0.00456308      22.7531
  0.00456727      22.7770
  0.00456946      22.8138
  0.00457360      22.8387
  0.00457750      22.8684
  0.00457986      22.9017
  0.00458416      22.9234
  0.00458793      22.9557
  0.00459179      22.9860
  0.00459453      23.0121
  0.00459834      23.0435
  0.00460233      23.0712
  0.00460503      23.0980
  0.00460884      23.1294
  0.00461267      23.1603
  0.00461658      23.1897
  0.00461912      23.2197
  0.00462326      23.2446
  0.00462578      23.2746
  0.00462976      23.3028
  0.00463246      23.3294
  0.00463658      23.3548
  0.00464012      23.3916
  0.00464407      23.4201
  0.00464537      23.4503
  0.00464915      23.4825
  0.00465328      23.5077
  0.00465711      23.5389
  0.00466106      23.5676
  0.00466360      23.5975
  0.00466780      23.6214
  0.00467160      23.6531
  0.00467536      23.6856
  0.00467810      23.7117
  0.00468200      23.7414
  0.00468604      23.7684
  0.00468997      23.7977
  0.00469385      23.8277
  0.00469668      23.8519
  0.00470050      23.8833
  0.00470435      23.9141
  0.00470838      23.9413
  0.00471234      23.9699
  0.00471601      24.0043
  0.00471878      24.0297
  0.00472269      24.0591
  0.00472672      24.0864
  0.00472897      24.1221
  0.00473303      24.1486
  0.00473678      24.1813
  0.00474091      24.2066
  0.00474336      24.2383
  0.00474732      24.2669
  0.00475098      24.3015
  0.00475367      24.3284
  0.00475749      24.3598
  0.00476154      24.3865
  0.00476554      24.4144
  0.00476809      24.4440
  0.00477191      24.4754
  0.00477605      24.5006
  0.00477976      24.5340
  0.00478243      24.5615
  0.00478632      24.5914
  0.00479038      24.6179
  0.00479423      24.6487
  0.00479814      24.6783
  0.00480205      24.7078
  0.00480613      24.7341
  0.00481020      24.7604
  0.00481535      24.7923
  0.00482103      24.8136
  0.00482786      24.8388
  0.00483333      24.8644
  0.00483857      24.8943
  0.00484256      24.9222
  0.00484823      24.9437
  0.00485340      24.9751
  0.00485721      25.0068
  0.00486130      25.0327
  0.00486493      25.0678
  0.00486920      25.0903
  0.00487426      25.1204
  0.00487789      25.1552
  0.00488328      25.1820
  0.00488685      25.2178
  0.00489097      25.2430
  0.00489493      25.2715
  0.00489901      25.2973
  0.00490255      25.3339
  0.00490641      25.3640
  0.00491037      25.3925
  0.00491432      25.4210
  0.00491811      25.4526
  0.00492213      25.4798
  0.00492596      25.5105
  0.00492987      25.5399
  0.00493389      25.5669
  0.00493798      25.5928
  0.00494182      25.6233
  0.00494583      25.6506
  0.00494969      25.6808
  0.00495383      25.7057
  0.00495762      25.7373
  0.00496159      25.7654
  0.00496532      25.7982
  0.00496928      25.8265
  0.00497312      25.8573
  0.00497685      25.8901
  0.00498104      25.9139
  0.00498496      25.9430
  0.00498896      25.9705
  0.00499112      26.0075
  0.00499533      26.0308
  0.00499922      26.0606
  0.00500319      26.0886
  0.00500707      26.1186
  0.00501216      26.1512
  0.00501624      26.1772
  0.00502043      26.2010
  0.00502422      26.2326
  0.00502792      26.2660
  0.00503190      26.2939
  0.00503615      26.3165
  0.00504028      26.3415
  0.00504404      26.3736
  0.00504958      26.3975
  0.00505312      26.4340
  0.00505710      26.4619
  0.00506113      26.4888
  0.00506619      26.5221
  0.00507027      26.5480
  0.00508760      26.6586
  0.00509110      26.6958
  0.00509542      26.7170
  0.00509913      26.7504
  0.00510303      26.7798
  0.00510643      26.8093
  0.00511047      26.8377
  0.00511444      26.8677
  0.00511846      26.8964
  0.00512252      26.9246
  0.00512677      26.9485
  0.00513054      26.9827
  0.00513608      27.0082
  0.00513980      27.0432
  0.00514400      27.0684
  0.00514787      27.1004
  0.00515178      27.1316
  0.00515559      27.1650
  0.00515945      27.1972
  0.00516501      27.2221
  0.00516880      27.2557
  0.00517283      27.2844
  0.00517715      27.3071
  0.00518243      27.3379
  0.00518622      27.3716
  0.00519019      27.4016
  0.00519414      27.4319
  0.00519821      27.4596
  0.00520209      27.4915
  0.00520607      27.5213
  0.00521010      27.5500
  0.00521398      27.5817
  0.00521797      27.6112
  0.00522194      27.6410
  0.00522587      27.6718
  0.00522849      27.7018
  0.00523259      27.7290
  0.00523654      27.7594
  0.00524031      27.7935
  0.00524455      27.8178
  0.00524848      27.8486
  0.00525236      27.8804
  0.00525644      27.9080
  0.00526058      27.9343
  0.00526440      27.9674
  0.00526864      27.9918
  0.00527368      28.0275
  0.00527800      28.0502
  0.00528178      28.0841
  0.00528735      28.1089
  0.00529269      28.1384
  0.00529819      28.1646
  0.00530194      28.1990
  0.00530614      28.2241
  0.00531136      28.2563
  0.00531558      28.2810
  0.00532070      28.3151
  0.00532633      28.3386
  0.00533033      28.3679
  0.00533577      28.3953
  0.00534132      28.4206
  0.00534647      28.4540
  0.00535256      28.4768
  0.00535629      28.5121
  0.00536164      28.5417
  0.00536710      28.5691
  0.00537267      28.5941
  0.00537802      28.6238
  0.00538350      28.6506
  0.00538894      28.6784
  0.00539588      28.7030
  0.00540280      28.7279
  0.00540967      28.7540
  0.00541670      28.7768
  0.00542340      28.8066
  0.00543063      28.8250
  0.00544091      28.8362
  0.00545659      28.8191
  0.00549100      28.8059
  0.00552690      28.7897
  0.00555399      28.7883
  0.00557676      28.7927
  0.00559551      28.7962
  0.00561115      28.8083
  0.00562542      28.8208
  0.00563820      28.8363
  0.00565115      28.8482
  0.00566097      28.8690
  0.00567098      28.8860
  0.00568060      28.9111
  0.00569042      28.9320
  0.00569911      28.9481
  0.00570772      28.9659
  0.00571628      28.9849
  0.00572481      29.0046
  0.00573327      29.0256
  0.00574166      29.0482
  0.00575151      29.0683
  0.00575845      29.0929
  0.00576674      29.1177
  0.00577524      29.1378
  0.00578245      29.1568
  0.00579063      29.1838
  0.00579740      29.2119
  0.00580444      29.2344
  0.00581153      29.2559
  0.00581993      29.2783
  0.00582698      29.3006
  0.00583405      29.3224
  0.00584247      29.3444
  0.00584943      29.3685
  0.00585782      29.3910
  0.00586596      29.4188
  0.00587444      29.4394
  0.00588154      29.4608
  0.00589018      29.4780
  0.00589854      29.5011
  0.00590723      29.5174
  0.00591541      29.5444
  0.00592386      29.5657
  0.00593235      29.5860
  0.00593941      29.6082
  0.00594807      29.6249
  0.00595668      29.6428
  0.00596900      29.6396
  0.00598742      29.6216
  0.00601411      29.6003
  0.00603943      29.5793
  0.00606456      29.5622
  0.00608655      29.5545
  0.00610595      29.5444
  0.00612188      29.5504
  0.00613639      29.5579
  0.00614959      29.5644
  0.00616121      29.5759
  0.00617143      29.5884
  0.00618142      29.6055
  0.00619022      29.6196
  0.00620017      29.6377
  0.00620750      29.6541
  0.00621626      29.6688
  0.00622340      29.6892
  0.00623203      29.7067
  0.00623896      29.7315
  0.00624612      29.7514
  0.00625339      29.7691
  0.00626084      29.7830
  0.00626721      29.7911
  0.00628388      29.6391
  0.00631227      29.4966
  0.00634312      29.3591
  0.00636887      29.2721
  0.00638856      29.2273
  0.00640463      29.2019
  0.00641581      29.1941
  0.00642782      29.1975
  0.00643852      29.1997
  0.00644738      29.2123
  0.00645466      29.2298
  0.00646222      29.2414
  0.00646910      29.2672
  0.00647547      29.2754
  0.00648114      29.2983
  0.00648714      29.3143
  0.00649306      29.3318
  0.00649863      29.3569
  0.00650470      29.3714
  0.00651060      29.3895
  0.00651548      29.4004
  0.00651981      29.4232
  0.00653276      29.3781
  0.00653875      29.3658
  0.00654727      29.3570
  0.00655395      29.3586
  0.00656027      29.3678
  0.00656646      29.3798
  0.00657274      29.3899
  0.00657887      29.4031
  0.00658481      29.4202
  0.00658948      29.4358
  0.00659541      29.4532
  0.00660009      29.4685
  0.00660565      29.4938
  0.00660995      29.5170
  0.00661588      29.5343
  0.00662025      29.5562
  0.00662567      29.5845
  0.00663011      29.6047
  0.00663455      29.6250
  0.00663906      29.6440
  0.00664314      29.6718
  0.00664752      29.6936
  0.00665161      29.7213
  0.00665596      29.7434
  0.00666017      29.7686
  0.00666458      29.7895
  0.00666864      29.8180
  0.00667294      29.8412
  0.00667758      29.8574
  0.00668095      29.8718
  0.00668305      29.8845
  0.00668614      29.9048
  0.00668905      29.9289
  0.00669339      29.9513
  0.00669665      29.9681
  0.00670098      29.9907
  0.00670390      30.0147
  0.00670723      30.0298
  0.00671022      30.0524
  0.00671197      30.0723
  0.00671983      30.1346
  0.00672210      30.1553
  0.00672512      30.1782
  0.00672939      30.2032
  0.00673235      30.2275
  0.00673534      30.2510
  0.00673960      30.2763
  0.00674274      30.2965
  0.00674692      30.3237
  0.00675011      30.3427
  0.00675386      30.3794
  0.00675846      30.3970
  0.00676150      30.4196
  0.00676432      30.4468
  0.00676722      30.4723
  0.00677166      30.4936
  0.00677568      30.5242
  0.00677876      30.5458
  0.00678300      30.5715
  0.00678733      30.5953
  0.00679022      30.6210
  0.00679460      30.6438
  0.00679746      30.6701
  0.00680178      30.6941
  0.00680469      30.7194
  0.00680898      30.7441
  0.00681211      30.7645
  0.00681596      30.7989
  0.00682039      30.8205
  0.00682309      30.8505
  0.00682774      30.8671
  0.00683198      30.8928
  0.00683599      30.9237
  0.00684030      30.9480
  0.00684341      30.9687
  0.00684762      30.9951
  0.00685182      31.0218
  0.00685467      31.0486
  0.00685888      31.0749
  0.00686300      31.1033
  0.00686710      31.1321
  0.00687155      31.1534
  0.00687573      31.1803
  0.00687999      31.2057
  0.00688256      31.2385
  0.00688702      31.2594
  0.00689126      31.2851
  0.00689548      31.3113
  0.00689829      31.3388
  0.00690251      31.3650
  0.00690650      31.3963
  0.00691086      31.4195
  0.00691506      31.4461
  0.00691775      31.4764
  0.00692208      31.5001
  0.00692606      31.5316
  0.00693037      31.5557
  0.00693455      31.5829
  0.00693763      31.6044
  0.00694182      31.6312
  0.00694617      31.6545
  0.00695015      31.6860
  0.00695416      31.7170
  0.00695715      31.7404
  0.00696122      31.7701
  0.00696575      31.7893
  0.00697029      31.8190
  0.00697289      31.8506
  0.00697732      31.8719
  0.00698141      31.9005
  0.00698557      31.9275
  0.00698984      31.9522
  0.00699423      31.9744
  0.00699698      32.0028
  0.00700118      32.0290
  0.00700543      32.0542
  0.00700988      32.0750
  0.00701373      32.1088
  0.00701791      32.1354
  0.00702053      32.1665
  0.00702487      32.1898
  0.00702934      32.2101
  0.00703338      32.2398
  0.00703757      32.2662
  0.00704166      32.2949
  0.00704605      32.3169
  0.00705024      32.3435
  0.00705459      32.3663
  0.00705870      32.3946
  0.00706272      32.4247
  0.00706704      32.4484
  0.00707138      32.4715
  0.00707564      32.4964
  0.00707975      32.5246
  0.00708390      32.5518
  0.00708799      32.5804
  0.00709246      32.6009
  0.00709657      32.6290
  0.00710101      32.6501
  0.00710415      32.6700
  0.00710717      32.6926
  0.00711144      32.7171
  0.00711555      32.7454
  0.00712012      32.7635
  0.00712427      32.7907
  0.00712879      32.8100
  0.00713298      32.8366
  0.00713877      32.8576
  0.00714287      32.8859
  0.00714726      32.9080
  0.00715157      32.9319
  0.00715718      32.9569
  0.00716164      32.9774
  0.00716590      33.0024
  0.00717012      33.0282
  0.00717452      33.0500
  0.00717879      33.0747
  0.00718298      33.1012
  0.00718731      33.1246
  0.00719017      33.1505
  0.00719462      33.1714
  0.00719889      33.1960
  0.00720306      33.2230
  0.00720736      33.2470
  0.00721164      33.2715
  0.00721444      33.2986
  0.00721885      33.3205
  0.00722323      33.3427
  0.00722627      33.3648
  0.00723092      33.3812
  0.00723368      33.4093
  0.00723669      33.4321
  0.00725305      33.5172
  0.00725749      33.5381
  0.00726198      33.5580
  0.00726636      33.5805
  0.00726942      33.6020
  0.00727395      33.6211
  0.00727832      33.6436
  0.00728279      33.6638
  0.00728682      33.6939
  0.00729133      33.7133
  0.00729699      33.7373
  0.00730141      33.7587
  0.00730570      33.7829
  0.00731014      33.8039
  0.00731443      33.8281
  0.00731895      33.8474
  0.00732463      33.8709
  0.00732899      33.8937
  0.00733360      33.9110
  0.00733918      33.9366
  0.00734359      33.9581
  0.00734932      33.9806
  0.00735343      34.0086
  0.00735942      34.0254
  0.00736524      34.0457
  0.00737090      34.0697
  0.00737679      34.0885
  0.00738254      34.1105
  0.00738855      34.1266
  0.00739424      34.1499
  0.00739998      34.1720
  0.00740575      34.1935
  0.00741163      34.2126
  0.00741726      34.2369
  0.00742321      34.2545
  0.00742913      34.2727
  0.00743464      34.3000
  0.00744044      34.3208
  0.00744621      34.3423
  0.00745210      34.3611
  0.00745802      34.3792
  0.00746371      34.4026
  0.00746970      34.4192
  0.00747668      34.4438
  0.00748263      34.4613
  0.00748849      34.4808
  0.00749430      34.5015
  0.00750156      34.5197
  0.00750744      34.5388
  0.00751478      34.5555
  0.00752072      34.5733
  0.00752785      34.5946
  0.00753538      34.6073
  0.00754258      34.6269
  0.00754970      34.6485
  0.00755898      34.6524
  0.00756922      34.6648
  0.00757829      34.6733
  0.00758729      34.6833
  0.00759609      34.6977
  0.00760343      34.7143
  0.00761076      34.7313
  0.00761959      34.7449
  0.00762839      34.7593
  0.00763752      34.7665
  0.00764615      34.7845
  0.00765485      34.8010
  0.00766362      34.8159
  0.00767255      34.8276
  0.00768132      34.8425
  0.00769466      34.8464
  0.00770782      34.8540
  0.00771666      34.8676
  0.00772558      34.8792
  0.00773417      34.8981
  0.00774319      34.9077
  0.00775176      34.9271
  0.00776072      34.9379
  0.00777237      34.9490
  0.00778395      34.9617
  0.00779851      34.9685
  0.00781432      34.9772
  0.00783045      34.9792
  0.00784509      34.9841
  0.00785943      34.9954
  0.00787243      35.0066
  0.00788453      35.0079
  0.00789623      35.0180
  0.00790781      35.0305
  0.00791952      35.0404
  0.00792992      35.0495
  0.00794042      35.0561
  0.00795058      35.0705
  0.00796097      35.0795
  0.00796956      35.0984
  0.00797856      35.1084
  0.00798751      35.1196
  0.00799779      35.1311
  0.00800656      35.1461
  0.00801544      35.1587
  0.00802555      35.1739
  0.00803434      35.1885
  0.00804320      35.2015
  0.00805200      35.2158
  0.00806066      35.2332
  0.00806933      35.2504
  0.00808132      35.2541
  0.00809281      35.2689
  0.00810313      35.2795
  0.00811546      35.2758
  0.00813008      35.2812
  0.00814205      35.2853
  0.00815873      35.2753
  0.00817396      35.2674
  0.00818918      35.2596
  0.00820338      35.2447
  0.00821601      35.2344
  0.00823922      35.0823
  0.00884847      22.6683
  0.01686601       2.4351
  0.01695755       2.2431
  0.01700169       2.1961
  0.01702270       2.1939
  0.01703617       2.2061
  0.01704451       2.2296
  0.01705152       2.2489
  0.01705912       2.2625
  0.01706414       2.2758
  0.01708202       2.3110
  0.01708636       2.3222
  0.01708989       2.3318
  0.01709497       2.3409
  0.01709917       2.3485
  0.01710445       2.3529
  0.01710748       2.3599
  0.01711000       2.3685
  0.01711213       2.3743
  0.01712145       2.3908
  0.01712683       2.3908
  0.01712961       2.3946
  0.01713109       2.4023
  0.01713378       2.4064
  0.01714075       2.4178
  0.01714676       2.4321
  0.01714838       2.4353
  0.01715063       2.4367
  0.01715108       2.4434
  0.01715435       2.4457
  0.01715617       2.4483
  0.01715876       2.4487
  0.01716027       2.4522
  0.01716163       2.4562
  0.01716663       2.4614
  0.01716871       2.4633
  0.01717282       2.4712
  0.01717621       2.4732
  0.01717907       2.4767
  0.01718161       2.4812
  0.01718454       2.4846
  0.01718877       2.4880
  0.01719108       2.4973
  0.01719590       2.4990
  0.01719580       2.5033
  0.01719670       2.5047
  0.01720007       2.5107
  0.01720138       2.5109
  0.01720292       2.5103
  0.01720342       2.5128
  0.01720457       2.5135
  0.01720563       2.5145
  0.01720711       2.5141
  0.01720831       2.5146
  0.01720849       2.5187
  0.01721004       2.5180
  0.01721029       2.5219
  0.01721119       2.5234
  0.01721288       2.5223
  0.01721349       2.5249
