# Supplementary material for: Size effects on the mechanical behavior and the compressive failure strength of concrete: an extensive dataset
Source: Data Brief. 2020 Nov 2;33:106477. doi: 10.1016/j.dib.2020.106477 (PMC7674298; doi:10.1016/j.dib.2020.106477)
Supplement: Supplementary file 1 [file mmc1.zip › Stress_Strain_Data_DIB/C-40x80-mm/C4-B1-37.txt]

      Strain  Stress(MPa)
  0.00000000       0.0000
  0.00006387       0.5379
  0.00006338       0.5337
  0.00006327       0.5328
  0.00006347       0.5345
  0.00006336       0.5336
  0.00006302       0.5307
  0.00006381       0.5373
  0.00006330       0.5331
  0.00006386       0.5378
  0.00006395       0.5385
  0.00006488       0.5463
  0.00006464       0.5443
  0.00006538       0.5506
  0.00006521       0.5491
  0.00006573       0.5536
  0.00006626       0.5580
  0.00006683       0.5628
  0.00006699       0.5641
  0.00006725       0.5663
  0.00006786       0.5714
  0.00006856       0.5773
  0.00006928       0.5834
  0.00006981       0.5879
  0.00007008       0.5901
  0.00007086       0.5967
  0.00007135       0.6009
  0.00007210       0.6071
  0.00007276       0.6127
  0.00007279       0.6129
  0.00007403       0.6234
  0.00007446       0.6271
  0.00007464       0.6285
  0.00007496       0.6312
  0.00007537       0.6347
  0.00007577       0.6381
  0.00007648       0.6441
  0.00007765       0.6539
  0.00007823       0.6588
  0.00007848       0.6609
  0.00007961       0.6704
  0.00008053       0.6782
  0.00008089       0.6812
  0.00008138       0.6853
  0.00008172       0.6882
  0.00008225       0.6926
  0.00008300       0.6989
  0.00008291       0.6982
  0.00008402       0.7075
  0.00008484       0.7145
  0.00008567       0.7214
  0.00008715       0.7339
  0.00008702       0.7328
  0.00008797       0.7408
  0.00008800       0.7411
  0.00008888       0.7485
  0.00008912       0.7505
  0.00008980       0.7562
  0.00009245       0.7786
  0.00009315       0.7844
  0.00009382       0.7901
  0.00009447       0.7955
  0.00009538       0.8032
  0.00009649       0.8125
  0.00009683       0.8154
  0.00009744       0.8206
  0.00009832       0.8280
  0.00009887       0.8326
  0.00009980       0.8404
  0.00010018       0.8437
  0.00010086       0.8493
  0.00010220       0.8606
  0.00010322       0.8692
  0.00010335       0.8704
  0.00010462       0.8811
  0.00010507       0.8848
  0.00010555       0.8889
  0.00010660       0.8977
  0.00010727       0.9033
  0.00010791       0.9087
  0.00010877       0.9160
  0.00010949       0.9221
  0.00011005       0.9268
  0.00011108       0.9354
  0.00011170       0.9406
  0.00011226       0.9453
  0.00011370       0.9575
  0.00011447       0.9640
  0.00011568       0.9741
  0.00011612       0.9778
  0.00011677       0.9833
  0.00011773       0.9914
  0.00011820       0.9954
  0.00011949       1.0063
  0.00011998       1.0104
  0.00012056       1.0153
  0.00012146       1.0228
  0.00012206       1.0279
  0.00012288       1.0348
  0.00012370       1.0417
  0.00012454       1.0487
  0.00012520       1.0543
  0.00012604       1.0614
  0.00012728       1.0719
  0.00012777       1.0759
  0.00012870       1.0838
  0.00012961       1.0915
  0.00013016       1.0961
  0.00013142       1.1067
  0.00013212       1.1126
  0.00013243       1.1152
  0.00013337       1.1231
  0.00013421       1.1302
  0.00013542       1.1404
  0.00013605       1.1457
  0.00013646       1.1491
  0.00013763       1.1590
  0.00013815       1.1634
  0.00013901       1.1706
  0.00013945       1.1743
  0.00014086       1.1862
  0.00014145       1.1912
  0.00014250       1.2000
  0.00014316       1.2056
  0.00014408       1.2133
  0.00014638       1.2327
  0.00014731       1.2405
  0.00014769       1.2438
  0.00014903       1.2550
  0.00014993       1.2626
  0.00015064       1.2686
  0.00015184       1.2787
  0.00015203       1.2803
  0.00015323       1.2904
  0.00015435       1.2998
  0.00015523       1.3073
  0.00015617       1.3151
  0.00015699       1.3220
  0.00015751       1.3264
  0.00015886       1.3377
  0.00015971       1.3449
  0.00016023       1.3493
  0.00016169       1.3616
  0.00016247       1.3682
  0.00016324       1.3747
  0.00016457       1.3859
  0.00016547       1.3934
  0.00016627       1.4002
  0.00016672       1.4040
  0.00016816       1.4161
  0.00016885       1.4219
  0.00017036       1.4346
  0.00017110       1.4409
  0.00017198       1.4483
  0.00017293       1.4562
  0.00017433       1.4680
  0.00017552       1.4781
  0.00017605       1.4825
  0.00017694       1.4900
  0.00017815       1.5002
  0.00017974       1.5136
  0.00018016       1.5172
  0.00018122       1.5261
  0.00018245       1.5364
  0.00018346       1.5449
  0.00018453       1.5540
  0.00018452       1.5538
  0.00018595       1.5659
  0.00018635       1.5693
  0.00018785       1.5819
  0.00018903       1.5919
  0.00018942       1.5952
  0.00019059       1.6050
  0.00019184       1.6155
  0.00019247       1.6208
  0.00019391       1.6329
  0.00019474       1.6399
  0.00019574       1.6484
  0.00019653       1.6550
  0.00019794       1.6669
  0.00019843       1.6710
  0.00019963       1.6811
  0.00020070       1.6901
  0.00020176       1.6990
  0.00020213       1.7022
  0.00020354       1.7140
  0.00020516       1.7277
  0.00020586       1.7336
  0.00020654       1.7393
  0.00020791       1.7509
  0.00020925       1.7621
  0.00020992       1.7677
  0.00021084       1.7755
  0.00021145       1.7806
  0.00021365       1.7992
  0.00021381       1.8005
  0.00021534       1.8134
  0.00021610       1.8198
  0.00021690       1.8265
  0.00021802       1.8360
  0.00021865       1.8413
  0.00022025       1.8548
  0.00022154       1.8656
  0.00022195       1.8691
  0.00022340       1.8813
  0.00022410       1.8871
  0.00022492       1.8941
  0.00022597       1.9029
  0.00022782       1.9185
  0.00022930       1.9310
  0.00023066       1.9424
  0.00023203       1.9540
  0.00023272       1.9598
  0.00023411       1.9715
  0.00023454       1.9751
  0.00023578       1.9855
  0.00023672       1.9934
  0.00023789       2.0033
  0.00023928       2.0150
  0.00024072       2.0272
  0.00024179       2.0361
  0.00024268       2.0437
  0.00024414       2.0560
  0.00024456       2.0595
  0.00024584       2.0703
  0.00024748       2.0840
  0.00024860       2.0935
  0.00024953       2.1014
  0.00025090       2.1129
  0.00025202       2.1223
  0.00025247       2.1261
  0.00025389       2.1380
  0.00025609       2.1566
  0.00026005       2.1899
  0.00026098       2.1977
  0.00026212       2.2074
  0.00026319       2.2164
  0.00026409       2.2239
  0.00026534       2.2344
  0.00026692       2.2478
  0.00026768       2.2542
  0.00026955       2.2699
  0.00027051       2.2780
  0.00027143       2.2857
  0.00027300       2.2990
  0.00027405       2.3078
  0.00027520       2.3175
  0.00027615       2.3255
  0.00027720       2.3344
  0.00027921       2.3513
  0.00027996       2.3576
  0.00028130       2.3688
  0.00028242       2.3783
  0.00028382       2.3901
  0.00028527       2.4023
  0.00028590       2.4076
  0.00028738       2.4201
  0.00028845       2.4291
  0.00029015       2.4434
  0.00029144       2.4543
  0.00029260       2.4640
  0.00029391       2.4751
  0.00029526       2.4864
  0.00029649       2.4967
  0.00029781       2.5079
  0.00029874       2.5158
  0.00030018       2.5279
  0.00030135       2.5377
  0.00030279       2.5498
  0.00030426       2.5622
  0.00030578       2.5750
  0.00030669       2.5827
  0.00030764       2.5907
  0.00030951       2.6065
  0.00031100       2.6190
  0.00031150       2.6232
  0.00031315       2.6371
  0.00031472       2.6503
  0.00031613       2.6622
  0.00031726       2.6717
  0.00031876       2.6843
  0.00032001       2.6949
  0.00032166       2.7088
  0.00032272       2.7177
  0.00032413       2.7295
  0.00032940       2.7740
  0.00033106       2.7879
  0.00033212       2.7968
  0.00033374       2.8105
  0.00033502       2.8212
  0.00033681       2.8363
  0.00033791       2.8456
  0.00033962       2.8600
  0.00034093       2.8710
  0.00034235       2.8830
  0.00034386       2.8957
  0.00034527       2.9075
  0.00034624       2.9157
  0.00034758       2.9270
  0.00034924       2.9410
  0.00035085       2.9546
  0.00035183       2.9628
  0.00035348       2.9767
  0.00035498       2.9893
  0.00035639       3.0012
  0.00035810       3.0156
  0.00035935       3.0262
  0.00036100       3.0400
  0.00036263       3.0537
  0.00036399       3.0652
  0.00036517       3.0752
  0.00036610       3.0830
  0.00036757       3.0954
  0.00036923       3.1093
  0.00037072       3.1219
  0.00037198       3.1325
  0.00037299       3.1410
  0.00037475       3.1558
  0.00037629       3.1688
  0.00037753       3.1793
  0.00037969       3.1974
  0.00038078       3.2066
  0.00038228       3.2192
  0.00038335       3.2283
  0.00038503       3.2424
  0.00038652       3.2550
  0.00038879       3.2741
  0.00038973       3.2820
  0.00039152       3.2970
  0.00039275       3.3074
  0.00039437       3.3210
  0.00039545       3.3301
  0.00039718       3.3447
  0.00039860       3.3567
  0.00040025       3.3705
  0.00040167       3.3825
  0.00040319       3.3953
  0.00040444       3.4059
  0.00040652       3.4234
  0.00040782       3.4343
  0.00040933       3.4471
  0.00041090       3.4603
  0.00041234       3.4724
  0.00041378       3.4845
  0.00041566       3.5003
  0.00041677       3.5097
  0.00041898       3.5283
  0.00042009       3.5376
  0.00042210       3.5546
  0.00042382       3.5690
  0.00042536       3.5820
  0.00042696       3.5955
  0.00042879       3.6109
  0.00043033       3.6238
  0.00043144       3.6332
  0.00043323       3.6483
  0.00043491       3.6625
  0.00043611       3.6725
  0.00043813       3.6895
  0.00043911       3.6978
  0.00044058       3.7102
  0.00044214       3.7233
  0.00044404       3.7394
  0.00044558       3.7523
  0.00044727       3.7665
  0.00044894       3.7806
  0.00044995       3.7891
  0.00045159       3.8029
  0.00045373       3.8209
  0.00045500       3.8316
  0.00045644       3.8437
  0.00045862       3.8621
  0.00045988       3.8727
  0.00046147       3.8861
  0.00046314       3.9001
  0.00046518       3.9174
  0.00046611       3.9252
  0.00046791       3.9403
  0.00046935       3.9525
  0.00047109       3.9671
  0.00047235       3.9778
  0.00047472       3.9977
  0.00047642       4.0120
  0.00047781       4.0237
  0.00047895       4.0333
  0.00048106       4.0511
  0.00048216       4.0603
  0.00048412       4.0769
  0.00048601       4.0928
  0.00048741       4.1046
  0.00048853       4.1140
  0.00049085       4.1335
  0.00049296       4.1513
  0.00049464       4.1654
  0.00049619       4.1785
  0.00049823       4.1957
  0.00049932       4.2049
  0.00050135       4.2219
  0.00050262       4.2327
  0.00050431       4.2469
  0.00050579       4.2593
  0.00050733       4.2723
  0.00050950       4.2906
  0.00051156       4.3079
  0.00051306       4.3205
  0.00051490       4.3361
  0.00051569       4.3427
  0.00051751       4.3580
  0.00051939       4.3739
  0.00052120       4.3891
  0.00052188       4.3948
  0.00052404       4.4131
  0.00052623       4.4315
  0.00052744       4.4417
  0.00052939       4.4581
  0.00053076       4.4696
  0.00053266       4.4856
  0.00053426       4.4991
  0.00053636       4.5168
  0.00053795       4.5301
  0.00053922       4.5408
  0.00054119       4.5575
  0.00054297       4.5724
  0.00054434       4.5840
  0.00054621       4.5997
  0.00054782       4.6133
  0.00054969       4.6290
  0.00055165       4.6455
  0.00055395       4.6649
  0.00055530       4.6763
  0.00055761       4.6957
  0.00055921       4.7092
  0.00056093       4.7237
  0.00056228       4.7350
  0.00056396       4.7492
  0.00056587       4.7652
  0.00056800       4.7832
  0.00056934       4.7945
  0.00057184       4.8156
  0.00057310       4.8262
  0.00057556       4.8469
  0.00057724       4.8610
  0.00057880       4.8741
  0.00058054       4.8888
  0.00058173       4.8988
  0.00058402       4.9181
  0.00058590       4.9340
  0.00058774       4.9494
  0.00058992       4.9678
  0.00059134       4.9797
  0.00059342       4.9973
  0.00059553       5.0151
  0.00059742       5.0310
  0.00059891       5.0435
  0.00060077       5.0591
  0.00060298       5.0778
  0.00060440       5.0898
  0.00060665       5.1087
  0.00060811       5.1210
  0.00061000       5.1369
  0.00061182       5.1522
  0.00061328       5.1646
  0.00061496       5.1787
  0.00061705       5.1963
  0.00061875       5.2106
  0.00062059       5.2261
  0.00062256       5.2427
  0.00062429       5.2573
  0.00062635       5.2746
  0.00062783       5.2870
  0.00062945       5.3007
  0.00063163       5.3190
  0.00063436       5.3420
  0.00063525       5.3495
  0.00063761       5.3694
  0.00063989       5.3886
  0.00064121       5.3997
  0.00064335       5.4177
  0.00064507       5.4322
  0.00064691       5.4478
  0.00064907       5.4659
  0.00065093       5.4815
  0.00065282       5.4975
  0.00065485       5.5146
  0.00065625       5.5263
  0.00065845       5.5449
  0.00066037       5.5611
  0.00066238       5.5780
  0.00066373       5.5893
  0.00066591       5.6077
  0.00066722       5.6188
  0.00066973       5.6399
  0.00067175       5.6569
  0.00067335       5.6704
  0.00067540       5.6876
  0.00067754       5.7056
  0.00067946       5.7219
  0.00068142       5.7384
  0.00068288       5.7506
  0.00068489       5.7676
  0.00068662       5.7822
  0.00068933       5.8050
  0.00069060       5.8157
  0.00069214       5.8286
  0.00069497       5.8525
  0.00069710       5.8703
  0.00069921       5.8881
  0.00070075       5.9011
  0.00070288       5.9190
  0.00070494       5.9364
  0.00070665       5.9508
  0.00070840       5.9656
  0.00071047       5.9830
  0.00071256       6.0006
  0.00071466       6.0182
  0.00071616       6.0309
  0.00071823       6.0483
  0.00072034       6.0661
  0.00072221       6.0818
  0.00072468       6.1026
  0.00072691       6.1214
  0.00072907       6.1396
  0.00073090       6.1550
  0.00073295       6.1723
  0.00073471       6.1871
  0.00073680       6.2047
  0.00073843       6.2185
  0.00074033       6.2344
  0.00074221       6.2503
  0.00074408       6.2660
  0.00074630       6.2847
  0.00074816       6.3004
  0.00075023       6.3178
  0.00075243       6.3363
  0.00075450       6.3538
  0.00075665       6.3719
  0.00075819       6.3848
  0.00075946       6.3955
  0.00076211       6.4178
  0.00076466       6.4393
  0.00076648       6.4547
  0.00076890       6.4751
  0.00077108       6.4934
  0.00077344       6.5132
  0.00077564       6.5318
  0.00077753       6.5477
  0.00077925       6.5622
  0.00078111       6.5779
  0.00078374       6.6000
  0.00078549       6.6147
  0.00078739       6.6307
  0.00078996       6.6524
  0.00079194       6.6690
  0.00079342       6.6815
  0.00079576       6.7012
  0.00079759       6.7166
  0.00079990       6.7361
  0.00080227       6.7561
  0.00080873       6.8105
  0.00081065       6.8266
  0.00081278       6.8445
  0.00081523       6.8651
  0.00081709       6.8809
  0.00081938       6.9002
  0.00082122       6.9156
  0.00082393       6.9384
  0.00082554       6.9520
  0.00082776       6.9707
  0.00083004       6.9899
  0.00083168       7.0037
  0.00083358       7.0197
  0.00083665       7.0456
  0.00083962       7.0706
  0.00084152       7.0866
  0.00084387       7.1064
  0.00084607       7.1249
  0.00084846       7.1450
  0.00085003       7.1582
  0.00085208       7.1755
  0.00085442       7.1952
  0.00085690       7.2160
  0.00085916       7.2351
  0.00086713       7.3022
  0.00086949       7.3221
  0.00087169       7.3407
  0.00087410       7.3609
  0.00087621       7.3787
  0.00087889       7.4013
  0.00088127       7.4213
  0.00088377       7.4423
  0.00088559       7.4577
  0.00088805       7.4784
  0.00089041       7.4983
  0.00089268       7.5174
  0.00089522       7.5388
  0.00089772       7.5599
  0.00089988       7.5780
  0.00090226       7.5981
  0.00090438       7.6159
  0.00090651       7.6339
  0.00090848       7.6504
  0.00091092       7.6710
  0.00091346       7.6924
  0.00091550       7.7095
  0.00091788       7.7296
  0.00092021       7.7492
  0.00092256       7.7690
  0.00092504       7.7899
  0.00092683       7.8050
  0.00092943       7.8269
  0.00093157       7.8449
  0.00093476       7.8717
  0.00093705       7.8910
  0.00093913       7.9086
  0.00094055       7.9205
  0.00094377       7.9476
  0.00094626       7.9686
  0.00094858       7.9881
  0.00095064       8.0055
  0.00095334       8.0282
  0.00095529       8.0446
  0.00095812       8.0684
  0.00095993       8.0837
  0.00096234       8.1040
  0.00096490       8.1256
  0.00096772       8.1493
  0.00097004       8.1688
  0.00097226       8.1875
  0.00097493       8.2100
  0.00097648       8.2231
  0.00097929       8.2468
  0.00098194       8.2691
  0.00098425       8.2885
  0.00098646       8.3071
  0.00098915       8.3298
  0.00099170       8.3513
  0.00099364       8.3676
  0.00099642       8.3910
  0.00099959       8.4124
  0.00100417       8.4316
  0.00100713       8.4554
  0.00101199       8.4716
  0.00101501       8.4946
  0.00101916       8.5190
  0.00102269       8.5360
  0.00102562       8.5602
  0.00103025       8.5789
  0.00103330       8.6016
  0.00103642       8.6236
  0.00103982       8.6421
  0.00104287       8.6648
  0.00104663       8.6792
  0.00104949       8.7041
  0.00105271       8.7248
  0.00105595       8.7453
  0.00105889       8.7694
  0.00106203       8.7911
  0.00106671       8.8092
  0.00107000       8.8290
  0.00107326       8.8493
  0.00107632       8.8719
  0.00107956       8.8924
  0.00108286       8.9121
  0.00108724       8.9339
  0.00109021       8.9575
  0.00109343       8.9782
  0.00109620       9.0043
  0.00109948       9.0242
  0.00110386       9.0459
  0.00110715       9.0658
  0.00111009       9.0899
  0.00111331       9.1106
  0.00111636       9.1333
  0.00111959       9.1538
  0.00112377       9.1779
  0.00112673       9.2017
  0.00112995       9.2224
  0.00113301       9.2450
  0.00113637       9.2641
  0.00113939       9.2872
  0.00114278       9.3059
  0.00114437       9.3312
  0.00114754       9.3524
  0.00115043       9.3771
  0.00115340       9.4007
  0.00115656       9.4222
  0.00115977       9.4430
  0.00116252       9.4693
  0.00116542       9.4938
  0.00116878       9.5129
  0.00117146       9.5399
  0.00117450       9.5628
  0.00117808       9.5792
  0.00118092       9.6044
  0.00118354       9.6322
  0.00118667       9.6540
  0.00118931       9.6817
  0.00119249       9.7029
  0.00119539       9.7273
  0.00119866       9.7474
  0.00120158       9.7717
  0.00120473       9.7932
  0.00120784       9.8153
  0.00121080       9.8390
  0.00121385       9.8617
  0.00121686       9.8849
  0.00122012       9.9053
  0.00122156       9.9323
  0.00122454       9.9559
  0.00122760       9.9785
  0.00123071      10.0005
  0.00123235      10.0252
  0.00123696      10.0505
  0.00124044      10.0710
  0.00124363      10.0955
  0.00124582      10.1166
  0.00124916      10.1389
  0.00125201      10.1680
  0.00125550      10.1883
  0.00125734      10.2144
  0.00126705      10.2857
  0.00127029      10.3095
  0.00127332      10.3361
  0.00127724      10.3505
  0.00128035      10.3761
  0.00128325      10.4046
  0.00128567      10.4225
  0.00128901      10.4449
  0.00129194      10.4729
  0.00129542      10.4933
  0.00129859      10.5181
  0.00130181      10.5421
  0.00130507      10.5657
  0.00130837      10.5885
  0.00131152      10.6136
  0.00131362      10.6360
  0.00131653      10.6642
  0.00131981      10.6875
  0.00132297      10.7123
  0.00132472      10.7395
  0.00132798      10.7629
  0.00133099      10.7899
  0.00133457      10.8090
  0.00133616      10.8384
  0.00133943      10.8616
  0.00134290      10.8823
  0.00134469      10.9090
  0.00134785      10.9338
  0.00135089      10.9603
  0.00135400      10.9858
  0.00135629      11.0055
  0.00135953      11.0293
  0.00136275      11.0534
  0.00136461      11.0791
  0.00136792      11.1018
  0.00137079      11.1307
  0.00137417      11.1526
  0.00137586      11.1805
  0.00137916      11.2034
  0.00138257      11.2249
  0.00138584      11.2482
  0.00138852      11.2796
  0.00139093      11.2978
  0.00139375      11.3273
  0.00139698      11.3512
  0.00140007      11.3771
  0.00140314      11.4032
  0.00140651      11.4251
  0.00140978      11.4484
  0.00141141      11.4773
  0.00141471      11.5002
  0.00141819      11.5207
  0.00141970      11.5511
  0.00142305      11.5734
  0.00142464      11.6027
  0.00142787      11.6267
  0.00143108      11.6508
  0.00144334      11.7499
  0.00144562      11.7724
  0.00144868      11.8023
  0.00145202      11.8277
  0.00145385      11.8574
  0.00145723      11.8822
  0.00146054      11.9081
  0.00146367      11.9367
  0.00146724      11.9586
  0.00146950      11.9816
  0.00147273      12.0087
  0.00147592      12.0365
  0.00147932      12.0609
  0.00148125      12.0890
  0.00148463      12.1137
  0.00148815      12.1364
  0.00149108      12.1683
  0.00149446      12.1930
  0.00149632      12.2222
  0.00149993      12.2434
  0.00150328      12.2687
  0.00150654      12.2954
  0.00151042      12.3124
  0.00151208      12.3446
  0.00151567      12.3662
  0.00151772      12.3923
  0.00152114      12.4165
  0.00152457      12.4404
  0.00152660      12.4669
  0.00152992      12.4927
  0.00153181      12.5215
  0.00153532      12.5442
  0.00153851      12.5720
  0.00154049      12.5992
  0.00154245      12.6268
  0.00154602      12.6487
  0.00154934      12.6744
  0.00155255      12.7019
  0.00155454      12.7290
  0.00155814      12.7504
  0.00156129      12.7788
  0.00156471      12.8029
  0.00156670      12.8301
  0.00157006      12.8551
  0.00157331      12.8821
  0.00157643      12.9108
  0.00158003      12.9322
  0.00158303      12.9630
  0.00158510      12.9888
  0.00158847      13.0138
  0.00159139      13.0458
  0.00159485      13.0693
  0.00159796      13.0984
  0.00160119      13.1255
  0.00160453      13.1510
  0.00160644      13.1792
  0.00161003      13.2008
  0.00161331      13.2273
  0.00161672      13.2516
  0.00161879      13.2774
  0.00162194      13.3058
  0.00162516      13.3331
  0.00162868      13.3558
  0.00163035      13.3878
  0.00163440      13.4083
  0.00163748      13.4410
  0.00163976      13.4658
  0.00164310      13.4940
  0.00164642      13.5225
  0.00164983      13.5493
  0.00165337      13.5739
  0.00165569      13.5982
  0.00165935      13.6208
  0.00166259      13.6506
  0.00166597      13.6780
  0.00166934      13.7055
  0.00167175      13.7283
  0.00167508      13.7566
  0.00167850      13.7833
  0.00168202      13.8082
  0.00168564      13.8315
  0.00168907      13.8581
  0.00169095      13.8899
  0.00169449      13.9146
  0.00169791      13.9413
  0.00170152      13.9647
  0.00170368      13.9917
  0.00170716      14.0175
  0.00171004      14.0534
  0.00171383      14.0737
  0.00171581      14.1039
  0.00171909      14.1329
  0.00172139      14.1577
  0.00172470      14.1863
  0.00172791      14.2165
  0.00173030      14.2395
  0.00173372      14.2662
  0.00173708      14.2941
  0.00173925      14.3208
  0.00174268      14.3475
  0.00174603      14.3753
  0.00174801      14.4056
  0.00175153      14.4304
  0.00175483      14.4593
  0.00175835      14.4843
  0.00176065      14.5088
  0.00176393      14.5380
  0.00176728      14.5660
  0.00177059      14.5944
  0.00177403      14.6208
  0.00177746      14.6474
  0.00178089      14.6739
  0.00178409      14.7046
  0.00178773      14.7274
  0.00179104      14.7561
  0.00179317      14.7835
  0.00179651      14.8116
  0.00179971      14.8421
  0.00180323      14.8671
  0.00180670      14.8931
  0.00180996      14.9225
  0.00181348      14.9474
  0.00181672      14.9772
  0.00182005      15.0056
  0.00182336      15.0341
  0.00182582      15.0560
  0.00182802      15.0912
  0.00183156      15.1172
  0.00183393      15.1418
  0.00183755      15.1663
  0.00184080      15.1974
  0.00184415      15.2266
  0.00184769      15.2526
  0.00184996      15.2789
  0.00185325      15.3094
  0.00185668      15.3372
  0.00186024      15.3628
  0.00186362      15.3915
  0.00186697      15.4209
  0.00187040      15.4488
  0.00187264      15.4757
  0.00187593      15.5061
  0.00187923      15.5363
  0.00188311      15.5561
  0.00188639      15.5866
  0.00188964      15.6179
  0.00189293      15.6482
  0.00189644      15.6747
  0.00190009      15.6985
  0.00190340      15.7286
  0.00190659      15.7609
  0.00191028      15.7840
  0.00191376      15.8109
  0.00191712      15.8402
  0.00192056      15.8677
  0.00192397      15.8961
  0.00192701      15.9309
  0.00192951      15.9532
  0.00193285      15.9826
  0.00193604      16.0150
  0.00193949      16.0424
  0.00194332      16.0631
  0.00194531      16.0945
  0.00194865      16.1240
  0.00195218      16.1501
  0.00195564      16.1775
  0.00195736      16.2138
  0.00196089      16.2399
  0.00196456      16.2635
  0.00196809      16.2896
  0.00197119      16.3233
  0.00197502      16.3440
  0.00197822      16.3759
  0.00199076      16.4864
  0.00199405      16.5169
  0.00199770      16.5407
  0.00200097      16.5714
  0.00200450      16.5976
  0.00200785      16.6269
  0.00201100      16.6599
  0.00201303      16.6906
  0.00201669      16.7143
  0.00202030      16.7389
  0.00202429      16.7681
  0.00202811      16.7893
  0.00203097      16.8281
  0.00203428      16.8586
  0.00203670      16.8825
  0.00204036      16.9066
  0.00204351      16.9400
  0.00204601      16.9625
  0.00204929      16.9936
  0.00205259      17.0243
  0.00205463      17.0552
  0.00205789      17.0867
  0.00206162      17.1095
  0.00206363      17.1410
  0.00206676      17.1748
  0.00207043      17.1986
  0.00207369      17.2300
  0.00207579      17.2600
  0.00207930      17.2869
  0.00209144      17.4063
  0.00209482      17.4355
  0.00209832      17.4624
  0.00211176      17.5807
  0.00211425      17.6035
  0.00211754      17.6342
  0.00212095      17.6629
  0.00212421      17.6943
  0.00212768      17.7220
  0.00212997      17.7483
  0.00213362      17.7726
  0.00213674      17.8066
  0.00213916      17.8305
  0.00214239      17.8626
  0.00214458      17.8908
  0.00214798      17.9196
  0.00215132      17.9496
  0.00215359      17.9763
  0.00215704      18.0041
  0.00215904      18.0361
  0.00216242      18.0652
  0.00216581      18.0941
  0.00216785      18.1252
  0.00217155      18.1486
  0.00217506      18.1754
  0.00217819      18.2092
  0.00218044      18.2363
  0.00218365      18.2686
  0.00218723      18.2942
  0.00219052      18.3249
  0.00219365      18.3588
  0.00219721      18.3848
  0.00219930      18.4149
  0.00220312      18.4415
  0.00220650      18.4729
  0.00220991      18.5035
  0.00221336      18.5335
  0.00221703      18.5592
  0.00222055      18.5877
  0.00222273      18.6183
  0.00222627      18.6464
  0.00222989      18.6729
  0.00223320      18.7057
  0.00223575      18.7290
  0.00223901      18.7627
  0.00224247      18.7925
  0.00224592      18.8224
  0.00224839      18.8471
  0.00225204      18.8732
  0.00225505      18.9118
  0.00225741      18.9389
  0.00226092      18.9676
  0.00226309      18.9982
  0.00226680      19.0231
  0.00227018      19.0545
  0.00227350      19.0869
  0.00227581      19.1149
  0.00227944      19.1414
  0.00228249      19.1791
  0.00228621      19.2037
  0.00228845      19.2332
  0.00229211      19.2589
  0.00229551      19.2899
  0.00229895      19.3201
  0.00231140      19.4420
  0.00231488      19.4714
  0.00231822      19.5035
  0.00232190      19.5289
  0.00232417      19.5577
  0.00232753      19.5894
  0.00233101      19.6187
  0.00234380      19.7341
  0.00234724      19.7641
  0.00234947      19.7936
  0.00235309      19.8203
  0.00235630      19.8550
  0.00235852      19.8847
  0.00236191      19.9157
  0.00236518      19.9493
  0.00236880      19.9758
  0.00237106      20.0048
  0.00237408      20.0433
  0.00237770      20.0698
  0.00237957      20.1014
  0.00238327      20.1269
  0.00238659      20.1604
  0.00239015      20.1889
  0.00239377      20.2160
  0.00239718      20.2476
  0.00240065      20.2779
  0.00240455      20.2996
  0.00240799      20.3305
  0.00241149      20.3601
  0.00241484      20.3928
  0.00241717      20.4210
  0.00242072      20.4497
  0.00242408      20.4823
  0.00242765      20.5105
  0.00243102      20.5428
  0.00243452      20.5725
  0.00243802      20.6022
  0.00244151      20.6322
  0.00244490      20.6639
  0.00244838      20.6940
  0.00245064      20.7237
  0.00245429      20.7503
  0.00245769      20.7821
  0.00246129      20.8097
  0.00246390      20.8323
  0.00246713      20.8675
  0.00247029      20.9040
  0.00247405      20.9285
  0.00247641      20.9560
  0.00247970      20.9901
  0.00248314      21.0209
  0.00248655      21.0525
  0.00249019      21.0792
  0.00249246      21.1087
  0.00249574      21.1429
  0.00249923      21.1727
  0.00250292      21.1985
  0.00250634      21.2299
  0.00250974      21.2616
  0.00251310      21.2941
  0.00251668      21.3222
  0.00251874      21.3559
  0.00252247      21.3808
  0.00252582      21.4136
  0.00252933      21.4432
  0.00253286      21.4721
  0.00253614      21.5063
  0.00253982      21.5324
  0.00254327      21.5631
  0.00254550      21.5933
  0.00254885      21.6261
  0.00255265      21.6497
  0.00255617      21.6790
  0.00255923      21.7175
  0.00256287      21.7444
  0.00256627      21.7770
  0.00256977      21.8085
  0.00257340      21.8373
  0.00257696      21.8674
  0.00257894      21.9048
  0.00258282      21.9282
  0.00258650      21.9557
  0.00258977      21.9921
  0.00259337      22.0215
  0.00259576      22.0501
  0.00259948      22.0769
  0.00260281      22.1119
  0.00260666      22.1359
  0.00260972      22.1768
  0.00261364      22.1993
  0.00261724      22.2286
  0.00262067      22.2615
  0.00262434      22.2893
  0.00262797      22.3181
  0.00263144      22.3502
  0.00263382      22.3791
  0.00263747      22.4072
  0.00264106      22.4367
  0.00264459      22.4677
  0.00264818      22.4972
  0.00265156      22.5311
  0.00265531      22.5572
  0.00265759      22.5883
  0.00266107      22.6201
  0.00266458      22.6515
  0.00266812      22.6821
  0.00267173      22.7111
  0.00267414      22.7393
  0.00267764      22.7707
  0.00268115      22.8020
  0.00268471      22.8323
  0.00268710      22.8610
  0.00269075      22.8891
  0.00269410      22.9237
  0.00269770      22.9531
  0.00269995      22.9847
  0.00270348      23.0155
  0.00270697      23.0473
  0.00271055      23.0770
  0.00271276      23.1095
  0.00271636      23.1389
  0.00271993      23.1688
  0.00272358      23.1971
  0.00272690      23.2324
  0.00273047      23.2624
  0.00273413      23.2904
  0.00273760      23.3224
  0.00274114      23.3530
  0.00274364      23.3793
  0.00274835      23.4116
  0.00275049      23.4479
  0.00275297      23.4749
  0.00275645      23.5069
  0.00276010      23.5352
  0.00276363      23.5662
  0.00276706      23.5992
  0.00277066      23.6288
  0.00277298      23.6591
  0.00277638      23.6928
  0.00278005      23.7208
  0.00278377      23.7475
  0.00278580      23.7840
  0.00278937      23.8140
  0.00279175      23.8431
  0.00279539      23.8716
  0.00280836      23.9935
  0.00281051      24.0276
  0.00281432      24.0524
  0.00281803      24.0794
  0.00282015      24.1140
  0.00282381      24.1422
  0.00282736      24.1728
  0.00283081      24.2054
  0.00283438      24.2356
  0.00283667      24.2664
  0.00284044      24.2921
  0.00284377      24.3274
  0.00284737      24.3570
  0.00285077      24.3906
  0.00285425      24.4228
  0.00285658      24.4528
  0.00286001      24.4859
  0.00286369      24.5135
  0.00286753      24.5379
  0.00287086      24.5732
  0.00287316      24.6039
  0.00287680      24.6325
  0.00288022      24.6657
  0.00288375      24.6968
  0.00288752      24.7225
  0.00288981      24.7535
  0.00289328      24.7856
  0.00289688      24.8151
  0.00289882      24.8537
  0.00290245      24.8824
  0.00290594      24.9142
  0.00290835      24.9425
  0.00291187      24.9736
  0.00291551      25.0022
  0.00291896      25.0349
  0.00292123      25.0663
  0.00292467      25.0991
  0.00292921      25.1316
  0.00293304      25.1558
  0.00293628      25.1926
  0.00293871      25.2204
  0.00294218      25.2523
  0.00294577      25.2817
  0.00294911      25.3163
  0.00295291      25.3412
  0.00295639      25.3729
  0.00295996      25.4027
  0.00296217      25.4351
  0.00296575      25.4647
  0.00296923      25.4963
  0.00297270      25.5282
  0.00297632      25.5569
  0.00297856      25.5887
  0.00298201      25.6210
  0.00298571      25.6481
  0.00298934      25.6766
  0.00299287      25.7072
  0.00299659      25.7338
  0.00299870      25.7683
  0.00300229      25.7977
  0.00300587      25.8272
  0.00300941      25.8576
  0.00301157      25.8910
  0.00301509      25.9219
  0.00301859      25.9532
  0.00302221      25.9818
  0.00302576      26.0122
  0.00302806      26.0424
  0.00303154      26.0742
  0.00303517      26.1027
  0.00303863      26.1349
  0.00304211      26.1666
  0.00304560      26.1981
  0.00304937      26.2236
  0.00305287      26.2549
  0.00305644      26.2848
  0.00305988      26.3174
  0.00306344      26.3473
  0.00306702      26.3768
  0.00307042      26.4104
  0.00307403      26.4393
  0.00307742      26.4730
  0.00308118      26.4986
  0.00308328      26.5597
  0.00309874      26.6538
  0.00310117      26.6815
  0.00310469      26.7124
  0.00310822      26.7430
  0.00311151      26.7788
  0.00312455      26.8932
  0.00312793      26.9291
  0.00313040      26.9576
  0.00313398      26.9892
  0.00313770      27.0176
  0.00314128      27.0490
  0.00314485      27.0808
  0.00314833      27.1146
  0.00315083      27.1425
  0.00315449      27.1720
  0.00315801      27.2049
  0.00316144      27.2398
  0.00316535      27.2639
  0.00316892      27.2955
  0.00317256      27.3257
  0.00317626      27.3545
  0.00317857      27.3867
  0.00318220      27.4170
  0.00319635      27.5469
  0.00320028      27.5705
  0.00320372      27.6051
  0.00320727      27.6374
  0.00321099      27.6656
  0.00321457      27.6973
  0.00321715      27.7232
  0.00322066      27.7563
  0.00322418      27.7893
  0.00322793      27.8169
  0.00323147      27.8492
  0.00323362      27.8851
  0.00323735      27.9132
  0.00324085      27.9464
  0.00324455      27.9751
  0.00324826      28.0039
  0.00325051      28.0373
  0.00325416      28.0672
  0.00325769      28.0997
  0.00326147      28.1269
  0.00326522      28.1545
  0.00326877      28.1866
  0.00327219      28.2217
  0.00327572      28.2545
  0.00327955      28.2803
  0.00328327      28.3085
  0.00328673      28.3428
  0.00329027      28.3751
  0.00329393      28.4049
  0.00329755      28.4356
  0.00330037      28.4648
  0.00330390      28.4979
  0.00330735      28.5327
  0.00331113      28.5598
  0.00331491      28.5872
  0.00331857      28.6172
  0.00332226      28.6465
  0.00332567      28.6822
  0.00332925      28.7141
  0.00333287      28.7449
  0.00333658      28.7738
  0.00333885      28.8072
  0.00335338      28.9298
  0.00336790      29.0524
  0.00337140      29.0861
  0.00337383      29.1160
  0.00337750      29.1456
  0.00338099      29.1796
  0.00338475      29.2074
  0.00338841      29.2373
  0.00339209      29.2669
  0.00339544      29.3040
  0.00339877      29.3415
  0.00340406      29.3627
  0.00340768      29.3936
  0.00341128      29.4249
  0.00341513      29.4505
  0.00341852      29.4867
  0.00342226      29.5150
  0.00342594      29.5445
  0.00342941      29.5788
  0.00343303      29.6098
  0.00343669      29.6399
  0.00344033      29.6702
  0.00344388      29.7027
  0.00344761      29.7310
  0.00345102      29.7669
  0.00345473      29.7958
  0.00345847      29.8238
  0.00346204      29.8560
  0.00346551      29.8904
  0.00346920      29.9196
  0.00347297      29.9471
  0.00347775      29.9800
  0.00348142      30.0098
  0.00348507      30.0398
  0.00348865      30.0717
  0.00349227      30.1027
  0.00349597      30.1318
  0.00349896      30.1605
  0.00350288      30.1857
  0.00350640      30.2207
  0.00351134      30.2512
  0.00351508      30.2806
  0.00351890      30.3083
  0.00352270      30.3366
  0.00352655      30.3634
  0.00353005      30.3987
  0.00353514      30.4257
  0.00353895      30.4535
  0.00354259      30.4855
  0.00354739      30.5195
  0.00355122      30.5467
  0.00355505      30.5743
  0.00355876      30.6044
  0.00356228      30.6393
  0.00356608      30.6676
  0.00357105      30.6974
  0.00357491      30.7240
  0.00357840      30.7594
  0.00358199      30.7926
  0.00358584      30.8196
  0.00358954      30.8502
  0.00359326      30.8801
  0.00359703      30.9089
  0.00360061      30.9423
  0.00360561      30.9715
  0.00360948      30.9980
  0.00361316      31.0288
  0.00361678      31.0613
  0.00362167      31.0932
  0.00362541      31.1226
  0.00362913      31.1526
  0.00363286      31.1826
  0.00363787      31.2114
  0.00364150      31.2437
  0.00364530      31.2717
  0.00364903      31.3014
  0.00365272      31.3323
  0.00365763      31.3636
  0.00366129      31.3949
  0.00366507      31.4235
  0.00366878      31.4539
  0.00367253      31.4832
  0.00367739      31.5158
  0.00368139      31.5390
  0.00368516      31.5677
  0.00368881      31.5994
  0.00369237      31.6335
  0.00369627      31.6591
  0.00369989      31.6917
  0.00370378      31.7176
  0.00370739      31.7503
  0.00371229      31.7818
  0.00371635      31.8037
  0.00372031      31.8381
  0.00372390      31.8707
  0.00372790      31.8937
  0.00373289      31.9226
  0.00373663      31.9516
  0.00374010      31.9871
  0.00374378      32.0177
  0.00374870      32.0481
  0.00375215      32.0840
  0.00375612      32.1077
  0.00376094      32.1406
  0.00376452      32.1736
  0.00376865      32.1934
  0.00377356      32.2242
  0.00377727      32.2539
  0.00378100      32.2833
  0.00378453      32.3173
  0.00378949      32.3471
  0.00379317      32.3775
  0.00379680      32.4091
  0.00380069      32.4347
  0.00380569      32.4633
  0.00380904      32.5016
  0.00381263      32.5344
  0.00381656      32.5589
  0.00382015      32.5916
  0.00382414      32.6147
  0.00382899      32.6469
  0.00383291      32.6719
  0.00383654      32.7034
  0.00384157      32.7314
  0.00384543      32.7578
  0.00384906      32.7894
  0.00385401      32.8192
  0.00385773      32.8489
  0.00386160      32.8747
  0.00386647      32.9066
  0.00387035      32.9324
  0.00387412      32.9606
  0.00387898      32.9928
  0.00388283      33.0191
  0.00388779      33.0488
  0.00389145      33.0797
  0.00389659      33.1052
  0.00390033      33.1342
  0.00390524      33.1650
  0.00390895      33.1948
  0.00391415      33.2187
  0.00391912      33.2481
  0.00392300      33.2739
  0.00392670      33.3038
  0.00393176      33.3310
  0.00393561      33.3575
  0.00394033      33.3929
  0.00394423      33.4181
  0.00394921      33.4475
  0.00395284      33.4791
  0.00395797      33.5047
  0.00396190      33.5292
  0.00396685      33.5590
  0.00397061      33.5878
  0.00397549      33.6191
  0.00398079      33.6409
  0.00398459      33.6684
  0.00398975      33.6934
  0.00399490      33.7185
  0.00399984      33.7486
  0.00400491      33.7754
  0.00401020      33.7973
  0.00401524      33.8251
  0.00401923      33.8482
  0.00402422      33.8770
  0.00402936      33.9026
  0.00403450      33.9278
  0.00403943      33.9583
  0.00404462      33.9824
  0.00404955      34.0125
  0.00405364      34.0335
  0.00405865      34.0619
  0.00406388      34.0851
  0.00406889      34.1134
  0.00407411      34.1369
  0.00407913      34.1653
  0.00408459      34.1829
  0.00409081      34.2122
  0.00409608      34.2344
  0.00410140      34.2555
  0.00410651      34.2816
  0.00411332      34.2968
  0.00411862      34.3184
  0.00412517      34.3398
  0.00413066      34.3567
  0.00413598      34.3778
  0.00414292      34.3900
  0.00414988      34.4018
  0.00415776      34.4211
  0.00416481      34.4307
  0.00417327      34.4362
  0.00418009      34.4511
  0.00418984      34.4556
  0.00419783      34.4724
  0.00420651      34.4726
  0.00421530      34.4705
  0.00422849      34.4523
  0.00424315      34.4288
  0.00425945      34.3958
  0.00427437      34.3659
  0.00428939      34.3339
  0.00430595      34.2948
  0.00432323      34.2388
  0.00434697      34.1766
  0.00437283      34.1233
  0.00439708      34.0785
  0.00441967      34.0436
  0.00444101      34.0090
  0.00446618      33.9719
  0.00449359      33.8818
  0.00455935      33.7071
  0.00465181      33.4298
  0.00482192      32.8437
  0.00513022      32.1033
  0.00514116      32.1091
  0.00515055      32.1221
  0.00515878      32.1330
  0.00516671      32.1511
  0.00517476      32.1665
  0.00518140      32.1857
  0.00518803      32.2052
  0.00519458      32.2266
  0.00520101      32.2508
  0.00520645      32.2690
  0.00521244      32.3036
  0.00521806      32.3177
  0.00522186      32.3453
  0.00522688      32.3734
  0.00523211      32.3968
  0.00523587      32.4253
  0.00525464      32.5396
  0.00525846      32.5669
  0.00526367      32.5907
  0.00526746      32.6184
  0.00527116      32.6485
  0.00527596      32.6820
  0.00527976      32.7095
  0.00528382      32.7311
  0.00528744      32.7631
  0.00529223      32.7966
  0.00529605      32.8238
  0.00529982      32.8522
  0.00530357      32.8811
  0.00530738      32.9086
  0.00531087      32.9436
  0.00531462      32.9723
  0.00531706      33.0029
  0.00532073      33.0336
  0.00532453      33.0612
  0.00532790      33.0991
  0.00533060      33.1233
  0.00533459      33.1467
  0.00533806      33.1821
  0.00534033      33.2164
  0.00534421      33.2423
  0.00534793      33.2718
  0.00535049      33.2995
  0.00535391      33.3362
  0.00535764      33.3654
  0.00536143      33.3933
  0.00536382      33.4250
  0.00536736      33.4587
  0.00537127      33.4839
  0.00537495      33.5143
  0.00537869      33.5435
  0.00538093      33.5787
  0.00538464      33.6084
  0.00538837      33.6377
  0.00539215      33.6659
  0.00539577      33.6977
  0.00539828      33.7267
  0.00540203      33.7554
  0.00540566      33.7873
  0.00540822      33.8147
  0.00541204      33.8420
  0.00541451      33.8717
  0.00541825      33.9009
  0.00542184      33.9336
  0.00542450      33.9587
  0.00542813      33.9904
  0.00543070      34.0178
  0.00543436      34.0488
  0.00543691      34.0765
  0.00544026      34.1149
  0.00544290      34.1407
  0.00544538      34.1702
  0.00544893      34.2037
  0.00545160      34.2286
  0.00545546      34.2550
  0.00545780      34.2877
  0.00545998      34.3244
  0.00546378      34.3522
  0.00546636      34.3793
  0.00546998      34.4111
  0.00547230      34.4444
  0.00547622      34.4692
  0.00547850      34.5035
  0.00548224      34.5325
  0.00548596      34.5623
  0.00548821      34.5971
  0.00549219      34.6206
  0.00549455      34.6528
  0.00549823      34.6833
  0.00550186      34.7152
  0.00550455      34.7395
  0.00550823      34.7702
  0.00551070      34.7999
  0.00551436      34.8308
  0.00551710      34.8541
  0.00552048      34.8918
  0.00552304      34.9194
  0.00552673      34.9496
  0.00552913      34.9810
  0.00553152      35.0126
  0.00553550      35.0362
  0.00553787      35.0683
  0.00554168      35.0957
  0.00554396      35.1298
  0.00554656      35.1565
  0.00555002      35.1924
  0.00555279      35.2149
  0.00555530      35.2438
  0.00555906      35.2724
  0.00556152      35.3023
  0.00556400      35.3319
  0.00556650      35.3609
  0.00557037      35.3869
  0.00557266      35.4208
  0.00557521      35.4487
  0.00557889      35.4791
  0.00558127      35.5112
  0.00558395      35.5359
  0.00558741      35.5715
  0.00559017      35.5944
  0.00559267      35.6235
  0.00559671      35.6454
  0.00559910      35.6772
  0.00560157      35.7068
  0.00560525      35.7374
  0.00560796      35.7615
  0.00561052      35.7890
  0.00561440      35.8148
  0.00561686      35.8447
  0.00561938      35.8734
  0.00562212      35.8967
  0.00562586      35.9259
  0.00562827      35.9571
  0.00563098      35.9810
  0.00563364      36.0062
  0.00563750      36.0324
  0.00563991      36.0637
  0.00564248      36.0912
  0.00564474      36.1257
  0.00564761      36.1460
  0.00565005      36.1766
  0.00565258      36.2048
  0.00565522      36.2306
  0.00565786      36.2563
  0.00566038      36.2848
  0.00566282      36.3153
  0.00566545      36.3412
  0.00566806      36.3676
  0.00567075      36.3922
  0.00567307      36.4256
  0.00567587      36.4474
  0.00567805      36.4840
  0.00568072      36.5091
  0.00568341      36.5335
  0.00568591      36.5627
  0.00568852      36.5890
  0.00569095      36.6199
  0.00569359      36.6454
  0.00569618      36.6725
  0.00569859      36.7036
  0.00570109      36.7327
  0.00570384      36.7557
  0.00570644      36.7823
  0.00570907      36.8082
  0.00571184      36.8310
  0.00571840      36.9110
  0.00572100      36.9376
  0.00572362      36.9638
  0.00572609      36.9935
  0.00572882      37.0170
  0.00573005      37.0467
  0.00573263      37.0740
  0.00573546      37.0951
  0.00573802      37.1228
  0.00574058      37.1504
  0.00574321      37.1762
  0.00574997      37.2515
  0.00575237      37.2830
  0.00575505      37.3077
  0.00575651      37.3319
  0.00575907      37.3596
  0.00576181      37.3829
  0.00576447      37.4082
  0.00576587      37.4340
  0.00576832      37.4641
  0.00577106      37.4875
  0.00577246      37.5131
  0.00577896      37.5944
  0.00578570      37.6702
  0.00578830      37.6969
  0.00579511      37.7708
  0.00579652      37.7962
  0.00579892      37.8278
  0.00580066      37.8453
  0.00580218      37.8682
  0.00580472      37.8961
  0.00580628      37.9181
  0.00580855      37.9821
  0.00581035      38.0569
  0.00581230      38.1285
  0.00581399      38.1767
  0.00581580      38.2515
  0.00581593      38.2778
  0.00581636      38.2970
  0.00581840      38.3662
  0.00581855      38.3921
  0.00581888      38.4138
  0.00581936      38.4319
  0.00581964      38.4544
  0.00582019      38.4708
  0.00581954      38.5157
  0.00581999      38.5344
  0.00581919      38.5827
  0.00582006      38.5916
  0.00581968      38.6300
  0.00582030      38.6448
  0.00581960      38.6906
  0.00581758      38.7384
  0.00581562      38.7555
  0.00581393      38.7661
  0.00581242      38.7725
  0.00580950      38.7828
  0.00580668      38.7906
  0.00580281      38.7940
  0.00579738      38.8049
  0.00579221      38.8098
  0.00578679      38.8204
  0.00578146      38.8291
  0.00577636      38.8320
  0.00576985      38.8390
  0.00576359      38.8404
  0.00575852      38.8428
  0.00575099      38.8445
  0.00574470      38.8463
  0.00573866      38.8422
  0.00573123      38.8417
  0.00572511      38.8395
  0.00571668      38.8333
  0.00570809      38.8308
  0.00569856      38.8211
  0.00568565      38.8032
  0.00567092      38.7697
  0.00564925      38.7239
  0.00562113      38.6545
  0.00558476      38.4862
  0.00549719      37.5894
  0.00707101      20.3623
  0.01619013       0.7675
  0.01618641       0.7721
  0.01618225       0.7784
  0.01618167       0.7806
  0.01618060       0.7799
  0.01617885       0.7818
  0.01617994       0.7777
  0.01618054       0.7755
  0.01618018       0.7768
  0.01618120       0.7730
  0.01618146       0.7720
  0.01618209       0.7697
  0.01618092       0.7740
  0.01618142       0.7722
  0.01618127       0.7728
