# Supplementary material for: Size effects on the mechanical behavior and the compressive failure strength of concrete: an extensive dataset
Source: Data Brief. 2020 Nov 2;33:106477. doi: 10.1016/j.dib.2020.106477 (PMC7674298; doi:10.1016/j.dib.2020.106477)
Supplement: Supplementary file 1 [file mmc1.zip › Stress_Strain_Data_DIB/C-40x80-mm/C4-B1-38.txt]

      Strain  Stress(MPa)
  0.00000000       0.0000
  0.00003193       0.2968
  0.00003167       0.2944
  0.00003201       0.2976
  0.00003200       0.2974
  0.00003171       0.2948
  0.00003194       0.2969
  0.00003196       0.2971
  0.00003220       0.2993
  0.00003265       0.3036
  0.00003279       0.3048
  0.00003281       0.3050
  0.00003319       0.3085
  0.00003315       0.3081
  0.00003349       0.3113
  0.00003412       0.3172
  0.00003451       0.3208
  0.00003430       0.3188
  0.00003479       0.3234
  0.00003503       0.3257
  0.00003491       0.3245
  0.00003562       0.3311
  0.00003584       0.3331
  0.00003569       0.3317
  0.00003609       0.3355
  0.00003651       0.3394
  0.00003648       0.3391
  0.00003670       0.3411
  0.00003688       0.3428
  0.00003671       0.3413
  0.00003664       0.3406
  0.00003690       0.3430
  0.00003714       0.3453
  0.00003707       0.3446
  0.00003732       0.3469
  0.00003772       0.3506
  0.00003821       0.3552
  0.00003818       0.3549
  0.00003771       0.3506
  0.00003759       0.3494
  0.00003781       0.3515
  0.00003791       0.3524
  0.00003818       0.3549
  0.00003840       0.3570
  0.00003815       0.3547
  0.00003829       0.3560
  0.00003834       0.3564
  0.00003872       0.3599
  0.00003831       0.3562
  0.00003884       0.3611
  0.00003867       0.3594
  0.00003822       0.3553
  0.00003874       0.3602
  0.00003866       0.3594
  0.00003913       0.3637
  0.00003923       0.3647
  0.00003940       0.3662
  0.00003959       0.3680
  0.00003989       0.3708
  0.00004022       0.3739
  0.00003904       0.3629
  0.00003983       0.3703
  0.00003976       0.3696
  0.00003962       0.3683
  0.00003996       0.3714
  0.00003959       0.3680
  0.00004007       0.3725
  0.00003982       0.3701
  0.00004030       0.3747
  0.00004030       0.3746
  0.00004071       0.3784
  0.00004030       0.3746
  0.00004020       0.3737
  0.00004008       0.3725
  0.00004095       0.3807
  0.00004035       0.3750
  0.00004064       0.3778
  0.00004101       0.3812
  0.00004031       0.3747
  0.00004077       0.3790
  0.00004105       0.3816
  0.00004069       0.3783
  0.00004080       0.3793
  0.00004097       0.3809
  0.00004122       0.3832
  0.00004094       0.3805
  0.00004139       0.3848
  0.00004089       0.3801
  0.00004134       0.3843
  0.00004128       0.3838
  0.00004082       0.3795
  0.00004128       0.3838
  0.00004092       0.3804
  0.00004143       0.3851
  0.00004139       0.3847
  0.00004159       0.3866
  0.00004129       0.3838
  0.00004128       0.3837
  0.00004134       0.3843
  0.00004147       0.3855
  0.00004175       0.3881
  0.00004196       0.3901
  0.00004206       0.3910
  0.00004118       0.3828
  0.00004141       0.3850
  0.00004189       0.3894
  0.00004249       0.3950
  0.00004242       0.3943
  0.00004214       0.3917
  0.00004192       0.3897
  0.00004176       0.3882
  0.00004189       0.3894
  0.00004191       0.3896
  0.00004199       0.3903
  0.00004194       0.3899
  0.00004241       0.3942
  0.00004229       0.3932
  0.00004268       0.3967
  0.00004295       0.3993
  0.00004227       0.3930
  0.00004219       0.3922
  0.00004227       0.3929
  0.00004290       0.3988
  0.00004295       0.3992
  0.00004280       0.3979
  0.00004275       0.3974
  0.00004304       0.4001
  0.00004306       0.4003
  0.00004290       0.3988
  0.00004346       0.4040
  0.00004306       0.4003
  0.00004346       0.4040
  0.00004349       0.4043
  0.00004324       0.4019
  0.00004342       0.4036
  0.00004345       0.4039
  0.00004361       0.4054
  0.00004388       0.4079
  0.00004395       0.4085
  0.00004402       0.4092
  0.00004408       0.4098
  0.00004447       0.4134
  0.00004440       0.4127
  0.00004449       0.4135
  0.00004478       0.4162
  0.00004488       0.4172
  0.00004483       0.4167
  0.00004503       0.4186
  0.00004497       0.4180
  0.00004462       0.4148
  0.00004546       0.4226
  0.00004600       0.4277
  0.00004566       0.4244
  0.00004603       0.4279
  0.00004585       0.4262
  0.00004621       0.4295
  0.00004589       0.4266
  0.00004587       0.4264
  0.00004600       0.4277
  0.00004682       0.4352
  0.00004626       0.4300
  0.00004691       0.4360
  0.00004670       0.4341
  0.00004720       0.4387
  0.00004759       0.4424
  0.00004791       0.4454
  0.00004800       0.4462
  0.00004880       0.4536
  0.00004927       0.4580
  0.00004922       0.4576
  0.00004956       0.4607
  0.00005034       0.4679
  0.00005053       0.4698
  0.00005077       0.4719
  0.00005151       0.4788
  0.00005177       0.4813
  0.00005214       0.4847
  0.00005259       0.4888
  0.00005275       0.4903
  0.00005335       0.4959
  0.00005372       0.4994
  0.00005435       0.5053
  0.00005433       0.5051
  0.00005478       0.5092
  0.00005483       0.5097
  0.00005530       0.5141
  0.00005561       0.5169
  0.00005614       0.5219
  0.00005653       0.5255
  0.00005655       0.5257
  0.00005743       0.5338
  0.00005764       0.5358
  0.00005778       0.5371
  0.00005840       0.5429
  0.00005869       0.5456
  0.00005938       0.5519
  0.00005933       0.5516
  0.00005988       0.5567
  0.00006080       0.5652
  0.00006104       0.5674
  0.00006117       0.5686
  0.00006185       0.5750
  0.00006173       0.5739
  0.00006236       0.5797
  0.00006228       0.5790
  0.00006296       0.5853
  0.00006327       0.5881
  0.00006406       0.5955
  0.00006436       0.5983
  0.00006441       0.5988
  0.00006515       0.6056
  0.00006569       0.6106
  0.00006562       0.6100
  0.00006613       0.6147
  0.00006638       0.6171
  0.00006630       0.6164
  0.00006689       0.6218
  0.00006736       0.6262
  0.00006722       0.6249
  0.00006769       0.6292
  0.00006717       0.6244
  0.00006779       0.6301
  0.00006818       0.6338
  0.00006877       0.6393
  0.00006786       0.6309
  0.00006765       0.6289
  0.00006718       0.6245
  0.00006729       0.6255
  0.00006680       0.6210
  0.00006679       0.6209
  0.00006803       0.6324
  0.00006794       0.6316
  0.00007010       0.6516
  0.00007069       0.6571
  0.00007135       0.6632
  0.00007101       0.6601
  0.00007203       0.6696
  0.00007182       0.6677
  0.00007234       0.6724
  0.00007295       0.6782
  0.00007291       0.6777
  0.00007326       0.6810
  0.00007349       0.6831
  0.00007374       0.6855
  0.00007398       0.6877
  0.00007381       0.6861
  0.00007372       0.6853
  0.00007440       0.6916
  0.00007531       0.7000
  0.00007463       0.6937
  0.00007522       0.6993
  0.00007565       0.7033
  0.00007571       0.7038
  0.00007551       0.7020
  0.00007556       0.7024
  0.00007581       0.7047
  0.00007642       0.7104
  0.00007682       0.7141
  0.00007694       0.7152
  0.00007650       0.7111
  0.00007626       0.7089
  0.00007685       0.7143
  0.00007711       0.7168
  0.00007740       0.7195
  0.00007721       0.7177
  0.00007730       0.7186
  0.00007735       0.7190
  0.00007814       0.7263
  0.00007814       0.7264
  0.00007823       0.7272
  0.00007806       0.7256
  0.00007876       0.7321
  0.00007872       0.7317
  0.00007884       0.7328
  0.00007911       0.7354
  0.00007877       0.7322
  0.00007900       0.7344
  0.00007928       0.7370
  0.00007895       0.7339
  0.00007938       0.7379
  0.00007996       0.7433
  0.00007999       0.7436
  0.00008026       0.7461
  0.00008072       0.7504
  0.00008092       0.7522
  0.00008041       0.7475
  0.00008070       0.7502
  0.00008065       0.7497
  0.00008101       0.7531
  0.00008153       0.7579
  0.00008108       0.7537
  0.00008165       0.7590
  0.00008155       0.7581
  0.00008135       0.7562
  0.00008174       0.7599
  0.00008145       0.7571
  0.00008163       0.7588
  0.00008190       0.7613
  0.00008237       0.7657
  0.00008307       0.7722
  0.00008341       0.7754
  0.00008366       0.7777
  0.00008397       0.7806
  0.00008378       0.7788
  0.00008394       0.7803
  0.00008454       0.7858
  0.00008445       0.7850
  0.00008500       0.7902
  0.00008538       0.7936
  0.00008575       0.7971
  0.00008615       0.8008
  0.00008583       0.7978
  0.00008657       0.8047
  0.00008630       0.8022
  0.00008696       0.8083
  0.00008707       0.8094
  0.00008722       0.8108
  0.00008773       0.8155
  0.00008814       0.8194
  0.00008825       0.8204
  0.00008839       0.8217
  0.00008875       0.8250
  0.00008920       0.8292
  0.00008907       0.8279
  0.00008964       0.8333
  0.00008972       0.8340
  0.00009013       0.8379
  0.00009049       0.8412
  0.00009053       0.8415
  0.00009128       0.8485
  0.00009169       0.8524
  0.00009195       0.8548
  0.00009179       0.8533
  0.00009279       0.8626
  0.00009264       0.8612
  0.00009331       0.8674
  0.00009339       0.8681
  0.00009350       0.8692
  0.00009386       0.8725
  0.00009481       0.8813
  0.00009489       0.8821
  0.00009564       0.8891
  0.00009587       0.8912
  0.00009626       0.8949
  0.00009586       0.8911
  0.00009651       0.8972
  0.00009687       0.9005
  0.00009685       0.9003
  0.00009777       0.9088
  0.00009789       0.9099
  0.00009869       0.9174
  0.00009882       0.9186
  0.00009871       0.9176
  0.00009924       0.9225
  0.00009995       0.9291
  0.00010009       0.9304
  0.00010027       0.9321
  0.00010086       0.9376
  0.00010158       0.9442
  0.00010237       0.9516
  0.00010242       0.9521
  0.00010348       0.9620
  0.00010335       0.9607
  0.00010360       0.9631
  0.00010461       0.9725
  0.00010481       0.9743
  0.00010540       0.9798
  0.00010571       0.9827
  0.00010555       0.9812
  0.00010642       0.9892
  0.00010739       0.9983
  0.00010730       0.9974
  0.00010778       1.0019
  0.00010844       1.0081
  0.00010829       1.0066
  0.00010902       1.0135
  0.00010986       1.0213
  0.00010974       1.0201
  0.00011051       1.0273
  0.00011044       1.0266
  0.00011142       1.0357
  0.00011106       1.0324
  0.00011138       1.0354
  0.00011224       1.0433
  0.00011258       1.0465
  0.00011273       1.0479
  0.00011304       1.0508
  0.00011425       1.0621
  0.00011484       1.0676
  0.00011473       1.0665
  0.00011504       1.0694
  0.00011546       1.0733
  0.00011582       1.0767
  0.00011635       1.0816
  0.00011651       1.0831
  0.00011782       1.0953
  0.00011765       1.0937
  0.00011742       1.0915
  0.00011797       1.0966
  0.00011845       1.1011
  0.00011814       1.0982
  0.00011839       1.1005
  0.00011912       1.1073
  0.00011997       1.1152
  0.00012052       1.1204
  0.00012004       1.1158
  0.00012029       1.1182
  0.00012077       1.1226
  0.00012092       1.1241
  0.00012122       1.1268
  0.00012151       1.1296
  0.00012185       1.1327
  0.00012220       1.1360
  0.00012207       1.1347
  0.00012269       1.1405
  0.00012240       1.1378
  0.00012285       1.1420
  0.00012298       1.1432
  0.00012250       1.1387
  0.00012277       1.1412
  0.00012281       1.1416
  0.00012299       1.1433
  0.00012269       1.1405
  0.00012255       1.1392
  0.00012339       1.1471
  0.00012339       1.1471
  0.00012337       1.1469
  0.00012342       1.1473
  0.00012400       1.1527
  0.00012412       1.1538
  0.00012451       1.1574
  0.00012491       1.1611
  0.00012574       1.1688
  0.00012669       1.1777
  0.00012645       1.1755
  0.00012698       1.1804
  0.00012692       1.1798
  0.00012765       1.1866
  0.00012819       1.1916
  0.00012852       1.1947
  0.00012852       1.1947
  0.00012934       1.2024
  0.00012970       1.2057
  0.00013008       1.2092
  0.00013065       1.2145
  0.00013088       1.2167
  0.00013145       1.2219
  0.00013242       1.2309
  0.00013238       1.2306
  0.00013283       1.2347
  0.00013302       1.2365
  0.00013355       1.2415
  0.00013434       1.2488
  0.00013439       1.2492
  0.00013480       1.2531
  0.00013547       1.2593
  0.00013580       1.2624
  0.00013603       1.2645
  0.00013624       1.2664
  0.00013633       1.2673
  0.00013713       1.2748
  0.00013747       1.2779
  0.00014014       1.3027
  0.00014067       1.3076
  0.00014111       1.3118
  0.00014143       1.3147
  0.00014165       1.3168
  0.00014197       1.3197
  0.00014262       1.3258
  0.00014339       1.3329
  0.00014430       1.3414
  0.00014438       1.3421
  0.00014508       1.3486
  0.00014595       1.3567
  0.00014647       1.3615
  0.00014736       1.3699
  0.00014772       1.3731
  0.00014834       1.3789
  0.00014901       1.3852
  0.00014936       1.3884
  0.00015018       1.3960
  0.00015049       1.3989
  0.00015100       1.4037
  0.00015217       1.4145
  0.00015234       1.4161
  0.00015287       1.4210
  0.00015322       1.4243
  0.00015356       1.4275
  0.00015455       1.4366
  0.00015482       1.4392
  0.00015519       1.4426
  0.00015596       1.4498
  0.00015712       1.4606
  0.00015721       1.4614
  0.00015854       1.4738
  0.00015929       1.4807
  0.00015987       1.4861
  0.00016050       1.4920
  0.00016150       1.5012
  0.00016215       1.5073
  0.00016304       1.5156
  0.00016356       1.5204
  0.00016452       1.5293
  0.00016546       1.5380
  0.00016659       1.5486
  0.00016733       1.5555
  0.00016816       1.5632
  0.00016874       1.5685
  0.00016994       1.5797
  0.00017062       1.5860
  0.00017116       1.5910
  0.00017210       1.5998
  0.00017256       1.6041
  0.00017382       1.6158
  0.00017423       1.6196
  0.00017515       1.6282
  0.00017618       1.6377
  0.00017704       1.6457
  0.00017764       1.6513
  0.00017848       1.6591
  0.00017928       1.6665
  0.00018005       1.6737
  0.00018102       1.6827
  0.00018155       1.6877
  0.00018245       1.6961
  0.00018317       1.7027
  0.00018381       1.7087
  0.00018492       1.7189
  0.00018569       1.7261
  0.00018663       1.7349
  0.00018794       1.7471
  0.00018855       1.7527
  0.00018939       1.7605
  0.00019041       1.7701
  0.00019141       1.7793
  0.00019222       1.7868
  0.00019285       1.7927
  0.00019380       1.8015
  0.00019469       1.8098
  0.00019544       1.8167
  0.00019677       1.8291
  0.00019722       1.8333
  0.00019818       1.8422
  0.00019917       1.8514
  0.00020035       1.8624
  0.00020082       1.8668
  0.00020228       1.8804
  0.00020286       1.8857
  0.00020380       1.8945
  0.00020462       1.9021
  0.00020553       1.9105
  0.00020605       1.9154
  0.00020757       1.9296
  0.00020880       1.9410
  0.00021263       1.9766
  0.00021365       1.9860
  0.00021424       1.9916
  0.00021516       2.0001
  0.00021601       2.0080
  0.00021730       2.0200
  0.00021820       2.0284
  0.00021872       2.0332
  0.00021867       2.0327
  0.00021816       2.0280
  0.00021885       2.0344
  0.00021895       2.0353
  0.00021958       2.0412
  0.00021893       2.0351
  0.00021801       2.0266
  0.00021603       2.0082
  0.00021415       1.9907
  0.00021315       1.9814
  0.00021248       1.9751
  0.00021241       1.9746
  0.00021260       1.9763
  0.00021306       1.9806
  0.00021359       1.9855
  0.00021436       1.9927
  0.00021519       2.0004
  0.00021641       2.0117
  0.00021707       2.0179
  0.00021764       2.0231
  0.00021851       2.0312
  0.00021961       2.0415
  0.00022017       2.0466
  0.00022124       2.0566
  0.00022188       2.0626
  0.00022293       2.0723
  0.00022347       2.0774
  0.00022447       2.0867
  0.00022524       2.0938
  0.00022653       2.1058
  0.00022752       2.1150
  0.00022865       2.1255
  0.00022935       2.1320
  0.00023254       2.1616
  0.00023370       2.1725
  0.00023488       2.1834
  0.00023646       2.1981
  0.00023693       2.2025
  0.00023807       2.2130
  0.00023944       2.2258
  0.00024076       2.2381
  0.00024167       2.2465
  0.00024232       2.2525
  0.00024364       2.2649
  0.00024454       2.2732
  0.00024553       2.2824
  0.00024735       2.2993
  0.00024808       2.3061
  0.00024884       2.3132
  0.00025048       2.3284
  0.00025093       2.3326
  0.00025264       2.3485
  0.00025355       2.3569
  0.00025433       2.3642
  0.00025542       2.3744
  0.00025646       2.3840
  0.00025751       2.3937
  0.00025859       2.4038
  0.00025999       2.4168
  0.00026134       2.4294
  0.00026266       2.4417
  0.00026364       2.4507
  0.00026489       2.4624
  0.00026610       2.4736
  0.00026718       2.4837
  0.00026849       2.4958
  0.00026946       2.5049
  0.00027052       2.5147
  0.00027173       2.5260
  0.00027301       2.5379
  0.00027382       2.5454
  0.00027574       2.5632
  0.00028032       2.6058
  0.00028149       2.6167
  0.00028231       2.6243
  0.00028409       2.6408
  0.00028498       2.6491
  0.00028834       2.6804
  0.00028992       2.6950
  0.00029097       2.7048
  0.00029250       2.7190
  0.00029323       2.7258
  0.00029449       2.7375
  0.00029570       2.7488
  0.00029706       2.7614
  0.00029830       2.7729
  0.00029963       2.7853
  0.00030070       2.7952
  0.00030175       2.8050
  0.00030308       2.8174
  0.00030395       2.8255
  0.00030545       2.8395
  0.00030689       2.8528
  0.00030836       2.8665
  0.00030915       2.8738
  0.00031028       2.8843
  0.00031159       2.8964
  0.00031285       2.9082
  0.00031383       2.9173
  0.00031564       2.9341
  0.00031677       2.9446
  0.00031842       2.9599
  0.00031969       2.9718
  0.00032068       2.9810
  0.00032185       2.9919
  0.00032315       3.0039
  0.00032444       3.0160
  0.00032547       3.0255
  0.00032670       3.0369
  0.00032806       3.0496
  0.00032973       3.0652
  0.00033075       3.0746
  0.00033177       3.0840
  0.00033296       3.0951
  0.00033410       3.1058
  0.00033550       3.1187
  0.00033618       3.1251
  0.00033770       3.1392
  0.00033865       3.1480
  0.00033939       3.1550
  0.00033990       3.1597
  0.00034106       3.1704
  0.00034218       3.1809
  0.00034281       3.1867
  0.00034394       3.1973
  0.00034503       3.2073
  0.00034570       3.2136
  0.00034645       3.2206
  0.00034781       3.2332
  0.00034902       3.2444
  0.00034993       3.2529
  0.00035154       3.2678
  0.00035281       3.2797
  0.00035413       3.2920
  0.00035555       3.3051
  0.00035648       3.3137
  0.00035734       3.3218
  0.00035895       3.3367
  0.00036002       3.3467
  0.00036140       3.3595
  0.00036200       3.3651
  0.00036544       3.3970
  0.00036693       3.4109
  0.00036814       3.4222
  0.00036901       3.4303
  0.00036976       3.4373
  0.00037082       3.4471
  0.00037204       3.4584
  0.00037277       3.4652
  0.00037388       3.4755
  0.00037506       3.4865
  0.00037587       3.4940
  0.00037681       3.5028
  0.00037793       3.5131
  0.00037925       3.5255
  0.00038006       3.5329
  0.00038148       3.5462
  0.00038484       3.5774
  0.00038593       3.5875
  0.00038706       3.5980
  0.00038893       3.6154
  0.00039012       3.6265
  0.00039105       3.6351
  0.00039213       3.6452
  0.00039378       3.6605
  0.00039529       3.6746
  0.00039689       3.6894
  0.00039805       3.7002
  0.00039948       3.7135
  0.00040071       3.7249
  0.00040219       3.7387
  0.00040386       3.7542
  0.00040486       3.7635
  0.00040635       3.7773
  0.00040699       3.7833
  0.00040783       3.7911
  0.00040950       3.8066
  0.00041088       3.8194
  0.00041244       3.8339
  0.00041316       3.8406
  0.00041445       3.8527
  0.00041583       3.8655
  0.00041625       3.8694
  0.00041768       3.8827
  0.00041897       3.8947
  0.00042056       3.9094
  0.00042194       3.9223
  0.00042336       3.9355
  0.00042472       3.9481
  0.00042864       3.9846
  0.00042980       3.9954
  0.00043106       4.0071
  0.00043322       4.0271
  0.00043445       4.0386
  0.00043587       4.0518
  0.00043678       4.0603
  0.00043764       4.0682
  0.00043788       4.0705
  0.00043819       4.0733
  0.00043898       4.0807
  0.00044021       4.0921
  0.00044065       4.0962
  0.00044220       4.1106
  0.00044311       4.1191
  0.00044414       4.1286
  0.00044550       4.1413
  0.00044668       4.1523
  0.00044853       4.1695
  0.00044922       4.1759
  0.00045081       4.1906
  0.00045206       4.2023
  0.00045314       4.2124
  0.00045419       4.2220
  0.00045601       4.2390
  0.00045727       4.2507
  0.00045858       4.2629
  0.00045976       4.2739
  0.00046149       4.2899
  0.00046214       4.2960
  0.00046363       4.3098
  0.00046480       4.3207
  0.00046678       4.3391
  0.00046829       4.3532
  0.00046914       4.3610
  0.00047029       4.3717
  0.00047212       4.3887
  0.00047315       4.3983
  0.00047471       4.4128
  0.00047622       4.4269
  0.00047684       4.4326
  0.00047883       4.4512
  0.00047978       4.4600
  0.00048030       4.4648
  0.00048126       4.4737
  0.00048017       4.4636
  0.00047381       4.4045
  0.00046892       4.3590
  0.00047221       4.3896
  0.00047321       4.3989
  0.00047496       4.4152
  0.00047622       4.4268
  0.00047717       4.4357
  0.00047850       4.4481
  0.00047948       4.4571
  0.00048039       4.4656
  0.00048177       4.4785
  0.00048246       4.4849
  0.00048421       4.5011
  0.00048543       4.5125
  0.00048693       4.5264
  0.00048890       4.5447
  0.00048959       4.5511
  0.00049116       4.5657
  0.00049274       4.5804
  0.00049404       4.5925
  0.00049514       4.6027
  0.00049695       4.6196
  0.00049830       4.6321
  0.00049969       4.6451
  0.00050102       4.6574
  0.00050253       4.6714
  0.00050378       4.6831
  0.00050523       4.6966
  0.00050642       4.7076
  0.00050845       4.7264
  0.00051001       4.7409
  0.00051132       4.7531
  0.00051241       4.7632
  0.00051477       4.7852
  0.00051546       4.7916
  0.00051611       4.7977
  0.00051750       4.8106
  0.00051923       4.8267
  0.00052083       4.8416
  0.00052176       4.8502
  0.00052332       4.8647
  0.00052469       4.8774
  0.00052526       4.8827
  0.00052648       4.8941
  0.00052757       4.9042
  0.00052835       4.9115
  0.00053003       4.9271
  0.00053049       4.9314
  0.00053205       4.9458
  0.00053394       4.9634
  0.00053490       4.9723
  0.00053624       4.9848
  0.00053727       4.9944
  0.00053832       5.0042
  0.00054003       5.0200
  0.00054121       5.0310
  0.00054224       5.0406
  0.00054345       5.0518
  0.00054483       5.0646
  0.00054604       5.0759
  0.00054766       5.0910
  0.00054890       5.1025
  0.00055013       5.1139
  0.00055172       5.1287
  0.00055371       5.1472
  0.00055535       5.1625
  0.00055679       5.1758
  0.00055782       5.1854
  0.00055960       5.2019
  0.00056101       5.2151
  0.00056275       5.2312
  0.00056437       5.2463
  0.00056606       5.2620
  0.00056777       5.2779
  0.00056856       5.2852
  0.00057011       5.2997
  0.00057137       5.3114
  0.00057285       5.3251
  0.00057411       5.3369
  0.00057571       5.3517
  0.00057721       5.3656
  0.00057849       5.3776
  0.00058017       5.3932
  0.00058190       5.4092
  0.00058233       5.4133
  0.00058432       5.4317
  0.00058614       5.4487
  0.00058697       5.4564
  0.00058866       5.4721
  0.00058945       5.4794
  0.00059120       5.4957
  0.00059247       5.5075
  0.00059362       5.5182
  0.00059521       5.5330
  0.00059657       5.5456
  0.00059748       5.5541
  0.00059898       5.5681
  0.00060126       5.5893
  0.00060275       5.6031
  0.00060404       5.6151
  0.00060549       5.6285
  0.00060668       5.6396
  0.00060789       5.6508
  0.00060955       5.6663
  0.00061041       5.6742
  0.00061144       5.6838
  0.00061258       5.6944
  0.00061360       5.7039
  0.00061466       5.7138
  0.00061605       5.7267
  0.00061733       5.7386
  0.00061907       5.7548
  0.00062009       5.7643
  0.00062140       5.7765
  0.00062315       5.7927
  0.00062433       5.8037
  0.00062606       5.8198
  0.00062760       5.8340
  0.00062944       5.8511
  0.00063146       5.8700
  0.00063287       5.8830
  0.00063416       5.8950
  0.00063610       5.9131
  0.00063733       5.9246
  0.00063957       5.9453
  0.00064116       5.9601
  0.00064619       6.0069
  0.00064764       6.0204
  0.00065133       6.0547
  0.00065617       6.0997
  0.00065809       6.1175
  0.00065973       6.1328
  0.00066142       6.1485
  0.00066475       6.1794
  0.00067033       6.2313
  0.00067515       6.2761
  0.00067892       6.3111
  0.00068465       6.3644
  0.00068968       6.4112
  0.00069614       6.4712
  0.00069770       6.4858
  0.00069958       6.5032
  0.00070543       6.5576
  0.00071081       6.6075
  0.00071470       6.6437
  0.00071890       6.6828
  0.00072034       6.6962
  0.00072434       6.7334
  0.00072575       6.7465
  0.00072987       6.7848
  0.00073212       6.8057
  0.00073393       6.8225
  0.00073566       6.8386
  0.00073949       6.8742
  0.00074170       6.8947
  0.00074377       6.9139
  0.00074556       6.9306
  0.00074789       6.9522
  0.00074979       6.9700
  0.00075157       6.9865
  0.00075326       7.0022
  0.00075541       7.0222
  0.00075763       7.0428
  0.00075951       7.0603
  0.00076281       7.0910
  0.00076477       7.1092
  0.00076652       7.1255
  0.00076828       7.1418
  0.00077066       7.1639
  0.00077245       7.1806
  0.00077484       7.2028
  0.00077638       7.2171
  0.00077875       7.2391
  0.00078079       7.2581
  0.00078324       7.2808
  0.00078526       7.2997
  0.00078720       7.3176
  0.00078904       7.3348
  0.00079104       7.3534
  0.00079324       7.3738
  0.00079498       7.3900
  0.00079731       7.4116
  0.00079894       7.4268
  0.00080109       7.4468
  0.00080282       7.4629
  0.00080507       7.4838
  0.00080691       7.5009
  0.00080908       7.5210
  0.00081073       7.5364
  0.00081317       7.5591
  0.00081528       7.5787
  0.00081716       7.5961
  0.00081935       7.6165
  0.00082150       7.6366
  0.00082348       7.6549
  0.00082507       7.6697
  0.00082753       7.6926
  0.00083136       7.7282
  0.00083366       7.7496
  0.00083570       7.7685
  0.00083804       7.7903
  0.00083976       7.8062
  0.00084203       7.8274
  0.00084397       7.8454
  0.00084596       7.8639
  0.00084842       7.8868
  0.00085039       7.9051
  0.00085666       7.9634
  0.00085897       7.9849
  0.00086089       8.0027
  0.00086267       8.0192
  0.00086927       8.0806
  0.00087160       8.1023
  0.00087801       8.1619
  0.00088468       8.2239
  0.00088886       8.2627
  0.00089368       8.3075
  0.00089765       8.3444
  0.00090218       8.3865
  0.00090640       8.4257
  0.00090901       8.4500
  0.00091322       8.4892
  0.00091758       8.5297
  0.00092199       8.5707
  0.00092880       8.6340
  0.00093349       8.6776
  0.00093582       8.6993
  0.00093720       8.7121
  0.00094201       8.7568
  0.00094432       8.7782
  0.00094945       8.8259
  0.00095163       8.8462
  0.00095372       8.8656
  0.00095800       8.9054
  0.00096285       8.9505
  0.00096927       9.0102
  0.00097391       9.0533
  0.00098019       9.1117
  0.00098461       9.1528
  0.00098956       9.1988
  0.00099440       9.2437
  0.00099852       9.2820
  0.00100345       9.3279
  0.00100809       9.3711
  0.00101263       9.4132
  0.00101940       9.4762
  0.00102662       9.5433
  0.00103105       9.5845
  0.00103833       9.6522
  0.00104085       9.6756
  0.00104762       9.7385
  0.00105459       9.8033
  0.00106192       9.8715
  0.00106857       9.9333
  0.00107624      10.0045
  0.00108311      10.0684
  0.00109014      10.1337
  0.00109236      10.1544
  0.00109464      10.1756
  0.00110225      10.2464
  0.00110706      10.2911
  0.00111429      10.3583
  0.00111899      10.4019
  0.00112702      10.4766
  0.00113408      10.5422
  0.00113646      10.5644
  0.00113898      10.5878
  0.00114649      10.6576
  0.00115386      10.7261
  0.00115847      10.7690
  0.00116413      10.8215
  0.00116918      10.8685
  0.00117630      10.9347
  0.00118185      10.9863
  0.00118353      11.0019
  0.00119198      11.0804
  0.00119635      11.1211
  0.00120369      11.1893
  0.00121180      11.2647
  0.00121689      11.3120
  0.00121921      11.3336
  0.00122687      11.4048
  0.00123471      11.4777
  0.00123761      11.5046
  0.00124557      11.5786
  0.00124821      11.6031
  0.00125062      11.6256
  0.00125613      11.6768
  0.00125903      11.7038
  0.00126172      11.7287
  0.00126377      11.7478
  0.00126622      11.7706
  0.00126872      11.7938
  0.00127695      11.8703
  0.00127935      11.8926
  0.00128501      11.9452
  0.00128769      11.9702
  0.00129014      11.9930
  0.00129254      12.0152
  0.00130101      12.0940
  0.00130352      12.1173
  0.00130626      12.1428
  0.00130875      12.1659
  0.00131150      12.1915
  0.00131680      12.2407
  0.00131916      12.2627
  0.00132227      12.2917
  0.00132497      12.3167
  0.00133004      12.3639
  0.00133209      12.3829
  0.00133543      12.4140
  0.00133814      12.4392
  0.00134652      12.5170
  0.00134848      12.5353
  0.00135151      12.5634
  0.00135687      12.6133
  0.00135988      12.6412
  0.00136200      12.6609
  0.00136520      12.6907
  0.00136813      12.7179
  0.00137910      12.8199
  0.00138721      12.8953
  0.00139022      12.9233
  0.00139795      12.9951
  0.00140381      13.0496
  0.00140641      13.0738
  0.00140928      13.1005
  0.00141243      13.1297
  0.00141817      13.1831
  0.00142089      13.2084
  0.00142341      13.2318
  0.00142632      13.2589
  0.00142973      13.2906
  0.00143249      13.3162
  0.00143521      13.3414
  0.00143768      13.3645
  0.00144020      13.3879
  0.00144304      13.4142
  0.00145136      13.4917
  0.00145455      13.5213
  0.00145761      13.5497
  0.00146007      13.5726
  0.00146272      13.5973
  0.00146523      13.6205
  0.00146844      13.6504
  0.00147116      13.6757
  0.00147354      13.6978
  0.00147663      13.7265
  0.00147895      13.7480
  0.00148168      13.7734
  0.00149326      13.8811
  0.00149608      13.9073
  0.00149889      13.9335
  0.00150151      13.9578
  0.00151029      14.0394
  0.00151329      14.0673
  0.00151565      14.0893
  0.00151898      14.1202
  0.00152180      14.1464
  0.00152463      14.1727
  0.00152762      14.2005
  0.00153640      14.2822
  0.00153951      14.3110
  0.00154178      14.3321
  0.00154439      14.3564
  0.00154730      14.3834
  0.00155043      14.4126
  0.00155355      14.4416
  0.00155585      14.4629
  0.00155960      14.4978
  0.00156207      14.5208
  0.00156498      14.5478
  0.00156796      14.5756
  0.00157075      14.6015
  0.00157377      14.6295
  0.00157626      14.6527
  0.00158513      14.7351
  0.00158840      14.7655
  0.00159173      14.7965
  0.00159412      14.8187
  0.00159715      14.8469
  0.00160018      14.8750
  0.00160314      14.9025
  0.00160619      14.9309
  0.00160920      14.9589
  0.00161209      14.9857
  0.00162093      15.0679
  0.00162398      15.0963
  0.00162662      15.1208
  0.00163003      15.1525
  0.00163296      15.1797
  0.00163580      15.2061
  0.00164447      15.2867
  0.00165046      15.3424
  0.00165347      15.3704
  0.00165932      15.4248
  0.00166180      15.4479
  0.00166495      15.4771
  0.00166800      15.5055
  0.00167739      15.5927
  0.00167984      15.6155
  0.00168347      15.6493
  0.00168583      15.6713
  0.00169396      15.7468
  0.00169783      15.7828
  0.00170063      15.8088
  0.00170367      15.8371
  0.00171317      15.9254
  0.00171552      15.9472
  0.00171885      15.9781
  0.00172195      16.0069
  0.00173078      16.0891
  0.00173425      16.1213
  0.00173742      16.1508
  0.00174015      16.1762
  0.00174612      16.2317
  0.00174953      16.2634
  0.00175229      16.2890
  0.00175864      16.3480
  0.00176148      16.3745
  0.00176481      16.4054
  0.00177015      16.4550
  0.00177408      16.4915
  0.00177969      16.5438
  0.00178247      16.5696
  0.00178850      16.6256
  0.00179786      16.7126
  0.00180127      16.7443
  0.00180386      16.7684
  0.00180732      16.8005
  0.00181022      16.8275
  0.00181347      16.8578
  0.00181633      16.8843
  0.00181973      16.9159
  0.00182202      16.9372
  0.00182576      16.9720
  0.00182889      17.0011
  0.00183145      17.0249
  0.00184097      17.1133
  0.00184380      17.1397
  0.00184683      17.1678
  0.00185597      17.2528
  0.00186562      17.3425
  0.00187149      17.3971
  0.00187783      17.4560
  0.00188667      17.5382
  0.00189294      17.5965
  0.00189895      17.6523
  0.00190584      17.7164
  0.00191227      17.7762
  0.00192163      17.8632
  0.00192840      17.9261
  0.00193419      17.9799
  0.00194397      18.0708
  0.00195003      18.1272
  0.00195304      18.1552
  0.00195873      18.2081
  0.00196205      18.2389
  0.00197173      18.3289
  0.00197827      18.3897
  0.00198133      18.4182
  0.00198468      18.4493
  0.00199410      18.5368
  0.00200034      18.5949
  0.00200398      18.6286
  0.00200709      18.6576
  0.00201690      18.7487
  0.00202347      18.8099
  0.00202707      18.8433
  0.00203657      18.9316
  0.00204541      19.0138
  0.00205204      19.0754
  0.00205552      19.1078
  0.00206474      19.1935
  0.00206815      19.2252
  0.00207450      19.2842
  0.00207749      19.3120
  0.00208711      19.4014
  0.00209329      19.4589
  0.00209655      19.4892
  0.00209978      19.5192
  0.00210957      19.6102
  0.00211614      19.6713
  0.00211927      19.7004
  0.00212573      19.7604
  0.00212886      19.7896
  0.00213207      19.8194
  0.00213881      19.8820
  0.00214214      19.9130
  0.00215158      20.0007
  0.00216094      20.0877
  0.00216441      20.1200
  0.00217389      20.2082
  0.00218028      20.2675
  0.00218405      20.3026
  0.00218715      20.3314
  0.00219710      20.4239
  0.00220369      20.4851
  0.00220672      20.5133
  0.00221680      20.6070
  0.00222594      20.6920
  0.00222933      20.7235
  0.00223951      20.8182
  0.00224583      20.8769
  0.00224931      20.9093
  0.00225564      20.9681
  0.00225888      20.9982
  0.00226817      21.0845
  0.00227508      21.1488
  0.00228468      21.2380
  0.00229169      21.3032
  0.00229501      21.3341
  0.00230155      21.3948
  0.00230495      21.4265
  0.00231136      21.4861
  0.00231918      21.5588
  0.00232203      21.5853
  0.00232486      21.6116
  0.00232882      21.6484
  0.00233762      21.7301
  0.00234072      21.7589
  0.00234376      21.7872
  0.00234722      21.8193
  0.00235063      21.8511
  0.00235239      21.8674
  0.00234609      21.8089
  0.00234543      21.8027
  0.00229182      21.3044
  0.00216959      20.1681
  0.00217252      20.1954
  0.00217581      20.2260
  0.00218276      20.2906
  0.00218940      20.3523
  0.00219333      20.3889
  0.00219630      20.4165
  0.00220039      20.4544
  0.00220378      20.4860
  0.00220737      20.5194
  0.00221096      20.5528
  0.00221519      20.5921
  0.00221837      20.6217
  0.00222213      20.6565
  0.00222591      20.6917
  0.00223012      20.7308
  0.00223372      20.7643
  0.00224522      20.8712
  0.00224863      20.9029
  0.00226012      21.0098
  0.00227198      21.1199
  0.00228337      21.2259
  0.00229452      21.3295
  0.00230579      21.4342
  0.00230913      21.4654
  0.00231354      21.5063
  0.00231686      21.5372
  0.00232065      21.5724
  0.00233167      21.6748
  0.00234301      21.7803
  0.00235439      21.8861
  0.00236555      21.9898
  0.00236909      22.0227
  0.00237279      22.0570
  0.00237650      22.0916
  0.00237986      22.1228
  0.00238369      22.1584
  0.00238736      22.1926
  0.00239130      22.2291
  0.00239478      22.2615
  0.00239838      22.2950
  0.00240192      22.3279
  0.00240583      22.3642
  0.00240940      22.3974
  0.00242098      22.5051
  0.00242431      22.5360
  0.00242800      22.5703
  0.00243128      22.6008
  0.00243537      22.6388
  0.00243907      22.6721
  0.00244278      22.7083
  0.00244648      22.7399
  0.00244895      22.7756
  0.00245265      22.8089
  0.00245636      22.8386
  0.00246006      22.8755
  0.00246376      22.9110
  0.00247364      23.0116
  0.00247734      23.0458
  0.00248722      23.1466
  0.00249092      23.1821
  0.00249463      23.2137
  0.00249710      23.2462
  0.00250080      23.2801
  0.00250450      23.3140
  0.00250821      23.3502
  0.00251068      23.3849
  0.00251438      23.4116
  0.00251808      23.4499
  0.00252179      23.4866
  0.00252549      23.5183
  0.00252796      23.5453
  0.00253166      23.5802
  0.00253537      23.6158
  0.00253907      23.6465
  0.00254895      23.7485
  0.00255265      23.7815
  0.00255636      23.8132
  0.00256006      23.8487
  0.00256376      23.8852
  0.00256747      23.9163
  0.00257734      24.0169
  0.00258105      24.0492
  0.00258475      24.0806
  0.00258845      24.1107
  0.00259216      24.1470
  0.00259586      24.1856
  0.00259957      24.2143
  0.00260327      24.2485
  0.00260697      24.2840
  0.00261068      24.3172
  0.00261438      24.3464
  0.00261808      24.3814
  0.00262426      24.4506
  0.00262919      24.4793
  0.00263907      24.5831
  0.00264278      24.6162
  0.00264648      24.6499
  0.00265018      24.6837
  0.00265389      24.7154
  0.00265636      24.7530
  0.00266006      24.7815
  0.00266376      24.8190
  0.00266747      24.8519
  0.00267117      24.8840
  0.00267487      24.9188
  0.00267858      24.9524
  0.00268228      24.9868
  0.00268599      25.0208
  0.00268969      25.0570
  0.00269339      25.0891
  0.00269710      25.1226
  0.00270080      25.1545
  0.00270450      25.1828
  0.00270821      25.2135
  0.00271191      25.2555
  0.00271561      25.2909
  0.00271932      25.3221
  0.00272302      25.3549
  0.00272673      25.3834
  0.00273043      25.4160
  0.00273413      25.4500
  0.00273784      25.4846
  0.00274154      25.5163
  0.00274524      25.5496
  0.00274895      25.5873
  0.00275265      25.6208
  0.00275636      25.6541
  0.00276006      25.6888
  0.00276376      25.7208
  0.00276747      25.7556
  0.00277117      25.7885
  0.00277487      25.8203
  0.00277858      25.8546
  0.00278228      25.8872
  0.00278599      25.9236
  0.00278969      25.9560
  0.00279339      25.9887
  0.00279710      26.0217
  0.00280080      26.0553
  0.00280450      26.0868
  0.00280697      26.1210
  0.00281068      26.1578
  0.00281438      26.1882
  0.00281808      26.2208
  0.00282179      26.2540
  0.00282549      26.2892
  0.00282919      26.3221
  0.00283290      26.3563
  0.00283660      26.3888
  0.00284031      26.4225
  0.00284401      26.4554
  0.00284771      26.4835
  0.00285142      26.5186
  0.00285512      26.5546
  0.00285882      26.5902
  0.00286253      26.6242
  0.00286623      26.6566
  0.00286994      26.6853
  0.00287487      26.7246
  0.00287858      26.7585
  0.00288228      26.7952
  0.00288599      26.8275
  0.00288969      26.8590
  0.00289339      26.8959
  0.00289710      26.9291
  0.00290080      26.9627
  0.00290450      27.0013
  0.00290821      27.0332
  0.00291191      27.0614
  0.00291561      27.1002
  0.00291932      27.1351
  0.00292302      27.1625
  0.00292673      27.1998
  0.00293043      27.2324
  0.00293413      27.2600
  0.00293784      27.2923
  0.00294154      27.3257
  0.00294524      27.3613
  0.00294895      27.3899
  0.00295265      27.4239
  0.00295636      27.4569
  0.00296006      27.4915
  0.00296376      27.5277
  0.00296747      27.5598
  0.00296994      27.5939
  0.00297364      27.6277
  0.00297734      27.6595
  0.00298105      27.6934
  0.00298475      27.7269
  0.00298845      27.7621
  0.00299216      27.7900
  0.00299586      27.8232
  0.00299957      27.8572
  0.00300327      27.8930
  0.00301808      28.0271
  0.00302179      28.0560
  0.00302549      28.0909
  0.00302919      28.1253
  0.00303290      28.1578
  0.00303660      28.1917
  0.00304154      28.2269
  0.00304524      28.2576
  0.00304895      28.2940
  0.00305265      28.3209
  0.00305636      28.3557
  0.00306006      28.3918
  0.00306376      28.4279
  0.00306747      28.4601
  0.00307117      28.4960
  0.00307487      28.5284
  0.00307858      28.5618
  0.00308228      28.5934
  0.00308599      28.6291
  0.00308969      28.6600
  0.00309339      28.6926
  0.00309710      28.7246
  0.00310080      28.7564
  0.00310450      28.7913
  0.00310821      28.8251
  0.00311191      28.8552
  0.00311561      28.8922
  0.00311932      28.9225
  0.00312179      28.9598
  0.00312549      28.9942
  0.00312919      29.0232
  0.00313290      29.0537
  0.00313660      29.0947
  0.00314031      29.1234
  0.00314401      29.1568
  0.00315512      29.2593
  0.00316006      29.2927
  0.00316376      29.3271
  0.00316747      29.3580
  0.00317117      29.3944
  0.00317487      29.4271
  0.00317858      29.4625
  0.00318228      29.4959
  0.00318599      29.5303
  0.00319092      29.5618
  0.00319463      29.5947
  0.00319833      29.6298
  0.00320203      29.6619
  0.00320574      29.6967
  0.00320944      29.7315
  0.00321315      29.7664
  0.00321808      29.8006
  0.00322179      29.8351
  0.00322549      29.8684
  0.00322919      29.8987
  0.00323290      29.9313
  0.00323660      29.9689
  0.00324031      30.0007
  0.00324524      30.0346
  0.00324895      30.0654
  0.00325265      30.0986
  0.00325636      30.1314
  0.00326006      30.1656
  0.00326376      30.1976
  0.00326747      30.2315
  0.00327117      30.2671
  0.00327487      30.2980
  0.00327858      30.3379
  0.00328228      30.3697
  0.00328599      30.3984
  0.00328969      30.4325
  0.00329339      30.4720
  0.00329710      30.5033
  0.00330080      30.5322
  0.00330450      30.5696
  0.00330821      30.6024
  0.00331191      30.6355
  0.00331561      30.6703
  0.00331932      30.7029
  0.00332302      30.7314
  0.00332673      30.7694
  0.00333043      30.8027
  0.00333413      30.8352
  0.00333784      30.8719
  0.00334278      30.9040
  0.00334648      30.9386
  0.00335018      30.9769
  0.00335389      31.0048
  0.00335759      31.0377
  0.00336129      31.0708
  0.00336500      31.1036
  0.00336870      31.1384
  0.00337364      31.1701
  0.00337734      31.2017
  0.00338105      31.2355
  0.00338475      31.2703
  0.00338845      31.3039
  0.00339216      31.3352
  0.00339586      31.3728
  0.00339957      31.4101
  0.00340327      31.4466
  0.00340821      31.4780
  0.00341191      31.5147
  0.00341561      31.5513
  0.00341932      31.5757
  0.00342919      31.6789
  0.00343290      31.7114
  0.00343660      31.7452
  0.00344031      31.7854
  0.00344401      31.8128
  0.00345142      31.8808
  0.00346253      31.9805
  0.00346747      32.0135
  0.00347117      32.0496
  0.00347487      32.0815
  0.00347858      32.1131
  0.00348228      32.1479
  0.00349710      32.2815
  0.00350080      32.3098
  0.00350450      32.3500
  0.00350944      32.3811
  0.00351315      32.4116
  0.00351685      32.4480
  0.00352055      32.4823
  0.00352426      32.5111
  0.00352796      32.5436
  0.00353166      32.5847
  0.00353537      32.6153
  0.00353907      32.6458
  0.00354278      32.6848
  0.00354648      32.7201
  0.00355018      32.7533
  0.00355759      32.8230
  0.00356253      32.8563
  0.00356623      32.8865
  0.00356994      32.9210
  0.00357240      32.9535
  0.00358352      33.0537
  0.00358722      33.0845
  0.00359092      33.1234
  0.00359586      33.1540
  0.00359957      33.1961
  0.00360327      33.2287
  0.00360697      33.2648
  0.00361068      33.2950
  0.00361438      33.3270
  0.00361808      33.3623
  0.00362179      33.3918
  0.00362549      33.4339
  0.00362919      33.4638
  0.00363290      33.5009
  0.00363660      33.5333
  0.00364031      33.5705
  0.00364524      33.6021
  0.00364895      33.6342
  0.00365265      33.6670
  0.00365636      33.7017
  0.00366006      33.7340
  0.00366376      33.7692
  0.00366747      33.8040
  0.00367117      33.8303
  0.00367487      33.8709
  0.00367858      33.8999
  0.00368228      33.9281
  0.00368599      33.9698
  0.00368969      33.9983
  0.00369339      34.0348
  0.00369710      34.0700
  0.00370080      34.0966
  0.00370450      34.1353
  0.00370821      34.1660
  0.00371315      34.2004
  0.00371685      34.2351
  0.00372055      34.2698
  0.00372426      34.3062
  0.00372796      34.3424
  0.00373166      34.3672
  0.00373537      34.4060
  0.00373907      34.4391
  0.00374278      34.4736
  0.00374648      34.5058
  0.00375018      34.5432
  0.00375389      34.5795
  0.00375759      34.6127
  0.00376129      34.6460
  0.00376500      34.6862
  0.00376870      34.7164
  0.00377240      34.7484
  0.00377611      34.7786
  0.00377981      34.8173
  0.00378352      34.8498
  0.00378722      34.8833
  0.00379092      34.9161
  0.00379586      34.9501
  0.00379957      34.9868
  0.00380327      35.0211
  0.00380697      35.0600
  0.00381068      35.0891
  0.00381438      35.1222
  0.00381808      35.1561
  0.00382302      35.1920
  0.00382673      35.2263
  0.00383043      35.2561
  0.00383413      35.2953
  0.00383784      35.3273
  0.00384154      35.3618
  0.00384524      35.3969
  0.00385018      35.4308
  0.00385389      35.4669
  0.00385759      35.5014
  0.00386129      35.5349
  0.00386500      35.5657
  0.00386870      35.6019
  0.00387240      35.6371
  0.00387611      35.6675
  0.00387981      35.6972
  0.00388352      35.7337
  0.00388722      35.7661
  0.00389092      35.8083
  0.00389463      35.8393
  0.00389957      35.8737
  0.00390327      35.9083
  0.00390697      35.9446
  0.00391068      35.9769
  0.00391438      36.0108
  0.00391808      36.0451
  0.00392179      36.0841
  0.00392549      36.1219
  0.00392919      36.1476
  0.00393290      36.1828
  0.00393784      36.2154
  0.00394154      36.2545
  0.00394524      36.2863
  0.00394895      36.3198
  0.00395265      36.3542
  0.00395636      36.3902
  0.00396129      36.4245
  0.00396500      36.4645
  0.00396870      36.4923
  0.00397240      36.5238
  0.00397611      36.5596
  0.00398105      36.5985
  0.00398475      36.6330
  0.00398845      36.6662
  0.00399216      36.7003
  0.00399710      36.7360
  0.00400080      36.7680
  0.00400450      36.8014
  0.00400821      36.8403
  0.00401191      36.8709
  0.00401561      36.9017
  0.00401932      36.9391
  0.00402426      36.9732
  0.00402796      37.0114
  0.00403166      37.0430
  0.00403537      37.0782
  0.00403907      37.1129
  0.00404278      37.1419
  0.00404648      37.1725
  0.00405018      37.2087
  0.00405389      37.2387
  0.00405759      37.2757
  0.00406253      37.3121
  0.00406623      37.3409
  0.00406994      37.3759
  0.00407364      37.4138
  0.00407734      37.4483
  0.00408228      37.4830
  0.00408599      37.5186
  0.00408969      37.5559
  0.00409339      37.5860
  0.00409833      37.6207
  0.00410203      37.6463
  0.00410697      37.6828
  0.00411068      37.7159
  0.00411561      37.7550
  0.00411932      37.7861
  0.00412426      37.8182
  0.00412796      37.8535
  0.00413290      37.8826
  0.00413784      37.9207
  0.00414154      37.9535
  0.00414648      37.9854
  0.00415018      38.0242
  0.00415512      38.0572
  0.00415882      38.0933
  0.00416376      38.1220
  0.00416870      38.1560
  0.00417240      38.1917
  0.00417611      38.2227
  0.00418105      38.2541
  0.00418475      38.2895
  0.00418845      38.3256
  0.00419339      38.3579
  0.00419710      38.3921
  0.00420203      38.4233
  0.00420574      38.4595
  0.00420944      38.4914
  0.00421438      38.5257
  0.00421808      38.5600
  0.00422302      38.5945
  0.00422673      38.6261
  0.00423166      38.6558
  0.00423537      38.6872
  0.00424031      38.7244
  0.00424401      38.7599
  0.00424895      38.7956
  0.00425265      38.8303
  0.00425759      38.8594
  0.00426253      38.8966
  0.00426623      38.9227
  0.00427117      38.9617
  0.00427487      38.9985
  0.00427981      39.0324
  0.00428352      39.0631
  0.00428845      39.0999
  0.00429339      39.1270
  0.00429833      39.1585
  0.00430203      39.2003
  0.00430697      39.2312
  0.00431068      39.2645
  0.00431561      39.2981
  0.00432055      39.3322
  0.00432426      39.3654
  0.00432796      39.3973
  0.00433290      39.4334
  0.00433660      39.4633
  0.00434154      39.4954
  0.00434524      39.5249
  0.00434895      39.5640
  0.00435265      39.5974
  0.00435759      39.6317
  0.00436129      39.6718
  0.00436500      39.7009
  0.00436870      39.7313
  0.00437364      39.7684
  0.00437734      39.7974
  0.00438105      39.8339
  0.00438599      39.8680
  0.00438969      39.8985
  0.00439339      39.9337
  0.00439833      39.9721
  0.00440203      40.0070
  0.00440574      40.0373
  0.00440944      40.0710
  0.00441438      40.1053
  0.00441808      40.1421
  0.00442179      40.1772
  0.00442673      40.2080
  0.00443043      40.2448
  0.00443413      40.2793
  0.00443907      40.3079
  0.00444278      40.3484
  0.00444648      40.3816
  0.00445142      40.4127
  0.00445512      40.4522
  0.00445882      40.4819
  0.00446376      40.5147
  0.00446747      40.5525
  0.00447117      40.5859
  0.00447487      40.6204
  0.00447858      40.6557
  0.00448352      40.6930
  0.00448722      40.7243
  0.00449092      40.7592
  0.00449463      40.7898
  0.00449833      40.8256
  0.00450203      40.8635
  0.00450574      40.8967
  0.00451068      40.9330
  0.00451438      40.9707
  0.00451808      40.9986
  0.00452179      41.0378
  0.00452549      41.0690
  0.00452919      41.1015
  0.00453290      41.1378
  0.00453660      41.1705
  0.00454154      41.2098
  0.00454524      41.2438
  0.00454895      41.2756
  0.00455265      41.3117
  0.00455636      41.3472
  0.00456129      41.3765
  0.00456500      41.4163
  0.00456870      41.4537
  0.00457240      41.4919
  0.00457734      41.5207
  0.00458105      41.5540
  0.00458475      41.5907
  0.00458845      41.6281
  0.00459339      41.6615
  0.00459710      41.6973
  0.00460080      41.7283
  0.00460574      41.7675
  0.00460944      41.7984
  0.00461438      41.8318
  0.00461808      41.8657
  0.00462179      41.9000
  0.00462549      41.9391
  0.00463043      41.9735
  0.00463413      42.0020
  0.00463784      42.0401
  0.00464154      42.0750
  0.00464648      42.1062
  0.00465018      42.1441
  0.00465389      42.1791
  0.00465759      42.2083
  0.00466129      42.2439
  0.00466623      42.2845
  0.00466994      42.3106
  0.00467364      42.3528
  0.00467734      42.3895
  0.00468105      42.4241
  0.00468475      42.4577
  0.00468969      42.4915
  0.00469339      42.5267
  0.00469710      42.5606
  0.00470080      42.5948
  0.00470574      42.6292
  0.00470944      42.6643
  0.00471315      42.7023
  0.00471808      42.7346
  0.00472179      42.7692
  0.00472549      42.8018
  0.00473043      42.8327
  0.00473413      42.8733
  0.00473784      42.9046
  0.00474278      42.9399
  0.00474648      42.9715
  0.00475018      43.0055
  0.00475512      43.0427
  0.00475882      43.0786
  0.00476253      43.1162
  0.00476747      43.1462
  0.00477117      43.1833
  0.00477611      43.2209
  0.00477981      43.2541
  0.00478352      43.2860
  0.00478722      43.3234
  0.00479216      43.3585
  0.00479586      43.3923
  0.00479957      43.4299
  0.00480450      43.4649
  0.00480821      43.5012
  0.00481191      43.5393
  0.00481561      43.5702
  0.00482055      43.6005
  0.00482426      43.6395
  0.00482796      43.6763
  0.00483290      43.7102
  0.00483660      43.7429
  0.00484031      43.7723
  0.00484524      43.8137
  0.00484895      43.8496
  0.00485389      43.8796
  0.00485759      43.9138
  0.00486253      43.9494
  0.00486623      43.9853
  0.00487117      44.0161
  0.00487611      44.0523
  0.00488105      44.0829
  0.00488599      44.1168
  0.00489092      44.1509
  0.00489710      44.1811
  0.00490203      44.2184
  0.00490821      44.2513
  0.00491315      44.2788
  0.00491932      44.3086
  0.00492549      44.3429
  0.00493290      44.3719
  0.00493907      44.4071
  0.00494524      44.4342
  0.00495265      44.4692
  0.00495882      44.5003
  0.00496623      44.5279
  0.00497240      44.5541
  0.00497981      44.5820
  0.00498845      44.6121
  0.00499586      44.6390
  0.00500450      44.6664
  0.00501438      44.6905
  0.00502549      44.7151
  0.00503660      44.7415
  0.00504771      44.7674
  0.00506006      44.7879
  0.00507240      44.8110
  0.00508722      44.8362
  0.00510080      44.8558
  0.00511561      44.8805
  0.00512919      44.9010
  0.00514278      44.9235
  0.00515512      44.9460
  0.00516747      44.9664
  0.00518105      44.9956
  0.00519463      45.0120
  0.00520944      45.0379
  0.00522426      45.0621
  0.00523784      45.0839
  0.00525265      45.1038
  0.00526500      45.1275
  0.00527611      45.1500
  0.00528845      45.1739
  0.00530080      45.2025
  0.00531191      45.2365
  0.00532426      45.2573
  0.00533537      45.2844
  0.00534771      45.3113
  0.00535882      45.3420
  0.00536994      45.3713
  0.00538105      45.3949
  0.00539216      45.4261
  0.00540327      45.4496
  0.00541438      45.4761
  0.00542426      45.5026
  0.00543660      45.5286
  0.00544895      45.5558
  0.00546006      45.5800
  0.00547364      45.6057
  0.00548722      45.6257
  0.00550450      45.6456
  0.00552179      45.6657
  0.00554154      45.6846
  0.00556006      45.7074
  0.00557611      45.7307
  0.00559339      45.7493
  0.00560944      45.7706
  0.00562426      45.7948
  0.00564031      45.8186
  0.00565512      45.8425
  0.00566994      45.8696
  0.00568352      45.8975
  0.00569710      45.9183
  0.00571068      45.9450
  0.00572426      45.9709
  0.00573784      45.9999
  0.00574895      46.0269
  0.00576129      46.0524
  0.00577364      46.0826
  0.00578599      46.1093
  0.00579833      46.1368
  0.00581068      46.1648
  0.00582302      46.1970
  0.00583537      46.2209
  0.00584771      46.2447
  0.00585882      46.2781
  0.00587117      46.3037
  0.00588352      46.3309
  0.00589957      46.3563
  0.00591438      46.3777
  0.00592919      46.4053
  0.00594401      46.4332
  0.00595759      46.4564
  0.00597117      46.4878
  0.00598475      46.5183
  0.00599710      46.5466
  0.00600944      46.5704
  0.00602179      46.6019
  0.00603413      46.6300
  0.00604524      46.6601
  0.00605636      46.6883
  0.00606623      46.7136
  0.00607734      46.7484
  0.00608845      46.7681
  0.00610450      46.7919
  0.00611808      46.8206
  0.00613043      46.8473
  0.00614278      46.8739
  0.00615389      46.9026
  0.00616500      46.9317
  0.00617611      46.9580
  0.00618722      46.9899
  0.00619833      47.0257
  0.00620944      47.0532
  0.00621932      47.0835
  0.00623043      47.1100
  0.00624031      47.1396
  0.00625142      47.1680
  0.00626253      47.1986
  0.00627240      47.2350
  0.00628352      47.2595
  0.00629463      47.2927
  0.00630574      47.3237
  0.00631932      47.3462
  0.00633537      47.3745
  0.00635018      47.3939
  0.00636623      47.4282
  0.00638228      47.4458
  0.00640944      47.4668
  0.00643290      47.4846
  0.00645636      47.5012
  0.00648105      47.5216
  0.00651068      47.5394
  0.00654278      47.5556
  0.00657364      47.5753
  0.00660574      47.5899
  0.00663413      47.6061
  0.00666129      47.6235
  0.00668845      47.6415
  0.00671315      47.6668
  0.00673907      47.6857
  0.00676129      47.7049
  0.00678352      47.7286
  0.00680574      47.7502
  0.00682549      47.7747
  0.00684401      47.7971
  0.00686376      47.8209
  0.00688228      47.8491
  0.00690203      47.8725
  0.00692055      47.8907
  0.00693784      47.9244
  0.00695512      47.9506
  0.00697240      47.9799
  0.00698845      48.0051
  0.00700574      48.0300
  0.00702179      48.0580
  0.00703907      48.0850
  0.00705636      48.1092
  0.00707240      48.1412
  0.00708969      48.1666
  0.00710574      48.1917
  0.00712302      48.2193
  0.00713907      48.2468
  0.00715636      48.2672
  0.00717364      48.2982
  0.00719092      48.3223
  0.00721068      48.3532
  0.00722796      48.3786
  0.00724648      48.4033
  0.00726376      48.4260
  0.00728105      48.4611
  0.00729833      48.4897
  0.00731561      48.5075
  0.00733413      48.5415
  0.00735265      48.5651
  0.00737240      48.5920
  0.00739092      48.6135
  0.00741068      48.6416
  0.00742796      48.6682
  0.00744648      48.6905
  0.00746500      48.7162
  0.00748352      48.7425
  0.00750327      48.7680
  0.00752302      48.7957
  0.00754278      48.8166
  0.00756376      48.8468
  0.00758352      48.8748
  0.00760450      48.8970
  0.00762549      48.9216
  0.00764648      48.9502
  0.00766870      48.9709
  0.00768969      48.9942
  0.00771191      49.0160
  0.00773290      49.0403
  0.00775389      49.0674
  0.00777611      49.0887
  0.00779710      49.1091
  0.00781932      49.1326
  0.00784278      49.1600
  0.00786500      49.1878
  0.00788722      49.2016
  0.00791068      49.2252
  0.00793537      49.2510
  0.00796129      49.2689
  0.00798599      49.2899
  0.00801191      49.3136
  0.00803784      49.3315
  0.00806500      49.3565
  0.00808969      49.3792
  0.00811932      49.3941
  0.00814895      49.4078
  0.00817858      49.4202
  0.00821438      49.4265
  0.00825759      49.4289
  0.00830697      49.4283
  0.00835512      49.4263
  0.00840327      49.4146
  0.00846747      49.4052
  0.00852179      49.3892
  0.00857611      49.3895
  0.00862796      49.3828
  0.00868228      49.3841
  0.00874031      49.3648
  0.00880327      49.3493
  0.00887364      49.3393
  0.00895512      49.2999
  0.00905142      49.2566
  0.00917734      49.1921
  0.00934154      44.9821
  0.04439216       0.7152
  0.04451438       0.3714
  0.04454524       0.3594
  0.04456747       0.3545
  0.04458969       0.3484
  0.04460944       0.3435
  0.04462426       0.3414
  0.04464031       0.3403
  0.04465389       0.3383
  0.04466623       0.3312
  0.04467858       0.3263
  0.04468969       0.3267
  0.04470080       0.3242
  0.04471068       0.3235
  0.04472055       0.3202
  0.04472919       0.3189
  0.04473660       0.3167
  0.04474278       0.3059
  0.04476006       0.2961
  0.04476500       0.2956
  0.04476870       0.2925
  0.04477240       0.2948
  0.04477487       0.2932
  0.04478475       0.2894
  0.04478845       0.2869
  0.04479339       0.2851
  0.04479710       0.2841
  0.04480080       0.2814
  0.04480450       0.2805
  0.04480821       0.2788
  0.04481438       0.2777
  0.04481808       0.2758
  0.04482055       0.2776
