# Supplementary material for: Size effects on the mechanical behavior and the compressive failure strength of concrete: an extensive dataset
Source: Data Brief. 2020 Nov 2;33:106477. doi: 10.1016/j.dib.2020.106477 (PMC7674298; doi:10.1016/j.dib.2020.106477)
Supplement: Supplementary file 1 [file mmc1.zip › Stress_Strain_Data_DIB/C-40x80-mm/C4-B1-39.txt]

      Strain  Stress(MPa)
  0.00000000       0.0000
  0.00020163       2.1003
  0.00020140       2.0979
  0.00020157       2.0996
  0.00020202       2.1043
  0.00020236       2.1079
  0.00020217       2.1059
  0.00020321       2.1168
  0.00020353       2.1201
  0.00020463       2.1315
  0.00020503       2.1357
  0.00020612       2.1470
  0.00020784       2.1650
  0.00020850       2.1718
  0.00021033       2.1909
  0.00021131       2.2012
  0.00021267       2.2153
  0.00021404       2.2295
  0.00021538       2.2435
  0.00021696       2.2600
  0.00021844       2.2754
  0.00021961       2.2876
  0.00022113       2.3034
  0.00022256       2.3183
  0.00022385       2.3318
  0.00022500       2.3437
  0.00022609       2.3550
  0.00022830       2.3781
  0.00022946       2.3902
  0.00023083       2.4045
  0.00023240       2.4208
  0.00023380       2.4354
  0.00023522       2.4502
  0.00023668       2.4654
  0.00023746       2.4735
  0.00023905       2.4900
  0.00024047       2.5049
  0.00024187       2.5194
  0.00024337       2.5350
  0.00024470       2.5490
  0.00024667       2.5694
  0.00024792       2.5824
  0.00024933       2.5972
  0.00025101       2.6147
  0.00025285       2.6338
  0.00025381       2.6438
  0.00025548       2.6613
  0.00025675       2.6744
  0.00025871       2.6949
  0.00026006       2.7090
  0.00026163       2.7253
  0.00026269       2.7364
  0.00026458       2.7560
  0.00026554       2.7660
  0.00026758       2.7872
  0.00026930       2.8052
  0.00027083       2.8211
  0.00027256       2.8391
  0.00027394       2.8535
  0.00027544       2.8692
  0.00027697       2.8850
  0.00027886       2.9048
  0.00028003       2.9169
  0.00028145       2.9317
  0.00028288       2.9467
  0.00028491       2.9677
  0.00028647       2.9841
  0.00028790       2.9990
  0.00028986       3.0193
  0.00029138       3.0352
  0.00029294       3.0514
  0.00029461       3.0688
  0.00029603       3.0836
  0.00029759       3.0998
  0.00029920       3.1166
  0.00030035       3.1287
  0.00030247       3.1507
  0.00030401       3.1667
  0.00030525       3.1797
  0.00030697       3.1976
  0.00030871       3.2157
  0.00031041       3.2334
  0.00031248       3.2550
  0.00031374       3.2680
  0.00031503       3.2816
  0.00031714       3.3035
  0.00031876       3.3204
  0.00032047       3.3382
  0.00032210       3.3552
  0.00032329       3.3676
  0.00032501       3.3855
  0.00033157       3.4538
  0.00033339       3.4727
  0.00033444       3.4837
  0.00033639       3.5040
  0.00033832       3.5242
  0.00033978       3.5394
  0.00034176       3.5599
  0.00034319       3.5749
  0.00034471       3.5907
  0.00034636       3.6079
  0.00034841       3.6292
  0.00035008       3.6467
  0.00035174       3.6639
  0.00035345       3.6817
  0.00035493       3.6971
  0.00035654       3.7140
  0.00035869       3.7363
  0.00036026       3.7527
  0.00036192       3.7699
  0.00036385       3.7900
  0.00036593       3.8117
  0.00036716       3.8246
  0.00036866       3.8401
  0.00037057       3.8601
  0.00037216       3.8766
  0.00037409       3.8967
  0.00037568       3.9133
  0.00037709       3.9279
  0.00037913       3.9493
  0.00038089       3.9676
  0.00038261       3.9854
  0.00038420       4.0020
  0.00038594       4.0201
  0.00038768       4.0383
  0.00038948       4.0571
  0.00039120       4.0749
  0.00039326       4.0964
  0.00039456       4.1100
  0.00039634       4.1285
  0.00039827       4.1486
  0.00039979       4.1645
  0.00040159       4.1832
  0.00040362       4.2044
  0.00040531       4.2220
  0.00040702       4.2398
  0.00040879       4.2581
  0.00041070       4.2781
  0.00041242       4.2960
  0.00041405       4.3130
  0.00041562       4.3294
  0.00041730       4.3468
  0.00041955       4.3702
  0.00042148       4.3904
  0.00042326       4.4089
  0.00042489       4.4259
  0.00042668       4.4446
  0.00042858       4.4643
  0.00042983       4.4773
  0.00043180       4.4979
  0.00043318       4.5122
  0.00043520       4.5333
  0.00043685       4.5505
  0.00043885       4.5713
  0.00044077       4.5913
  0.00044252       4.6095
  0.00044435       4.6286
  0.00044603       4.6461
  0.00044791       4.6657
  0.00044964       4.6837
  0.00045140       4.7020
  0.00045294       4.7180
  0.00045480       4.7375
  0.00045641       4.7542
  0.00045823       4.7732
  0.00046043       4.7961
  0.00046213       4.8138
  0.00046368       4.8299
  0.00046596       4.8537
  0.00046788       4.8737
  0.00046956       4.8912
  0.00047180       4.9145
  0.00047335       4.9307
  0.00047512       4.9491
  0.00047669       4.9655
  0.00047853       4.9846
  0.00048015       5.0015
  0.00048247       5.0257
  0.00048417       5.0434
  0.00048605       5.0630
  0.00048833       5.0867
  0.00049015       5.1056
  0.00049153       5.1200
  0.00049363       5.1419
  0.00049578       5.1643
  0.00049713       5.1783
  0.00049958       5.2039
  0.00050086       5.2172
  0.00050306       5.2401
  0.00050527       5.2631
  0.00050717       5.2830
  0.00050866       5.2985
  0.00051063       5.3190
  0.00051270       5.3406
  0.00051452       5.3596
  0.00051585       5.3734
  0.00051782       5.3939
  0.00051933       5.4097
  0.00052139       5.4311
  0.00052341       5.4521
  0.00052484       5.4670
  0.00052706       5.4902
  0.00052881       5.5084
  0.00053074       5.5285
  0.00053264       5.5483
  0.00053445       5.5671
  0.00053660       5.5895
  0.00053827       5.6069
  0.00053992       5.6241
  0.00054199       5.6457
  0.00054374       5.6639
  0.00054570       5.6843
  0.00054783       5.7065
  0.00054951       5.7240
  0.00055144       5.7441
  0.00055333       5.7638
  0.00055529       5.7842
  0.00055757       5.8079
  0.00055964       5.8295
  0.00056102       5.8438
  0.00056244       5.8587
  0.00056472       5.8824
  0.00056679       5.9040
  0.00056889       5.9259
  0.00057116       5.9495
  0.00057268       5.9654
  0.00057484       5.9879
  0.00057663       6.0065
  0.00057872       6.0283
  0.00058085       6.0504
  0.00058245       6.0672
  0.00058455       6.0890
  0.00058671       6.1115
  0.00058841       6.1292
  0.00058981       6.1438
  0.00059621       6.2105
  0.00059793       6.2283
  0.00060353       6.2867
  0.00060565       6.3088
  0.00060795       6.3328
  0.00060961       6.3500
  0.00061159       6.3706
  0.00061325       6.3880
  0.00061532       6.4095
  0.00061690       6.4260
  0.00061885       6.4463
  0.00063055       6.5682
  0.00063210       6.5843
  0.00063416       6.6057
  0.00063603       6.6252
  0.00063840       6.6499
  0.00064077       6.6746
  0.00064221       6.6896
  0.00064381       6.7063
  0.00064627       6.7319
  0.00064816       6.7516
  0.00065359       6.8082
  0.00065943       6.8690
  0.00066129       6.8884
  0.00066401       6.9167
  0.00066554       6.9326
  0.00067144       6.9941
  0.00067715       7.0536
  0.00067909       7.0738
  0.00068083       7.0919
  0.00068285       7.1129
  0.00068486       7.1339
  0.00068658       7.1518
  0.00069489       7.2384
  0.00069629       7.2529
  0.00069824       7.2733
  0.00070048       7.2966
  0.00070228       7.3153
  0.00070377       7.3309
  0.00070657       7.3601
  0.00070820       7.3770
  0.00071029       7.3988
  0.00071175       7.4140
  0.00071391       7.4365
  0.00071906       7.4901
  0.00072112       7.5116
  0.00072756       7.5787
  0.00072925       7.5963
  0.00073096       7.6141
  0.00073280       7.6332
  0.00073861       7.6938
  0.00074082       7.7168
  0.00074302       7.7397
  0.00074504       7.7608
  0.00074689       7.7800
  0.00074895       7.8015
  0.00075086       7.8214
  0.00075290       7.8426
  0.00075903       7.9064
  0.00076123       7.9294
  0.00076275       7.9452
  0.00076516       7.9703
  0.00076726       7.9922
  0.00076900       8.0103
  0.00077514       8.0743
  0.00077670       8.0905
  0.00077911       8.1156
  0.00078097       8.1350
  0.00078728       8.2007
  0.00078968       8.2257
  0.00079392       8.2699
  0.00079735       8.3057
  0.00079920       8.3250
  0.00080542       8.3897
  0.00080926       8.4297
  0.00081571       8.4969
  0.00082260       8.5686
  0.00082401       8.5833
  0.00083057       8.6517
  0.00083658       8.7143
  0.00083899       8.7394
  0.00084094       8.7597
  0.00084526       8.8047
  0.00085590       8.9155
  0.00085840       8.9415
  0.00086029       8.9613
  0.00086242       8.9835
  0.00086456       9.0057
  0.00086705       9.0317
  0.00086858       9.0476
  0.00087519       9.1165
  0.00087672       9.1323
  0.00087946       9.1609
  0.00088125       9.1795
  0.00088409       9.2091
  0.00088649       9.2342
  0.00088827       9.2527
  0.00088937       9.2642
  0.00089416       9.3140
  0.00089686       9.3422
  0.00089845       9.3588
  0.00090129       9.3884
  0.00090348       9.4112
  0.00090752       9.4532
  0.00090931       9.4718
  0.00091209       9.5008
  0.00091418       9.5226
  0.00091869       9.5696
  0.00092007       9.5840
  0.00092266       9.6109
  0.00092736       9.6599
  0.00092928       9.6799
  0.00093338       9.7226
  0.00093770       9.7676
  0.00093975       9.7890
  0.00094455       9.8389
  0.00094649       9.8592
  0.00095071       9.9031
  0.00095317       9.9287
  0.00095773       9.9762
  0.00096266      10.0276
  0.00096708      10.0736
  0.00097140      10.1186
  0.00097647      10.1714
  0.00098087      10.2173
  0.00098554      10.2659
  0.00098968      10.3091
  0.00099435      10.3577
  0.00100098      10.4267
  0.00100573      10.4762
  0.00100969      10.5175
  0.00101654      10.5888
  0.00102355      10.6618
  0.00103094      10.7388
  0.00103706      10.8026
  0.00103924      10.8253
  0.00104424      10.8774
  0.00104908      10.9278
  0.00104984      10.9357
  0.00105254      10.9639
  0.00105462      10.9855
  0.00105686      11.0089
  0.00105949      11.0363
  0.00106367      11.0797
  0.00106607      11.1047
  0.00106850      11.1301
  0.00107052      11.1511
  0.00107315      11.1785
  0.00107542      11.2022
  0.00107746      11.2234
  0.00107943      11.2440
  0.00108221      11.2729
  0.00108449      11.2967
  0.00108634      11.3159
  0.00108879      11.3414
  0.00109094      11.3638
  0.00109262      11.3814
  0.00109703      11.4273
  0.00110392      11.4991
  0.00110556      11.5161
  0.00111446      11.6088
  0.00111695      11.6347
  0.00111842      11.6501
  0.00112057      11.6724
  0.00112210      11.6884
  0.00112366      11.7046
  0.00112575      11.7265
  0.00112804      11.7503
  0.00113010      11.7718
  0.00113215      11.7931
  0.00113399      11.8123
  0.00113593      11.8325
  0.00113836      11.8578
  0.00113941      11.8687
  0.00114072      11.8824
  0.00114308      11.9069
  0.00114451      11.9218
  0.00114671      11.9448
  0.00114856      11.9640
  0.00115054      11.9847
  0.00115232      12.0032
  0.00115431      12.0239
  0.00115621      12.0437
  0.00115798      12.0622
  0.00116012      12.0845
  0.00116108      12.0944
  0.00116346      12.1193
  0.00116490      12.1342
  0.00116502      12.1355
  0.00115932      12.0761
  0.00114857      11.9642
  0.00114949      11.9737
  0.00115061      11.9854
  0.00115292      12.0094
  0.00115477      12.0287
  0.00115678      12.0496
  0.00115884      12.0711
  0.00116120      12.0957
  0.00116365      12.1213
  0.00116589      12.1445
  0.00116818      12.1684
  0.00117025      12.1899
  0.00117299      12.2185
  0.00117556      12.2453
  0.00117781      12.2687
  0.00117997      12.2912
  0.00118216      12.3140
  0.00118517      12.3454
  0.00119494      12.4472
  0.00120208      12.5215
  0.00120464      12.5482
  0.00120714      12.5742
  0.00121218      12.6268
  0.00121713      12.6783
  0.00122481      12.7583
  0.00122671      12.7781
  0.00123437      12.8579
  0.00123715      12.8868
  0.00124013      12.9179
  0.00124256      12.9432
  0.00124983      13.0189
  0.00125303      13.0522
  0.00125563      13.0794
  0.00126081      13.1333
  0.00126825      13.2108
  0.00127335      13.2640
  0.00127836      13.3161
  0.00128113      13.3450
  0.00128602      13.3959
  0.00129068      13.4445
  0.00129381      13.4770
  0.00129874      13.5284
  0.00130102      13.5522
  0.00130430      13.5864
  0.00130861      13.6312
  0.00131161      13.6625
  0.00131434      13.6909
  0.00131686      13.7171
  0.00131996      13.7494
  0.00132209      13.7716
  0.00132493      13.8012
  0.00132724      13.8253
  0.00132978      13.8517
  0.00133313      13.8866
  0.00133518      13.9079
  0.00134090      13.9676
  0.00134308      13.9903
  0.00135112      14.0740
  0.00135866      14.1526
  0.00136416      14.2098
  0.00136655      14.2348
  0.00136966      14.2671
  0.00137430      14.3154
  0.00137735      14.3472
  0.00137951      14.3698
  0.00138739      14.4518
  0.00139064      14.4857
  0.00139288      14.5090
  0.00139843      14.5669
  0.00140148      14.5986
  0.00140368      14.6215
  0.00140636      14.6494
  0.00140887      14.6756
  0.00141488      14.7382
  0.00141736      14.7640
  0.00141997      14.7912
  0.00142246      14.8172
  0.00142498      14.8434
  0.00142820      14.8769
  0.00143084      14.9045
  0.00143358      14.9330
  0.00143630      14.9613
  0.00143848      14.9840
  0.00144114      15.0117
  0.00144411      15.0426
  0.00144676      15.0703
  0.00144951      15.0989
  0.00145236      15.1286
  0.00145501      15.1562
  0.00145779      15.1852
  0.00146039      15.2122
  0.00146262      15.2354
  0.00147105      15.3233
  0.00147666      15.3817
  0.00148452      15.4635
  0.00148726      15.4922
  0.00149517      15.5745
  0.00149847      15.6088
  0.00150154      15.6408
  0.00150381      15.6645
  0.00150629      15.6904
  0.00150930      15.7217
  0.00151177      15.7474
  0.00151451      15.7760
  0.00151771      15.8093
  0.00151981      15.8312
  0.00152245      15.8587
  0.00152540      15.8894
  0.00152822      15.9188
  0.00153115      15.9493
  0.00153367      15.9756
  0.00153617      16.0016
  0.00153910      16.0321
  0.00154179      16.0602
  0.00154483      16.0918
  0.00154756      16.1203
  0.00155009      16.1466
  0.00155284      16.1753
  0.00155560      16.2040
  0.00155821      16.2312
  0.00156027      16.2526
  0.00156367      16.2881
  0.00156616      16.3140
  0.00156905      16.3441
  0.00157151      16.3698
  0.00157469      16.4028
  0.00157730      16.4300
  0.00158019      16.4601
  0.00158327      16.4922
  0.00158622      16.5229
  0.00158855      16.5472
  0.00159176      16.5806
  0.00159409      16.6049
  0.00159702      16.6355
  0.00159951      16.6614
  0.00160240      16.6915
  0.00160547      16.7235
  0.00160768      16.7465
  0.00161015      16.7741
  0.00161262      16.8022
  0.00161509      16.8344
  0.00161756      16.8651
  0.00162003      16.8889
  0.00162250      16.9224
  0.00162497      16.9478
  0.00163361      17.0347
  0.00163608      17.0652
  0.00163855      17.0882
  0.00164102      17.1213
  0.00164472      17.1543
  0.00164719      17.1799
  0.00164966      17.2108
  0.00165213      17.2387
  0.00165583      17.2696
  0.00165830      17.2979
  0.00166077      17.3262
  0.00166447      17.3532
  0.00166694      17.3842
  0.00167558      17.4707
  0.00167929      17.5005
  0.00168176      17.5347
  0.00169040      17.6223
  0.00169904      17.7136
  0.00170151      17.7394
  0.00171015      17.8286
  0.00171879      17.9131
  0.00172126      17.9497
  0.00172497      17.9776
  0.00172744      18.0137
  0.00172990      18.0359
  0.00173855      18.1250
  0.00174102      18.1553
  0.00174348      18.1865
  0.00175213      18.2754
  0.00175460      18.3104
  0.00175706      18.3338
  0.00176571      18.4211
  0.00176818      18.4522
  0.00177188      18.4866
  0.00177435      18.5138
  0.00177682      18.5438
  0.00178546      18.6361
  0.00179410      18.7215
  0.00180274      18.8193
  0.00180645      18.8486
  0.00180892      18.8808
  0.00181756      18.9702
  0.00182620      19.0636
  0.00182990      19.0968
  0.00183237      19.1240
  0.00184225      19.2177
  0.00184472      19.2464
  0.00184719      19.2696
  0.00185583      19.3661
  0.00186571      19.4596
  0.00186818      19.4919
  0.00187065      19.5211
  0.00188052      19.6162
  0.00188299      19.6454
  0.00188546      19.6798
  0.00189534      19.7711
  0.00189781      19.7983
  0.00190027      19.8341
  0.00190274      19.8640
  0.00191139      19.9540
  0.00191386      19.9821
  0.00191756      20.0121
  0.00192003      20.0455
  0.00192250      20.0777
  0.00193237      20.1699
  0.00193484      20.2028
  0.00193731      20.2320
  0.00194102      20.2654
  0.00194348      20.2937
  0.00194719      20.3255
  0.00194966      20.3628
  0.00195336      20.3909
  0.00195706      20.4197
  0.00195953      20.4564
  0.00196941      20.5549
  0.00197188      20.5808
  0.00197558      20.6119
  0.00197805      20.6418
  0.00198176      20.6727
  0.00198546      20.7061
  0.00198793      20.7400
  0.00200768      20.9290
  0.00201015      20.9595
  0.00201386      20.9938
  0.00202990      21.1499
  0.00203978      21.2425
  0.00204225      21.2748
  0.00204595      21.3071
  0.00204842      21.3398
  0.00205460      21.4014
  0.00206447      21.4960
  0.00206694      21.5289
  0.00207065      21.5608
  0.00207435      21.5920
  0.00207682      21.6232
  0.00208052      21.6557
  0.00208423      21.6882
  0.00208669      21.7188
  0.00209657      21.8139
  0.00210027      21.8441
  0.00211015      21.9448
  0.00211386      21.9737
  0.00212373      22.0699
  0.00212744      22.0986
  0.00213114      22.1341
  0.00213484      22.1613
  0.00213731      22.1971
  0.00214102      22.2325
  0.00214472      22.2648
  0.00214842      22.2990
  0.00215089      22.3272
  0.00215460      22.3617
  0.00215830      22.3935
  0.00216818      22.4863
  0.00217188      22.5239
  0.00218176      22.6229
  0.00219163      22.7245
  0.00219534      22.7498
  0.00220521      22.8532
  0.00221509      22.9469
  0.00221879      22.9807
  0.00222867      23.0787
  0.00223855      23.1738
  0.00224225      23.2055
  0.00225213      23.2984
  0.00225583      23.3302
  0.00225953      23.3648
  0.00226324      23.4015
  0.00226694      23.4354
  0.00226941      23.4662
  0.00227311      23.4985
  0.00227682      23.5315
  0.00228052      23.5632
  0.00228423      23.6030
  0.00228793      23.6242
  0.00229781      23.7260
  0.00230151      23.7605
  0.00230521      23.7931
  0.00230892      23.8258
  0.00231262      23.8553
  0.00231632      23.8905
  0.00232990      24.0220
  0.00233361      24.0512
  0.00233731      24.0829
  0.00234102      24.1161
  0.00234472      24.1545
  0.00235460      24.2528
  0.00235830      24.2840
  0.00236200      24.3166
  0.00236571      24.3509
  0.00236941      24.3822
  0.00237188      24.4097
  0.00238299      24.5157
  0.00238669      24.5449
  0.00239040      24.5806
  0.00239410      24.6133
  0.00239781      24.6506
  0.00240151      24.6764
  0.00240521      24.7103
  0.00240892      24.7470
  0.00241139      24.7711
  0.00241509      24.8098
  0.00241879      24.8428
  0.00242250      24.8696
  0.00242620      24.9058
  0.00242990      24.9371
  0.00243361      24.9741
  0.00243731      25.0065
  0.00244102      25.0376
  0.00244472      25.0725
  0.00244842      25.1106
  0.00245213      25.1385
  0.00245583      25.1726
  0.00245953      25.2080
  0.00247065      25.3087
  0.00247435      25.3408
  0.00247805      25.3729
  0.00248176      25.4079
  0.00248546      25.4359
  0.00248916      25.4701
  0.00249287      25.5049
  0.00249657      25.5406
  0.00250645      25.6363
  0.00251015      25.6719
  0.00251386      25.7059
  0.00251756      25.7393
  0.00252126      25.7703
  0.00252497      25.8056
  0.00252867      25.8328
  0.00253237      25.8706
  0.00253608      25.9029
  0.00253855      25.9371
  0.00254225      25.9709
  0.00254595      26.0008
  0.00254966      26.0355
  0.00255336      26.0676
  0.00255830      26.1029
  0.00256200      26.1259
  0.00256447      26.1668
  0.00256818      26.1991
  0.00257311      26.2351
  0.00257682      26.2678
  0.00258052      26.3014
  0.00258423      26.3338
  0.00258793      26.3672
  0.00259163      26.4022
  0.00259534      26.4304
  0.00259904      26.4668
  0.00260274      26.5047
  0.00260645      26.5350
  0.00261139      26.5639
  0.00261509      26.5971
  0.00261879      26.6350
  0.00262250      26.6665
  0.00262620      26.7003
  0.00262990      26.7331
  0.00263361      26.7702
  0.00263731      26.8039
  0.00264102      26.8405
  0.00264472      26.8676
  0.00264842      26.9055
  0.00265213      26.9396
  0.00265583      26.9729
  0.00265953      27.0045
  0.00266324      27.0402
  0.00266694      27.0641
  0.00267065      27.1015
  0.00267435      27.1390
  0.00267929      27.1737
  0.00268299      27.2072
  0.00268669      27.2308
  0.00269040      27.2690
  0.00269410      27.3025
  0.00269781      27.3321
  0.00270151      27.3724
  0.00270521      27.4064
  0.00270892      27.4425
  0.00271386      27.4744
  0.00271756      27.5108
  0.00272126      27.5426
  0.00272497      27.5754
  0.00272990      27.6089
  0.00273361      27.6430
  0.00273731      27.6775
  0.00274102      27.7167
  0.00274472      27.7417
  0.00274966      27.7768
  0.00275336      27.8123
  0.00275706      27.8380
  0.00276200      27.8764
  0.00276571      27.9110
  0.00276941      27.9471
  0.00277435      27.9836
  0.00277805      28.0116
  0.00278176      28.0479
  0.00278669      28.0781
  0.00279040      28.1212
  0.00279410      28.1454
  0.00279781      28.1804
  0.00280151      28.2116
  0.00280521      28.2480
  0.00280892      28.2808
  0.00281386      28.3172
  0.00281756      28.3477
  0.00282126      28.3811
  0.00282497      28.4173
  0.00282867      28.4481
  0.00283361      28.4796
  0.00283731      28.5170
  0.00284102      28.5442
  0.00284472      28.5878
  0.00284842      28.6175
  0.00285213      28.6582
  0.00285706      28.6875
  0.00286077      28.7287
  0.00286447      28.7611
  0.00286818      28.7912
  0.00287311      28.8247
  0.00287682      28.8561
  0.00288052      28.8907
  0.00288546      28.9227
  0.00288916      28.9604
  0.00289287      28.9909
  0.00289781      29.0267
  0.00290151      29.0610
  0.00290521      29.0985
  0.00291015      29.1304
  0.00291386      29.1644
  0.00291756      29.1956
  0.00292250      29.2373
  0.00292620      29.2716
  0.00293114      29.2997
  0.00293484      29.3375
  0.00293978      29.3705
  0.00294348      29.4037
  0.00294719      29.4367
  0.00295089      29.4715
  0.00295583      29.5055
  0.00295953      29.5409
  0.00296324      29.5736
  0.00296818      29.6099
  0.00298423      29.7417
  0.00298793      29.7771
  0.00299163      29.8110
  0.00299657      29.8426
  0.00300027      29.8781
  0.00300398      29.9111
  0.00300768      29.9451
  0.00301139      29.9796
  0.00301632      30.0129
  0.00302003      30.0526
  0.00302497      30.0813
  0.00302867      30.1178
  0.00303237      30.1566
  0.00303731      30.1850
  0.00304102      30.2210
  0.00304595      30.2552
  0.00304966      30.2899
  0.00305460      30.3212
  0.00305830      30.3542
  0.00306200      30.3964
  0.00306571      30.4243
  0.00307065      30.4593
  0.00307435      30.4922
  0.00307929      30.5279
  0.00308299      30.5638
  0.00308669      30.5957
  0.00309163      30.6260
  0.00309534      30.6621
  0.00310027      30.6970
  0.00310398      30.7293
  0.00311632      30.8350
  0.00312003      30.8661
  0.00312497      30.9053
  0.00312867      30.9417
  0.00313237      30.9752
  0.00313731      31.0091
  0.00314102      31.0431
  0.00314472      31.0863
  0.00314966      31.1148
  0.00315336      31.1474
  0.00315830      31.1849
  0.00316200      31.2175
  0.00316571      31.2494
  0.00316941      31.2870
  0.00317311      31.3225
  0.00317682      31.3563
  0.00318052      31.3898
  0.00318546      31.4237
  0.00318916      31.4583
  0.00319287      31.4966
  0.00319657      31.5241
  0.00320151      31.5569
  0.00320521      31.5950
  0.00320892      31.6278
  0.00321262      31.6593
  0.00321756      31.6974
  0.00322126      31.7259
  0.00322497      31.7617
  0.00322990      31.7977
  0.00323361      31.8289
  0.00323855      31.8654
  0.00324225      31.8962
  0.00324719      31.9314
  0.00325089      31.9689
  0.00325583      32.0051
  0.00325953      32.0391
  0.00327188      32.1448
  0.00327558      32.1784
  0.00328052      32.2074
  0.00328423      32.2464
  0.00328793      32.2800
  0.00329287      32.3116
  0.00329657      32.3440
  0.00330151      32.3838
  0.00330521      32.4153
  0.00331015      32.4485
  0.00331386      32.4853
  0.00331879      32.5224
  0.00332250      32.5509
  0.00332620      32.5859
  0.00333114      32.6208
  0.00333484      32.6578
  0.00333978      32.6972
  0.00334472      32.7279
  0.00334842      32.7590
  0.00335336      32.7958
  0.00335830      32.8354
  0.00336200      32.8702
  0.00338052      33.0131
  0.00338423      33.0419
  0.00338916      33.0801
  0.00339287      33.1133
  0.00339781      33.1441
  0.00340151      33.1805
  0.00340645      33.2100
  0.00341139      33.2413
  0.00341509      33.2790
  0.00342003      33.3114
  0.00342373      33.3504
  0.00342867      33.3789
  0.00343361      33.4191
  0.00343731      33.4531
  0.00344102      33.4869
  0.00344472      33.5222
  0.00344966      33.5549
  0.00345460      33.5879
  0.00345830      33.6262
  0.00346324      33.6614
  0.00346694      33.6983
  0.00347188      33.7308
  0.00347682      33.7645
  0.00348052      33.7968
  0.00348546      33.8322
  0.00348916      33.8652
  0.00349410      33.8966
  0.00349904      33.9334
  0.00350398      33.9643
  0.00350768      34.0013
  0.00351262      34.0366
  0.00351756      34.0707
  0.00352126      34.1083
  0.00352620      34.1407
  0.00353114      34.1783
  0.00353608      34.2161
  0.00354102      34.2422
  0.00354472      34.2831
  0.00354966      34.3162
  0.00355460      34.3532
  0.00355953      34.3851
  0.00356447      34.4172
  0.00356818      34.4532
  0.00357311      34.4915
  0.00357682      34.5309
  0.00358176      34.5619
  0.00358669      34.5964
  0.00359040      34.6261
  0.00359534      34.6667
  0.00360027      34.7009
  0.00360398      34.7332
  0.00360892      34.7661
  0.00361386      34.8040
  0.00361756      34.8378
  0.00362250      34.8706
  0.00362744      34.9060
  0.00363114      34.9426
  0.00363608      34.9779
  0.00364102      35.0102
  0.00364472      35.0445
  0.00364966      35.0773
  0.00365460      35.1159
  0.00365953      35.1457
  0.00366447      35.1804
  0.00366941      35.2203
  0.00367311      35.2513
  0.00367805      35.2869
  0.00368299      35.3214
  0.00368793      35.3582
  0.00369287      35.3916
  0.00369657      35.4256
  0.00370151      35.4578
  0.00370645      35.4932
  0.00371139      35.5279
  0.00371632      35.5632
  0.00372003      35.6008
  0.00372497      35.6291
  0.00372990      35.6664
  0.00373484      35.7046
  0.00373855      35.7392
  0.00374348      35.7810
  0.00374842      35.8107
  0.00375213      35.8436
  0.00375706      35.8799
  0.00376077      35.9108
  0.00376571      35.9480
  0.00377065      35.9843
  0.00377558      36.0253
  0.00378052      36.0538
  0.00378423      36.0853
  0.00378916      36.1273
  0.00379410      36.1560
  0.00379904      36.1938
  0.00380398      36.2349
  0.00380768      36.2639
  0.00381262      36.3043
  0.00381756      36.3404
  0.00384595      36.5404
  0.00385089      36.5804
  0.00385583      36.6119
  0.00385953      36.6488
  0.00386447      36.6805
  0.00386941      36.7195
  0.00387435      36.7509
  0.00387805      36.7831
  0.00388299      36.8221
  0.00388793      36.8558
  0.00389163      36.8938
  0.00389657      36.9269
  0.00390027      36.9604
  0.00390521      36.9912
  0.00390892      37.0308
  0.00391386      37.0613
  0.00391879      37.1005
  0.00392250      37.1332
  0.00392744      37.1653
  0.00393114      37.2021
  0.00393608      37.2352
  0.00394102      37.2752
  0.00394472      37.3008
  0.00394966      37.3391
  0.00395460      37.3786
  0.00395953      37.4065
  0.00396447      37.4485
  0.00396941      37.4794
  0.00397311      37.5133
  0.00397805      37.5555
  0.00398299      37.5857
  0.00398793      37.6193
  0.00399287      37.6650
  0.00399781      37.6922
  0.00400274      37.7279
  0.00400645      37.7617
  0.00401139      37.7934
  0.00401632      37.8323
  0.00402126      37.8650
  0.00402620      37.9054
  0.00403114      37.9351
  0.00403484      37.9721
  0.00403978      38.0109
  0.00404472      38.0440
  0.00406324      38.1815
  0.00406694      38.2170
  0.00407188      38.2511
  0.00407682      38.2902
  0.00408176      38.3202
  0.00408546      38.3559
  0.00409040      38.3938
  0.00409534      38.4213
  0.00410027      38.4562
  0.00410398      38.4923
  0.00410892      38.5273
  0.00411386      38.5624
  0.00411879      38.6013
  0.00412373      38.6329
  0.00412867      38.6703
  0.00413361      38.7043
  0.00413855      38.7389
  0.00414348      38.7767
  0.00414842      38.8095
  0.00415336      38.8434
  0.00415830      38.8750
  0.00416324      38.9103
  0.00416818      38.9432
  0.00417311      38.9775
  0.00417805      39.0212
  0.00418299      39.0553
  0.00418669      39.0913
  0.00420151      39.1913
  0.00420645      39.2243
  0.00421139      39.2609
  0.00421632      39.2996
  0.00422126      39.3309
  0.00422620      39.3661
  0.00423114      39.4001
  0.00423484      39.4353
  0.00423978      39.4716
  0.00424472      39.5113
  0.00425460      39.5778
  0.00428546      39.7924
  0.00429040      39.8215
  0.00429534      39.8587
  0.00430027      39.8928
  0.00430521      39.9311
  0.00431015      39.9663
  0.00431509      40.0003
  0.00432003      40.0347
  0.00433484      40.1405
  0.00433978      40.1704
  0.00434472      40.2078
  0.00434966      40.2425
  0.00435460      40.2742
  0.00435953      40.3099
  0.00436447      40.3464
  0.00436941      40.3871
  0.00437435      40.4164
  0.00437929      40.4521
  0.00438423      40.4905
  0.00438916      40.5251
  0.00439410      40.5580
  0.00439904      40.5973
  0.00440398      40.6314
  0.00440892      40.6619
  0.00441386      40.6954
  0.00441879      40.7348
  0.00442373      40.7681
  0.00442867      40.8025
  0.00445336      40.9718
  0.00445830      41.0092
  0.00446324      41.0478
  0.00446941      41.0829
  0.00447435      41.1173
  0.00447929      41.1482
  0.00448423      41.1855
  0.00448916      41.2227
  0.00449410      41.2529
  0.00449904      41.2890
  0.00450398      41.3289
  0.00450892      41.3605
  0.00451386      41.3978
  0.00451879      41.4317
  0.00452373      41.4634
  0.00452867      41.4999
  0.00453361      41.5370
  0.00453855      41.5742
  0.00454348      41.6077
  0.00454842      41.6446
  0.00455336      41.6767
  0.00455830      41.7104
  0.00456324      41.7431
  0.00456818      41.7817
  0.00457311      41.8139
  0.00457805      41.8456
  0.00458423      41.8818
  0.00458916      41.9205
  0.00459410      41.9545
  0.00459904      41.9874
  0.00460398      42.0241
  0.00460892      42.0565
  0.00461509      42.0963
  0.00462003      42.1256
  0.00462497      42.1608
  0.00462990      42.1968
  0.00463484      42.2297
  0.00464102      42.2684
  0.00464595      42.3025
  0.00465089      42.3429
  0.00465583      42.3713
  0.00466077      42.4076
  0.00466571      42.4422
  0.00467065      42.4757
  0.00467558      42.5091
  0.00468052      42.5472
  0.00468546      42.5760
  0.00469040      42.6069
  0.00469534      42.6469
  0.00470151      42.6860
  0.00470645      42.7178
  0.00471139      42.7593
  0.00471632      42.7907
  0.00472126      42.8258
  0.00472744      42.8581
  0.00473237      42.8907
  0.00473855      42.9313
  0.00474348      42.9618
  0.00474842      43.0010
  0.00475460      43.0322
  0.00475953      43.0638
  0.00476447      43.0997
  0.00477065      43.1342
  0.00477558      43.1677
  0.00478176      43.2047
  0.00478669      43.2390
  0.00479163      43.2682
  0.00479781      43.3067
  0.00480274      43.3395
  0.00480768      43.3734
  0.00481386      43.4162
  0.00481879      43.4471
  0.00482373      43.4816
  0.00482867      43.5123
  0.00483361      43.5500
  0.00483978      43.5833
  0.00484472      43.6161
  0.00484966      43.6533
  0.00485583      43.6914
  0.00486077      43.7196
  0.00486571      43.7551
  0.00487188      43.7902
  0.00487682      43.8237
  0.00488299      43.8533
  0.00488916      43.8924
  0.00489410      43.9239
  0.00490027      43.9592
  0.00490521      43.9933
  0.00491139      44.0222
  0.00491632      44.0634
  0.00492250      44.0922
  0.00492867      44.1307
  0.00493484      44.1648
  0.00493978      44.2001
  0.00494595      44.2382
  0.00495213      44.2707
  0.00495706      44.2977
  0.00496324      44.3342
  0.00496818      44.3702
  0.00497435      44.4017
  0.00497929      44.4378
  0.00498423      44.4711
  0.00499040      44.5074
  0.00499534      44.5425
  0.00500151      44.5707
  0.00500645      44.6074
  0.00501262      44.6419
  0.00501756      44.6738
  0.00502373      44.7109
  0.00502867      44.7462
  0.00503484      44.7731
  0.00503978      44.8055
  0.00504595      44.8435
  0.00505213      44.8754
  0.00505706      44.9099
  0.00506324      44.9436
  0.00506818      44.9788
  0.00507435      45.0104
  0.00508052      45.0436
  0.00508546      45.0827
  0.00509163      45.1196
  0.00509657      45.1508
  0.00510274      45.1851
  0.00510768      45.2180
  0.00511386      45.2555
  0.00511879      45.2870
  0.00512497      45.3173
  0.00512990      45.3535
  0.00513484      45.3911
  0.00513978      45.4251
  0.00514595      45.4575
  0.00515089      45.4892
  0.00515583      45.5240
  0.00516077      45.5594
  0.00516571      45.5911
  0.00517065      45.6267
  0.00517682      45.6571
  0.00518176      45.6906
  0.00518669      45.7236
  0.00519163      45.7606
  0.00519657      45.7890
  0.00520274      45.8231
  0.00520768      45.8545
  0.00521262      45.8845
  0.00521756      45.9183
  0.00522250      45.9551
  0.00522867      45.9897
  0.00523361      46.0186
  0.00523978      46.0518
  0.00524472      46.0869
  0.00524966      46.1260
  0.00525460      46.1519
  0.00526077      46.1901
  0.00526571      46.2255
  0.00527065      46.2587
  0.00527558      46.2841
  0.00528176      46.3175
  0.00528669      46.3555
  0.00529163      46.3880
  0.00529781      46.4271
  0.00530274      46.4623
  0.00530768      46.4934
  0.00531386      46.5276
  0.00531879      46.5682
  0.00532373      46.6039
  0.00532990      46.6312
  0.00533484      46.6691
  0.00534102      46.6981
  0.00534595      46.7322
  0.00535213      46.7622
  0.00535706      46.7922
  0.00536324      46.8301
  0.00536941      46.8612
  0.00537435      46.8962
  0.00538052      46.9238
  0.00538546      46.9621
  0.00539163      46.9977
  0.00539657      47.0347
  0.00540274      47.0645
  0.00540768      47.1015
  0.00541386      47.1303
  0.00542003      47.1727
  0.00542497      47.2017
  0.00542990      47.2337
  0.00543608      47.2623
  0.00544102      47.2988
  0.00544719      47.3276
  0.00545213      47.3622
  0.00545706      47.3975
  0.00546324      47.4335
  0.00546818      47.4641
  0.00547435      47.4978
  0.00547929      47.5256
  0.00548546      47.5577
  0.00549163      47.5879
  0.00549781      47.6255
  0.00550398      47.6587
  0.00551015      47.6848
  0.00551632      47.7235
  0.00552373      47.7554
  0.00552990      47.7898
  0.00553608      47.8293
  0.00554348      47.8540
  0.00554966      47.8856
  0.00555706      47.9279
  0.00556324      47.9542
  0.00557065      47.9848
  0.00557682      48.0206
  0.00558423      48.0529
  0.00559040      48.0815
  0.00559781      48.1187
  0.00560398      48.1496
  0.00561139      48.1806
  0.00561756      48.2097
  0.00562620      48.2487
  0.00563237      48.2829
  0.00563978      48.3143
  0.00564842      48.3470
  0.00565583      48.3829
  0.00566324      48.4131
  0.00567065      48.4406
  0.00567929      48.4742
  0.00568669      48.5137
  0.00569410      48.5347
  0.00570274      48.5672
  0.00571015      48.5915
  0.00571756      48.6264
  0.00572620      48.6627
  0.00573731      48.6900
  0.00574719      48.7195
  0.00575706      48.7534
  0.00576571      48.7796
  0.00577558      48.8129
  0.00578423      48.8394
  0.00579410      48.8705
  0.00580274      48.9054
  0.00581262      48.9314
  0.00582126      48.9633
  0.00582990      48.9980
  0.00583978      49.0278
  0.00584842      49.0592
  0.00585706      49.0849
  0.00586571      49.1205
  0.00587435      49.1599
  0.00588176      49.1783
  0.00589040      49.2164
  0.00589904      49.2449
  0.00590768      49.2739
  0.00591632      49.3066
  0.00592373      49.3358
  0.00593361      49.3659
  0.00594102      49.3996
  0.00594966      49.4261
  0.00595830      49.4633
  0.00596818      49.4879
  0.00597682      49.5183
  0.00598546      49.5514
  0.00599410      49.5826
  0.00600274      49.6110
  0.00601139      49.6435
  0.00602003      49.6737
  0.00602867      49.7075
  0.00603731      49.7364
  0.00604472      49.7675
  0.00605336      49.7978
  0.00606200      49.8321
  0.00606941      49.8591
  0.00607805      49.8874
  0.00608669      49.9195
  0.00609534      49.9467
  0.00610398      49.9819
  0.00611262      50.0110
  0.00612126      50.0496
  0.00612990      50.0742
  0.00613978      50.1013
  0.00614842      50.1302
  0.00615830      50.1594
  0.00616694      50.1902
  0.00617558      50.2198
  0.00618546      50.2512
  0.00619534      50.2795
  0.00621139      50.2907
  0.00623114      50.3112
  0.00624966      50.3328
  0.00626941      50.3551
  0.00629410      50.3603
  0.00632744      50.3758
  0.00637065      50.3713
  0.00642620      50.3493
  0.00652373      50.3176
  0.00662126      50.2747
  0.00671139      50.2194
  0.00681632      50.1189
  0.00711015      40.6269
  0.02319040       9.3316
  0.02326447       8.9478
  0.02327805       8.9747
  0.02329040       8.9968
  0.02332620       9.0730
  0.02333361       9.0851
  0.02334102       9.0981
  0.02334719       9.1066
  0.02335213       9.1196
  0.02335830       9.1297
  0.02336447       9.1393
  0.02336941       9.1480
  0.02337435       9.1557
  0.02337929       9.1650
  0.02338299       9.1677
  0.02338793       9.1787
  0.02340398       9.1997
  0.02340892       9.2083
  0.02341262       9.2122
  0.02341632       9.2174
  0.02341879       9.2212
  0.02342250       9.2261
  0.02343237       9.2394
  0.02344102       9.2492
  0.02344472       9.2527
  0.02344719       9.2583
  0.02344966       9.2597
  0.02345336       9.2648
  0.02345583       9.2695
  0.02345830       9.2727
  0.02346077       9.2744
  0.02346324       9.2777
  0.02346571       9.2793
  0.02347188       9.2886
  0.02347435       9.2939
  0.02347682       9.2919
  0.02348052       9.2959
