# Supplementary material for: Size effects on the mechanical behavior and the compressive failure strength of concrete: an extensive dataset
Source: Data Brief. 2020 Nov 2;33:106477. doi: 10.1016/j.dib.2020.106477 (PMC7674298; doi:10.1016/j.dib.2020.106477)
Supplement: Supplementary file 1 [file mmc1.zip › Stress_Strain_Data_DIB/C-40x80-mm/C4-B1-4.txt]

      Strain  Stress(MPa)
  0.00000000       0.0000
  0.00005460       0.2751
  0.00005501       0.2772
  0.00005477       0.2760
  0.00005428       0.2735
  0.00005346       0.2694
  0.00005458       0.2750
  0.00005385       0.2713
  0.00005465       0.2754
  0.00005453       0.2747
  0.00005441       0.2742
  0.00005433       0.2738
  0.00005477       0.2760
  0.00005491       0.2767
  0.00005378       0.2710
  0.00005415       0.2729
  0.00005312       0.2676
  0.00005335       0.2688
  0.00005406       0.2724
  0.00005355       0.2698
  0.00005327       0.2684
  0.00005206       0.2623
  0.00005344       0.2693
  0.00005423       0.2733
  0.00005349       0.2695
  0.00005349       0.2695
  0.00005453       0.2747
  0.00005410       0.2726
  0.00005419       0.2731
  0.00005372       0.2707
  0.00005386       0.2714
  0.00005318       0.2680
  0.00005385       0.2713
  0.00005321       0.2681
  0.00005392       0.2717
  0.00005262       0.2651
  0.00005364       0.2703
  0.00005279       0.2660
  0.00005339       0.2690
  0.00005376       0.2709
  0.00005374       0.2708
  0.00005346       0.2694
  0.00005351       0.2696
  0.00005373       0.2707
  0.00005413       0.2727
  0.00005304       0.2673
  0.00005334       0.2687
  0.00005286       0.2664
  0.00005357       0.2699
  0.00005296       0.2669
  0.00005340       0.2691
  0.00005405       0.2724
  0.00005211       0.2626
  0.00005302       0.2671
  0.00005335       0.2688
  0.00005327       0.2684
  0.00005385       0.2713
  0.00005346       0.2694
  0.00005354       0.2698
  0.00005337       0.2689
  0.00005366       0.2704
  0.00005319       0.2680
  0.00005339       0.2690
  0.00005350       0.2696
  0.00005417       0.2729
  0.00005427       0.2734
  0.00005442       0.2742
  0.00005272       0.2656
  0.00005437       0.2740
  0.00005351       0.2696
  0.00005312       0.2676
  0.00005394       0.2718
  0.00005421       0.2731
  0.00005433       0.2738
  0.00005459       0.2751
  0.00005381       0.2711
  0.00005483       0.2763
  0.00005334       0.2687
  0.00005328       0.2685
  0.00005303       0.2672
  0.00005366       0.2704
  0.00005418       0.2730
  0.00005403       0.2722
  0.00005276       0.2658
  0.00005394       0.2718
  0.00005437       0.2740
  0.00005406       0.2724
  0.00005327       0.2684
  0.00005313       0.2677
  0.00005323       0.2682
  0.00005304       0.2673
  0.00005363       0.2702
  0.00005382       0.2712
  0.00005267       0.2654
  0.00005373       0.2707
  0.00005368       0.2705
  0.00005427       0.2734
  0.00005378       0.2710
  0.00005391       0.2716
  0.00005340       0.2691
  0.00005392       0.2717
  0.00005367       0.2704
  0.00005360       0.2701
  0.00005272       0.2656
  0.00005371       0.2706
  0.00005342       0.2692
  0.00005298       0.2669
  0.00005455       0.2749
  0.00005390       0.2716
  0.00005380       0.2711
  0.00005436       0.2739
  0.00005415       0.2729
  0.00005337       0.2689
  0.00005419       0.2731
  0.00005406       0.2724
  0.00005432       0.2737
  0.00005380       0.2711
  0.00005491       0.2767
  0.00005511       0.2777
  0.00005514       0.2778
  0.00005403       0.2722
  0.00005357       0.2699
  0.00005382       0.2712
  0.00005440       0.2741
  0.00005460       0.2751
  0.00005400       0.2721
  0.00005413       0.2727
  0.00005453       0.2747
  0.00005504       0.2773
  0.00005635       0.2840
  0.00005767       0.2906
  0.00005653       0.2849
  0.00005651       0.2847
  0.00005618       0.2831
  0.00005634       0.2839
  0.00005635       0.2840
  0.00005708       0.2876
  0.00005793       0.2919
  0.00005859       0.2952
  0.00005825       0.2935
  0.00005798       0.2921
  0.00005812       0.2929
  0.00005733       0.2889
  0.00005845       0.2945
  0.00005711       0.2878
  0.00005756       0.2900
  0.00005899       0.2972
  0.00005820       0.2932
  0.00005891       0.2968
  0.00005903       0.2974
  0.00005957       0.3001
  0.00005899       0.2972
  0.00006054       0.3050
  0.00005960       0.3003
  0.00006024       0.3036
  0.00006128       0.3088
  0.00006099       0.3073
  0.00006073       0.3060
  0.00006087       0.3067
  0.00006054       0.3050
  0.00006120       0.3084
  0.00006136       0.3092
  0.00006456       0.3253
  0.00006376       0.3213
  0.00006488       0.3269
  0.00006529       0.3290
  0.00006497       0.3273
  0.00006554       0.3302
  0.00006577       0.3314
  0.00006659       0.3355
  0.00006735       0.3393
  0.00006703       0.3377
  0.00006709       0.3380
  0.00006613       0.3332
  0.00006786       0.3419
  0.00006847       0.3450
  0.00006914       0.3484
  0.00006946       0.3500
  0.00006985       0.3520
  0.00006980       0.3517
  0.00006969       0.3511
  0.00007074       0.3564
  0.00007130       0.3593
  0.00007139       0.3597
  0.00007286       0.3671
  0.00007248       0.3652
  0.00007167       0.3611
  0.00007345       0.3701
  0.00007431       0.3744
  0.00007420       0.3739
  0.00007377       0.3717
  0.00007489       0.3774
  0.00007571       0.3815
  0.00007605       0.3832
  0.00007634       0.3847
  0.00007766       0.3913
  0.00007788       0.3924
  0.00007741       0.3901
  0.00007722       0.3891
  0.00007734       0.3897
  0.00007822       0.3941
  0.00007886       0.3974
  0.00007890       0.3975
  0.00007890       0.3975
  0.00008093       0.4078
  0.00007974       0.4018
  0.00008023       0.4043
  0.00008102       0.4082
  0.00008175       0.4119
  0.00008147       0.4105
  0.00008258       0.4161
  0.00008240       0.4152
  0.00008157       0.4110
  0.00008258       0.4161
  0.00008286       0.4175
  0.00008312       0.4188
  0.00008340       0.4202
  0.00008335       0.4200
  0.00008443       0.4254
  0.00008414       0.4240
  0.00008524       0.4295
  0.00008562       0.4314
  0.00008641       0.4354
  0.00008655       0.4361
  0.00008684       0.4376
  0.00008762       0.4415
  0.00008782       0.4425
  0.00008794       0.4431
  0.00008904       0.4487
  0.00008788       0.4428
  0.00008993       0.4531
  0.00008990       0.4530
  0.00009009       0.4540
  0.00009053       0.4561
  0.00009186       0.4629
  0.00009252       0.4662
  0.00009269       0.4670
  0.00009411       0.4742
  0.00009387       0.4730
  0.00009443       0.4758
  0.00009494       0.4784
  0.00009506       0.4790
  0.00009516       0.4795
  0.00009632       0.4854
  0.00009542       0.4808
  0.00009567       0.4821
  0.00009731       0.4903
  0.00009758       0.4917
  0.00009780       0.4928
  0.00009995       0.5036
  0.00009932       0.5004
  0.00010038       0.5058
  0.00010037       0.5057
  0.00010175       0.5127
  0.00010419       0.5250
  0.00010551       0.5316
  0.00010655       0.5369
  0.00010607       0.5345
  0.00010824       0.5454
  0.00010884       0.5484
  0.00011056       0.5571
  0.00011228       0.5657
  0.00011447       0.5768
  0.00011436       0.5763
  0.00011599       0.5844
  0.00011610       0.5850
  0.00011538       0.5813
  0.00011516       0.5802
  0.00011540       0.5815
  0.00011673       0.5882
  0.00011815       0.5953
  0.00012001       0.6047
  0.00012116       0.6105
  0.00012257       0.6176
  0.00012362       0.6229
  0.00012455       0.6276
  0.00012449       0.6272
  0.00012505       0.6301
  0.00012591       0.6344
  0.00012667       0.6383
  0.00012772       0.6436
  0.00012933       0.6517
  0.00013124       0.6613
  0.00013238       0.6670
  0.00013381       0.6742
  0.00013493       0.6799
  0.00013526       0.6815
  0.00013610       0.6858
  0.00013701       0.6904
  0.00013809       0.6958
  0.00013954       0.7031
  0.00014063       0.7086
  0.00014143       0.7126
  0.00014304       0.7207
  0.00014516       0.7314
  0.00014604       0.7359
  0.00014728       0.7421
  0.00014822       0.7468
  0.00015014       0.7565
  0.00015060       0.7588
  0.00015215       0.7666
  0.00015369       0.7744
  0.00015542       0.7831
  0.00015629       0.7875
  0.00015796       0.7959
  0.00015889       0.8006
  0.00016037       0.8081
  0.00016108       0.8116
  0.00016182       0.8154
  0.00016337       0.8232
  0.00016420       0.8274
  0.00016713       0.8421
  0.00016760       0.8445
  0.00016891       0.8511
  0.00016887       0.8509
  0.00017099       0.8616
  0.00017277       0.8705
  0.00017426       0.8780
  0.00017568       0.8852
  0.00017653       0.8895
  0.00017724       0.8930
  0.00017848       0.8993
  0.00017981       0.9060
  0.00018218       0.9179
  0.00018290       0.9216
  0.00018507       0.9325
  0.00018534       0.9339
  0.00018656       0.9400
  0.00018883       0.9515
  0.00018942       0.9544
  0.00019112       0.9630
  0.00019168       0.9658
  0.00019387       0.9769
  0.00019537       0.9844
  0.00019578       0.9865
  0.00019802       0.9977
  0.00019864       1.0009
  0.00020074       1.0115
  0.00020263       1.0210
  0.00020272       1.0215
  0.00020421       1.0289
  0.00020514       1.0337
  0.00020631       1.0395
  0.00020858       1.0510
  0.00021009       1.0586
  0.00021217       1.0690
  0.00021359       1.0762
  0.00021430       1.0798
  0.00021567       1.0867
  0.00021742       1.0955
  0.00021780       1.0974
  0.00021874       1.1022
  0.00022080       1.1126
  0.00022208       1.1190
  0.00022385       1.1279
  0.00022556       1.1365
  0.00022655       1.1415
  0.00022886       1.1532
  0.00022969       1.1574
  0.00023145       1.1662
  0.00023288       1.1734
  0.00023395       1.1788
  0.00023546       1.1864
  0.00023708       1.1946
  0.00023745       1.1964
  0.00023866       1.2026
  0.00024117       1.2152
  0.00024304       1.2246
  0.00024411       1.2300
  0.00024486       1.2338
  0.00024726       1.2459
  0.00024799       1.2496
  0.00025023       1.2608
  0.00025162       1.2679
  0.00025246       1.2721
  0.00025476       1.2837
  0.00025687       1.2943
  0.00025729       1.2964
  0.00025925       1.3063
  0.00026072       1.3137
  0.00026190       1.3196
  0.00026112       1.3157
  0.00026336       1.3270
  0.00026455       1.3330
  0.00026551       1.3378
  0.00026725       1.3466
  0.00026940       1.3574
  0.00027052       1.3631
  0.00027244       1.3728
  0.00027368       1.3790
  0.00027601       1.3907
  0.00027733       1.3974
  0.00027879       1.4047
  0.00027914       1.4065
  0.00028033       1.4125
  0.00028214       1.4216
  0.00028385       1.4303
  0.00028563       1.4392
  0.00028650       1.4436
  0.00028831       1.4527
  0.00028993       1.4609
  0.00029212       1.4719
  0.00029447       1.4838
  0.00029568       1.4898
  0.00029726       1.4978
  0.00029904       1.5068
  0.00030120       1.5177
  0.00030311       1.5273
  0.00030293       1.5264
  0.00030388       1.5311
  0.00030673       1.5455
  0.00030899       1.5569
  0.00031049       1.5645
  0.00031272       1.5757
  0.00031398       1.5821
  0.00031558       1.5901
  0.00031763       1.6005
  0.00031759       1.6003
  0.00031879       1.6063
  0.00032060       1.6154
  0.00032290       1.6270
  0.00032546       1.6399
  0.00032641       1.6447
  0.00032829       1.6542
  0.00032975       1.6615
  0.00033286       1.6772
  0.00033291       1.6774
  0.00033489       1.6874
  0.00033614       1.6937
  0.00033724       1.6993
  0.00033893       1.7078
  0.00034029       1.7146
  0.00034186       1.7226
  0.00034330       1.7298
  0.00034499       1.7383
  0.00034647       1.7458
  0.00034797       1.7533
  0.00034958       1.7614
  0.00035207       1.7740
  0.00035397       1.7835
  0.00035473       1.7874
  0.00035667       1.7971
  0.00035899       1.8089
  0.00036082       1.8181
  0.00036251       1.8266
  0.00036457       1.8370
  0.00036469       1.8376
  0.00036781       1.8533
  0.00036897       1.8592
  0.00037047       1.8667
  0.00037258       1.8773
  0.00037367       1.8828
  0.00037530       1.8910
  0.00037700       1.8996
  0.00037895       1.9094
  0.00038085       1.9190
  0.00038397       1.9347
  0.00038618       1.9459
  0.00038829       1.9565
  0.00039084       1.9693
  0.00039147       1.9725
  0.00039331       1.9818
  0.00039485       1.9895
  0.00039751       2.0029
  0.00039904       2.0107
  0.00040040       2.0175
  0.00040204       2.0257
  0.00040356       2.0334
  0.00040546       2.0430
  0.00040731       2.0523
  0.00040860       2.0588
  0.00041115       2.0716
  0.00041294       2.0807
  0.00041406       2.0863
  0.00041706       2.1014
  0.00041817       2.1070
  0.00042115       2.1221
  0.00042276       2.1302
  0.00042550       2.1440
  0.00042785       2.1558
  0.00042915       2.1624
  0.00043180       2.1757
  0.00043284       2.1810
  0.00043485       2.1911
  0.00043735       2.2037
  0.00043911       2.2126
  0.00044163       2.2253
  0.00044348       2.2346
  0.00044556       2.2451
  0.00044819       2.2583
  0.00044980       2.2664
  0.00045239       2.2795
  0.00045425       2.2888
  0.00045623       2.2988
  0.00045828       2.3091
  0.00046037       2.3197
  0.00046227       2.3293
  0.00046469       2.3414
  0.00046756       2.3559
  0.00046979       2.3672
  0.00047164       2.3765
  0.00047512       2.3940
  0.00047708       2.4038
  0.00047805       2.4087
  0.00048095       2.4234
  0.00048232       2.4303
  0.00048496       2.4436
  0.00048690       2.4534
  0.00048938       2.4659
  0.00049096       2.4738
  0.00049426       2.4904
  0.00049714       2.5049
  0.00049936       2.5162
  0.00050165       2.5277
  0.00050401       2.5396
  0.00050539       2.5465
  0.00050795       2.5594
  0.00051043       2.5719
  0.00051293       2.5845
  0.00051496       2.5947
  0.00051696       2.6048
  0.00051944       2.6173
  0.00052154       2.6279
  0.00052476       2.6441
  0.00052650       2.6529
  0.00052866       2.6638
  0.00053100       2.6756
  0.00053332       2.6872
  0.00053589       2.7002
  0.00053896       2.7157
  0.00054170       2.7295
  0.00054417       2.7419
  0.00054640       2.7531
  0.00054840       2.7633
  0.00055227       2.7827
  0.00055469       2.7949
  0.00055700       2.8066
  0.00055983       2.8208
  0.00056267       2.8351
  0.00056504       2.8471
  0.00056784       2.8612
  0.00056999       2.8720
  0.00057274       2.8859
  0.00057476       2.8961
  0.00057733       2.9090
  0.00057956       2.9202
  0.00058199       2.9325
  0.00058587       2.9520
  0.00058776       2.9616
  0.00059152       2.9805
  0.00059399       2.9930
  0.00059673       3.0068
  0.00059910       3.0187
  0.00060142       3.0304
  0.00060398       3.0433
  0.00060690       3.0580
  0.00060914       3.0693
  0.00061157       3.0815
  0.00061501       3.0989
  0.00061696       3.1087
  0.00061998       3.1239
  0.00062334       3.1408
  0.00062617       3.1551
  0.00062788       3.1637
  0.00063157       3.1823
  0.00063341       3.1916
  0.00063529       3.2011
  0.00063854       3.2174
  0.00064162       3.2330
  0.00064390       3.2444
  0.00064595       3.2548
  0.00064810       3.2656
  0.00065084       3.2794
  0.00065475       3.2991
  0.00065760       3.3135
  0.00066010       3.3261
  0.00066233       3.3373
  0.00066490       3.3502
  0.00066765       3.3641
  0.00067014       3.3767
  0.00067278       3.3899
  0.00067576       3.4050
  0.00067850       3.4188
  0.00068217       3.4373
  0.00068423       3.4476
  0.00068628       3.4580
  0.00069009       3.4772
  0.00069154       3.4845
  0.00069623       3.5081
  0.00069907       3.5224
  0.00070221       3.5382
  0.00070483       3.5514
  0.00070598       3.5572
  0.00070979       3.5765
  0.00071271       3.5912
  0.00071608       3.6081
  0.00071857       3.6207
  0.00072174       3.6367
  0.00072384       3.6472
  0.00072704       3.6634
  0.00073030       3.6798
  0.00073371       3.6969
  0.00073642       3.7106
  0.00073862       3.7217
  0.00074177       3.7376
  0.00074484       3.7530
  0.00074791       3.7685
  0.00075176       3.7879
  0.00075400       3.7992
  0.00075671       3.8129
  0.00075848       3.8218
  0.00076340       3.8466
  0.00076495       3.8544
  0.00076847       3.8721
  0.00077200       3.8899
  0.00077453       3.9027
  0.00077754       3.9178
  0.00078042       3.9323
  0.00078331       3.9469
  0.00078688       3.9649
  0.00079050       3.9831
  0.00079248       3.9931
  0.00079614       4.0115
  0.00079846       4.0232
  0.00080273       4.0447
  0.00080528       4.0576
  0.00080777       4.0701
  0.00081203       4.0916
  0.00081472       4.1052
  0.00081889       4.1262
  0.00082222       4.1429
  0.00082520       4.1580
  0.00082792       4.1717
  0.00083097       4.1870
  0.00083370       4.2008
  0.00083677       4.2162
  0.00084011       4.2331
  0.00084362       4.2508
  0.00084548       4.2601
  0.00084970       4.2814
  0.00085240       4.2950
  0.00085592       4.3127
  0.00085843       4.3254
  0.00086161       4.3414
  0.00086582       4.3626
  0.00086879       4.3776
  0.00087089       4.3882
  0.00087433       4.4055
  0.00087775       4.4227
  0.00088226       4.4455
  0.00088444       4.4564
  0.00088675       4.4681
  0.00089004       4.4847
  0.00089251       4.4971
  0.00089691       4.5193
  0.00089961       4.5329
  0.00090362       4.5531
  0.00090667       4.5685
  0.00091039       4.5872
  0.00091367       4.6037
  0.00091642       4.6176
  0.00091903       4.6308
  0.00092193       4.6453
  0.00092575       4.6646
  0.00092877       4.6798
  0.00093132       4.6926
  0.00093466       4.7095
  0.00093862       4.7295
  0.00094182       4.7456
  0.00094526       4.7629
  0.00094886       4.7810
  0.00095297       4.8017
  0.00095600       4.8170
  0.00095995       4.8369
  0.00096261       4.8503
  0.00096594       4.8671
  0.00096832       4.8791
  0.00097211       4.8982
  0.00097529       4.9142
  0.00097919       4.9339
  0.00098261       4.9511
  0.00098613       4.9688
  0.00098984       4.9875
  0.00099346       5.0058
  0.00099603       5.0187
  0.00099970       5.0372
  0.00100336       5.0557
  0.00100712       5.0746
  0.00101098       5.0940
  0.00101535       5.1161
  0.00101771       5.1279
  0.00102104       5.1448
  0.00102499       5.1646
  0.00102884       5.1840
  0.00103262       5.2031
  0.00103577       5.2190
  0.00103901       5.2353
  0.00104177       5.2492
  0.00104533       5.2671
  0.00104936       5.2874
  0.00105321       5.3068
  0.00105579       5.3199
  0.00105957       5.3389
  0.00106342       5.3583
  0.00106728       5.3777
  0.00107062       5.3946
  0.00107401       5.4117
  0.00107790       5.4313
  0.00108204       5.4521
  0.00108508       5.4674
  0.00108807       5.4825
  0.00109099       5.4972
  0.00109464       5.5156
  0.00109826       5.5338
  0.00110203       5.5528
  0.00110636       5.5746
  0.00110971       5.5915
  0.00111411       5.6137
  0.00111739       5.6302
  0.00112092       5.6480
  0.00112534       5.6703
  0.00112784       5.6829
  0.00113100       5.6988
  0.00113381       5.7130
  0.00113872       5.7377
  0.00114213       5.7549
  0.00114436       5.7661
  0.00114820       5.7854
  0.00115170       5.8031
  0.00115562       5.8228
  0.00115896       5.8397
  0.00116420       5.8661
  0.00116784       5.8844
  0.00117074       5.8990
  0.00117529       5.9220
  0.00117876       5.9395
  0.00118156       5.9536
  0.00118614       5.9767
  0.00119103       6.0013
  0.00119349       6.0137
  0.00119624       6.0275
  0.00119978       6.0454
  0.00120408       6.0670
  0.00120686       6.0810
  0.00121134       6.1036
  0.00121571       6.1256
  0.00121899       6.1421
  0.00122192       6.1569
  0.00123407       6.2181
  0.00123787       6.2373
  0.00124060       6.2510
  0.00124371       6.2667
  0.00124934       6.2951
  0.00125352       6.3161
  0.00125594       6.3283
  0.00126136       6.3557
  0.00126425       6.3702
  0.00126820       6.3901
  0.00127077       6.4030
  0.00127530       6.4259
  0.00127879       6.4435
  0.00128222       6.4607
  0.00128730       6.4863
  0.00128902       6.4950
  0.00129326       6.5164
  0.00129687       6.5346
  0.00129999       6.5503
  0.00130485       6.5748
  0.00130833       6.5923
  0.00131301       6.6159
  0.00131649       6.6334
  0.00131994       6.6508
  0.00132340       6.6683
  0.00132738       6.6883
  0.00133157       6.7094
  0.00133480       6.7257
  0.00134011       6.7525
  0.00134230       6.7635
  0.00134671       6.7857
  0.00135043       6.8044
  0.00135419       6.8234
  0.00135886       6.8469
  0.00136272       6.8664
  0.00136583       6.8820
  0.00136972       6.9016
  0.00137358       6.9211
  0.00137797       6.9432
  0.00138254       6.9662
  0.00138557       6.9815
  0.00138845       6.9960
  0.00139271       7.0175
  0.00139729       7.0406
  0.00140002       7.0543
  0.00140567       7.0828
  0.00140890       7.0990
  0.00141437       7.1266
  0.00141714       7.1406
  0.00142094       7.1597
  0.00142488       7.1796
  0.00142891       7.1999
  0.00143283       7.2197
  0.00143693       7.2403
  0.00144042       7.2579
  0.00144558       7.2839
  0.00144723       7.2922
  0.00145182       7.3153
  0.00145560       7.3343
  0.00145917       7.3523
  0.00146360       7.3747
  0.00146770       7.3953
  0.00147219       7.4180
  0.00147571       7.4357
  0.00147884       7.4515
  0.00148341       7.4745
  0.00149603       7.5381
  0.00149916       7.5539
  0.00150363       7.5764
  0.00150708       7.5938
  0.00151138       7.6154
  0.00151643       7.6409
  0.00151954       7.6566
  0.00152416       7.6798
  0.00152742       7.6963
  0.00153216       7.7201
  0.00153615       7.7402
  0.00154055       7.7624
  0.00154453       7.7825
  0.00154889       7.8044
  0.00155235       7.8218
  0.00155629       7.8417
  0.00156132       7.8670
  0.00156513       7.8863
  0.00156820       7.9017
  0.00157252       7.9235
  0.00157504       7.9362
  0.00158032       7.9628
  0.00158476       7.9851
  0.00158872       8.0051
  0.00159338       8.0286
  0.00159699       8.0468
  0.00160130       8.0685
  0.00160532       8.0887
  0.00160954       8.1100
  0.00161336       8.1293
  0.00161742       8.1497
  0.00162222       8.1739
  0.00162624       8.1941
  0.00162987       8.2125
  0.00163451       8.2359
  0.00163752       8.2510
  0.00164227       8.2749
  0.00164608       8.2941
  0.00164989       8.3134
  0.00165360       8.3320
  0.00165855       8.3570
  0.00166239       8.3763
  0.00166640       8.4021
  0.00167085       8.4226
  0.00167515       8.4450
  0.00167859       8.4629
  0.00168414       8.4850
  0.00168733       8.5058
  0.00169327       8.5233
  0.00169747       8.5468
  0.00170162       8.5709
  0.00170600       8.5923
  0.00171079       8.6088
  0.00171538       8.6276
  0.00171971       8.6495
  0.00172498       8.6751
  0.00172928       8.6973
  0.00173358       8.7197
  0.00173813       8.7390
  0.00174392       8.7582
  0.00174835       8.7791
  0.00175273       8.8005
  0.00175722       8.8205
  0.00176158       8.8421
  0.00178823       8.9658
  0.00179217       8.9925
  0.00179676       9.0113
  0.00180094       9.0351
  0.00180503       9.0600
  0.00180974       9.0773
  0.00181543       9.0978
  0.00181968       9.1207
  0.00182405       9.1422
  0.00182865       9.1609
  0.00183386       9.1871
  0.00183832       9.2075
  0.00184242       9.2322
  0.00184710       9.2501
  0.00185276       9.2708
  0.00185721       9.2913
  0.00186134       9.3158
  0.00186545       9.3403
  0.00187000       9.3597
  0.00187446       9.3800
  0.00187846       9.4059
  0.00188339       9.4207
  0.00188779       9.4419
  0.00189198       9.4655
  0.00189683       9.4813
  0.00190092       9.5061
  0.00190510       9.5299
  0.00190938       9.5524
  0.00191515       9.5719
  0.00191962       9.5922
  0.00192398       9.6138
  0.00192811       9.6381
  0.00193396       9.6567
  0.00193812       9.6806
  0.00194222       9.7053
  0.00194666       9.7260
  0.00195261       9.7434
  0.00195696       9.7651
  0.00196144       9.7853
  0.00196538       9.8119
  0.00197022       9.8278
  0.00197432       9.8525
  0.00197868       9.8741
  0.00198404       9.8985
  0.00198757       9.9152
  0.00199213       9.9345
  0.00199612       9.9605
  0.00200039       9.9832
  0.00200474      10.0049
  0.00200913      10.0261
  0.00201526      10.0472
  0.00201985      10.0691
  0.00202566      10.0913
  0.00203018      10.1141
  0.00203432      10.1422
  0.00203897      10.1633
  0.00204505      10.1817
  0.00204950      10.2055
  0.00205394      10.2294
  0.00205846      10.2522
  0.00206323      10.2716
  0.00206804      10.2905
  0.00207258      10.3131
  0.00207685      10.3394
  0.00208145      10.3612
  0.00208587      10.3854
  0.00209064      10.4049
  0.00209537      10.4247
  0.00209955      10.4524
  0.00210389      10.4777
  0.00210873      10.4961
  0.00211340      10.5169
  0.00211772      10.5425
  0.00212218      10.5662
  0.00212694      10.5858
  0.00213128      10.6110
  0.00213569      10.6355
  0.00214069      10.6517
  0.00214522      10.6744
  0.00214921      10.7047
  0.00215555      10.7193
  0.00216028      10.7393
  0.00216501      10.7593
  0.00216930      10.7853
  0.00217404      10.8052
  0.00217855      10.8281
  0.00218380      10.8580
  0.00218873      10.8752
  0.00219331      10.8972
  0.00219803      10.9172
  0.00220257      10.9398
  0.00220686      10.9659
  0.00221138      10.9888
  0.00221617      11.0078
  0.00222076      11.0297
  0.00222387      11.0550
  0.00222842      11.0775
  0.00223312      11.0978
  0.00223777      11.1189
  0.00224243      11.1398
  0.00225689      11.2130
  0.00226166      11.2325
  0.00226634      11.2531
  0.00227065      11.2789
  0.00227652      11.3001
  0.00228107      11.3226
  0.00228572      11.3435
  0.00228983      11.3722
  0.00229427      11.3960
  0.00229899      11.4161
  0.00230476      11.4387
  0.00230926      11.4619
  0.00231359      11.4874
  0.00231807      11.5108
  0.00232282      11.5305
  0.00232731      11.5538
  0.00233063      11.5762
  0.00233530      11.5969
  0.00233978      11.6204
  0.00234443      11.6414
  0.00234908      11.6625
  0.00235342      11.6878
  0.00235791      11.7111
  0.00236456      11.7308
  0.00236931      11.7531
  0.00237403      11.7760
  0.00237891      11.7963
  0.00238491      11.8184
  0.00238943      11.8444
  0.00239431      11.8647
  0.00240020      11.8885
  0.00240496      11.9107
  0.00240968      11.9335
  0.00241571      11.9551
  0.00242050      11.9769
  0.00242508      12.0019
  0.00242987      12.0236
  0.00243469      12.0448
  0.00243947      12.0668
  0.00244425      12.0886
  0.00244883      12.1136
  0.00245342      12.1385
  0.00245831      12.1587
  0.00246293      12.1831
  0.00246769      12.2052
  0.00247230      12.2298
  0.00247708      12.2516
  0.00248177      12.2750
  0.00248621      12.3022
  0.00249108      12.3227
  0.00249584      12.3448
  0.00250046      12.3693
  0.00250519      12.3920
  0.00250965      12.4188
  0.00251454      12.4389
  0.00251910      12.4642
  0.00252378      12.4877
  0.00252841      12.5119
  0.00253332      12.5317
  0.00253789      12.5570
  0.00254247      12.5820
  0.00254712      12.6059
  0.00255190      12.6278
  0.00255525      12.6528
  0.00256028      12.6707
  0.00256448      12.7017
  0.00256790      12.7256
  0.00257253      12.7498
  0.00257738      12.7705
  0.00258200      12.7949
  0.00258526      12.8214
  0.00259035      12.8383
  0.00259505      12.8614
  0.00259976      12.8845
  0.00260289      12.9128
  0.00260754      12.9368
  0.00261234      12.9584
  0.00261718      12.9793
  0.00262158      13.0072
  0.00262628      13.0302
  0.00263094      13.0540
  0.00263436      13.0778
  0.00263894      13.1029
  0.00264359      13.1268
  0.00264809      13.1531
  0.00265262      13.1789
  0.00265613      13.2013
  0.00266088      13.2237
  0.00266535      13.2504
  0.00267036      13.2687
  0.00267357      13.2959
  0.00267834      13.3179
  0.00268199      13.3382
  0.00268646      13.3649
  0.00269108      13.3892
  0.00269473      13.4165
  0.00269916      13.4467
  0.00270412      13.4677
  0.00270751      13.4946
  0.00271229      13.5188
  0.00271717      13.5413
  0.00272180      13.5681
  0.00272665      13.5909
  0.00273028      13.6136
  0.00273495      13.6397
  0.00273985      13.6619
  0.00274466      13.6854
  0.00274962      13.7065
  0.00275427      13.7329
  0.00275765      13.7600
  0.00276223      13.7877
  0.00276694      13.8130
  0.00277191      13.8339
  0.00277552      13.8569
  0.00278047      13.8782
  0.00278521      13.9031
  0.00278868      13.9285
  0.00279342      13.9534
  0.00279818      13.9779
  0.00280148      14.0062
  0.00280635      14.0289
  0.00280955      14.0590
  0.00281329      14.0799
  0.00281822      14.1015
  0.00282305      14.1248
  0.00282641      14.1521
  0.00283104      14.1788
  0.00283598      14.2004
  0.00284077      14.2243
  0.00284421      14.2504
  0.00284871      14.2794
  0.00285361      14.3014
  0.00285827      14.3277
  0.00286203      14.3480
  0.00286684      14.3718
  0.00287132      14.4011
  0.00287614      14.4246
  0.00287991      14.4449
  0.00288488      14.4658
  0.00288809      14.4957
  0.00289285      14.5202
  0.00289745      14.5475
  0.00290091      14.5733
  0.00290571      14.5971
  0.00290927      14.6209
  0.00291417      14.6430
  0.00291751      14.6708
  0.00292240      14.6930
  0.00292718      14.7172
  0.00293068      14.7422
  0.00293518      14.7713
  0.00294019      14.7915
  0.00294479      14.8187
  0.00295085      14.8421
  0.00295571      14.8649
  0.00296160      14.8912
  0.00296649      14.9134
  0.00297237      14.9399
  0.00297714      14.9642
  0.00298336      14.9849
  0.00298813      15.0092
  0.00299405      15.0350
  0.00299892      15.0576
  0.00300282      15.0843
  0.00300778      15.1064
  0.00301254      15.1322
  0.00302696      15.2069
  0.00303182      15.2307
  0.00303670      15.2545
  0.00304013      15.2819
  0.00304501      15.3055
  0.00304967      15.3330
  0.00305337      15.3556
  0.00305827      15.3788
  0.00306321      15.4013
  0.00306802      15.4261
  0.00307143      15.4539
  0.00307641      15.4757
  0.00308131      15.4990
  0.00308609      15.5243
  0.00308984      15.5460
  0.00309432      15.5767
  0.00309913      15.6016
  0.00310421      15.6215
  0.00310764      15.6491
  0.00311220      15.6784
  0.00311714      15.7010
  0.00312198      15.7251
  0.00312687      15.7485
  0.00313034      15.7753
  0.00313496      15.8037
  0.00313977      15.8286
  0.00314315      15.8569
  0.00314824      15.8767
  0.00315286      15.9049
  0.00315655      15.9276
  0.00316142      15.9515
  0.00316619      15.9771
  0.00317095      16.0027
  0.00317568      16.0291
  0.00318048      16.0541
  0.00318521      16.0805
  0.00319042      16.0979
  0.00319523      16.1228
  0.00320128      16.1476
  0.00320616      16.1711
  0.00321096      16.1961
  0.00321709      16.2194
  0.00322175      16.2471
  0.00322673      16.2687
  0.00323128      16.2983
  0.00324558      16.3752
  0.00326010      16.4482
  0.00326475      16.4758
  0.00326843      16.4988
  0.00327346      16.5196
  0.00327821      16.5456
  0.00328156      16.5746
  0.00328637      16.5994
  0.00328993      16.6245
  0.00329463      16.6514
  0.00329816      16.6769
  0.00330294      16.7023
  0.00330764      16.7292
  0.00331197      16.7517
  0.00331680      16.7764
  0.00332041      16.8010
  0.00332512      16.8281
  0.00332976      16.8564
  0.00333297      16.8883
  0.00333808      16.9081
  0.00334162      16.9339
  0.00334642      16.9592
  0.00334984      16.9874
  0.00335481      17.0097
  0.00335807      17.0406
  0.00336264      17.0703
  0.00336648      17.0906
  0.00337114      17.1186
  0.00337479      17.1423
  0.00337834      17.1680
  0.00338313      17.1936
  0.00338627      17.2270
  0.00338967      17.2554
  0.00339454      17.2795
  0.00339804      17.3061
  0.00340143      17.3346
  0.00340497      17.3606
  0.00340960      17.3891
  0.00341334      17.4112
  0.00341686      17.4374
  0.00342125      17.4704
  0.00342482      17.4957
  0.00342939      17.5254
  0.00343295      17.5508
  0.00343799      17.5718
  0.00344124      17.6031
  0.00344488      17.6271
  0.00344942      17.6573
  0.00345281      17.6859
  0.00345780      17.7077
  0.00346137      17.7331
  0.00346588      17.7638
  0.00346940      17.7901
  0.00347310      17.8129
  0.00347787      17.8390
  0.00348111      17.8702
  0.00348472      17.8949
  0.00348812      17.9234
  0.00349286      17.9499
  0.00349658      17.9723
  0.00349982      18.0038
  0.00350323      18.0321
  0.00350705      18.0528
  0.00351156      18.0835
  0.00351520      18.1076
  0.00351872      18.1337
  0.00352218      18.1610
  0.00352546      18.1917
  0.00353002      18.2217
  0.00353372      18.2444
  0.00353744      18.2670
  0.00354192      18.2982
  0.00354532      18.3267
  0.00354880      18.3537
  0.00355370      18.3773
  0.00355722      18.4036
  0.00356190      18.4364
  0.00356551      18.4626
  0.00356895      18.4924
  0.00357383      18.5181
  0.00357726      18.5481
  0.00358094      18.5729
  0.00358597      18.5957
  0.00358948      18.6240
  0.00359285      18.6552
  0.00359800      18.6755
  0.00360148      18.7043
  0.00360508      18.7309
  0.00360865      18.7581
  0.00361361      18.7821
  0.00361718      18.8094
  0.00362061      18.8393
  0.00362400      18.8700
  0.00362772      18.8942
  0.00363247      18.9224
  0.00363597      18.9510
  0.00363958      18.9773
  0.00364301      19.0072
  0.00364788      19.0332
  0.00365130      19.0633
  0.00365620      19.0884
  0.00365951      19.1209
  0.00366446      19.1451
  0.00366809      19.1710
  0.00367289      19.1983
  0.00367775      19.2243
  0.00368162      19.2456
  0.00369623      19.3232
  0.00370076      19.3558
  0.00370576      19.3790
  0.00370916      19.4094
  0.00371415      19.4331
  0.00371878      19.4636
  0.00372231      19.4915
  0.00372713      19.5184
  0.00373061      19.5473
  0.00373528      19.5772
  0.00373894      19.6026
  0.00374373      19.6299
  0.00374713      19.6605
  0.00375186      19.6891
  0.00375528      19.7192
  0.00376011      19.7459
  0.00376394      19.7679
  0.00376863      19.7973
  0.00377217      19.8250
  0.00377679      19.8559
  0.00378046      19.8811
  0.00378508      19.9119
  0.00378891      19.9339
  0.00379347      19.9658
  0.00379703      19.9932
  0.00380198      20.0175
  0.00380510      20.0536
  0.00381011      20.0767
  0.00381340      20.1044
  0.00381697      20.1321
  0.00382166      20.1623
  0.00382519      20.1910
  0.00382895      20.2149
  0.00383372      20.2435
  0.00383698      20.2775
  0.00384059      20.3046
  0.00384540      20.3322
  0.00384913      20.3568
  0.00385282      20.3823
  0.00385630      20.4119
  0.00386093      20.4432
  0.00386455      20.4702
  0.00386785      20.5034
  0.00387276      20.5290
  0.00387631      20.5574
  0.00387994      20.5840
  0.00388465      20.6137
  0.00388827      20.6406
  0.00389203      20.6644
  0.00389677      20.6936
  0.00390003      20.7277
  0.00390496      20.7529
  0.00390843      20.7828
  0.00391328      20.8097
  0.00391703      20.8340
  0.00392021      20.8696
  0.00392539      20.8899
  0.00392871      20.9227
  0.00393360      20.9489
  0.00393693      20.9815
  0.00394052      21.0090
  0.00394534      21.0365
  0.00394881      21.0662
  0.00395242      21.0932
  0.00395608      21.1194
  0.00395965      21.1472
  0.00396445      21.1751
  0.00396799      21.2036
  0.00397160      21.2304
  0.00397525      21.2567
  0.00397851      21.2909
  0.00398233      21.3137
  0.00398688      21.3465
  0.00399051      21.3731
  0.00399406      21.4014
  0.00399782      21.4254
  0.00400247      21.4563
  0.00400599      21.4851
  0.00400942      21.5159
  0.00401427      21.5428
  0.00401775      21.5724
  0.00402118      21.6031
  0.00402488      21.6283
  0.00402932      21.6636
  0.00403303      21.6885
  0.00403662      21.7159
  0.00403994      21.7488
  0.00404609      21.7753
  0.00404960      21.8061
  0.00405309      21.8372
  0.00405688      21.8619
  0.00406176      21.8899
  0.00406527      21.9206
  0.00406867      21.9538
  0.00407264      21.9747
  0.00407642      21.9996
  0.00408028      22.0229
  0.00408374      22.0547
  0.00408743      22.0817
  0.00409112      22.1085
  0.00409581      22.1406
  0.00409951      22.1672
  0.00410308      22.1966
  0.00410664      22.2264
  0.00411034      22.2530
  0.00411525      22.2802
  0.00411895      22.3070
  0.00412236      22.3399
  0.00412713      22.3700
  0.00413080      22.3974
  0.00413431      22.4282
  0.00413803      22.4546
  0.00414267      22.4876
  0.00414639      22.5138
  0.00415005      22.5413
  0.00415479      22.5722
  0.00415844      22.6000
  0.00416210      22.6276
  0.00416680      22.6593
  0.00417045      22.6872
  0.00417410      22.7149
  0.00417772      22.7432
  0.00418121      22.7744
  0.00418589      22.8066
  0.00418967      22.8316
  0.00419343      22.8570
  0.00419698      22.8870
  0.00420030      22.9218
  0.00420403      22.9478
  0.00420882      22.9776
  0.00421241      23.0068
  0.00421590      23.0379
  0.00421962      23.0641
  0.00422323      23.0928
  0.00422792      23.1248
  0.00423150      23.1540
  0.00423534      23.1778
  0.00424004      23.2094
  0.00424390      23.2327
  0.00424741      23.2635
  0.00425209      23.2957
  0.00425579      23.3224
  0.00426057      23.3523
  0.00426409      23.3829
  0.00426750      23.4159
  0.00427119      23.4453
  0.00427502      23.4691
  0.00427991      23.4971
  0.00428378      23.5201
  0.00428711      23.5550
  0.00429076      23.5829
  0.00429551      23.6137
  0.00429918      23.6411
  0.00430267      23.6724
  0.00430632      23.7003
  0.00431005      23.7266
  0.00431509      23.7509
  0.00431857      23.7825
  0.00432219      23.8111
  0.00432712      23.8381
  0.00433068      23.8677
  0.00433443      23.8935
  0.00433953      23.9167
  0.00434437      23.9458
  0.00434914      23.9759
  0.00435552      23.9982
  0.00436046      24.0249
  0.00436540      24.0515
  0.00437025      24.0802
  0.00437520      24.1067
  0.00438139      24.1331
  0.00438642      24.1578
  0.00439119      24.1883
  0.00439616      24.2143
  0.00440099      24.2433
  0.00440581      24.2726
  0.00441078      24.2987
  0.00441574      24.3249
  0.00441941      24.3524
  0.00442432      24.3798
  0.00442912      24.4095
  0.00443409      24.4354
  0.00443789      24.4601
  0.00444235      24.4972
  0.00444752      24.5189
  0.00445225      24.5501
  0.00445599      24.5760
  0.00446075      24.6066
  0.00446577      24.6316
  0.00447048      24.6633
  0.00447553      24.6875
  0.00447909      24.7174
  0.00448408      24.7430
  0.00448902      24.7698
  0.00449377      24.8005
  0.00449767      24.8230
  0.00450258      24.8504
  0.00450741      24.8794
  0.00451097      24.9091
  0.00451619      24.9297
  0.00451974      24.9599
  0.00452432      24.9943
  0.00452798      25.0221
  0.00453129      25.0574
  0.00453612      25.0864
  0.00454073      25.1167
  0.00454585      25.1393
  0.00454944      25.1682
  0.00455317      25.1942
  0.00455797      25.2237
  0.00456268      25.2550
  0.00456614      25.2866
  0.00457126      25.3092
  0.00457455      25.3446
  0.00457921      25.3769
  0.00458297      25.4023
  0.00458791      25.4286
  0.00459249      25.4627
  0.00459622      25.4886
  0.00460106      25.5172
  0.00460577      25.5487
  0.00460967      25.5708
  0.00461436      25.6026
  0.00461927      25.6297
  0.00462271      25.6618
  0.00462740      25.6937
  0.00463237      25.7194
  0.00463583      25.7510
  0.00464089      25.7748
  0.00464448      25.8038
  0.00464932      25.8323
  0.00465273      25.8652
  0.00465753      25.8946
  0.00466119      25.9220
  0.00466483      25.9498
  0.00466966      25.9786
  0.00467307      26.0114
  0.00467795      26.0391
  0.00468157      26.0673
  0.00468650      26.0940
  0.00469029      26.1184
  0.00469372      26.1509
  0.00471157      26.2710
  0.00471503      26.3028
  0.00472012      26.3258
  0.00472329      26.3637
  0.00472826      26.3896
  0.00473308      26.4187
  0.00473673      26.4462
  0.00474145      26.4773
  0.00474500      26.5071
  0.00474991      26.5341
  0.00475353      26.5624
  0.00475831      26.5922
  0.00476191      26.6210
  0.00476690      26.6464
  0.00477038      26.6774
  0.00477397      26.7065
  0.00477746      26.7374
  0.00478108      26.7658
  0.00478537      26.7954
  0.00478876      26.8308
  0.00479250      26.8582
  0.00479610      26.8885
  0.00480115      26.9142
  0.00480472      26.9454
  0.00480843      26.9736
  0.00481332      27.0027
  0.00481697      27.0322
  0.00482063      27.0614
  0.00482550      27.0911
  0.00482908      27.1221
  0.00483392      27.1526
  0.00483748      27.1840
  0.00484263      27.2072
  0.00484625      27.2375
  0.00484965      27.2726
  0.00485461      27.3003
  0.00485809      27.3335
  0.00486181      27.3614
  0.00486646      27.3961
  0.00487020      27.4235
  0.00487522      27.4498
  0.00487884      27.4798
  0.00488259      27.5070
  0.00488600      27.5419
  0.00489115      27.5653
  0.00489468      27.5973
  0.00489826      27.6282
  0.00490190      27.6580
  0.00490560      27.6863
  0.00491058      27.7134
  0.00491421      27.7434
  0.00491781      27.7739
  0.00492281      27.8006
  0.00493871      27.9168
  0.00494241      27.9450
  0.00494691      27.9833
  0.00495074      28.0085
  0.00495434      28.0389
  0.00495924      28.0681
  0.00496293      28.0965
  0.00496787      28.1246
  0.00497272      28.1550
  0.00497624      28.1872
  0.00498003      28.2135
  0.00498469      28.2479
  0.00498838      28.2766
  0.00499332      28.3046
  0.00499727      28.3271
  0.00500065      28.3628
  0.00500540      28.3953
  0.00500907      28.4242
  0.00501279      28.4521
  0.00501803      28.4822
  0.00502157      28.5145
  0.00502530      28.5424
  0.00503017      28.5725
  0.00503374      28.6040
  0.00503881      28.6293
  0.00504240      28.6606
  0.00504748      28.6856
  0.00505129      28.7118
  0.00505616      28.7417
  0.00505980      28.7716
  0.00506457      28.8040
  0.00506940      28.8351
  0.00507296      28.8669
  0.00507788      28.8957
  0.00508171      28.9212
  0.00508662      28.9505
  0.00509172      28.9751
  0.00509536      29.0052
  0.00510010      29.0381
  0.00510370      29.0690
  0.00510858      29.0987
  0.00511232      29.1265
  0.00511742      29.1511
  0.00512108      29.1807
  0.00512451      29.2154
  0.00512837      29.2403
  0.00513328      29.2694
  0.00513700      29.2977
  0.00514054      29.3299
  0.00514553      29.3572
  0.00514901      29.3907
  0.00515406      29.4167
  0.00515770      29.4465
  0.00516132      29.4771
  0.00516635      29.5035
  0.00517001      29.5327
  0.00517483      29.5641
  0.00517849      29.5935
  0.00518375      29.6145
  0.00518848      29.6479
  0.00519199      29.6807
  0.00519695      29.7087
  0.00520186      29.7380
  0.00520704      29.7609
  0.00521046      29.7959
  0.00521531      29.8263
  0.00522017      29.8566
  0.00522391      29.8843
  0.00522892      29.9112
  0.00523257      29.9408
  0.00523763      29.9665
  0.00524115      29.9992
  0.00524612      30.0269
  0.00524980      30.0559
  0.00525474      30.0844
  0.00525839      30.1140
  0.00526254      30.1434
  0.00526615      30.1755
  0.00527113      30.2044
  0.00527618      30.2316
  0.00528002      30.2581
  0.00528507      30.2851
  0.00528875      30.3157
  0.00529374      30.3442
  0.00529751      30.3727
  0.00530241      30.4034
  0.00530736      30.4330
  0.00531111      30.4618
  0.00531614      30.4894
  0.00532127      30.5146
  0.00532499      30.5440
  0.00532987      30.5754
  0.00533487      30.6037
  0.00533993      30.6306
  0.00534495      30.6585
  0.00535020      30.6808
  0.00535524      30.7084
  0.00536027      30.7360
  0.00536567      30.7547
  0.00537051      30.7869
  0.00537603      30.8027
  0.00538234      30.8292
  0.00538762      30.8508
  0.00539276      30.8758
  0.00539940      30.8945
  0.00540437      30.9235
  0.00541089      30.9449
  0.00541614      30.9673
  0.00542252      30.9922
  0.00542890      31.0170
  0.00543420      31.0381
  0.00544049      31.0651
  0.00544578      31.0866
  0.00545220      31.1104
  0.00545728      31.1369
  0.00546250      31.1600
  0.00546873      31.1885
  0.00547401      31.2100
  0.00548028      31.2375
  0.00548536      31.2641
  0.00549051      31.2888
  0.00549567      31.3132
  0.00550062      31.3428
  0.00550591      31.3642
  0.00551112      31.3875
  0.00551608      31.4168
  0.00552092      31.4492
  0.00552626      31.4693
  0.00553157      31.4902
  0.00553774      31.5200
  0.00554290      31.5447
  0.00554797      31.5712
  0.00555289      31.6016
  0.00555804      31.6263
  0.00556308      31.6538
  0.00556803      31.6834
  0.00557292      31.7144
  0.00557803      31.7402
  0.00558301      31.7690
  0.00558815      31.7939
  0.00559344      31.8258
  0.00559852      31.8518
  0.00560477      31.8794
  0.00560875      31.9022
  0.00561367      31.9321
  0.00561865      31.9603
  0.00562382      31.9842
  0.00562886      32.0113
  0.00563282      32.0345
  0.00563768      32.0659
  0.00564267      32.0940
  0.00564645      32.1216
  0.00565166      32.1445
  0.00565658      32.1744
  0.00566045      32.1998
  0.00566570      32.2217
  0.00567089      32.2453
  0.00567708      32.2741
  0.00568196      32.3048
  0.00568866      32.3217
  0.00569400      32.3417
  0.00570048      32.3637
  0.00570711      32.3823
  0.00571410      32.3921
  0.00572462      32.3768
  0.00573463      32.3736
  0.00574590      32.3698
  0.00575703      32.3694
  0.00576643      32.3807
  0.00577756      32.3803
  0.00579127      32.3773
  0.00580342      32.3819
  0.00581534      32.3921
  0.00582591      32.4050
  0.00583645      32.4186
  0.00584574      32.4324
  0.00585484      32.4509
  0.00586258      32.4724
  0.00587047      32.4904
  0.00587804      32.5158
  0.00588560      32.5416
  0.00589210      32.5632
  0.00589882      32.5797
  0.00590518      32.6046
  0.00591151      32.6302
  0.00591768      32.6598
  0.00592422      32.6804
  0.00593069      32.7026
  0.00593588      32.7261
  0.00594205      32.7557
  0.00594864      32.7751
  0.00595368      32.8020
  0.00595998      32.8284
  0.00596500      32.8558
  0.00597126      32.8833
  0.00597783      32.9030
  0.00598296      32.9279
  0.00598766      32.9631
  0.00599406      32.9870
  0.00599903      33.0157
  0.00600430      33.0373
  0.00600919      33.0676
  0.00601539      33.0964
  0.00602032      33.1260
  0.00602542      33.1516
  0.00603030      33.1824
  0.00603551      33.2053
  0.00603923      33.2344
  0.00604406      33.2663
  0.00604890      33.2982
  0.00605259      33.3278
  0.00605772      33.3526
  0.00606281      33.3784
  0.00606768      33.4095
  0.00607253      33.4410
  0.00607622      33.4707
  0.00608121      33.4989
  0.00608640      33.5224
  0.00609126      33.5536
  0.00609629      33.5807
  0.00610115      33.6119
  0.00610488      33.6407
  0.00610983      33.6700
  0.00611483      33.6977
  0.00611973      33.7280
  0.00612361      33.7534
  0.00612849      33.7841
  0.00613342      33.8138
  0.00613849      33.8400
  0.00614207      33.8723
  0.00614693      33.9036
  0.00615197      33.9306
  0.00615574      33.9585
  0.00616086      33.9836
  0.00616565      34.0165
  0.00616933      34.0463
  0.00617426      34.0760
  0.00617912      34.1074
  0.00618302      34.1321
  0.00618790      34.1628
  0.00619300      34.1883
  0.00619766      34.2244
  0.00620270      34.2515
  0.00620768      34.2796
  0.00621175      34.3005
  0.00621692      34.3244
  0.00622177      34.3559
  0.00622673      34.3846
  0.00623162      34.4153
  0.00623676      34.4398
  0.00624293      34.4694
  0.00624803      34.4949
  0.00625313      34.5205
  0.00627434      34.6326
  0.00627932      34.6611
  0.00628416      34.6929
  0.00628936      34.7161
  0.00628120      34.8221
  0.00635007      34.9755
  0.00635645      35.0000
  0.00636262      35.0293
  0.00636923      35.0485
  0.00637563      35.0723
  0.00638245      35.0864
  0.00639576      35.0342
  0.00643131      34.9518
  0.00646803      34.8713
  0.00650460      34.7941
  0.00653864      34.7185
  0.00657568      34.6302
  0.00661375      34.5468
  0.00664942      34.4618
  0.00669275      34.2236
  0.00711321      28.3297
  0.01979977       0.9425
  0.01983627       0.8330
  0.01986392       0.7847
  0.01986800       0.7879
  0.01987431       0.7874
  0.01988048       0.7874
  0.01988405       0.7925
  0.01988856       0.7942
  0.01989499       0.7932
  0.01990183       0.7907
  0.01991373       0.7970
  0.01991812       0.7991
  0.01992342       0.7977
  0.01993079       0.7932
  0.01993583       0.7928
  0.01994183       0.7934
  0.01994823       0.7926
  0.01995360       0.7910
  0.01995824       0.7921
  0.01996388       0.7894
  0.01996863       0.7902
  0.01997295       0.7878
  0.01997911       0.7833
  0.01998202       0.7862
  0.01998568       0.7864
  0.01998897       0.7833
  0.01999279       0.7829
  0.01999505       0.7836
  0.01999747       0.7838
  0.01999948       0.7856
  0.02000193       0.7856
  0.02000577       0.7805
  0.02000745       0.7835
  0.02000913       0.7864
  0.02001152       0.7867
  0.02001496       0.7831
  0.02001705       0.7845
  0.02002074       0.7845
  0.02002275       0.7863
  0.02002448       0.7891
  0.02002729       0.7878
  0.02002986       0.7874
  0.02003166       0.7899
  0.02003472       0.7877
  0.02003672       0.7894
  0.02003923       0.7893
  0.02004156       0.7898
  0.02004360       0.7914
  0.02004617       0.7911
  0.02004953       0.7923
  0.02005186       0.7929
  0.02005430       0.7930
  0.02005737       0.7907
  0.02005968       0.7913
  0.02006225       0.7909
  0.02006469       0.7911
  0.02006646       0.7937
  0.02006946       0.7917
  0.02007208       0.7911
  0.02007498       0.7895
