# Supplementary material for: Size effects on the mechanical behavior and the compressive failure strength of concrete: an extensive dataset
Source: Data Brief. 2020 Nov 2;33:106477. doi: 10.1016/j.dib.2020.106477 (PMC7674298; doi:10.1016/j.dib.2020.106477)
Supplement: Supplementary file 1 [file mmc1.zip › Stress_Strain_Data_DIB/C-40x80-mm/C4-B1-40.txt]

      Strain  Stress(MPa)
  0.00000000       0.0000
  0.00005498       0.5616
  0.00005579       0.5698
  0.00005539       0.5657
  0.00005526       0.5644
  0.00005587       0.5706
  0.00005571       0.5690
  0.00005551       0.5670
  0.00005582       0.5701
  0.00005580       0.5699
  0.00005618       0.5738
  0.00005546       0.5664
  0.00005579       0.5698
  0.00005584       0.5703
  0.00005637       0.5757
  0.00005614       0.5734
  0.00005623       0.5743
  0.00005607       0.5726
  0.00005608       0.5728
  0.00005589       0.5708
  0.00005576       0.5695
  0.00005609       0.5728
  0.00005636       0.5756
  0.00005604       0.5724
  0.00005625       0.5745
  0.00005703       0.5825
  0.00005664       0.5784
  0.00005640       0.5760
  0.00005624       0.5744
  0.00005645       0.5765
  0.00005677       0.5799
  0.00005675       0.5796
  0.00005693       0.5814
  0.00005714       0.5836
  0.00005739       0.5862
  0.00005671       0.5792
  0.00005710       0.5832
  0.00005667       0.5788
  0.00005671       0.5792
  0.00005686       0.5808
  0.00005693       0.5815
  0.00005699       0.5821
  0.00005700       0.5822
  0.00005742       0.5865
  0.00005717       0.5839
  0.00005794       0.5918
  0.00005801       0.5924
  0.00005780       0.5904
  0.00005791       0.5915
  0.00005833       0.5958
  0.00005873       0.5998
  0.00005919       0.6045
  0.00005955       0.6082
  0.00005993       0.6121
  0.00006032       0.6160
  0.00006016       0.6145
  0.00006027       0.6155
  0.00006126       0.6257
  0.00006161       0.6292
  0.00006104       0.6234
  0.00006118       0.6249
  0.00006215       0.6348
  0.00006261       0.6394
  0.00006275       0.6409
  0.00006342       0.6477
  0.00006326       0.6461
  0.00006413       0.6550
  0.00006473       0.6611
  0.00006475       0.6613
  0.00006514       0.6653
  0.00006599       0.6740
  0.00006690       0.6833
  0.00006744       0.6887
  0.00006799       0.6944
  0.00006836       0.6982
  0.00006891       0.7038
  0.00006940       0.7088
  0.00007031       0.7181
  0.00007030       0.7180
  0.00007127       0.7279
  0.00007137       0.7290
  0.00007188       0.7341
  0.00007269       0.7424
  0.00007329       0.7486
  0.00007334       0.7491
  0.00007419       0.7577
  0.00007402       0.7560
  0.00007485       0.7644
  0.00007507       0.7667
  0.00007610       0.7772
  0.00007622       0.7785
  0.00007629       0.7792
  0.00007730       0.7895
  0.00007822       0.7989
  0.00007840       0.8007
  0.00008007       0.8178
  0.00008079       0.8252
  0.00008103       0.8276
  0.00008185       0.8359
  0.00008251       0.8427
  0.00008319       0.8497
  0.00008335       0.8513
  0.00008415       0.8595
  0.00008505       0.8687
  0.00008593       0.8776
  0.00008647       0.8831
  0.00008695       0.8881
  0.00008820       0.9008
  0.00008909       0.9099
  0.00009005       0.9197
  0.00009050       0.9243
  0.00009085       0.9279
  0.00009150       0.9345
  0.00009258       0.9455
  0.00009285       0.9483
  0.00009426       0.9627
  0.00009531       0.9734
  0.00009614       0.9819
  0.00009668       0.9874
  0.00009725       0.9932
  0.00009783       0.9992
  0.00009882       1.0093
  0.00009963       1.0175
  0.00010045       1.0260
  0.00010076       1.0291
  0.00010205       1.0422
  0.00010199       1.0417
  0.00010353       1.0574
  0.00010427       1.0650
  0.00010500       1.0724
  0.00010561       1.0786
  0.00010680       1.0908
  0.00010802       1.1033
  0.00010833       1.1064
  0.00010946       1.1179
  0.00010966       1.1200
  0.00011079       1.1315
  0.00011126       1.1363
  0.00011226       1.1466
  0.00011356       1.1598
  0.00011439       1.1683
  0.00011458       1.1703
  0.00011574       1.1821
  0.00011681       1.1930
  0.00011741       1.1991
  0.00011843       1.2096
  0.00011915       1.2169
  0.00011981       1.2237
  0.00012109       1.2368
  0.00012159       1.2418
  0.00012245       1.2506
  0.00012320       1.2583
  0.00012396       1.2661
  0.00012544       1.2811
  0.00012654       1.2924
  0.00012742       1.3014
  0.00012812       1.3085
  0.00012941       1.3217
  0.00013007       1.3285
  0.00013106       1.3385
  0.00013168       1.3449
  0.00013309       1.3593
  0.00013410       1.3696
  0.00013485       1.3773
  0.00013571       1.3861
  0.00013664       1.3956
  0.00013775       1.4069
  0.00013856       1.4152
  0.00013961       1.4259
  0.00014072       1.4372
  0.00014209       1.4512
  0.00014313       1.4618
  0.00014376       1.4683
  0.00014472       1.4781
  0.00014583       1.4894
  0.00014686       1.4999
  0.00014784       1.5099
  0.00014865       1.5183
  0.00014989       1.5309
  0.00015102       1.5424
  0.00015177       1.5500
  0.00015245       1.5570
  0.00015396       1.5724
  0.00015432       1.5761
  0.00015540       1.5872
  0.00015660       1.5994
  0.00015733       1.6069
  0.00015794       1.6132
  0.00015972       1.6313
  0.00015966       1.6306
  0.00016115       1.6459
  0.00016178       1.6523
  0.00016296       1.6644
  0.00016395       1.6745
  0.00016492       1.6844
  0.00016590       1.6944
  0.00016689       1.7045
  0.00016801       1.7159
  0.00016900       1.7260
  0.00017029       1.7392
  0.00017094       1.7459
  0.00017209       1.7576
  0.00017278       1.7647
  0.00017356       1.7726
  0.00017460       1.7832
  0.00017573       1.7948
  0.00017668       1.8045
  0.00017779       1.8158
  0.00017871       1.8252
  0.00018006       1.8390
  0.00018094       1.8480
  0.00018235       1.8624
  0.00018303       1.8693
  0.00018425       1.8818
  0.00018500       1.8895
  0.00018608       1.9005
  0.00018727       1.9127
  0.00018841       1.9243
  0.00018957       1.9362
  0.00019125       1.9533
  0.00019255       1.9666
  0.00019361       1.9775
  0.00019475       1.9891
  0.00019569       1.9987
  0.00019659       2.0079
  0.00020130       2.0560
  0.00020213       2.0644
  0.00020322       2.0756
  0.00020438       2.0874
  0.00020549       2.0987
  0.00020623       2.1063
  0.00020756       2.1199
  0.00020844       2.1289
  0.00020963       2.1410
  0.00021078       2.1527
  0.00021149       2.1600
  0.00021277       2.1731
  0.00021408       2.1865
  0.00021725       2.2188
  0.00022083       2.2554
  0.00022193       2.2667
  0.00022290       2.2765
  0.00022450       2.2929
  0.00022549       2.3030
  0.00022666       2.3149
  0.00022793       2.3280
  0.00022933       2.3422
  0.00023022       2.3514
  0.00023124       2.3618
  0.00023260       2.3756
  0.00023381       2.3880
  0.00023493       2.3994
  0.00023648       2.4153
  0.00023738       2.4244
  0.00023849       2.4358
  0.00023993       2.4505
  0.00024092       2.4606
  0.00024217       2.4734
  0.00024291       2.4810
  0.00024466       2.4988
  0.00024835       2.5365
  0.00024968       2.5501
  0.00025057       2.5592
  0.00025172       2.5709
  0.00025270       2.5809
  0.00025419       2.5962
  0.00025518       2.6063
  0.00025653       2.6200
  0.00025757       2.6306
  0.00025879       2.6431
  0.00026030       2.6586
  0.00026184       2.6742
  0.00026274       2.6834
  0.00026390       2.6953
  0.00026517       2.7083
  0.00026612       2.7180
  0.00026757       2.7328
  0.00026911       2.7485
  0.00027019       2.7595
  0.00027142       2.7722
  0.00027253       2.7835
  0.00027380       2.7964
  0.00027498       2.8085
  0.00027588       2.8177
  0.00027747       2.8339
  0.00027880       2.8475
  0.00027997       2.8594
  0.00028106       2.8706
  0.00028207       2.8809
  0.00028332       2.8936
  0.00028502       2.9110
  0.00028607       2.9218
  0.00028695       2.9307
  0.00028820       2.9435
  0.00028982       2.9601
  0.00029081       2.9702
  0.00029193       2.9815
  0.00029336       2.9962
  0.00029504       3.0133
  0.00029587       3.0218
  0.00030018       3.0658
  0.00030128       3.0771
  0.00030221       3.0866
  0.00030367       3.1015
  0.00030471       3.1122
  0.00030644       3.1298
  0.00030712       3.1367
  0.00030858       3.1517
  0.00030972       3.1633
  0.00031118       3.1782
  0.00031238       3.1904
  0.00031383       3.2052
  0.00031512       3.2185
  0.00031642       3.2317
  0.00031751       3.2429
  0.00031876       3.2557
  0.00031989       3.2672
  0.00032139       3.2825
  0.00032268       3.2957
  0.00032389       3.3080
  0.00032476       3.3169
  0.00032600       3.3296
  0.00032741       3.3439
  0.00032889       3.3591
  0.00033037       3.3742
  0.00033102       3.3808
  0.00033208       3.3917
  0.00033352       3.4063
  0.00033514       3.4230
  0.00033617       3.4335
  0.00033761       3.4482
  0.00033906       3.4630
  0.00034048       3.4775
  0.00034181       3.4910
  0.00034318       3.5050
  0.00034439       3.5173
  0.00034592       3.5330
  0.00034723       3.5464
  0.00034854       3.5598
  0.00034972       3.5718
  0.00035111       3.5860
  0.00035239       3.5991
  0.00035370       3.6125
  0.00035522       3.6280
  0.00035669       3.6430
  0.00035796       3.6560
  0.00035940       3.6707
  0.00036022       3.6790
  0.00036161       3.6933
  0.00036272       3.7046
  0.00036431       3.7208
  0.00036578       3.7358
  0.00036696       3.7479
  0.00036807       3.7592
  0.00036959       3.7748
  0.00037118       3.7910
  0.00037265       3.8060
  0.00037376       3.8173
  0.00037810       3.8617
  0.00037916       3.8726
  0.00038131       3.8945
  0.00038157       3.8971
  0.00038282       3.9099
  0.00038477       3.9298
  0.00038529       3.9352
  0.00038693       3.9518
  0.00038831       3.9660
  0.00038991       3.9823
  0.00039105       3.9939
  0.00039271       4.0109
  0.00039359       4.0199
  0.00039528       4.0371
  0.00039628       4.0474
  0.00039778       4.0627
  0.00039953       4.0806
  0.00040061       4.0916
  0.00040242       4.1101
  0.00040355       4.1217
  0.00040502       4.1366
  0.00040583       4.1449
  0.00040768       4.1638
  0.00040865       4.1737
  0.00041033       4.1909
  0.00041182       4.2060
  0.00041322       4.2204
  0.00041439       4.2323
  0.00041606       4.2494
  0.00041751       4.2642
  0.00041891       4.2784
  0.00042046       4.2943
  0.00042209       4.3109
  0.00042297       4.3200
  0.00042420       4.3325
  0.00042578       4.3486
  0.00042683       4.3594
  0.00042834       4.3748
  0.00042931       4.3847
  0.00043131       4.4051
  0.00043323       4.4248
  0.00043389       4.4315
  0.00043537       4.4466
  0.00043715       4.4648
  0.00043857       4.4793
  0.00043953       4.4891
  0.00044123       4.5064
  0.00044271       4.5216
  0.00044432       4.5381
  0.00044568       4.5519
  0.00044643       4.5596
  0.00044797       4.5753
  0.00045243       4.6208
  0.00045419       4.6388
  0.00045489       4.6460
  0.00045653       4.6627
  0.00045757       4.6734
  0.00045959       4.6939
  0.00046069       4.7052
  0.00046271       4.7258
  0.00046378       4.7367
  0.00046512       4.7505
  0.00046697       4.7694
  0.00046846       4.7846
  0.00046956       4.7958
  0.00047116       4.8121
  0.00047263       4.8272
  0.00047408       4.8420
  0.00047604       4.8619
  0.00047725       4.8744
  0.00048158       4.9185
  0.00048322       4.9353
  0.00048460       4.9494
  0.00048543       4.9579
  0.00048765       4.9806
  0.00048855       4.9898
  0.00048990       5.0035
  0.00049142       5.0190
  0.00049355       5.0408
  0.00049485       5.0541
  0.00049661       5.0720
  0.00049828       5.0891
  0.00049959       5.1025
  0.00050103       5.1172
  0.00050238       5.1310
  0.00050422       5.1498
  0.00050590       5.1669
  0.00050748       5.1831
  0.00050901       5.1987
  0.00051041       5.2130
  0.00051187       5.2279
  0.00051338       5.2434
  0.00051496       5.2594
  0.00051651       5.2753
  0.00051741       5.2845
  0.00051951       5.3060
  0.00052103       5.3215
  0.00052263       5.3378
  0.00052430       5.3549
  0.00052572       5.3694
  0.00052714       5.3839
  0.00052865       5.3993
  0.00052987       5.4117
  0.00053137       5.4271
  0.00053289       5.4426
  0.00053433       5.4573
  0.00053607       5.4751
  0.00053726       5.4872
  0.00053881       5.5031
  0.00054023       5.5176
  0.00054171       5.5327
  0.00054317       5.5476
  0.00054470       5.5632
  0.00054613       5.5779
  0.00054768       5.5937
  0.00054970       5.6143
  0.00055084       5.6259
  0.00055242       5.6421
  0.00055376       5.6557
  0.00055568       5.6754
  0.00055668       5.6856
  0.00055863       5.7055
  0.00056007       5.7202
  0.00056193       5.7392
  0.00056345       5.7547
  0.00056526       5.7732
  0.00056696       5.7905
  0.00056780       5.7992
  0.00057025       5.8242
  0.00057134       5.8353
  0.00057358       5.8582
  0.00057489       5.8716
  0.00057637       5.8867
  0.00057817       5.9051
  0.00057996       5.9233
  0.00058125       5.9366
  0.00058269       5.9512
  0.00058488       5.9736
  0.00058629       5.9880
  0.00058796       6.0051
  0.00058956       6.0214
  0.00059083       6.0344
  0.00059219       6.0482
  0.00059467       6.0735
  0.00059616       6.0888
  0.00059782       6.1057
  0.00059899       6.1177
  0.00060129       6.1412
  0.00060259       6.1545
  0.00060391       6.1680
  0.00060537       6.1829
  0.00060759       6.2055
  0.00060891       6.2191
  0.00061033       6.2335
  0.00061168       6.2473
  0.00061358       6.2667
  0.00061523       6.2836
  0.00061690       6.3006
  0.00061834       6.3153
  0.00061984       6.3306
  0.00062142       6.3468
  0.00062287       6.3616
  0.00062440       6.3773
  0.00062589       6.3925
  0.00062803       6.4143
  0.00062934       6.4277
  0.00063149       6.4497
  0.00063342       6.4694
  0.00063478       6.4832
  0.00063631       6.4988
  0.00063800       6.5161
  0.00064002       6.5367
  0.00064095       6.5462
  0.00064288       6.5660
  0.00064447       6.5823
  0.00064627       6.6006
  0.00064821       6.6204
  0.00064952       6.6338
  0.00065101       6.6491
  0.00065289       6.6682
  0.00065467       6.6864
  0.00065671       6.7072
  0.00065788       6.7192
  0.00065948       6.7356
  0.00066149       6.7560
  0.00066281       6.7695
  0.00066448       6.7866
  0.00066639       6.8061
  0.00066853       6.8279
  0.00067001       6.8430
  0.00067170       6.8603
  0.00067381       6.8819
  0.00067860       6.9308
  0.00067968       6.9418
  0.00068206       6.9661
  0.00068374       6.9833
  0.00068600       7.0063
  0.00068787       7.0255
  0.00068966       7.0438
  0.00069109       7.0584
  0.00069306       7.0785
  0.00069455       7.0937
  0.00069628       7.1114
  0.00069818       7.1308
  0.00069994       7.1487
  0.00070181       7.1679
  0.00070353       7.1854
  0.00070525       7.2030
  0.00070707       7.2215
  0.00070928       7.2442
  0.00071076       7.2593
  0.00071275       7.2795
  0.00071426       7.2950
  0.00071647       7.3176
  0.00071817       7.3350
  0.00072050       7.3588
  0.00072208       7.3749
  0.00072427       7.3972
  0.00072620       7.4170
  0.00072777       7.4330
  0.00072935       7.4492
  0.00073205       7.4768
  0.00073309       7.4873
  0.00073536       7.5105
  0.00073718       7.5291
  0.00073947       7.5525
  0.00074125       7.5707
  0.00074343       7.5929
  0.00074538       7.6128
  0.00074746       7.6341
  0.00074892       7.6490
  0.00075070       7.6672
  0.00075927       7.7547
  0.00076050       7.7672
  0.00076239       7.7866
  0.00077020       7.8664
  0.00077195       7.8842
  0.00077394       7.9045
  0.00077551       7.9206
  0.00077737       7.9396
  0.00077934       7.9597
  0.00078169       7.9837
  0.00078426       8.0100
  0.00078726       8.0406
  0.00079273       8.0965
  0.00079489       8.1185
  0.00079685       8.1386
  0.00079860       8.1564
  0.00080033       8.1740
  0.00080617       8.2337
  0.00080806       8.2531
  0.00081438       8.3175
  0.00081575       8.3315
  0.00081763       8.3507
  0.00081928       8.3676
  0.00082189       8.3943
  0.00082498       8.4162
  0.00082674       8.4394
  0.00082972       8.4627
  0.00083307       8.4817
  0.00083495       8.5034
  0.00083810       8.5247
  0.00084016       8.5443
  0.00084322       8.5667
  0.00084683       8.5825
  0.00084806       8.6120
  0.00085167       8.6278
  0.00085354       8.6497
  0.00085700       8.6673
  0.00085843       8.6944
  0.00086164       8.7150
  0.00087085       8.7965
  0.00087379       8.8203
  0.00087578       8.8407
  0.00087890       8.8624
  0.00088119       8.8792
  0.00088394       8.9054
  0.00088597       8.9252
  0.00088889       8.9493
  0.00089073       8.9715
  0.00089393       8.9922
  0.00089606       9.0110
  0.00089918       9.0327
  0.00090090       9.0563
  0.00090421       9.0757
  0.00090576       9.1013
  0.00090911       9.1202
  0.00091204       9.1443
  0.00091405       9.1645
  0.00091710       9.1870
  0.00091933       9.2044
  0.00092141       9.2238
  0.00092427       9.2486
  0.00092624       9.2692
  0.00092906       9.2945
  0.00093079       9.3180
  0.00093284       9.3377
  0.00093498       9.3564
  0.00093763       9.3836
  0.00093988       9.4010
  0.00094180       9.4222
  0.00094345       9.4467
  0.00094649       9.4693
  0.00094842       9.4905
  0.00094990       9.5169
  0.00095280       9.5412
  0.00095496       9.5596
  0.00095688       9.5809
  0.00096009       9.6014
  0.00096165       9.6269
  0.00096344       9.6498
  0.00096656       9.6715
  0.00096834       9.6944
  0.00097012       9.7173
  0.00097311       9.7405
  0.00097514       9.7605
  0.00097801       9.7851
  0.00098684       9.8711
  0.00098933       9.9004
  0.00099124       9.9218
  0.00099342       9.9399
  0.00099639       9.9633
  0.00099849       9.9825
  0.00100156      10.0047
  0.00100359      10.0246
  0.00100708      10.0479
  0.00101008      10.0747
  0.00101237      10.0943
  0.00101508      10.1250
  0.00101738      10.1444
  0.00101938      10.1680
  0.00102293      10.1872
  0.00102454      10.2162
  0.00102773      10.2403
  0.00103020      10.2574
  0.00103205      10.2830
  0.00103417      10.3050
  0.00103705      10.3334
  0.00103923      10.3545
  0.00104258      10.3764
  0.00104412      10.4064
  0.00104616      10.4293
  0.00104984      10.4467
  0.00105159      10.4738
  0.00105363      10.4968
  0.00105540      10.5235
  0.00105871      10.5460
  0.00106064      10.5706
  0.00106420      10.5897
  0.00106637      10.6109
  0.00106805      10.6389
  0.00107118      10.6639
  0.00107319      10.6872
  0.00107647      10.7102
  0.00107857      10.7324
  0.00108030      10.7597
  0.00108226      10.7838
  0.00108561      10.8058
  0.00108750      10.8309
  0.00109074      10.8543
  0.00109279      10.8772
  0.00109444      10.9056
  0.00109707      10.9376
  0.00109946      10.9558
  0.00110150      10.9787
  0.00110416      11.0102
  0.00110589      11.0375
  0.00110814      11.0575
  0.00111111      11.0848
  0.00111341      11.1042
  0.00111490      11.1348
  0.00111700      11.1570
  0.00111995      11.1846
  0.00112196      11.2079
  0.00112391      11.2322
  0.00112555      11.2608
  0.00112884      11.2835
  0.00113083      11.3072
  0.00113294      11.3292
  0.00113495      11.3526
  0.00113735      11.3878
  0.00113953      11.4089
  0.00114166      11.4306
  0.00114398      11.4669
  0.00114627      11.4863
  0.00114828      11.5099
  0.00115135      11.5357
  0.00115279      11.5670
  0.00115589      11.5924
  0.00115782      11.6169
  0.00116053      11.6478
  0.00116228      11.6748
  0.00116574      11.6951
  0.00116769      11.7194
  0.00117166      11.7436
  0.00117524      11.7648
  0.00117698      11.7958
  0.00118054      11.8174
  0.00118233      11.8474
  0.00118432      11.8744
  0.00118770      11.8989
  0.00118981      11.9239
  0.00119307      11.9503
  0.00119491      11.9796
  0.00119709      12.0034
  0.00120008      12.0341
  0.00120230      12.0574
  0.00120450      12.0810
  0.00120777      12.1072
  0.00120972      12.1347
  0.00121167      12.1623
  0.00121369      12.1888
  0.00121709      12.2129
  0.00121899      12.2412
  0.00122088      12.2697
  0.00122288      12.2964
  0.00122586      12.3272
  0.00122795      12.3526
  0.00123010      12.3771
  0.00123341      12.4025
  0.00123526      12.4317
  0.00123841      12.4598
  0.00124087      12.4793
  0.00124267      12.5092
  0.00124581      12.5375
  0.00124769      12.5661
  0.00124991      12.5895
  0.00125315      12.6162
  0.00125530      12.6405
  0.00125766      12.6616
  0.00126058      12.6933
  0.00126282      12.7164
  0.00126434      12.7507
  0.00126655      12.7741
  0.00126977      12.8011
  0.00127184      12.8268
  0.00127370      12.8557
  0.00127609      12.8763
  0.00127925      12.9042
  0.00128151      12.9269
  0.00128359      12.9525
  0.00128538      12.9825
  0.00128758      13.0062
  0.00128946      13.0348
  0.00129133      13.0637
  0.00129468      13.0886
  0.00129759      13.1399
  0.00130084      13.1663
  0.00130304      13.1899
  0.00130431      13.2088
  0.00130611      13.2386
  0.00130833      13.2620
  0.00131023      13.2903
  0.00131223      13.3171
  0.00131435      13.3420
  0.00131643      13.3675
  0.00131873      13.3944
  0.00132065      13.4253
  0.00132305      13.4480
  0.00132506      13.4773
  0.00132736      13.5017
  0.00133521      13.5797
  0.00133750      13.6043
  0.00133972      13.6301
  0.00134189      13.6566
  0.00134391      13.6859
  0.00134630      13.7087
  0.00134844      13.7357
  0.00135039      13.7662
  0.00135278      13.7890
  0.00136288      13.8923
  0.00137188      13.9932
  0.00137366      14.0265
  0.00137584      14.0529
  0.00137791      14.0813
  0.00138034      14.1035
  0.00138274      14.1260
  0.00138477      14.1552
  0.00138690      14.1824
  0.00138935      14.2042
  0.00139147      14.2317
  0.00139353      14.2602
  0.00139915      14.3341
  0.00140108      14.3649
  0.00140310      14.3940
  0.00140558      14.4153
  0.00140779      14.4412
  0.00140989      14.4691
  0.00141228      14.4917
  0.00141436      14.5199
  0.00141650      14.5471
  0.00141852      14.5763
  0.00142087      14.5999
  0.00142329      14.6222
  0.00142664      14.6496
  0.00142876      14.6772
  0.00143080      14.7060
  0.00143294      14.7331
  0.00143536      14.7554
  0.00143746      14.7833
  0.00143978      14.8073
  0.00144185      14.8356
  0.00144407      14.8614
  0.00144627      14.8875
  0.00144982      14.9116
  0.00145182      14.9412
  0.00145408      14.9662
  0.00145607      14.9959
  0.00145837      15.0203
  0.00146043      15.0488
  0.00146182      15.0758
  0.00146413      15.1012
  0.00146646      15.1262
  0.00146864      15.1539
  0.00147077      15.1826
  0.00147311      15.2076
  0.00147546      15.2323
  0.00147764      15.2599
  0.00147954      15.2929
  0.00148196      15.3163
  0.00148397      15.3471
  0.00148613      15.3753
  0.00149160      15.4555
  0.00149387      15.4817
  0.00149633      15.5043
  0.00149875      15.5277
  0.00150096      15.5550
  0.00150331      15.5798
  0.00150548      15.6076
  0.00150780      15.6328
  0.00150994      15.6613
  0.00151230      15.6859
  0.00151442      15.7147
  0.00151674      15.7400
  0.00151895      15.7671
  0.00152120      15.7936
  0.00152355      15.8183
  0.00152673      15.8504
  0.00152919      15.8732
  0.00153140      15.9002
  0.00153375      15.9249
  0.00153570      15.9570
  0.00153787      15.9850
  0.00154007      16.0122
  0.00154247      16.0361
  0.00154454      16.0658
  0.00154818      16.0896
  0.00155026      16.1192
  0.00155287      16.1390
  0.00155494      16.1689
  0.00155696      16.1994
  0.00155918      16.2266
  0.00156147      16.2523
  0.00156367      16.2797
  0.00156586      16.3074
  0.00156818      16.3326
  0.00157031      16.3612
  0.00157258      16.3874
  0.00157487      16.4131
  0.00157595      16.4384
  0.00157809      16.4669
  0.00158034      16.4935
  0.00158249      16.5217
  0.00158463      16.5503
  0.00158710      16.5728
  0.00158921      16.6018
  0.00159138      16.6298
  0.00159355      16.6578
  0.00159583      16.6838
  0.00159801      16.7115
  0.00160046      16.7343
  0.00160331      16.7612
  0.00160549      16.7894
  0.00160768      16.8174
  0.00160977      16.8473
  0.00161200      16.8746
  0.00161424      16.9016
  0.00161645      16.9292
  0.00161855      16.9590
  0.00162093      16.9834
  0.00162339      17.0064
  0.00162549      17.0360
  0.00162770      17.0638
  0.00163020      17.0860
  0.00163197      17.1217
  0.00163431      17.1469
  0.00163785      17.1728
  0.00164007      17.2002
  0.00164215      17.2302
  0.00164431      17.2588
  0.00164658      17.2854
  0.00164864      17.3156
  0.00165091      17.3423
  0.00165290      17.3739
  0.00165492      17.4050
  0.00165727      17.4302
  0.00165965      17.4546
  0.00166139      17.4909
  0.00166409      17.5094
  0.00166634      17.5364
  0.00166823      17.5699
  0.00167040      17.5983
  0.00167262      17.6258
  0.00167466      17.6565
  0.00167714      17.6791
  0.00167799      17.7091
  0.00168023      17.7362
  0.00168457      17.7928
  0.00168799      17.8209
  0.00169019      17.8487
  0.00169227      17.8788
  0.00169452      17.9057
  0.00169699      17.9285
  0.00169920      17.9561
  0.00170138      17.9843
  0.00170349      18.0138
  0.00170554      18.0444
  0.00170788      18.0696
  0.00170985      18.1017
  0.00171232      18.1244
  0.00171439      18.1546
  0.00171766      18.1856
  0.00172001      18.2106
  0.00172200      18.2424
  0.00172449      18.2647
  0.00172665      18.2933
  0.00172886      18.3209
  0.00173108      18.3484
  0.00173305      18.3804
  0.00173545      18.4044
  0.00173816      18.4274
  0.00174042      18.4561
  0.00174262      18.4859
  0.00174502      18.5118
  0.00174716      18.5429
  0.00174942      18.5716
  0.00175174      18.5989
  0.00175379      18.6317
  0.00175635      18.6545
  0.00175868      18.6818
  0.00176069      18.7154
  0.00176295      18.7440
  0.00176532      18.7705
  0.00176755      18.7999
  0.00177000      18.8246
  0.00177191      18.8603
  0.00177470      18.8783
  0.00177680      18.9102
  0.00177906      18.9388
  0.00178114      18.9710
  0.00178372      18.9935
  0.00178591      19.0234
  0.00178823      19.0510
  0.00179054      19.0786
  0.00179295      19.1042
  0.00179605      19.1406
  0.00179836      19.1684
  0.00180062      19.1970
  0.00180290      19.2254
  0.00180518      19.2536
  0.00180744      19.2821
  0.00180985      19.3079
  0.00181177      19.3433
  0.00182231      19.4526
  0.00182447      19.4832
  0.00182672      19.5120
  0.00182919      19.5365
  0.00183129      19.5683
  0.00183349      19.5982
  0.00183560      19.6299
  0.00183801      19.6556
  0.00183998      19.6898
  0.00184713      19.7686
  0.00184921      19.8007
  0.00185146      19.8296
  0.00185804      19.9195
  0.00186047      19.9448
  0.00186276      19.9729
  0.00186526      19.9968
  0.00186724      20.0309
  0.00186948      20.0600
  0.00187290      20.0902
  0.00187505      20.1162
  0.00187714      20.1491
  0.00187963      20.1737
  0.00188197      20.2015
  0.00188398      20.2359
  0.00188629      20.2643
  0.00188845      20.2955
  0.00189083      20.3226
  0.00189302      20.3534
  0.00189638      20.3855
  0.00189869      20.4138
  0.00190125      20.4371
  0.00190346      20.4674
  0.00190565      20.4981
  0.00190765      20.5328
  0.00191135      20.5579
  0.00191349      20.5898
  0.00191573      20.6196
  0.00191800      20.6488
  0.00192016      20.6801
  0.00192255      20.7068
  0.00192473      20.7378
  0.00192687      20.7696
  0.00193050      20.7961
  0.00193286      20.8235
  0.00193515      20.8523
  0.00193729      20.8842
  0.00193947      20.9151
  0.00194164      20.9463
  0.00194373      20.9791
  0.00194614      21.0054
  0.00194843      21.0342
  0.00195035      21.0704
  0.00195245      21.1030
  0.00195819      21.1870
  0.00196052      21.2150
  0.00196268      21.2466
  0.00196492      21.2763
  0.00196730      21.3032
  0.00196948      21.3341
  0.00197175      21.3634
  0.00197388      21.3953
  0.00197615      21.4245
  0.00197840      21.4539
  0.00198050      21.4867
  0.00198256      21.5201
  0.00198517      21.5423
  0.00198741      21.5721
  0.00198944      21.6060
  0.00199133      21.6430
  0.00199506      21.6675
  0.00199734      21.6965
  0.00199954      21.7271
  0.00200186      21.7552
  0.00200523      21.7888
  0.00200750      21.8196
  0.00200982      21.8495
  0.00201216      21.8789
  0.00201430      21.9125
  0.00201667      21.9413
  0.00201879      21.9754
  0.00202112      22.0050
  0.00202463      22.0358
  0.00202718      22.0607
  0.00202930      22.0948
  0.00203160      22.1251
  0.00203426      22.1476
  0.00203614      22.1868
  0.00203864      22.2128
  0.00204093      22.2432
  0.00204315      22.2753
  0.00204540      22.3065
  0.00204654      22.3353
  0.00204888      22.3646
  0.00205108      22.3970
  0.00205320      22.4312
  0.00205561      22.4590
  0.00205814      22.4843
  0.00206017      22.5205
  0.00206249      22.5502
  0.00206467      22.5830
  0.00206706      22.6115
  0.00206919      22.6452
  0.00207174      22.6702
  0.00207400      22.7012
  0.00207627      22.7321
  0.00207864      22.7610
  0.00208087      22.7927
  0.00208317      22.8229
  0.00208527      22.8576
  0.00208764      22.8863
  0.00208989      22.9175
  0.00209249      22.9415
  0.00209458      22.9762
  0.00209697      23.0045
  0.00209925      23.0351
  0.00210263      23.0687
  0.00210494      23.0988
  0.00210735      23.1267
  0.00210966      23.1568
  0.00211201      23.1859
  0.00211435      23.2153
  0.00211642      23.2505
  0.00211872      23.2807
  0.00212114      23.3085
  0.00212353      23.3367
  0.00212588      23.3659
  0.00212813      23.3973
  0.00213045      23.4270
  0.00213128      23.4650
  0.00213389      23.4885
  0.00213606      23.5218
  0.00213692      23.5566
  0.00213931      23.5852
  0.00214156      23.6165
  0.00214383      23.6476
  0.00214591      23.6828
  0.00214837      23.7097
  0.00215060      23.7415
  0.00215156      23.7743
  0.00215378      23.8064
  0.00215618      23.8345
  0.00215828      23.8692
  0.00216036      23.9044
  0.00216290      23.9296
  0.00216522      23.9595
  0.00216744      23.9917
  0.00216952      24.0268
  0.00217235      24.0458
  0.00217430      24.0837
  0.00217696      24.1063
  0.00217893      24.1438
  0.00218138      24.1711
  0.00218346      24.2062
  0.00218600      24.2313
  0.00218808      24.2665
  0.00219057      24.2928
  0.00219265      24.3278
  0.00219510      24.3551
  0.00219757      24.3817
  0.00219980      24.4136
  0.00220199      24.4465
  0.00220429      24.4767
  0.00220662      24.5064
  0.00220883      24.5388
  0.00221110      24.5698
  0.00221347      24.5988
  0.00221908      24.6911
  0.00222129      24.7236
  0.00222331      24.7599
  0.00222597      24.7826
  0.00222790      24.8209
  0.00223045      24.8460
  0.00223125      24.8820
  0.00223339      24.9159
  0.00223579      24.9442
  0.00224114      25.0420
  0.00224365      25.0679
  0.00225035      25.1597
  0.00225259      25.1910
  0.00225469      25.2254
  0.00225699      25.2554
  0.00225935      25.2842
  0.00226049      25.3127
  0.00226266      25.3455
  0.00226496      25.3757
  0.00226717      25.4077
  0.00226923      25.4430
  0.00227138      25.4762
  0.00227696      25.5683
  0.00227942      25.5950
  0.00228143      25.6313
  0.00228363      25.6635
  0.00228585      25.6953
  0.00228691      25.7255
  0.00228911      25.7578
  0.00229131      25.7901
  0.00229704      25.8788
  0.00229955      25.9044
  0.00230169      25.9379
  0.00230716      26.0324
  0.00230958      26.0598
  0.00231169      26.0941
  0.00231287      26.1216
  0.00231507      26.1538
  0.00231757      26.1798
  0.00231950      26.2178
  0.00232017      26.2563
  0.00232221      26.2919
  0.00232473      26.3174
  0.00232565      26.3506
  0.00232821      26.3750
  0.00233358      26.4715
  0.00233911      26.5648
  0.00234463      26.6582
  0.00234695      26.6878
  0.00235230      26.7848
  0.00235753      26.8787
  0.00235934      26.9221
  0.00236208      26.9441
  0.00236443      26.9750
  0.00236654      27.0112
  0.00236795      27.0355
  0.00237003      27.0725
  0.00237248      27.1013
  0.00237484      27.1319
  0.00237565      27.1698
  0.00237806      27.1992
  0.00238039      27.2306
  0.00238612      27.3252
  0.00238849      27.3557
  0.00238978      27.3826
  0.00239191      27.4184
  0.00239429      27.4487
  0.00240006      27.5424
  0.00240215      27.5793
  0.00240354      27.6039
  0.00240566      27.6400
  0.00240800      27.6713
  0.00240917      27.7007
  0.00241137      27.7352
  0.00241381      27.7640
  0.00241490      27.7955
  0.00241719      27.8277
  0.00241957      27.8579
  0.00242061      27.8905
  0.00242306      27.9191
  0.00242560      27.9458
  0.00242768      27.9829
  0.00242897      28.0098
  0.00243118      28.0438
  0.00243346      28.0762
  0.00243454      28.1081
  0.00243677      28.1418
  0.00243904      28.1743
  0.00244014      28.2057
  0.00244273      28.2311
  0.00244813      28.3332
  0.00245037      28.3667
  0.00245278      28.3962
  0.00245353      28.4354
  0.00245624      28.4668
  0.00245848      28.5007
  0.00246085      28.5314
  0.00246195      28.5629
  0.00246432      28.5938
  0.00246660      28.6266
  0.00246891      28.6586
  0.00247006      28.6890
  0.00247232      28.7224
  0.00247469      28.7532
  0.00247713      28.7824
  0.00247802      28.8187
  0.00248037      28.8499
  0.00248282      28.8789
  0.00248857      28.9740
  0.00249065      29.0115
  0.00249183      29.0412
  0.00249409      29.0746
  0.00249635      29.1079
  0.00249756      29.1369
  0.00249974      29.1720
  0.00250076      29.2054
  0.00250320      29.2346
  0.00250660      29.2986
  0.00251215      29.3984
  0.00251792      29.4931
  0.00251881      29.5294
  0.00252146      29.5539
  0.00252342      29.5940
  0.00252448      29.6264
  0.00252682      29.6579
  0.00252909      29.6909
  0.00253001      29.7268
  0.00253226      29.7602
  0.00253813      29.8527
  0.00254393      29.9466
  0.00254936      30.0492
  0.00255437      30.1441
  0.00256008      30.2449
  0.00256232      30.2804
  0.00256346      30.3126
  0.00256570      30.3481
  0.00256811      30.3793
  0.00256932      30.4098
  0.00257161      30.4440
  0.00257288      30.4730
  0.00257534      30.5030
  0.00257897      30.5645
  0.00258452      30.6694
  0.00258690      30.7012
  0.00258814      30.7311
  0.00259064      30.7601
  0.00259172      30.7938
  0.00259483      30.8679
  0.00260081      30.9622
  0.00260339      30.9894
  0.00260452      31.0217
  0.00260663      31.0602
  0.00260917      31.0885
  0.00261009      31.1261
  0.00261250      31.1573
  0.00261491      31.1886
  0.00261615      31.2182
  0.00261847      31.2518
  0.00262067      31.2881
  0.00262307      31.3197
  0.00262422      31.3516
  0.00262660      31.3837
  0.00262900      31.4152
  0.00263147      31.4451
  0.00263234      31.4837
  0.00263491      31.5113
  0.00263726      31.5441
  0.00264306      31.6426
  0.00264511      31.6825
  0.00264764      31.7109
  0.00265373      31.8132
  0.00265615      31.8439
  0.00265860      31.8737
  0.00265961      31.9085
  0.00266185      31.9432
  0.00266758      32.0420
  0.00267018      32.0682
  0.00267237      32.1043
  0.00267326      32.1419
  0.00267891      32.2426
  0.00268508      32.3310
  0.00268610      32.3655
  0.00268851      32.3962
  0.00269082      32.4293
  0.00269198      32.4606
  0.00269770      32.5595
  0.00270353      32.6560
  0.00270925      32.7549
  0.00271487      32.8563
  0.00271731      32.8863
  0.00272267      32.9941
  0.00272509      33.0244
  0.00273091      33.1211
  0.00273324      33.1539
  0.00273871      33.2587
  0.00274099      33.2927
  0.00274352      33.3207
  0.00274571      33.3568
  0.00274682      33.3891
  0.00274900      33.4253
  0.00275133      33.4581
  0.00275373      33.4891
  0.00275960      33.5845
  0.00276194      33.6169
  0.00276778      33.7132
  0.00276891      33.7451
  0.00277113      33.7803
  0.00277350      33.8121
  0.00277465      33.8436
  0.00277689      33.8783
  0.00277794      33.9122
  0.00278025      33.9455
  0.00278380      34.0080
  0.00278965      34.1038
  0.00279191      34.1381
  0.00279293      34.1726
  0.00279516      34.2078
  0.00279764      34.2369
  0.00279871      34.2703
  0.00280096      34.3047
  0.00280360      34.3300
  0.00280457      34.3659
  0.00280696      34.3971
  0.00280921      34.4317
  0.00281146      34.4664
  0.00281266      34.4966
  0.00281501      34.5287
  0.00281721      34.5646
  0.00281839      34.5954
  0.00282055      34.6321
  0.00282301      34.6619
  0.00282521      34.6976
  0.00283090      34.7972
  0.00283335      34.8272
  0.00283684      34.8616
  0.00284866      34.9917
  0.00285100      35.0242
  0.00285327      35.0583
  0.00285555      35.0922
  0.00285680      35.1212
  0.00285916      35.1533
  0.00286149      35.1860
  0.00286708      35.2881
  0.00286922      35.3252
  0.00287514      35.4195
  0.00287743      35.4533
  0.00288320      35.5511
  0.00288885      35.6517
  0.00289126      35.6826
  0.00289357      35.7157
  0.00289594      35.7475
  0.00289705      35.7797
  0.00289933      35.8137
  0.00290190      35.8407
  0.00290400      35.8788
  0.00290642      35.9095
  0.00290746      35.9435
  0.00290958      35.9813
  0.00291186      36.0150
  0.00291421      36.0473
  0.00291539      36.0781
  0.00291784      36.1079
  0.00291994      36.1460
  0.00292259      36.1712
  0.00292497      36.2028
  0.00292696      36.2435
  0.00292812      36.2748
  0.00293041      36.3085
  0.00293287      36.3380
  0.00293510      36.3732
  0.00293746      36.4051
  0.00293854      36.4382
  0.00294085      36.4714
  0.00294323      36.5028
  0.00294558      36.5350
  0.00295127      36.6348
  0.00295347      36.6707
  0.00295601      36.6985
  0.00295815      36.7355
  0.00295947      36.7631
  0.00296165      36.7993
  0.00296412      36.8287
  0.00296646      36.8610
  0.00296886      36.8921
  0.00297114      36.9260
  0.00297340      36.9604
  0.00297560      36.9963
  0.00297818      37.0231
  0.00298036      37.0593
  0.00298281      37.0891
  0.00298515      37.1217
  0.00298736      37.1571
  0.00298994      37.1840
  0.00299228      37.2165
  0.00299463      37.2488
  0.00299691      37.2827
  0.00299944      37.3105
  0.00300167      37.3458
  0.00300531      37.3765
  0.00300765      37.4091
  0.00300983      37.4454
  0.00301218      37.4777
  0.00301588      37.5071
  0.00301825      37.5387
  0.00302048      37.5740
  0.00302278      37.6073
  0.00302626      37.6421
  0.00302885      37.6685
  0.00303117      37.7016
  0.00303478      37.7332
  0.00303706      37.7671
  0.00303942      37.7991
  0.00304176      37.8316
  0.00304550      37.8600
  0.00304758      37.8987
  0.00305119      37.9304
  0.00305347      37.9642
  0.00305602      37.9917
  0.00305954      38.0257
  0.00306205      38.0540
  0.00306566      38.0857
  0.00306804      38.1171
  0.00307172      38.1471
  0.00307394      38.1824
  0.00307774      38.2096
  0.00308006      38.2426
  0.00308354      38.2771
  0.00308734      38.3044
  0.00309090      38.3372
  0.00309453      38.3683
  0.00309807      38.4018
  0.00310200      38.4257
  0.00310696      38.4545
  0.00311191      38.4837
  0.00311933      38.4832
  0.00318735      38.3924
  0.00341815      38.2174
  0.00346024      38.1852
  0.00350811      38.1333
  0.00357184      38.0855
  0.00363010      38.0505
  0.00367294      38.0298
  0.00371233      38.0032
  0.00375282      37.9798
  0.00380020      37.9392
  0.00388459      37.7819
  0.00429277      37.4400
  0.00431498      37.4402
  0.00433355      37.4391
  0.00434897      37.4541
  0.00436354      37.4598
  0.00438167      37.4691
  0.00440115      37.4756
  0.00441538      37.4895
  0.00442819      37.5079
  0.00443968      37.5282
  0.00444890      37.5440
  0.00445899      37.5683
  0.00446676      37.5891
  0.00447527      37.6216
  0.00448303      37.6426
  0.00448946      37.6658
  0.00449690      37.6944
  0.00450345      37.7148
  0.00450946      37.7483
  0.00451710      37.7720
  0.00452351      37.7959
  0.00452969      37.8249
  0.00453607      37.8495
  0.00454244      37.8743
  0.00454845      37.9075
  0.00455490      37.9304
  0.00455989      37.9584
  0.00456614      37.9859
  0.00457131      38.0100
  0.00457605      38.0440
  0.00458241      38.0689
  0.00458739      38.0974
  0.00459209      38.1325
  0.00459725      38.1565
  0.00460110      38.1824
  0.00460606      38.2114
  0.00461115      38.2372
  0.00461468      38.2707
  0.00461949      38.3033
  0.00462442      38.3328
  0.00462936      38.3622
  0.00463303      38.3924
  0.00463810      38.4187
  0.00464178      38.4486
  0.00464678      38.4764
  0.00465047      38.5061
  0.00465566      38.5296
  0.00466027      38.5667
  0.00466431      38.5883
  0.00466895      38.6246
  0.00467262      38.6549
  0.00467760      38.6834
  0.00468261      38.7110
  0.00468768      38.7373
  0.00469135      38.7674
  0.00469642      38.7937
  0.00470148      38.8203
  0.00470517      38.8499
  0.00471010      38.8795
  0.00471754      38.9081
  0.00472373      38.9373
  0.00472882      38.9631
  0.00473360      38.9961
  0.00473883      39.0186
  0.00474354      39.0535
  0.00474753      39.0761
  0.00475253      39.1039
  0.00475765      39.1290
  0.00476133      39.1589
  0.00476623      39.1893
  0.00477122      39.2175
  0.00477613      39.2475
  0.00478007      39.2714
  0.00478509      39.2989
  0.00478864      39.3318
  0.00479378      39.3564
  0.00479883      39.3831
  0.00480255      39.4122
  0.00480758      39.4393
  0.00481147      39.4643
  0.00481632      39.4960
  0.00481997      39.5266
  0.00482363      39.5569
  0.00482886      39.5795
  0.00483246      39.6114
  0.00483624      39.6389
  0.00483999      39.6672
  0.00484374      39.6956
  0.00484745      39.7248
  0.00485242      39.7535
  0.00485619      39.7812
  0.00485993      39.8097
  0.00486366      39.8385
  0.00486724      39.8709
  0.00487118      39.8947
  0.00487464      39.9299
  0.00487833      39.9596
  0.00488218      39.9855
  0.00488601      40.0120
  0.00488982      40.0389
  0.00489344      40.0703
  0.00489706      40.1015
  0.00490219      40.1264
  0.00490590      40.1557
  0.00491084      40.1850
  0.00491454      40.2144
  0.00491811      40.2472
  0.00492210      40.2696
  0.00492579      40.2995
  0.00493087      40.3255
  0.00493444      40.3579
  0.00493811      40.3883
  0.00494204      40.4123
  0.00494568      40.4431
  0.00494940      40.4723
  0.00495318      40.4999
  0.00495698      40.5268
  0.00496068      40.5563
  0.00496432      40.5874
  0.00496939      40.6136
  0.00497314      40.6418
  0.00497677      40.6729
  0.00498178      40.7008
  0.00498536      40.7330
  0.00499045      40.7587
  0.00499432      40.7842
  0.00499927      40.8133
  0.00500290      40.8445
  0.00500792      40.8719
  0.00501280      40.9028
  0.00501775      40.9320
  0.00502285      40.9574
  0.00502766      40.9900
  0.00503396      41.0162
  0.00504056      41.0356
  0.00504667      41.0663
  0.00505296      41.0929
  0.00505952      41.1131
  0.00506560      41.1447
  0.00507062      41.1722
  0.00507694      41.1982
  0.00508336      41.2216
  0.00509107      41.2440
  0.00509875      41.2669
  0.00510794      41.2832
  0.00511962      41.2989
  0.00514222      41.2901
  0.00518404      41.2348
  0.00530546      41.1364
  0.00544570      41.0014
  0.00559121      40.8582
  0.00571253      40.7033
  0.00582240      40.4977
  0.00593281      40.2497
  0.00606667      39.9434
  0.00673291      27.6380
  0.02642345       0.4324
  0.02647413       0.3717
  0.02650465       0.3637
  0.02652913       0.3552
  0.02655449       0.3480
  0.02656105       0.3466
  0.02656750       0.3455
  0.02657501       0.3451
  0.02658111       0.3408
  0.02658963       0.3366
  0.02659526       0.3386
  0.02660292       0.3330
  0.02660921       0.3279
  0.02661551       0.3275
  0.02662392       0.3190
  0.02662996       0.3195
  0.02663610       0.3197
  0.02664194       0.3163
  0.02664784       0.3173
  0.02665502       0.3135
  0.02666046       0.3163
  0.02666687       0.3107
  0.02667233       0.3134
  0.02667905       0.3114
