# Supplementary material for: Size effects on the mechanical behavior and the compressive failure strength of concrete: an extensive dataset
Source: Data Brief. 2020 Nov 2;33:106477. doi: 10.1016/j.dib.2020.106477 (PMC7674298; doi:10.1016/j.dib.2020.106477)
Supplement: Supplementary file 1 [file mmc1.zip › Stress_Strain_Data_DIB/C-40x80-mm/C4-B1-41.txt]

      Strain  Stress(MPa)
  0.00000000       0.0000
  0.00004045       0.5681
  0.00004092       0.5746
  0.00004043       0.5678
  0.00004058       0.5698
  0.00004037       0.5668
  0.00004025       0.5652
  0.00004059       0.5700
  0.00004123       0.5790
  0.00004102       0.5760
  0.00004143       0.5817
  0.00004118       0.5783
  0.00004160       0.5842
  0.00004187       0.5879
  0.00004196       0.5893
  0.00004169       0.5854
  0.00004158       0.5839
  0.00004157       0.5838
  0.00004133       0.5804
  0.00004177       0.5865
  0.00004198       0.5895
  0.00004136       0.5808
  0.00004152       0.5830
  0.00004166       0.5850
  0.00004159       0.5841
  0.00004187       0.5880
  0.00004186       0.5878
  0.00004210       0.5912
  0.00004193       0.5888
  0.00004178       0.5867
  0.00004188       0.5882
  0.00004205       0.5904
  0.00004222       0.5929
  0.00004222       0.5928
  0.00004225       0.5933
  0.00004230       0.5940
  0.00004216       0.5921
  0.00004246       0.5963
  0.00004204       0.5903
  0.00004250       0.5968
  0.00004219       0.5925
  0.00004229       0.5939
  0.00004250       0.5969
  0.00004214       0.5918
  0.00004247       0.5964
  0.00004248       0.5966
  0.00004248       0.5966
  0.00004218       0.5924
  0.00004233       0.5945
  0.00004282       0.6013
  0.00004223       0.5931
  0.00004296       0.6033
  0.00004304       0.6044
  0.00004298       0.6035
  0.00004288       0.6021
  0.00004323       0.6071
  0.00004305       0.6045
  0.00004344       0.6100
  0.00004342       0.6098
  0.00004328       0.6078
  0.00004334       0.6087
  0.00004319       0.6066
  0.00004355       0.6116
  0.00004376       0.6145
  0.00004391       0.6166
  0.00004378       0.6147
  0.00004375       0.6144
  0.00004387       0.6160
  0.00004410       0.6193
  0.00004429       0.6219
  0.00004467       0.6272
  0.00004474       0.6283
  0.00004498       0.6317
  0.00004525       0.6354
  0.00004558       0.6400
  0.00004602       0.6462
  0.00004586       0.6440
  0.00004612       0.6476
  0.00004593       0.6450
  0.00004598       0.6456
  0.00004591       0.6447
  0.00004638       0.6513
  0.00004621       0.6490
  0.00004650       0.6530
  0.00004652       0.6532
  0.00004679       0.6570
  0.00004687       0.6583
  0.00004685       0.6579
  0.00004682       0.6575
  0.00004709       0.6613
  0.00004704       0.6605
  0.00004778       0.6710
  0.00004813       0.6759
  0.00004842       0.6799
  0.00004901       0.6883
  0.00004905       0.6887
  0.00004956       0.6960
  0.00004959       0.6964
  0.00005033       0.7068
  0.00005024       0.7055
  0.00005058       0.7103
  0.00005117       0.7186
  0.00005152       0.7234
  0.00005175       0.7267
  0.00005245       0.7365
  0.00005293       0.7432
  0.00005329       0.7484
  0.00005381       0.7556
  0.00005427       0.7620
  0.00005453       0.7657
  0.00005487       0.7706
  0.00005543       0.7784
  0.00005565       0.7815
  0.00005604       0.7869
  0.00005645       0.7927
  0.00005708       0.8016
  0.00005731       0.8049
  0.00005902       0.8288
  0.00005938       0.8339
  0.00005976       0.8392
  0.00006000       0.8425
  0.00006048       0.8493
  0.00006068       0.8521
  0.00006173       0.8668
  0.00006160       0.8651
  0.00006216       0.8729
  0.00006256       0.8785
  0.00006332       0.8892
  0.00006357       0.8927
  0.00006414       0.9007
  0.00006477       0.9096
  0.00006456       0.9066
  0.00006570       0.9226
  0.00006613       0.9287
  0.00006615       0.9289
  0.00006671       0.9368
  0.00006732       0.9453
  0.00006773       0.9511
  0.00006845       0.9612
  0.00006855       0.9627
  0.00006919       0.9716
  0.00006972       0.9791
  0.00006988       0.9813
  0.00007056       0.9908
  0.00007133       1.0017
  0.00007123       1.0003
  0.00007207       1.0121
  0.00007250       1.0181
  0.00007316       1.0274
  0.00007338       1.0304
  0.00007392       1.0380
  0.00007411       1.0407
  0.00007499       1.0531
  0.00007585       1.0652
  0.00007606       1.0681
  0.00007647       1.0739
  0.00007715       1.0834
  0.00007778       1.0923
  0.00007838       1.1006
  0.00007874       1.1057
  0.00007918       1.1120
  0.00008006       1.1243
  0.00008028       1.1273
  0.00008041       1.1291
  0.00008098       1.1371
  0.00008150       1.1445
  0.00008251       1.1587
  0.00008319       1.1683
  0.00008333       1.1702
  0.00008432       1.1841
  0.00008459       1.1879
  0.00008529       1.1977
  0.00008589       1.2061
  0.00008631       1.2120
  0.00008675       1.2182
  0.00008685       1.2196
  0.00008800       1.2358
  0.00008836       1.2409
  0.00008904       1.2503
  0.00008984       1.2615
  0.00009037       1.2690
  0.00009040       1.2694
  0.00009124       1.2812
  0.00009202       1.2922
  0.00009269       1.3016
  0.00009277       1.3027
  0.00009308       1.3071
  0.00009418       1.3226
  0.00009464       1.3290
  0.00009504       1.3347
  0.00009560       1.3425
  0.00009619       1.3508
  0.00009702       1.3624
  0.00009761       1.3707
  0.00009804       1.3768
  0.00009845       1.3826
  0.00009924       1.3936
  0.00009971       1.4002
  0.00010067       1.4138
  0.00010087       1.4165
  0.00010206       1.4332
  0.00010207       1.4334
  0.00010278       1.4433
  0.00010342       1.4523
  0.00010409       1.4618
  0.00010506       1.4754
  0.00010555       1.4822
  0.00010576       1.4852
  0.00010663       1.4974
  0.00010737       1.5078
  0.00010816       1.5188
  0.00010829       1.5206
  0.00010932       1.5352
  0.00011000       1.5447
  0.00011050       1.5517
  0.00011095       1.5580
  0.00011192       1.5717
  0.00011254       1.5804
  0.00011306       1.5877
  0.00011404       1.6015
  0.00011412       1.6026
  0.00011485       1.6128
  0.00011537       1.6202
  0.00011587       1.6271
  0.00011684       1.6408
  0.00011738       1.6484
  0.00011793       1.6561
  0.00011882       1.6686
  0.00011940       1.6767
  0.00012022       1.6883
  0.00012114       1.7012
  0.00012155       1.7070
  0.00012204       1.7139
  0.00012296       1.7267
  0.00012339       1.7327
  0.00012398       1.7410
  0.00012471       1.7512
  0.00012546       1.7619
  0.00012610       1.7708
  0.00012715       1.7855
  0.00012761       1.7920
  0.00012837       1.8027
  0.00012880       1.8087
  0.00012947       1.8182
  0.00013014       1.8275
  0.00013096       1.8390
  0.00013148       1.8464
  0.00013203       1.8541
  0.00013289       1.8661
  0.00013381       1.8791
  0.00013453       1.8892
  0.00013509       1.8970
  0.00013581       1.9071
  0.00013586       1.9079
  0.00013690       1.9225
  0.00013814       1.9398
  0.00013870       1.9477
  0.00013947       1.9585
  0.00014027       1.9699
  0.00014106       1.9809
  0.00014159       1.9884
  0.00014217       1.9964
  0.00014300       2.0081
  0.00014360       2.0165
  0.00014452       2.0295
  0.00014498       2.0359
  0.00014556       2.0441
  0.00014616       2.0526
  0.00014724       2.0677
  0.00014785       2.0762
  0.00014837       2.0836
  0.00014922       2.0955
  0.00014986       2.1044
  0.00015047       2.1130
  0.00015131       2.1248
  0.00015204       2.1350
  0.00015268       2.1440
  0.00015328       2.1526
  0.00015429       2.1667
  0.00015514       2.1787
  0.00015538       2.1820
  0.00015632       2.1952
  0.00015697       2.2043
  0.00015784       2.2166
  0.00015863       2.2276
  0.00015915       2.2349
  0.00016008       2.2480
  0.00016073       2.2571
  0.00016117       2.2633
  0.00016194       2.2741
  0.00016275       2.2854
  0.00016377       2.2999
  0.00016419       2.3057
  0.00016529       2.3211
  0.00016582       2.3286
  0.00016656       2.3390
  0.00016740       2.3507
  0.00016813       2.3610
  0.00016916       2.3754
  0.00016974       2.3837
  0.00017053       2.3947
  0.00017155       2.4091
  0.00017190       2.4140
  0.00017290       2.4280
  0.00017355       2.4371
  0.00017437       2.4487
  0.00017512       2.4592
  0.00017571       2.4675
  0.00017650       2.4786
  0.00017719       2.4883
  0.00017819       2.5023
  0.00017898       2.5134
  0.00017971       2.5236
  0.00018042       2.5336
  0.00018130       2.5459
  0.00018190       2.5544
  0.00018273       2.5660
  0.00018344       2.5760
  0.00018435       2.5887
  0.00018518       2.6005
  0.00018576       2.6086
  0.00018660       2.6203
  0.00018764       2.6350
  0.00018821       2.6430
  0.00018896       2.6535
  0.00018963       2.6629
  0.00019096       2.6816
  0.00019168       2.6917
  0.00019233       2.7009
  0.00019311       2.7119
  0.00019378       2.7213
  0.00019436       2.7294
  0.00019508       2.7395
  0.00019636       2.7575
  0.00019698       2.7662
  0.00019785       2.7783
  0.00019848       2.7872
  0.00019964       2.8035
  0.00020035       2.8134
  0.00020136       2.8277
  0.00020256       2.8445
  0.00020304       2.8513
  0.00020391       2.8635
  0.00020452       2.8721
  0.00020572       2.8888
  0.00020639       2.8983
  0.00020681       2.9042
  0.00020952       2.9422
  0.00021055       2.9567
  0.00021120       2.9659
  0.00021216       2.9794
  0.00021285       2.9891
  0.00021387       3.0033
  0.00021449       3.0120
  0.00021547       3.0258
  0.00021628       3.0372
  0.00021694       3.0465
  0.00021798       3.0610
  0.00021880       3.0726
  0.00021956       3.0833
  0.00022055       3.0972
  0.00022152       3.1108
  0.00022212       3.1192
  0.00022311       3.1331
  0.00022410       3.1470
  0.00022463       3.1545
  0.00022542       3.1655
  0.00022628       3.1777
  0.00022710       3.1892
  0.00022793       3.2007
  0.00022883       3.2134
  0.00022935       3.2207
  0.00023043       3.2359
  0.00023111       3.2455
  0.00023183       3.2555
  0.00023307       3.2729
  0.00023383       3.2837
  0.00023456       3.2940
  0.00023521       3.3030
  0.00023593       3.3132
  0.00023696       3.3276
  0.00023789       3.3406
  0.00023888       3.3546
  0.00023973       3.3665
  0.00024068       3.3798
  0.00024152       3.3916
  0.00024252       3.4057
  0.00024343       3.4185
  0.00024409       3.4277
  0.00024514       3.4424
  0.00024587       3.4527
  0.00024710       3.4700
  0.00024808       3.4838
  0.00024842       3.4885
  0.00024936       3.5017
  0.00025022       3.5138
  0.00025128       3.5287
  0.00025201       3.5389
  0.00025301       3.5530
  0.00025385       3.5647
  0.00025474       3.5772
  0.00025551       3.5881
  0.00025652       3.6022
  0.00025762       3.6177
  0.00025855       3.6308
  0.00025963       3.6459
  0.00026029       3.6552
  0.00026113       3.6670
  0.00026198       3.6790
  0.00026295       3.6925
  0.00026376       3.7039
  0.00026481       3.7187
  0.00026559       3.7297
  0.00026667       3.7448
  0.00026769       3.7592
  0.00026837       3.7687
  0.00026924       3.7809
  0.00027025       3.7951
  0.00027103       3.8060
  0.00027187       3.8179
  0.00027290       3.8323
  0.00027394       3.8468
  0.00027498       3.8615
  0.00027574       3.8722
  0.00027643       3.8819
  0.00027764       3.8989
  0.00027876       3.9146
  0.00027949       3.9248
  0.00028054       3.9396
  0.00028135       3.9509
  0.00028247       3.9666
  0.00028319       3.9767
  0.00028414       3.9901
  0.00028509       4.0034
  0.00028617       4.0186
  0.00028673       4.0266
  0.00028773       4.0406
  0.00028850       4.0513
  0.00028971       4.0684
  0.00029055       4.0801
  0.00029187       4.0987
  0.00029255       4.1082
  0.00029370       4.1244
  0.00029458       4.1367
  0.00029563       4.1514
  0.00029666       4.1659
  0.00029729       4.1748
  0.00029845       4.1912
  0.00029935       4.2037
  0.00030039       4.2184
  0.00030127       4.2307
  0.00030202       4.2412
  0.00030356       4.2628
  0.00030428       4.2729
  0.00030536       4.2881
  0.00030608       4.2982
  0.00030712       4.3128
  0.00030823       4.3285
  0.00030917       4.3416
  0.00031030       4.3575
  0.00031124       4.3708
  0.00031225       4.3849
  0.00031340       4.4011
  0.00031423       4.4127
  0.00031528       4.4275
  0.00031970       4.4894
  0.00032048       4.5005
  0.00032155       4.5155
  0.00032246       4.5283
  0.00032352       4.5431
  0.00032464       4.5588
  0.00032543       4.5700
  0.00032655       4.5856
  0.00032762       4.6007
  0.00032853       4.6135
  0.00032972       4.6302
  0.00033029       4.6382
  0.00033121       4.6511
  0.00033248       4.6689
  0.00033329       4.6803
  0.00033421       4.6932
  0.00033548       4.7110
  0.00033658       4.7265
  0.00033758       4.7406
  0.00033846       4.7530
  0.00033958       4.7687
  0.00034094       4.7877
  0.00034150       4.7957
  0.00034275       4.8131
  0.00034371       4.8267
  0.00034501       4.8450
  0.00034592       4.8577
  0.00034680       4.8701
  0.00034805       4.8877
  0.00034881       4.8982
  0.00035022       4.9180
  0.00035115       4.9312
  0.00035225       4.9465
  0.00035309       4.9583
  0.00035425       4.9747
  0.00035534       4.9900
  0.00035609       5.0005
  0.00035733       5.0180
  0.00035858       5.0354
  0.00035943       5.0473
  0.00036065       5.0645
  0.00036163       5.0784
  0.00036287       5.0958
  0.00036403       5.1120
  0.00036481       5.1229
  0.00036622       5.1428
  0.00036707       5.1547
  0.00036828       5.1716
  0.00036922       5.1849
  0.00037020       5.1986
  0.00037148       5.2166
  0.00037238       5.2292
  0.00037329       5.2420
  0.00037460       5.2604
  0.00037551       5.2732
  0.00037669       5.2897
  0.00037762       5.3028
  0.00037852       5.3155
  0.00037974       5.3326
  0.00038073       5.3465
  0.00038178       5.3612
  0.00038290       5.3770
  0.00038377       5.3893
  0.00038484       5.4042
  0.00038591       5.4193
  0.00038711       5.4361
  0.00038820       5.4514
  0.00038963       5.4715
  0.00039088       5.4890
  0.00039172       5.5009
  0.00039313       5.5207
  0.00039401       5.5330
  0.00039549       5.5538
  0.00039885       5.6010
  0.00040001       5.6173
  0.00040105       5.6319
  0.00040218       5.6477
  0.00040334       5.6640
  0.00040465       5.6825
  0.00040607       5.7023
  0.00040725       5.7190
  0.00041235       5.7906
  0.00041339       5.8052
  0.00041447       5.8204
  0.00041564       5.8368
  0.00041677       5.8526
  0.00041809       5.8712
  0.00041900       5.8840
  0.00042024       5.9014
  0.00042171       5.9220
  0.00042304       5.9407
  0.00042441       5.9600
  0.00042539       5.9736
  0.00042669       5.9920
  0.00042805       6.0110
  0.00042919       6.0270
  0.00043052       6.0457
  0.00043151       6.0597
  0.00043314       6.0826
  0.00043424       6.0980
  0.00043547       6.1152
  0.00043674       6.1331
  0.00043772       6.1468
  0.00043906       6.1656
  0.00044032       6.1833
  0.00044150       6.1999
  0.00044283       6.2186
  0.00044409       6.2363
  0.00044548       6.2559
  0.00044712       6.2788
  0.00044805       6.2919
  0.00044964       6.3142
  0.00045098       6.3330
  0.00045211       6.3489
  0.00045333       6.3660
  0.00045473       6.3857
  0.00045628       6.4075
  0.00045739       6.4231
  0.00045855       6.4394
  0.00045965       6.4548
  0.00046142       6.4796
  0.00046274       6.4982
  0.00046406       6.5168
  0.00046556       6.5378
  0.00046685       6.5559
  0.00046786       6.5701
  0.00046949       6.5930
  0.00047085       6.6120
  0.00047219       6.6309
  0.00047341       6.6480
  0.00047483       6.6679
  0.00047619       6.6870
  0.00047724       6.7018
  0.00047878       6.7234
  0.00048020       6.7434
  0.00048148       6.7613
  0.00048261       6.7773
  0.00048405       6.7975
  0.00048578       6.8218
  0.00048680       6.8360
  0.00048788       6.8512
  0.00048944       6.8731
  0.00049068       6.8905
  0.00049199       6.9089
  0.00049334       6.9279
  0.00049490       6.9499
  0.00049594       6.9644
  0.00049758       6.9874
  0.00050141       7.0412
  0.00050288       7.0619
  0.00050443       7.0836
  0.00050589       7.1041
  0.00050737       7.1249
  0.00050880       7.1449
  0.00051001       7.1620
  0.00051143       7.1819
  0.00051273       7.2003
  0.00051424       7.2214
  0.00051565       7.2411
  0.00051693       7.2592
  0.00051865       7.2833
  0.00051993       7.3013
  0.00052117       7.3187
  0.00052203       7.3307
  0.00052385       7.3563
  0.00052533       7.3771
  0.00052661       7.3951
  0.00052819       7.4172
  0.00052956       7.4365
  0.00053139       7.4622
  0.00053235       7.4757
  0.00053417       7.5013
  0.00053540       7.5185
  0.00053659       7.5352
  0.00053813       7.5568
  0.00053925       7.5726
  0.00054054       7.5907
  0.00054177       7.6080
  0.00054316       7.6275
  0.00054486       7.6513
  0.00054607       7.6684
  0.00054754       7.6890
  0.00054887       7.7077
  0.00055036       7.7286
  0.00055155       7.7454
  0.00055288       7.7640
  0.00055433       7.7844
  0.00055582       7.8053
  0.00055704       7.8224
  0.00055818       7.8384
  0.00055985       7.8619
  0.00056125       7.8815
  0.00056262       7.9008
  0.00056382       7.9176
  0.00056528       7.9381
  0.00056707       7.9632
  0.00056824       7.9797
  0.00056988       8.0027
  0.00057096       8.0180
  0.00057225       8.0360
  0.00057373       8.0568
  0.00057506       8.0755
  0.00057657       8.0967
  0.00057810       8.1181
  0.00057956       8.1387
  0.00058061       8.1534
  0.00058254       8.1805
  0.00058377       8.1978
  0.00058483       8.2127
  0.00058626       8.2327
  0.00058824       8.2606
  0.00058953       8.2787
  0.00059095       8.2987
  0.00059233       8.3181
  0.00059398       8.3412
  0.00059562       8.3642
  0.00059655       8.3772
  0.00059792       8.4050
  0.00060014       8.4227
  0.00060362       8.4401
  0.00060561       8.4605
  0.00060750       8.4821
  0.00061088       8.5007
  0.00061256       8.5248
  0.00061472       8.5432
  0.00061659       8.5650
  0.00061962       8.5879
  0.00062182       8.6058
  0.00062356       8.6292
  0.00062514       8.6544
  0.00062779       8.6670
  0.00063085       8.6894
  0.00063292       8.7089
  0.00063444       8.7349
  0.00063638       8.7559
  0.00063842       8.7756
  0.00064109       8.7880
  0.00064278       8.8120
  0.00064466       8.8338
  0.00064676       8.8528
  0.00064911       8.8690
  0.00065086       8.8923
  0.00065276       8.9137
  0.00065504       8.9307
  0.00065667       8.9554
  0.00065865       8.9760
  0.00066052       8.9979
  0.00066281       9.0147
  0.00066439       9.0400
  0.00066798       9.0560
  0.00067029       9.0727
  0.00067161       9.1010
  0.00067353       9.1224
  0.00067591       9.1382
  0.00067729       9.1657
  0.00067940       9.1848
  0.00068171       9.2013
  0.00068336       9.2259
  0.00068667       9.2453
  0.00068871       9.2651
  0.00069070       9.2855
  0.00069252       9.3079
  0.00069482       9.3247
  0.00069638       9.3502
  0.00069766       9.3791
  0.00069968       9.3991
  0.00070301       9.4183
  0.00070490       9.4400
  0.00070697       9.4595
  0.00070871       9.4828
  0.00071017       9.5096
  0.00071234       9.5279
  0.00071386       9.5539
  0.00071577       9.5752
  0.00071762       9.5973
  0.00072078       9.6185
  0.00072261       9.6409
  0.00072429       9.6650
  0.00072638       9.6841
  0.00072808       9.7080
  0.00072984       9.7312
  0.00073158       9.7547
  0.00073337       9.7774
  0.00073482       9.8042
  0.00073804       9.8248
  0.00073968       9.8493
  0.00074135       9.8736
  0.00074313       9.8965
  0.00074508       9.9174
  0.00074804       9.9410
  0.00074976       9.9646
  0.00075181       9.9844
  0.00075340      10.0095
  0.00075478      10.0372
  0.00075982      10.0581
  0.00076177      10.0823
  0.00076389      10.1043
  0.00076616      10.1241
  0.00076800      10.1498
  0.00077006      10.1725
  0.00077323      10.1971
  0.00077527      10.2200
  0.00077739      10.2419
  0.00077892      10.2719
  0.00078149      10.2877
  0.00078318      10.3156
  0.00078658      10.3369
  0.00078832      10.3639
  0.00079062      10.3833
  0.00079244      10.4094
  0.00079426      10.4354
  0.00079627      10.4589
  0.00079850      10.4793
  0.00080022      10.5067
  0.00080242      10.5276
  0.00080443      10.5510
  0.00080765      10.5748
  0.00080981      10.5960
  0.00081150      10.6239
  0.00081361      10.6459
  0.00081554      10.6704
  0.00081693      10.7024
  0.00081926      10.7215
  0.00082075      10.7520
  0.00082263      10.7772
  0.00082595      10.7996
  0.00082779      10.8254
  0.00082922      10.8569
  0.00083153      10.8761
  0.00083368      10.8976
  0.00083550      10.9237
  0.00083755      10.9466
  0.00084073      10.9709
  0.00084223      11.0013
  0.00084429      11.0240
  0.00084637      11.0466
  0.00084933      11.0739
  0.00085125      11.0986
  0.00085322      11.1225
  0.00085510      11.1477
  0.00085691      11.1739
  0.00085918      11.1938
  0.00086198      11.2234
  0.00086395      11.2473
  0.00086567      11.2748
  0.00086759      11.2994
  0.00086983      11.3197
  0.00087177      11.3440
  0.00087423      11.3612
  0.00087508      11.4007
  0.00087722      11.4224
  0.00087934      11.4442
  0.00088140      11.4670
  0.00088317      11.4937
  0.00088505      11.5189
  0.00088698      11.5435
  0.00088862      11.5719
  0.00089095      11.5910
  0.00089270      11.6180
  0.00089481      11.6401
  0.00089680      11.6637
  0.00089844      11.6923
  0.00090029      11.7179
  0.00090394      11.7469
  0.00090609      11.7713
  0.00090860      11.7900
  0.00091067      11.8157
  0.00091268      11.8423
  0.00091468      11.8691
  0.00091720      11.8876
  0.00091934      11.9122
  0.00092121      11.9410
  0.00092379      11.9587
  0.00092588      11.9841
  0.00092782      12.0118
  0.00093007      12.0345
  0.00093208      12.0612
  0.00093401      12.0890
  0.00093654      12.1075
  0.00093740      12.1328
  0.00094088      12.1556
  0.00094600      12.2303
  0.00094800      12.2571
  0.00095013      12.2818
  0.00095216      12.3082
  0.00095424      12.3336
  0.00095627      12.3600
  0.00095866      12.3806
  0.00096086      12.4043
  0.00096308      12.4275
  0.00096495      12.4563
  0.00096728      12.4779
  0.00096917      12.5063
  0.00097053      12.5239
  0.00097227      12.5546
  0.00097435      12.5802
  0.00097669      12.6016
  0.00097901      12.6234
  0.00097994      12.6476
  0.00098205      12.6725
  0.00098398      12.7004
  0.00098637      12.7210
  0.00098704      12.7494
  0.00098925      12.7727
  0.00099141      12.7970
  0.00099358      12.8211
  0.00099563      12.8471
  0.00099734      12.8784
  0.00099817      12.9042
  0.00100030      12.9289
  0.00100239      12.9543
  0.00100453      12.9788
  0.00100675      13.0022
  0.00100869      13.0297
  0.00101075      13.0557
  0.00101615      13.1259
  0.00101776      13.1588
  0.00101995      13.1825
  0.00102212      13.2068
  0.00102439      13.2291
  0.00102627      13.2578
  0.00102867      13.2783
  0.00103056      13.3069
  0.00103264      13.3323
  0.00103345      13.3584
  0.00103562      13.3825
  0.00103811      13.4077
  0.00104031      13.4338
  0.00104282      13.4545
  0.00104497      13.4815
  0.00104713      13.5082
  0.00104826      13.5316
  0.00105014      13.5631
  0.00105226      13.5906
  0.00105477      13.6113
  0.00105695      13.6377
  0.00105784      13.6652
  0.00106048      13.6836
  0.00106274      13.7086
  0.00106809      13.7872
  0.00107046      13.8104
  0.00107595      13.8865
  0.00107804      13.9145
  0.00108054      13.9353
  0.00108578      14.0158
  0.00108778      14.0454
  0.00109026      14.0666
  0.00109246      14.0928
  0.00109348      14.1179
  0.00109558      14.1457
  0.00109771      14.1730
  0.00110025      14.1931
  0.00110234      14.2213
  0.00110457      14.2468
  0.00110683      14.2718
  0.00110894      14.2996
  0.00111108      14.3266
  0.00111210      14.3517
  0.00111470      14.3709
  0.00111661      14.4021
  0.00111891      14.4264
  0.00112111      14.4525
  0.00112328      14.4792
  0.00112545      14.5058
  0.00112744      14.5355
  0.00112851      14.5598
  0.00113056      14.5884
  0.00113307      14.6091
  0.00113511      14.6380
  0.00113726      14.6650
  0.00113939      14.6923
  0.00114070      14.7124
  0.00114284      14.7395
  0.00114491      14.7679
  0.00114730      14.7907
  0.00114826      14.8169
  0.00115074      14.8382
  0.00115294      14.8642
  0.00115503      14.8922
  0.00115597      14.9187
  0.00115783      14.9508
  0.00116003      14.9769
  0.00116109      15.0012
  0.00116350      15.0237
  0.00116589      15.0466
  0.00116711      15.0765
  0.00116802      15.1049
  0.00117051      15.1270
  0.00117236      15.1609
  0.00117466      15.1865
  0.00117591      15.2086
  0.00117797      15.2387
  0.00118056      15.2590
  0.00118256      15.2900
  0.00118478      15.3169
  0.00119025      15.3973
  0.00119249      15.4240
  0.00119454      15.4541
  0.00119692      15.4783
  0.00119914      15.5053
  0.00120049      15.5258
  0.00120263      15.5542
  0.00120518      15.5753
  0.00120742      15.6019
  0.00120958      15.6301
  0.00121175      15.6580
  0.00121422      15.6805
  0.00121498      15.7116
  0.00121762      15.7311
  0.00121945      15.7653
  0.00122148      15.7957
  0.00122391      15.8189
  0.00122941      15.8987
  0.00123170      15.9244
  0.00123393      15.9513
  0.00123583      15.9842
  0.00123691      16.0095
  0.00123935      16.0325
  0.00124167      16.0577
  0.00124387      16.0853
  0.00124469      16.1153
  0.00124708      16.1393
  0.00124938      16.1648
  0.00125142      16.1951
  0.00125259      16.2189
  0.00125473      16.2474
  0.00125717      16.2703
  0.00125947      16.2959
  0.00126044      16.3233
  0.00126254      16.3525
  0.00126499      16.3754
  0.00126716      16.4033
  0.00126820      16.4295
  0.00127027      16.4592
  0.00127293      16.4781
  0.00127490      16.5097
  0.00128026      16.5920
  0.00128243      16.6200
  0.00128496      16.6415
  0.00128699      16.6719
  0.00128936      16.6963
  0.00129025      16.7250
  0.00129312      16.7514
  0.00129507      16.7840
  0.00129755      16.8065
  0.00129971      16.8351
  0.00130204      16.8605
  0.00130954      16.9730
  0.00131179      16.9999
  0.00131424      17.0231
  0.00131936      17.1109
  0.00132185      17.1334
  0.00132724      17.2164
  0.00132909      17.2507
  0.00133173      17.2704
  0.00133379      17.3009
  0.00133482      17.3274
  0.00133713      17.3532
  0.00133955      17.3769
  0.00134186      17.4028
  0.00134402      17.4313
  0.00134511      17.4567
  0.00134715      17.4875
  0.00134912      17.5196
  0.00135123      17.5491
  0.00135668      17.6309
  0.00135908      17.6550
  0.00136154      17.6780
  0.00136363      17.7079
  0.00136588      17.7349
  0.00136809      17.7625
  0.00137367      17.8418
  0.00137598      17.8677
  0.00137830      17.8933
  0.00138004      17.9296
  0.00138277      17.9475
  0.00138435      17.9868
  0.00138692      18.0079
  0.00139031      18.0593
  0.00139665      18.1475
  0.00139916      18.1696
  0.00140109      18.2024
  0.00140354      18.2257
  0.00140582      18.2519
  0.00140787      18.2825
  0.00141001      18.3115
  0.00141251      18.3338
  0.00141346      18.3618
  0.00141546      18.3934
  0.00141792      18.4205
  0.00142017      18.4494
  0.00142270      18.4726
  0.00142458      18.5087
  0.00142712      18.5319
  0.00142815      18.5604
  0.00143036      18.5901
  0.00143258      18.6195
  0.00143472      18.6505
  0.00143737      18.6714
  0.00143951      18.7025
  0.00144190      18.7285
  0.00144412      18.7580
  0.00144535      18.7827
  0.00144778      18.8079
  0.00145004      18.8366
  0.00145217      18.8678
  0.00145459      18.8933
  0.00145689      18.9211
  0.00145910      18.9508
  0.00146153      18.9760
  0.00146368      19.0069
  0.00146604      19.0336
  0.00146840      19.0602
  0.00147076      19.0869
  0.00147298      19.1163
  0.00147553      19.1393
  0.00147765      19.1706
  0.00148000      19.1975
  0.00148224      19.2265
  0.00148462      19.2528
  0.00148689      19.2814
  0.00148909      19.3112
  0.00149149      19.3371
  0.00149403      19.3600
  0.00149611      19.3923
  0.00149844      19.4197
  0.00150080      19.4462
  0.00150295      19.4770
  0.00150532      19.5035
  0.00150765      19.5309
  0.00150992      19.5593
  0.00151195      19.5924
  0.00151448      19.6158
  0.00151660      19.6472
  0.00151884      19.6762
  0.00152433      19.7633
  0.00152678      19.7881
  0.00152871      19.8234
  0.00153133      19.8450
  0.00153360      19.8735
  0.00153715      19.9010
  0.00153965      19.9248
  0.00154177      19.9562
  0.00154405      19.9845
  0.00154625      20.0143
  0.00154848      20.0436
  0.00155069      20.0732
  0.00155276      20.1005
  0.00155492      20.1318
  0.00155856      20.1582
  0.00156080      20.1881
  0.00156301      20.2185
  0.00156535      20.2461
  0.00156731      20.2816
  0.00157118      20.3033
  0.00157344      20.3326
  0.00157570      20.3620
  0.00157788      20.3929
  0.00158047      20.4158
  0.00158247      20.4503
  0.00158485      20.4772
  0.00158726      20.5036
  0.00159070      20.5341
  0.00159297      20.5632
  0.00159517      20.5937
  0.00159756      20.6204
  0.00160000      20.6461
  0.00160214      20.6779
  0.00160442      20.7069
  0.00160690      20.7318
  0.00160915      20.7613
  0.00161155      20.7879
  0.00161378      20.8178
  0.00161604      20.8473
  0.00161833      20.8759
  0.00162204      20.9010
  0.00162431      20.9301
  0.00162682      20.9543
  0.00162852      20.9952
  0.00163091      21.0218
  0.00163321      21.0504
  0.00163686      21.0766
  0.00163929      21.1024
  0.00164166      21.1297
  0.00164390      21.1593
  0.00164742      21.1882
  0.00164975      21.2162
  0.00165202      21.2452
  0.00165550      21.2750
  0.00165794      21.3007
  0.00166020      21.3300
  0.00166372      21.3588
  0.00166599      21.3881
  0.00166937      21.4196
  0.00167191      21.4434
  0.00167422      21.4716
  0.00167762      21.5030
  0.00167998      21.5302
  0.00168198      21.5649
  0.00168574      21.5889
  0.00168789      21.6204
  0.00169160      21.6454
  0.00169391      21.6737
  0.00169619      21.7029
  0.00169848      21.7316
  0.00170197      21.7611
  0.00170562      21.7887
  0.00170785      21.8206
  0.00171146      21.8493
  0.00171397      21.8749
  0.00171621      21.9064
  0.00171865      21.9336
  0.00172125      21.9576
  0.00172483      21.9868
  0.00172700      22.0198
  0.00172962      22.0432
  0.00173193      22.0733
  0.00173554      22.1017
  0.00173805      22.1274
  0.00174034      22.1580
  0.00174266      22.1878
  0.00174634      22.2149
  0.00174864      22.2453
  0.00175117      22.2704
  0.00175347      22.3008
  0.00175705      22.3299
  0.00175940      22.3593
  0.00176315      22.3848
  0.00176534      22.4175
  0.00176780      22.4442
  0.00177135      22.4743
  0.00177372      22.5030
  0.00177594      22.5348
  0.00177952      22.5641
  0.00178193      22.5921
  0.00178567      22.6180
  0.00178797      22.6481
  0.00179159      22.6766
  0.00179375      22.7099
  0.00179744      22.7367
  0.00179974      22.7669
  0.00180245      22.7884
  0.00180588      22.8210
  0.00180820      22.8507
  0.00181194      22.8766
  0.00181446      22.9021
  0.00181643      22.9393
  0.00181910      22.9617
  0.00182249      22.9950
  0.00182506      23.0196
  0.00182731      23.0508
  0.00183096      23.0785
  0.00183326      23.1090
  0.00183569      23.1363
  0.00183935      23.1638
  0.00184156      23.1960
  0.00184401      23.2231
  0.00184759      23.2524
  0.00184997      23.2809
  0.00185218      23.3131
  0.00186431      23.4241
  0.00186671      23.4547
  0.00186891      23.4873
  0.00187287      23.5086
  0.00187501      23.5424
  0.00187752      23.5682
  0.00188113      23.5970
  0.00188484      23.6235
  0.00188712      23.6544
  0.00188933      23.6866
  0.00189320      23.7098
  0.00189551      23.7400
  0.00189911      23.7689
  0.00190126      23.8026
  0.00190383      23.8271
  0.00190734      23.8581
  0.00190987      23.8835
  0.00191334      23.9153
  0.00191565      23.9454
  0.00191808      23.9729
  0.00192167      24.0022
  0.00192383      24.0356
  0.00192626      24.0631
  0.00193004      24.0882
  0.00193226      24.1203
  0.00193473      24.1472
  0.00193792      24.1849
  0.00194053      24.2085
  0.00194274      24.2410
  0.00194639      24.2689
  0.00194888      24.2950
  0.00195236      24.3266
  0.00195459      24.3585
  0.00195820      24.3873
  0.00196055      24.4167
  0.00196307      24.4422
  0.00196638      24.4776
  0.00196888      24.5035
  0.00197244      24.5333
  0.00197488      24.5608
  0.00197847      24.5900
  0.00198064      24.6232
  0.00198425      24.6519
  0.00198651      24.6831
  0.00199005      24.7134
  0.00199263      24.7377
  0.00199610      24.7695
  0.00199863      24.7949
  0.00200218      24.8250
  0.00200437      24.8578
  0.00200825      24.8807
  0.00201057      24.9106
  0.00201288      24.9407
  0.00201657      24.9678
  0.00201878      25.0002
  0.00202090      25.0343
  0.00202487      25.0554
  0.00202704      25.0886
  0.00203055      25.1160
  0.00203414      25.1450
  0.00203669      25.1699
  0.00203891      25.2016
  0.00204219      25.2371
  0.00204482      25.2601
  0.00204694      25.2940
  0.00205089      25.3152
  0.00205309      25.3475
  0.00205678      25.3742
  0.00205902      25.4055
  0.00206262      25.4343
  0.00206500      25.4627
  0.00206837      25.4962
  0.00207060      25.5278
  0.00207391      25.5627
  0.00207625      25.5921
  0.00208017      25.6138
  0.00208371      25.6438
  0.00208578      25.6788
  0.00208948      25.7054
  0.00209176      25.7359
  0.00209533      25.7652
  0.00209747      25.7988
  0.00210130      25.8223
  0.00210342      25.8563
  0.00210716      25.8821
  0.00210940      25.9135
  0.00211291      25.9439
  0.00211533      25.9716
  0.00211886      26.0018
  0.00212120      26.0309
  0.00212433      26.0698
  0.00212672      26.0979
  0.00213043      26.1241
  0.00213290      26.1506
  0.00213512      26.1823
  0.00213867      26.2122
  0.00214097      26.2424
  0.00214327      26.2723
  0.00214693      26.2998
  0.00214908      26.3331
  0.00215137      26.3633
  0.00215501      26.3913
  0.00215723      26.4231
  0.00216111      26.4458
  0.00216323      26.4796
  0.00216693      26.5062
  0.00216909      26.5393
  0.00217270      26.5678
  0.00217503      26.5972
  0.00217834      26.6321
  0.00218077      26.6593
  0.00218426      26.6903
  0.00218783      26.7197
  0.00219014      26.7495
  0.00219366      26.7799
  0.00219549      26.8103
  0.00219938      26.8342
  0.00220299      26.8647
  0.00220516      26.8995
  0.00220880      26.9293
  0.00221114      26.9603
  0.00221494      26.9864
  0.00221855      27.0167
  0.00222086      27.0484
  0.00222469      27.0737
  0.00222675      27.1113
  0.00223051      27.1381
  0.00223279      27.1706
  0.00223627      27.2040
  0.00223905      27.2250
  0.00224256      27.2575
  0.00224522      27.2815
  0.00224746      27.3149
  0.00225101      27.3465
  0.00225452      27.3791
  0.00225701      27.4070
  0.00226080      27.4330
  0.00226302      27.4669
  0.00226670      27.4957
  0.00226902      27.5272
  0.00227244      27.5619
  0.00227594      27.5948
  0.00227870      27.6162
  0.00228220      27.6490
  0.00228597      27.6757
  0.00228819      27.7096
  0.00229190      27.7378
  0.00229539      27.7708
  0.00229909      27.7990
  0.00230163      27.8256
  0.00231491      27.9451
  0.00231844      27.9772
  0.00232094      28.0047
  0.00232458      28.0344
  0.00232693      28.0653
  0.00233029      28.1013
  0.00233419      28.1251
  0.00233631      28.1610
  0.00233997      28.1903
  0.00234235      28.2205
  0.00234591      28.2519
  0.00234833      28.2813
  0.00235224      28.3047
  0.00235451      28.3375
  0.00235801      28.3703
  0.00236048      28.3985
  0.00236400      28.4308
  0.00236668      28.4629
  0.00237043      28.4904
  0.00237429      28.5152
  0.00237662      28.5468
  0.00238005      28.5816
  0.00238383      28.6085
  0.00238623      28.6384
  0.00238960      28.6747
  0.00239308      28.7083
  0.00239687      28.7348
  0.00239962      28.7568
  0.00240291      28.7948
  0.00240648      28.8262
  0.00241043      28.8492
  0.00241265      28.8832
  0.00241616      28.9162
  0.00241978      28.9467
  0.00242240      28.9716
  0.00242591      29.0045
  0.00242969      29.0312
  0.00243329      29.0622
  0.00243562      29.0938
  0.00243922      29.1248
  0.00244306      29.1501
  0.00244559      29.1773
  0.00244844      29.2253
  0.00245119      29.2473
  0.00245497      29.2740
  0.00245864      29.3034
  0.00246078      29.3393
  0.00246458      29.3656
  0.00246720      29.3906
  0.00247068      29.4242
  0.00247298      29.4566
  0.00247655      29.4881
  0.00248057      29.5093
  0.00248299      29.5389
  0.00248697      29.5610
  0.00248901      29.5995
  0.00249274      29.6272
  0.00249624      29.6606
  0.00250033      29.6801
  0.00250223      29.7217
  0.00250608      29.7467
  0.00251002      29.7696
  0.00251364      29.8002
  0.00251586      29.8343
  0.00251959      29.8623
  0.00252313      29.8945
  0.00252548      29.9258
  0.00252899      29.9587
  0.00253249      29.9919
  0.00253638      30.0160
  0.00253903      30.0404
  0.00254269      30.0699
  0.00254629      30.1008
  0.00254768      30.1363
  0.00255148      30.1639
  0.00255515      30.1946
  0.00255770      30.2225
  0.00256142      30.2520
  0.00256415      30.2754
  0.00256764      30.3104
  0.00257023      30.3374
  0.00257393      30.3674
  0.00257616      30.4032
  0.00258007      30.4279
  0.00258401      30.4522
  0.00258600      30.4935
  0.00259003      30.5155
  0.00259402      30.5385
  0.00259771      30.5688
  0.00260014      30.5995
  0.00260415      30.6220
  0.00260818      30.6441
  0.00261207      30.6694
  0.00261583      30.6979
  0.00262089      30.7247
  0.00262495      30.7459
  0.00262865      30.7760
  0.00263282      30.7946
  0.00263777      30.8242
  0.00264160      30.8510
  0.00264683      30.8739
  0.00265059      30.9022
  0.00265431      30.9318
  0.00265794      30.9634
  0.00267011      31.0574
  0.00267425      31.0767
  0.00267701      31.0995
  0.00268063      31.1315
  0.00268413      31.1663
  0.00268802      31.1915
  0.00269048      31.2216
  0.00269413      31.2529
  0.00269785      31.2823
  0.00270169      31.3088
  0.00270551      31.3360
  0.00270794      31.3666
  0.00271157      31.3984
  0.00271541      31.4250
  0.00271903      31.4568
  0.00272160      31.4843
  0.00272531      31.5140
  0.00272891      31.5464
  0.00273284      31.5708
  0.00273635      31.6052
  0.00273867      31.6389
  0.00274260      31.6633
  0.00274623      31.6950
  0.00274986      31.7266
  0.00275357      31.7562
  0.00275581      31.7917
  0.00276016      31.8165
  0.00276248      31.8493
  0.00276599      31.8835
  0.00276977      31.9110
  0.00277339      31.9424
  0.00277593      31.9702
  0.00277950      32.0026
  0.00278202      32.0309
  0.00278585      32.0574
  0.00278838      32.0853
  0.00279170      32.1238
  0.00279546      32.1518
  0.00279791      32.1817
  0.00280176      32.2076
  0.00280400      32.2426
  0.00280775      32.2709
  0.00281009      32.3034
  0.00281259      32.3319
  0.00281651      32.3562
  0.00282006      32.3893
  0.00282248      32.4198
  0.00282624      32.4479
  0.00282874      32.4766
  0.00283242      32.5065
  0.00283467      32.5411
  0.00283806      32.5781
  0.00284192      32.6036
  0.00284434      32.6343
  0.00284795      32.6660
  0.00285149      32.6991
  0.00285408      32.7258
  0.00285764      32.7584
  0.00286129      32.7893
  0.00286372      32.8194
  0.00286749      32.8473
  0.00286998      32.8762
  0.00287361      32.9074
  0.00287734      32.9361
  0.00287975      32.9670
  0.00288331      32.9998
  0.00288590      33.0263
  0.00288958      33.0563
  0.00289305      33.0912
  0.00289564      33.1178
  0.00289902      33.1549
  0.00290163      33.1809
  0.00290550      33.2065
  0.00290801      33.2349
  0.00291178      33.2626
  0.00291393      33.2996
  0.00291746      33.3331
  0.00292023      33.3555
  0.00292318      33.4027
  0.00292725      33.4234
  0.00292955      33.4568
  0.00293327      33.4859
  0.00293713      33.5116
  0.00293955      33.5421
  0.00294301      33.5774
  0.00294665      33.6084
  0.00295050      33.6342
  0.00295416      33.6647
  0.00295807      33.6890
  0.00296181      33.7177
  0.00296547      33.7481
  0.00296903      33.7810
  0.00297273      33.8105
  0.00297537      33.8357
  0.00297904      33.8660
  0.00299339      33.9947
  0.00299789      34.0052
  0.00300118      34.0444
  0.00300494      34.0725
  0.00300851      34.1049
  0.00301221      34.1344
  0.00301462      34.1654
  0.00301855      34.1893
  0.00302233      34.2168
  0.00302602      34.2465
  0.00302964      34.2779
  0.00303309      34.3135
  0.00303811      34.3409
  0.00304192      34.3677
  0.00304571      34.3952
  0.00305082      34.4205
  0.00305439      34.4530
  0.00305949      34.4786
  0.00306458      34.5042
  0.00307074      34.5341
  0.00307542      34.5695
  0.00308038      34.5984
  0.00308676      34.6230
  0.00309159      34.6550
  0.00309666      34.6813
  0.00310154      34.7121
  0.00310790      34.7370
  0.00311273      34.7688
  0.00311906      34.7945
  0.00312395      34.8252
  0.00312897      34.8526
  0.00313384      34.8835
  0.00313884      34.9115
  0.00314397      34.9364
  0.00314878      34.9688
  0.00315368      34.9992
  0.00315840      35.0336
  0.00316229      35.0588
  0.00316721      35.0886
  0.00317226      35.1153
  0.00317707      35.1477
  0.00318083      35.1758
  0.00318598      35.2002
  0.00319089      35.2301
  0.00319471      35.2568
  0.00319971      35.2847
  0.00320473      35.3122
  0.00320955      35.3444
  0.00321450      35.3736
  0.00321812      35.4050
  0.00322299      35.4360
  0.00322795      35.4650
  0.00323179      35.4911
  0.00323657      35.5241
  0.00324163      35.5506
  0.00324668      35.5776
  0.00325032      35.6083
  0.00325521      35.6390
  0.00325905      35.6650
  0.00326399      35.6946
  0.00326777      35.7221
  0.00327242      35.7582
  0.00327761      35.7816
  0.00328116      35.8148
  0.00328630      35.8394
  0.00329110      35.8722
  0.00329483      35.9007
  0.00329974      35.9310
  0.00330353      35.9583
  0.00330850      35.9870
  0.00331338      36.0177
  0.00331837      36.0460
  0.00332324      36.0769
  0.00332730      36.0977
  0.00333191      36.1350
  0.00333697      36.1615
  0.00334173      36.1952
  0.00334677      36.2220
  0.00335058      36.2491
  0.00335545      36.2801
  0.00336043      36.3084
  0.00336516      36.3428
  0.00337021      36.3695
  0.00337402      36.3965
  0.00337887      36.4280
  0.00338392      36.4546
  0.00338751      36.4868
  0.00339250      36.5150
  0.00339634      36.5411
  0.00340019      36.5671
  0.00340494      36.6009
  0.00340886      36.6252
  0.00341257      36.6544
  0.00341744      36.6855
  0.00342126      36.7121
  0.00342622      36.7410
  0.00343020      36.7638
  0.00343519      36.7919
  0.00343898      36.8193
  0.00344402      36.8462
  0.00344903      36.8739
  0.00345392      36.9046
  0.00345777      36.9305
  0.00346267      36.9608
  0.00346759      36.9907
  0.00347255      37.0195
  0.00347645      37.0441
  0.00348150      37.0708
  0.00348486      37.1084
  0.00348877      37.1330
  0.00349433      37.1475
  0.00349771      37.1846
  0.00350311      37.2031
  0.00350688      37.2310
  0.00351074      37.2566
  0.00351572      37.2849
  0.00351971      37.3077
  0.00352345      37.3360
  0.00352850      37.3630
  0.00353350      37.3909
  0.00353749      37.4134
  0.00354263      37.4379
  0.00354634      37.4672
  0.00355138      37.4942
  0.00355628      37.5245
  0.00356155      37.5461
  0.00356666      37.5713
  0.00357176      37.5969
  0.00357673      37.6256
  0.00358179      37.6519
  0.00358685      37.6786
  0.00359191      37.7050
  0.00359683      37.7350
  0.00360203      37.7581
  0.00360692      37.7887
  0.00361189      37.8172
  0.00361705      37.8413
  0.00362196      37.8714
  0.00362697      37.8992
  0.00363208      37.9244
  0.00363579      37.9538
  0.00364090      37.9791
  0.00364597      38.0053
  0.00365108      38.0306
  0.00365597      38.0611
  0.00366123      38.0829
  0.00366618      38.1121
  0.00366989      38.1413
  0.00367487      38.1697
  0.00368028      38.1877
  0.00368531      38.2151
  0.00369297      38.2383
  0.00370176      38.2643
  0.00370821      38.2870
  0.00371464      38.3105
  0.00372090      38.3377
  0.00372741      38.3591
  0.00373349      38.3907
  0.00373854      38.4174
  0.00374366      38.4424
  0.00374909      38.4602
  0.00375423      38.4848
  0.00375814      38.5094
  0.00376373      38.5231
  0.00376765      38.5473
  0.00377017      38.5755
  0.00377318      38.5921
  0.00377724      38.6130
  0.00378011      38.6329
  0.00378296      38.6532
  0.00378564      38.6776
  0.00378762      38.6894
  0.00379051      38.7087
  0.00379369      38.7210
  0.00379650      38.7423
  0.00379951      38.7590
  0.00380359      38.7794
  0.00380686      38.7898
  0.00381061      38.8181
  0.00381474      38.8372
  0.00381896      38.8543
  0.00382314      38.8725
  0.00382755      38.8850
  0.00383607      38.8878
  0.00384444      38.8650
  0.00386030      38.8401
  0.00388610      38.7844
  0.00430288      30.9216
  0.02571257       0.6328
  0.02573295       0.6258
  0.02573234       0.6188
  0.02573098       0.6100
  0.02573207       0.6058
  0.02573211       0.6057
  0.02573022       0.6082
  0.02572940       0.6066
  0.02570726       0.6063
  0.02570563       0.6031
  0.02570069       0.6031
  0.02570032       0.6046
  0.02569883       0.6055
  0.02569811       0.6036
  0.02569495       0.6062
  0.02569293       0.6045
  0.02569294       0.6044
  0.02569301       0.6042
  0.02569205       0.6078
  0.02569145       0.6054
  0.02569156       0.6050
  0.02569092       0.6074
  0.02569018       0.6055
  0.02568617       0.6020
  0.02568482       0.6025
  0.02568384       0.6015
  0.02568266       0.6013
  0.02568113       0.6024
  0.02567996       0.6022
  0.02567844       0.6033
  0.02567720       0.6033
  0.02567552       0.6049
  0.02567468       0.6035
  0.02567299       0.6052
  0.02567165       0.6056
  0.02567110       0.6030
  0.02566570       0.6047
  0.02566426       0.6055
  0.02566309       0.6053
  0.02566172       0.6058
  0.02566095       0.6040
  0.02565939       0.6053
  0.02565846       0.6041
  0.02565714       0.6044
  0.02565586       0.6046
  0.02565193       0.6008
  0.02565061       0.6011
  0.02564939       0.6011
  0.02564798       0.6017
  0.02564696       0.6009
  0.02564540       0.6022
  0.02564380       0.6035
  0.02564264       0.6033
  0.02564130       0.6037
  0.02563976       0.6048
  0.02563890       0.6034
  0.02563787       0.6026
  0.02563667       0.6025
  0.02563497       0.6042
  0.02563271       0.6035
  0.02562907       0.6032
  0.02562907       0.5986
  0.02562767       0.5992
  0.02562617       0.6002
  0.02562478       0.6008
  0.02562336       0.6015
  0.02562276       0.5991
  0.02562067       0.6023
  0.02562005       0.6000
  0.02561861       0.6008
  0.02561799       0.5984
  0.02561657       0.5991
  0.02561510       0.6000
  0.02561386       0.6000
  0.02561256       0.6003
  0.02561042       0.6037
  0.02560932       0.6032
  0.02560790       0.6039
  0.02560670       0.6038
  0.02560553       0.6035
  0.02560464       0.6022
  0.02560320       0.6030
  0.02560212       0.6024
  0.02560080       0.6027
  0.02559948       0.6031
  0.02559850       0.6021
  0.02559747       0.6013
  0.02559581       0.6029
  0.02559498       0.6014
  0.02559428       0.5994
  0.02559212       0.6029
  0.02559114       0.6019
  0.02558938       0.6039
  0.02558818       0.6038
  0.02558747       0.6018
  0.02558605       0.6025
  0.02558521       0.6010
  0.02558315       0.6041
  0.02558226       0.6028
  0.02558072       0.6040
  0.02557960       0.6035
  0.02557834       0.6037
  0.02557696       0.6042
  0.02557667       0.6006
  0.02557592       0.5988
  0.02557383       0.6020
  0.02557257       0.6021
  0.02557108       0.6031
  0.02557000       0.6025
  0.02556884       0.6022
  0.02556760       0.6022
  0.02556667       0.6011
  0.02556544       0.6011
  0.02556477       0.5989
  0.02556335       0.5997
  0.02556138       0.6024
  0.02556076       0.6001
  0.02555879       0.6029
  0.02555718       0.6043
  0.02555546       0.6061
  0.02555416       0.6064
  0.02555238       0.6084
  0.02555190       0.6056
  0.02555093       0.6046
  0.02554987       0.6039
  0.02554795       0.6065
  0.02554711       0.6050
  0.02554562       0.6060
  0.02554435       0.6061
  0.02554377       0.6037
  0.02554145       0.6077
  0.02554070       0.6059
  0.02553964       0.6053
  0.02553835       0.6055
  0.02553775       0.6031
  0.02553641       0.6035
  0.02553494       0.6044
  0.02553324       0.6061
  0.02553264       0.6037
  0.02553053       0.6070
  0.02552882       0.6088
  0.02552779       0.6080
  0.02552648       0.6083
  0.02552525       0.6083
  0.02552367       0.6096
  0.02552254       0.6092
  0.02552136       0.6090
  0.02552071       0.6068
  0.02551959       0.6064
  0.02551825       0.6067
  0.02551575       0.6115
  0.02551522       0.6089
  0.02551369       0.6100
  0.02551266       0.6092
  0.02551117       0.6102
  0.02551042       0.6084
  0.02551014       0.6047
  0.02550805       0.6080
  0.02550632       0.6098
  0.02550557       0.6080
  0.02550437       0.6079
  0.02550402       0.6092
  0.02550255       0.6101
  0.02550133       0.6100
  0.02549987       0.6109
  0.02549967       0.6070
  0.02549768       0.6098
  0.02549631       0.6104
  0.02549519       0.6099
  0.02549425       0.6088
  0.02549252       0.6107
  0.02549118       0.6111
  0.02549034       0.6096
  0.02548895       0.6102
  0.02548768       0.6103
  0.02548628       0.6109
  0.02548574       0.6083
  0.02548386       0.6107
  0.02548240       0.6116
  0.02548149       0.6104
  0.02548069       0.6087
  0.02547947       0.6087
  0.02547777       0.6104
  0.02547589       0.6129
  0.02547666       0.6100
  0.02547568       0.6090
  0.02547393       0.6109
  0.02547342       0.6082
  0.02547163       0.6103
  0.02547186       0.6095
  0.02547143       0.6111
  0.02547081       0.6087
  0.02547054       0.6098
  0.02546949       0.6091
  0.02546815       0.6095
  0.02546810       0.6096
  0.02546844       0.6084
  0.02546700       0.6091
  0.02546692       0.6095
  0.02546573       0.6093
  0.02546522       0.6112
  0.02546457       0.6090
  0.02546309       0.6099
  0.02546248       0.6122
  0.02546111       0.6127
  0.02546136       0.6118
  0.02545946       0.6143
  0.02545949       0.6142
  0.02545859       0.6129
  0.02545869       0.6125
  0.02545720       0.6135
  0.02545653       0.6114
  0.02545711       0.6092
  0.02545474       0.6135
  0.02545528       0.6115
  0.02545341       0.6138
  0.02545341       0.6138
  0.02545274       0.6117
  0.02545275       0.6116
  0.02545154       0.6116
  0.02545171       0.6109
  0.02545003       0.6126
  0.02545005       0.6125
  0.02544888       0.6123
  0.02544914       0.6113
  0.02544790       0.6113
  0.02544807       0.6107
  0.02544703       0.6100
  0.02544665       0.6114
  0.02544548       0.6111
  0.02544489       0.6134
  0.02544465       0.6143
  0.02544324       0.6149
  0.02544312       0.6154
  0.02544380       0.6128
  0.02544235       0.6136
  0.02544216       0.6144
  0.02544075       0.6150
  0.02544120       0.6133
  0.02544190       0.6107
  0.02543981       0.6139
  0.02544007       0.6129
  0.02543931       0.6111
  0.02543916       0.6117
  0.02543988       0.6090
  0.02543753       0.6132
  0.02543708       0.6149
  0.02543720       0.6098
  0.02543712       0.6101
  0.02543633       0.6131
  0.02543448       0.6154
  0.02543444       0.6155
  0.02543484       0.6140
  0.02543412       0.6121
  0.02543364       0.6139
  0.02543364       0.6139
  0.02543307       0.6160
  0.02543321       0.6109
  0.02543288       0.6121
  0.02543125       0.6136
  0.02543118       0.6138
  0.02543182       0.6115
  0.02543125       0.6136
  0.02543012       0.6132
  0.02543045       0.6120
  0.02543050       0.6118
  0.02542916       0.6122
  0.02542955       0.6107
  0.02542949       0.6109
  0.02542734       0.6144
  0.02542750       0.6138
  0.02542777       0.6127
  0.02542755       0.6136
  0.02542666       0.6123
  0.02542632       0.6136
  0.02542650       0.6129
  0.02542558       0.6117
  0.02542556       0.6118
  0.02542541       0.6124
  0.02542546       0.6122
  0.02542383       0.6136
  0.02542426       0.6120
  0.02542366       0.6143
  0.02542391       0.6133
  0.02542335       0.6108
  0.02542313       0.6116
  0.02542271       0.6132
  0.02542155       0.6129
  0.02542093       0.6153
  0.02542107       0.6147
  0.02542105       0.6148
  0.02541929       0.6168
  0.02541992       0.6144
  0.02541896       0.6180
  0.02541795       0.6172
  0.02541771       0.6181
  0.02541797       0.6171
  0.02541769       0.6182
  0.02541817       0.6164
  0.02541747       0.6144
  0.02541740       0.6146
  0.02541685       0.6167
  0.02541635       0.6185
  0.02541611       0.6194
  0.02541545       0.6173
  0.02541545       0.6173
  0.02541545       0.6173
  0.02541521       0.6182
  0.02541385       0.6187
  0.02541383       0.6187
  0.02541323       0.6210
  0.02541339       0.6204
  0.02541260       0.6187
  0.02541279       0.6180
  0.02541253       0.6190
  0.02541257       0.6189
  0.02541269       0.6184
  0.02541131       0.6189
  0.02541176       0.6173
  0.02541179       0.6171
  0.02541183       0.6170
  0.02541157       0.6180
  0.02541075       0.6164
  0.02541107       0.6152
  0.02541121       0.6147
  0.02541076       0.6164
  0.02541090       0.6158
  0.02540948       0.6165
  0.02540956       0.6162
  0.02540926       0.6174
  0.02540972       0.6156
  0.02540970       0.6157
  0.02540838       0.6160
  0.02540792       0.6178
  0.02540792       0.6178
  0.02540877       0.6145
  0.02540809       0.6171
  0.02540716       0.6160
  0.02540704       0.6164
  0.02540684       0.6172
  0.02540701       0.6165
  0.02540704       0.6164
  0.02540502       0.6194
  0.02540502       0.6194
  0.02540483       0.6201
  0.02540512       0.6190
  0.02540581       0.6164
  0.02540367       0.6198
  0.02540382       0.6193
  0.02540399       0.6186
  0.02540415       0.6180
  0.02540377       0.6194
  0.02540257       0.6193
  0.02540223       0.6206
  0.02540289       0.6181
  0.02540320       0.6169
  0.02540344       0.6160
  0.02540373       0.6149
  0.02540149       0.6187
  0.02540222       0.6160
  0.02540222       0.6160
  0.02540262       0.6145
  0.02540267       0.6143
  0.02540176       0.6131
  0.02540094       0.6162
  0.02540145       0.6142
  0.02540111       0.6155
  0.02540166       0.6135
  0.02540132       0.6147
  0.02540025       0.6141
  0.02539981       0.6158
  0.02540012       0.6146
  0.02540035       0.6137
  0.02540039       0.6136
  0.02540029       0.6140
  0.02540000       0.6151
  0.02539811       0.6175
  0.02539861       0.6156
  0.02539852       0.6160
  0.02539876       0.6151
  0.02539838       0.6165
  0.02539801       0.6179
  0.02539820       0.6172
  0.02539658       0.6186
  0.02539662       0.6185
  0.02539669       0.6182
  0.02539648       0.6190
  0.02539643       0.6192
  0.02539717       0.6164
  0.02539549       0.6181
  0.02539526       0.6189
  0.02539538       0.6185
  0.02539561       0.6176
  0.02539579       0.6169
  0.02539552       0.6180
  0.02539391       0.6194
  0.02539398       0.6191
  0.02539364       0.6204
  0.02539424       0.6182
  0.02539463       0.6167
  0.02539458       0.6169
  0.02539417       0.6184
  0.02539329       0.6171
  0.02539300       0.6182
  0.02539329       0.6171
  0.02539297       0.6183
  0.02539233       0.6207
  0.02539190       0.6223
  0.02539134       0.6198
  0.02539122       0.6202
  0.02539137       0.6196
  0.02539156       0.6189
  0.02539168       0.6185
  0.02539147       0.6193
  0.02539014       0.6196
  0.02539031       0.6190
  0.02539036       0.6188
  0.02539007       0.6199
  0.02539063       0.6178
  0.02539045       0.6185
  0.02538954       0.6219
  0.02538938       0.6178
  0.02538918       0.6186
  0.02538928       0.6182
  0.02538923       0.6184
  0.02538931       0.6181
  0.02538899       0.6193
  0.02538921       0.6185
  0.02538861       0.6207
  0.02538955       0.6172
  0.02538943       0.6176
  0.02538793       0.6187
  0.02538770       0.6195
  0.02538787       0.6189
  0.02538823       0.6175
  0.02538839       0.6169
  0.02538811       0.6180
  0.02538808       0.6181
  0.02538803       0.6183
  0.02538727       0.6165
  0.02538751       0.6156
  0.02538751       0.6156
  0.02538792       0.6140
  0.02538756       0.6154
  0.02538784       0.6144
  0.02538820       0.6130
  0.02538570       0.6178
  0.02538544       0.6187
  0.02538487       0.6209
  0.02538597       0.6167
  0.02538624       0.6157
  0.02538575       0.6176
  0.02538515       0.6198
  0.02538520       0.6196
  0.02538475       0.6213
  0.02538408       0.6192
  0.02538439       0.6180
  0.02538448       0.6177
  0.02538443       0.6179
  0.02538414       0.6190
  0.02538448       0.6177
  0.02538465       0.6171
  0.02538468       0.6169
  0.02538521       0.6149
  0.02538326       0.6176
  0.02538295       0.6188
  0.02538324       0.6177
  0.02538295       0.6188
  0.02538355       0.6165
  0.02538295       0.6188
  0.02538292       0.6189
  0.02538201       0.6223
  0.02538220       0.6216
  0.02538187       0.6182
  0.02538162       0.6192
  0.02538144       0.6198
  0.02538108       0.6212
  0.02538132       0.6203
  0.02538182       0.6184
  0.02538151       0.6196
  0.02538143       0.6199
  0.02538042       0.6191
  0.02538042       0.6191
  0.02538053       0.6186
  0.02538141       0.6153
  0.02538103       0.6167
  0.02538156       0.6147
  0.02538038       0.6192
  0.02538115       0.6163
  0.02538072       0.6179
  0.02537853       0.6215
  0.02537930       0.6186
  0.02537930       0.6186
  0.02537935       0.6184
  0.02537987       0.6165
  0.02537928       0.6187
  0.02537921       0.6189
  0.02537911       0.6193
  0.02537930       0.6186
  0.02537992       0.6163
  0.02537954       0.6177
  0.02537973       0.6170
  0.02537831       0.6177
  0.02537827       0.6178
  0.02537796       0.6190
  0.02537777       0.6197
  0.02537779       0.6196
  0.02537767       0.6201
  0.02537796       0.6190
  0.02537843       0.6173
  0.02537800       0.6189
  0.02537810       0.6185
  0.02537649       0.6199
  0.02537635       0.6204
  0.02537645       0.6200
  0.02537693       0.6182
  0.02537690       0.6184
  0.02537656       0.6196
  0.02537699       0.6180
  0.02537675       0.6189
  0.02537668       0.6192
  0.02537640       0.6156
  0.02537572       0.6182
  0.02537548       0.6191
  0.02537539       0.6194
  0.02537498       0.6209
  0.02537448       0.6228
  0.02537491       0.6212
  0.02537503       0.6207
  0.02537453       0.6226
  0.02537419       0.6239
  0.02537333       0.6225
  0.02537453       0.6180
  0.02537414       0.6194
  0.02537373       0.6210
  0.02537385       0.6205
  0.02537414       0.6194
  0.02537434       0.6187
  0.02537464       0.6176
  0.02537416       0.6194
  0.02537222       0.6220
  0.02537246       0.6211
  0.02537275       0.6200
  0.02537224       0.6220
  0.02537208       0.6225
  0.02537225       0.6219
  0.02537227       0.6218
  0.02537237       0.6214
  0.02537200       0.6229
  0.02537193       0.6231
  0.02537246       0.6211
  0.02537078       0.6228
  0.02537128       0.6209
  0.02537093       0.6222
  0.02537078       0.6228
  0.02537112       0.6215
  0.02537087       0.6225
  0.02537097       0.6221
  0.02537078       0.6228
  0.02537057       0.6236
  0.02537054       0.6237
  0.02537085       0.6225
  0.02537076       0.6229
  0.02536951       0.6229
  0.02537006       0.6209
  0.02536956       0.6227
  0.02536989       0.6215
  0.02536984       0.6217
  0.02536975       0.6220
  0.02536905       0.6247
  0.02536955       0.6228
  0.02537025       0.6202
  0.02537006       0.6209
  0.02537020       0.6203
  0.02536978       0.6219
  0.02537004       0.6209
  0.02537037       0.6197
  0.02537006       0.6209
  0.02537006       0.6209
  0.02537006       0.6209
  0.02536893       0.6205
  0.02536906       0.6200
  0.02536982       0.6171
  0.02536920       0.6194
  0.02536910       0.6198
  0.02536882       0.6209
  0.02536894       0.6204
  0.02536894       0.6204
  0.02536831       0.6228
  0.02536884       0.6208
  0.02536841       0.6224
  0.02536756       0.6210
  0.02536711       0.6227
  0.02536721       0.6223
  0.02536725       0.6222
  0.02536769       0.6205
  0.02536716       0.6225
  0.02536750       0.6212
  0.02536761       0.6208
  0.02536745       0.6214
  0.02536754       0.6211
  0.02536774       0.6203
  0.02536836       0.6180
  0.02536759       0.6209
  0.02536689       0.6189
  0.02536685       0.6190
  0.02536718       0.6178
  0.02536665       0.6198
  0.02536707       0.6182
  0.02536677       0.6193
  0.02536632       0.6210
  0.02536653       0.6202
  0.02536589       0.6226
  0.02536673       0.6194
  0.02536706       0.6182
  0.02536702       0.6184
  0.02536515       0.6207
  0.02536531       0.6202
  0.02536502       0.6213
  0.02536502       0.6213
  0.02536459       0.6229
  0.02536469       0.6225
  0.02536483       0.6220
  0.02536509       0.6210
  0.02536553       0.6193
  0.02536586       0.6181
  0.02536593       0.6178
  0.02536613       0.6171
  0.02536661       0.6153
  0.02536514       0.6162
  0.02536497       0.6168
  0.02536485       0.6173
  0.02536514       0.6162
  0.02536524       0.6158
  0.02536495       0.6169
  0.02536500       0.6167
  0.02536570       0.6140
  0.02536503       0.6165
  0.02536474       0.6176
  0.02536471       0.6178
  0.02536466       0.6180
  0.02536497       0.6168
  0.02536493       0.6169
  0.02536419       0.6151
  0.02536395       0.6160
  0.02536394       0.6160
  0.02536368       0.6170
  0.02536306       0.6193
  0.02536370       0.6169
  0.02536306       0.6193
  0.02536274       0.6205
  0.02536293       0.6198
  0.02536291       0.6199
  0.02536289       0.6200
  0.02536308       0.6193
  0.02536299       0.6196
  0.02536293       0.6198
  0.02536114       0.6219
  0.02536138       0.6210
  0.02536176       0.6196
  0.02536339       0.6181
  0.02536339       0.6181
  0.02536397       0.6159
  0.02536186       0.6192
  0.02536210       0.6183
  0.02536208       0.6184
  0.02536200       0.6187
  0.02536198       0.6187
  0.02536234       0.6174
  0.02536195       0.6189
  0.02536174       0.6196
  0.02536200       0.6187
  0.02536253       0.6167
  0.02536265       0.6162
  0.02536185       0.6193
  0.02536227       0.6176
  0.02536169       0.6152
  0.02536114       0.6173
  0.02536073       0.6188
  0.02536092       0.6181
  0.02536085       0.6184
  0.02536112       0.6173
  0.02536085       0.6184
  0.02536078       0.6186
  0.02536051       0.6196
  0.02536109       0.6174
  0.02536083       0.6184
  0.02536082       0.6185
  0.02536001       0.6169
  0.02536016       0.6163
  0.02536035       0.6156
  0.02536004       0.6167
  0.02536052       0.6149
  0.02536051       0.6150
  0.02536027       0.6159
  0.02535975       0.6178
  0.02535963       0.6183
  0.02536016       0.6163
  0.02535960       0.6184
  0.02535984       0.6175
  0.02535939       0.6192
  0.02535986       0.6174
  0.02536016       0.6163
  0.02536056       0.6148
  0.02535941       0.6145
  0.02535913       0.6155
  0.02535917       0.6154
  0.02535934       0.6147
  0.02535884       0.6166
  0.02535852       0.6178
  0.02535838       0.6184
  0.02535917       0.6154
  0.02535912       0.6156
  0.02535889       0.6164
  0.02535963       0.6136
  0.02535920       0.6153
  0.02535900       0.6160
  0.02535958       0.6138
  0.02535919       0.6153
  0.02535949       0.6142
  0.02535898       0.6161
  0.02535891       0.6164
  0.02535795       0.6153
  0.02535799       0.6152
  0.02535781       0.6158
  0.02535773       0.6162
  0.02535752       0.6169
  0.02535776       0.6160
  0.02535778       0.6160
  0.02535785       0.6157
  0.02535752       0.6169
  0.02535703       0.6188
  0.02535747       0.6171
  0.02535715       0.6184
  0.02535710       0.6185
  0.02535713       0.6184
  0.02535751       0.6170
  0.02535737       0.6175
  0.02535600       0.6180
  0.02535596       0.6182
  0.02535610       0.6176
  0.02535598       0.6181
  0.02535605       0.6178
  0.02535603       0.6179
  0.02535555       0.6197
  0.02535569       0.6192
  0.02535566       0.6193
  0.02535612       0.6176
  0.02535655       0.6160
  0.02535613       0.6175
  0.02535632       0.6168
  0.02535603       0.6179
  0.02535625       0.6171
  0.02535562       0.6194
  0.02535548       0.6200
  0.02535554       0.6198
  0.02535452       0.6189
  0.02535514       0.6166
  0.02535511       0.6167
  0.02535493       0.6174
  0.02535509       0.6168
  0.02535493       0.6174
  0.02535521       0.6164
  0.02535521       0.6164
  0.02535529       0.6160
  0.02535596       0.6135
  0.02535553       0.6151
  0.02535557       0.6150
  0.02535617       0.6127
  0.02535567       0.6146
  0.02535624       0.6125
  0.02535543       0.6155
  0.02535533       0.6159
  0.02535557       0.6150
  0.02535559       0.6149
  0.02535547       0.6154
  0.02535523       0.6163
  0.02535474       0.6135
  0.02535449       0.6144
  0.02535433       0.6150
  0.02535459       0.6140
  0.02535444       0.6146
  0.02535392       0.6165
  0.02535344       0.6184
  0.02535355       0.6180
  0.02535348       0.6182
  0.02535301       0.6200
  0.02535360       0.6178
  0.02535355       0.6180
  0.02535394       0.6165
  0.02535286       0.6205
  0.02535367       0.6175
  0.02535363       0.6176
  0.02535279       0.6208
  0.02535262       0.6214
  0.02535313       0.6195
  0.02535300       0.6200
  0.02535293       0.6203
  0.02535317       0.6194
  0.02535092       0.6232
  0.02535092       0.6232
  0.02535147       0.6211
  0.02535120       0.6222
  0.02535197       0.6193
  0.02535163       0.6205
  0.02535157       0.6207
  0.02535130       0.6218
  0.02535116       0.6223
  0.02535175       0.6201
  0.02535116       0.6223
  0.02535161       0.6206
  0.02535168       0.6203
  0.02535217       0.6185
  0.02535200       0.6191
  0.02535248       0.6173
  0.02535157       0.6207
  0.02535087       0.6187
  0.02535075       0.6192
  0.02535072       0.6193
  0.02535075       0.6192
  0.02535176       0.6200
  0.02535253       0.6171
  0.02535211       0.6187
  0.02535231       0.6180
  0.02535245       0.6174
  0.02535233       0.6179
  0.02535228       0.6181
  0.02535181       0.6198
  0.02535243       0.6175
  0.02535145       0.6212
  0.02535212       0.6187
  0.02535094       0.6185
  0.02535082       0.6189
  0.02535096       0.6184
  0.02535051       0.6201
  0.02535058       0.6198
  0.02534976       0.6229
  0.02534962       0.6234
  0.02535046       0.6203
  0.02534996       0.6222
  0.02535013       0.6215
  0.02534988       0.6225
  0.02534930       0.6247
  0.02534849       0.6277
  0.02534919       0.6251
  0.02534931       0.6246
  0.02534976       0.6229
  0.02534966       0.6233
  0.02535003       0.6219
  0.02535020       0.6213
  0.02534996       0.6222
  0.02534991       0.6223
  0.02535056       0.6199
  0.02535063       0.6196
  0.02535005       0.6218
  0.02534916       0.6205
  0.02534900       0.6211
  0.02534845       0.6232
  0.02534852       0.6229
  0.02534960       0.6189
  0.02534967       0.6186
  0.02534970       0.6185
  0.02534998       0.6174
  0.02534964       0.6187
  0.02535020       0.6166
  0.02534991       0.6177
  0.02535051       0.6154
  0.02535097       0.6137
  0.02534979       0.6182
  0.02534979       0.6182
  0.02535022       0.6165
  0.02534955       0.6191
  0.02534977       0.6182
  0.02534938       0.6197
  0.02534998       0.6174
  0.02535003       0.6173
  0.02534982       0.6180
  0.02534940       0.6150
  0.02534861       0.6180
  0.02534914       0.6160
  0.02534898       0.6165
  0.02534904       0.6164
  0.02534898       0.6165
  0.02534868       0.6177
  0.02534837       0.6189
  0.02534806       0.6200
  0.02534838       0.6188
  0.02534892       0.6168
  0.02534862       0.6179
  0.02534862       0.6179
  0.02534792       0.6205
  0.02534773       0.6213
  0.02534818       0.6196
  0.02534825       0.6193
  0.02534823       0.6194
  0.02534850       0.6184
  0.02534881       0.6172
  0.02534847       0.6185
  0.02534912       0.6160
  0.02534849       0.6184
  0.02534880       0.6173
  0.02534878       0.6173
  0.02534909       0.6162
  0.02534664       0.6207
  0.02534713       0.6189
  0.02534691       0.6197
  0.02534739       0.6179
  0.02534679       0.6202
  0.02534730       0.6182
  0.02534621       0.6223
  0.02534705       0.6192
  0.02534770       0.6167
  0.02534768       0.6168
  0.02534749       0.6175
  0.02534720       0.6186
  0.02534693       0.6196
  0.02534741       0.6178
  0.02534742       0.6178
  0.02534701       0.6193
  0.02534725       0.6184
  0.02534770       0.6167
  0.02534700       0.6194
  0.02534749       0.6175
  0.02534703       0.6193
  0.02534737       0.6180
  0.02534751       0.6174
  0.02534736       0.6180
  0.02534739       0.6179
  0.02534751       0.6174
  0.02534775       0.6165
  0.02534787       0.6161
  0.02534794       0.6158
  0.02534784       0.6162
  0.02534792       0.6159
  0.02534718       0.6187
  0.02534712       0.6189
  0.02534777       0.6165
  0.02534602       0.6184
  0.02534609       0.6182
  0.02534619       0.6178
  0.02534593       0.6187
  0.02534590       0.6189
  0.02534576       0.6194
  0.02534514       0.6217
  0.02534580       0.6193
  0.02534604       0.6184
  0.02534609       0.6182
  0.02534628       0.6174
  0.02534641       0.6169
  0.02534636       0.6171
  0.02534667       0.6160
  0.02534604       0.6184
  0.02534556       0.6202
  0.02534636       0.6171
  0.02534554       0.6202
  0.02534588       0.6189
  0.02534588       0.6189
  0.02534559       0.6200
  0.02534532       0.6211
  0.02534472       0.6233
  0.02534463       0.6236
  0.02534491       0.6226
  0.02534431       0.6249
  0.02534449       0.6242
  0.02534384       0.6266
  0.02534528       0.6212
  0.02534511       0.6218
  0.02534466       0.6189
  0.02534413       0.6209
  0.02534382       0.6220
  0.02534360       0.6229
  0.02534415       0.6208
  0.02534341       0.6236
  0.02534386       0.6219
  0.02534398       0.6214
  0.02534424       0.6205
  0.02534400       0.6214
  0.02534429       0.6203
  0.02534451       0.6194
  0.02534406       0.6211
  0.02534386       0.6219
  0.02534376       0.6223
  0.02534401       0.6213
  0.02534494       0.6178
  0.02534442       0.6198
  0.02534415       0.6208
  0.02534406       0.6211
  0.02534398       0.6214
  0.02534391       0.6217
  0.02534333       0.6239
  0.02534398       0.6214
  0.02534331       0.6240
  0.02534285       0.6257
  0.02534341       0.6236
  0.02534382       0.6220
  0.02534353       0.6231
  0.02534281       0.6258
  0.02534290       0.6255
  0.02534319       0.6244
  0.02534232       0.6231
  0.02534216       0.6236
  0.02534292       0.6208
  0.02534244       0.6226
  0.02534257       0.6221
  0.02534218       0.6236
  0.02534268       0.6217
  0.02534249       0.6224
  0.02534293       0.6207
  0.02534247       0.6225
  0.02534209       0.6239
  0.02534209       0.6239
  0.02534213       0.6238
  0.02534187       0.6247
  0.02534131       0.6269
  0.02534151       0.6261
  0.02534160       0.6258
  0.02534158       0.6258
  0.02534182       0.6249
  0.02534204       0.6241
  0.02534240       0.6227
  0.02534252       0.6223
  0.02534266       0.6218
  0.02534203       0.6242
  0.02534194       0.6245
  0.02534127       0.6270
  0.02534214       0.6237
  0.02534228       0.6232
  0.02534213       0.6238
  0.02534233       0.6230
  0.02534204       0.6241
  0.02534298       0.6205
  0.02534262       0.6219
  0.02534182       0.6249
  0.02534096       0.6281
  0.02534185       0.6248
  0.02534074       0.6243
  0.02534130       0.6222
  0.02534105       0.6232
  0.02534070       0.6245
  0.02534113       0.6229
  0.02534127       0.6223
  0.02534238       0.6182
  0.02534180       0.6203
  0.02534148       0.6216
  0.02534283       0.6165
  0.02534257       0.6174
  0.02534254       0.6176
  0.02534185       0.6202
  0.02534120       0.6226
  0.02534170       0.6207
  0.02534201       0.6196
  0.02534194       0.6198
  0.02534177       0.6205
  0.02534189       0.6200
  0.02534160       0.6211
  0.02534108       0.6231
  0.02534154       0.6213
  0.02534172       0.6207
  0.02534202       0.6195
  0.02534127       0.6223
  0.02534113       0.6229
  0.02534151       0.6214
  0.02534141       0.6218
  0.02534129       0.6223
  0.02534129       0.6223
  0.02534178       0.6204
  0.02534178       0.6204
  0.02534199       0.6196
  0.02534163       0.6210
  0.02534197       0.6197
  0.02534180       0.6203
  0.02534149       0.6215
  0.02534118       0.6180
  0.02534141       0.6172
  0.02534081       0.6194
  0.02534082       0.6194
  0.02534067       0.6200
  0.02534069       0.6199
  0.02534084       0.6193
  0.02534105       0.6185
  0.02534105       0.6185
  0.02534070       0.6198
  0.02534091       0.6191
  0.02534057       0.6203
  0.02534106       0.6185
  0.02534086       0.6193
  0.02534029       0.6214
  0.02534086       0.6193
  0.02534069       0.6199
  0.02534055       0.6204
  0.02534055       0.6204
  0.02534014       0.6220
  0.02534101       0.6187
  0.02534113       0.6182
  0.02534081       0.6194
  0.02534041       0.6209
  0.02534021       0.6217
  0.02534019       0.6218
  0.02534021       0.6217
  0.02534005       0.6223
  0.02533998       0.6225
  0.02533954       0.6242
  0.02533925       0.6253
  0.02533938       0.6248
  0.02533981       0.6232
  0.02533966       0.6238
  0.02533944       0.6246
  0.02533950       0.6243
  0.02533988       0.6229
  0.02533892       0.6219
  0.02533779       0.6262
  0.02533827       0.6243
  0.02533846       0.6236
  0.02533928       0.6205
  0.02533865       0.6229
  0.02533931       0.6204
  0.02533894       0.6218
  0.02533860       0.6231
  0.02533805       0.6252
  0.02533851       0.6234
  0.02533854       0.6233
  0.02533800       0.6254
  0.02533827       0.6243
  0.02533817       0.6247
  0.02533863       0.6230
  0.02533866       0.6229
  0.02533815       0.6248
  0.02533810       0.6250
  0.02533805       0.6252
  0.02533767       0.6266
  0.02533788       0.6258
  0.02533784       0.6260
  0.02533878       0.6224
  0.02533827       0.6243
  0.02533841       0.6238
  0.02533849       0.6235
  0.02533837       0.6240
  0.02533853       0.6234
  0.02533824       0.6245
  0.02533837       0.6240
  0.02533853       0.6234
  0.02533884       0.6222
  0.02533829       0.6243
  0.02533877       0.6225
  0.02533899       0.6216
  0.02533949       0.6198
  0.02533930       0.6205
  0.02533967       0.6191
  0.02533885       0.6222
  0.02533878       0.6224
  0.02533931       0.6204
  0.02533916       0.6210
  0.02533740       0.6230
  0.02533760       0.6222
  0.02533827       0.6197
  0.02533762       0.6222
  0.02533769       0.6219
  0.02533774       0.6217
  0.02533811       0.6203
  0.02533794       0.6209
  0.02533811       0.6203
  0.02533801       0.6207
  0.02533822       0.6199
  0.02533801       0.6207
  0.02533762       0.6222
  0.02533763       0.6221
  0.02533757       0.6223
  0.02533745       0.6228
  0.02533741       0.6229
  0.02533757       0.6223
  0.02533767       0.6220
  0.02533805       0.6205
  0.02533817       0.6201
  0.02533854       0.6187
  0.02533817       0.6201
  0.02533799       0.6207
  0.02533849       0.6189
  0.02533832       0.6195
  0.02533837       0.6193
  0.02533822       0.6199
  0.02533738       0.6231
  0.02533741       0.6229
  0.02533721       0.6237
  0.02533774       0.6217
  0.02533753       0.6225
  0.02533736       0.6231
  0.02533709       0.6242
  0.02533704       0.6243
  0.02533693       0.6247
  0.02533668       0.6257
  0.02533740       0.6230
  0.02533772       0.6218
  0.02533751       0.6225
  0.02533808       0.6204
  0.02533835       0.6194
  0.02533793       0.6210
  0.02533870       0.6181
  0.02533782       0.6214
  0.02533789       0.6211
  0.02533777       0.6216
  0.02533733       0.6232
  0.02533740       0.6230
  0.02533719       0.6238
  0.02533755       0.6224
  0.02533774       0.6217
  0.02533762       0.6222
  0.02533640       0.6221
  0.02533642       0.6220
  0.02533611       0.6232
  0.02533676       0.6207
  0.02533623       0.6227
  0.02533607       0.6233
  0.02533679       0.6206
  0.02533664       0.6212
  0.02533715       0.6193
  0.02533649       0.6218
  0.02533659       0.6214
  0.02533657       0.6214
  0.02533666       0.6211
  0.02533607       0.6233
  0.02533683       0.6205
  0.02533654       0.6216
  0.02533645       0.6219
  0.02533592       0.6239
  0.02533537       0.6260
  0.02533554       0.6253
  0.02533544       0.6257
  0.02533609       0.6232
  0.02533601       0.6236
  0.02533546       0.6256
  0.02533529       0.6263
  0.02533500       0.6274
  0.02533512       0.6269
  0.02533536       0.6260
  0.02533510       0.6270
  0.02533537       0.6260
  0.02533496       0.6275
  0.02533520       0.6266
  0.02533532       0.6262
  0.02533500       0.6274
  0.02533479       0.6281
  0.02533551       0.6254
  0.02533544       0.6257
  0.02533494       0.6276
  0.02533592       0.6239
  0.02533589       0.6240
  0.02533525       0.6264
  0.02533542       0.6258
  0.02533546       0.6256
  0.02533501       0.6273
  0.02533479       0.6281
  0.02533513       0.6269
  0.02533573       0.6246
  0.02533642       0.6220
  0.02533587       0.6241
  0.02533510       0.6270
  0.02533553       0.6254
  0.02533561       0.6251
  0.02533518       0.6267
  0.02533558       0.6252
  0.02533589       0.6240
  0.02533578       0.6244
  0.02533414       0.6260
  0.02533371       0.6276
  0.02533407       0.6262
  0.02533431       0.6253
  0.02533463       0.6241
  0.02533450       0.6246
  0.02533458       0.6243
  0.02533390       0.6269
  0.02533453       0.6245
  0.02533453       0.6245
  0.02533472       0.6238
  0.02533453       0.6245
  0.02533424       0.6256
  0.02533429       0.6254
  0.02533450       0.6246
  0.02533429       0.6254
  0.02533484       0.6233
  0.02533400       0.6265
  0.02533431       0.6253
  0.02533443       0.6249
  0.02533469       0.6239
  0.02533458       0.6243
  0.02533506       0.6225
  0.02533484       0.6233
  0.02533462       0.6242
  0.02533422       0.6256
  0.02533451       0.6245
  0.02533400       0.6265
  0.02533451       0.6245
  0.02533443       0.6249
  0.02533523       0.6218
  0.02533508       0.6224
  0.02533510       0.6223
  0.02533542       0.6211
  0.02533527       0.6217
  0.02533558       0.6205
  0.02533522       0.6219
  0.02533541       0.6212
  0.02533506       0.6225
  0.02533503       0.6226
  0.02533498       0.6228
  0.02533477       0.6236
  0.02533577       0.6198
  0.02533505       0.6225
  0.02533517       0.6221
  0.02533551       0.6208
  0.02533467       0.6240
  0.02533503       0.6226
  0.02533529       0.6216
  0.02533494       0.6229
  0.02533498       0.6228
  0.02533428       0.6254
  0.02533498       0.6228
  0.02533496       0.6229
  0.02533458       0.6243
  0.02533475       0.6236
  0.02533510       0.6223
  0.02533366       0.6231
  0.02533400       0.6218
  0.02533371       0.6229
  0.02533412       0.6214
  0.02533450       0.6200
  0.02533367       0.6231
  0.02533361       0.6233
  0.02533391       0.6222
  0.02533381       0.6225
  0.02533374       0.6228
  0.02533357       0.6234
  0.02533349       0.6238
  0.02533386       0.6223
  0.02533355       0.6235
  0.02533354       0.6236
  0.02533304       0.6254
  0.02533313       0.6251
  0.02533285       0.6262
  0.02533337       0.6242
  0.02533316       0.6250
  0.02533292       0.6259
  0.02533282       0.6263
  0.02533297       0.6257
  0.02533319       0.6249
  0.02533340       0.6241
  0.02533323       0.6247
  0.02533383       0.6225
  0.02533371       0.6229
  0.02533374       0.6228
  0.02533393       0.6221
  0.02533403       0.6217
  0.02533426       0.6209
  0.02533405       0.6216
  0.02533403       0.6217
  0.02533403       0.6217
  0.02533468       0.6193
  0.02533479       0.6189
  0.02533403       0.6217
  0.02533436       0.6205
  0.02533374       0.6228
  0.02533371       0.6229
  0.02533343       0.6240
  0.02533313       0.6251
  0.02533342       0.6240
  0.02533316       0.6250
  0.02533290       0.6260
  0.02533311       0.6252
  0.02533338       0.6242
  0.02533319       0.6249
  0.02533218       0.6240
  0.02533237       0.6233
  0.02533265       0.6223
  0.02533247       0.6229
  0.02533256       0.6226
  0.02533309       0.6206
  0.02533355       0.6189
  0.02533285       0.6215
  0.02533369       0.6184
  0.02533299       0.6210
  0.02533347       0.6192
  0.02533321       0.6202
  0.02533283       0.6216
  0.02533256       0.6226
  0.02533237       0.6233
  0.02533283       0.6216
  0.02533261       0.6224
  0.02533244       0.6231
  0.02533271       0.6220
  0.02533220       0.6240
  0.02533259       0.6225
  0.02533350       0.6191
  0.02533326       0.6200
  0.02533292       0.6213
  0.02533288       0.6214
  0.02533232       0.6235
  0.02533314       0.6204
  0.02533270       0.6221
  0.02533220       0.6240
  0.02533239       0.6232
  0.02533266       0.6222
  0.02533259       0.6225
  0.02533328       0.6199
  0.02533340       0.6194
  0.02533333       0.6197
  0.02533292       0.6213
  0.02533261       0.6224
  0.02533280       0.6217
  0.02533220       0.6240
  0.02533234       0.6234
  0.02533213       0.6242
  0.02533237       0.6233
  0.02533184       0.6253
  0.02533230       0.6236
  0.02533201       0.6247
  0.02533220       0.6240
  0.02533215       0.6242
  0.02533191       0.6251
  0.02533203       0.6246
  0.02533181       0.6254
  0.02533294       0.6212
  0.02533297       0.6211
  0.02533259       0.6225
  0.02533211       0.6243
  0.02533126       0.6275
  0.02533153       0.6265
  0.02533208       0.6244
  0.02533169       0.6259
  0.02533261       0.6224
  0.02533206       0.6245
  0.02533199       0.6247
  0.02533184       0.6253
  0.02533191       0.6251
  0.02533160       0.6262
  0.02533208       0.6244
  0.02533208       0.6244
  0.02533182       0.6254
  0.02533179       0.6255
  0.02533186       0.6252
  0.02533193       0.6250
  0.02533203       0.6246
  0.02533090       0.6242
  0.02533093       0.6241
  0.02533172       0.6211
  0.02533122       0.6230
  0.02533079       0.6246
  0.02533098       0.6239
  0.02533081       0.6245
  0.02533064       0.6252
  0.02533049       0.6258
  0.02533047       0.6258
  0.02533121       0.6231
  0.02533136       0.6225
  0.02533067       0.6251
  0.02533045       0.6259
  0.02533033       0.6263
  0.02533043       0.6260
  0.02533047       0.6258
  0.02533078       0.6247
  0.02533073       0.6249
  0.02533100       0.6238
  0.02533097       0.6240
  0.02533121       0.6231
  0.02533105       0.6236
  0.02533095       0.6240
  0.02533155       0.6218
  0.02533134       0.6225
  0.02533170       0.6212
  0.02533097       0.6240
  0.02533110       0.6234
  0.02533091       0.6242
  0.02533085       0.6244
  0.02533121       0.6231
  0.02533066       0.6251
  0.02533093       0.6241
  0.02533085       0.6244
  0.02533066       0.6251
  0.02533064       0.6252
  0.02533160       0.6216
  0.02533102       0.6238
  0.02533050       0.6257
  0.02533062       0.6252
  0.02533102       0.6238
  0.02533055       0.6255
  0.02533050       0.6257
  0.02533038       0.6262
  0.02533073       0.6249
  0.02533091       0.6242
  0.02533073       0.6249
  0.02533013       0.6271
  0.02532973       0.6286
  0.02532958       0.6292
  0.02533052       0.6256
  0.02533007       0.6273
  0.02533002       0.6275
  0.02532994       0.6278
  0.02533079       0.6246
  0.02533057       0.6254
  0.02533006       0.6274
  0.02533031       0.6264
  0.02533078       0.6247
  0.02533073       0.6249
  0.02533062       0.6252
  0.02533110       0.6234
  0.02533074       0.6248
  0.02533004       0.6274
  0.02533073       0.6249
  0.02533069       0.6250
  0.02533064       0.6252
  0.02533126       0.6229
  0.02533155       0.6218
  0.02533160       0.6216
  0.02533127       0.6228
  0.02533040       0.6261
  0.02533037       0.6262
  0.02533103       0.6237
  0.02533066       0.6251
  0.02532951       0.6248
  0.02532932       0.6255
  0.02532941       0.6252
  0.02532947       0.6249
  0.02533007       0.6227
  0.02533028       0.6219
  0.02532978       0.6238
  0.02532930       0.6256
  0.02533019       0.6222
  0.02532956       0.6246
  0.02532978       0.6238
  0.02532893       0.6270
  0.02532963       0.6243
  0.02532906       0.6265
  0.02532918       0.6260
  0.02532946       0.6250
  0.02532941       0.6252
  0.02532953       0.6247
  0.02532917       0.6261
  0.02532889       0.6271
  0.02532889       0.6271
  0.02532891       0.6271
  0.02532951       0.6248
  0.02532953       0.6247
  0.02533023       0.6221
  0.02532975       0.6239
  0.02532965       0.6243
  0.02532963       0.6243
  0.02532939       0.6252
  0.02532973       0.6240
  0.02532887       0.6272
  0.02532927       0.6257
  0.02532858       0.6283
  0.02532929       0.6256
  0.02532946       0.6250
  0.02532927       0.6257
  0.02532939       0.6252
  0.02532939       0.6252
  0.02532959       0.6245
  0.02532977       0.6238
  0.02532995       0.6231
  0.02532982       0.6236
  0.02532959       0.6245
  0.02533042       0.6214
  0.02533036       0.6216
  0.02532999       0.6230
  0.02533023       0.6221
  0.02533014       0.6224
  0.02533007       0.6227
  0.02532994       0.6232
  0.02532999       0.6230
  0.02533043       0.6213
  0.02533045       0.6213
  0.02533079       0.6200
  0.02533055       0.6209
  0.02533021       0.6222
  0.02532970       0.6241
  0.02532958       0.6245
  0.02532903       0.6266
  0.02532944       0.6251
  0.02533062       0.6206
  0.02532988       0.6234
  0.02533016       0.6223
  0.02533050       0.6211
  0.02532978       0.6238
  0.02532954       0.6247
  0.02532927       0.6257
  0.02532975       0.6239
  0.02532884       0.6273
  0.02532862       0.6281
  0.02532875       0.6276
  0.02532985       0.6235
  0.02532918       0.6260
  0.02532954       0.6247
  0.02532925       0.6258
  0.02532942       0.6251
  0.02532759       0.6274
  0.02532726       0.6286
  0.02532836       0.6245
  0.02532880       0.6228
  0.02532891       0.6224
  0.02532892       0.6223
  0.02532879       0.6229
  0.02532875       0.6230
  0.02532892       0.6223
  0.02532934       0.6208
  0.02532879       0.6229
  0.02532884       0.6227
  0.02532887       0.6225
  0.02532836       0.6245
  0.02532822       0.6250
  0.02532788       0.6263
  0.02532814       0.6253
  0.02532843       0.6242
  0.02532788       0.6263
  0.02532846       0.6241
  0.02532822       0.6250
  0.02532812       0.6254
  0.02532800       0.6258
  0.02532762       0.6272
  0.02532827       0.6248
  0.02532814       0.6253
  0.02532841       0.6243
  0.02532858       0.6236
  0.02532819       0.6251
  0.02532874       0.6231
  0.02532891       0.6224
  0.02532832       0.6246
  0.02532800       0.6258
  0.02532749       0.6278
  0.02532791       0.6262
  0.02532759       0.6274
  0.02532759       0.6274
  0.02532814       0.6253
  0.02532809       0.6255
  0.02532795       0.6260
  0.02532783       0.6265
  0.02532901       0.6220
  0.02532848       0.6240
  0.02532863       0.6234
  0.02532838       0.6244
  0.02532807       0.6256
  0.02532856       0.6237
  0.02532850       0.6240
  0.02532803       0.6257
  0.02532798       0.6259
  0.02532759       0.6274
  0.02532728       0.6285
  0.02532778       0.6267
  0.02532844       0.6242
  0.02532874       0.6231
  0.02532807       0.6256
  0.02532791       0.6262
  0.02532764       0.6272
  0.02532809       0.6255
  0.02532872       0.6231
  0.02532846       0.6241
  0.02532858       0.6236
  0.02532824       0.6249
  0.02532860       0.6236
  0.02532839       0.6243
  0.02532894       0.6223
  0.02532946       0.6203
  0.02532922       0.6213
  0.02532968       0.6195
  0.02532886       0.6226
  0.02532858       0.6236
  0.02532913       0.6216
  0.02532853       0.6238
  0.02532916       0.6214
  0.02532899       0.6221
  0.02532903       0.6220
  0.02532875       0.6230
  0.02532916       0.6214
  0.02532896       0.6222
  0.02532920       0.6213
  0.02532872       0.6231
  0.02532898       0.6222
  0.02532898       0.6222
  0.02532882       0.6227
  0.02532865       0.6234
  0.02532891       0.6224
  0.02532810       0.6254
  0.02532802       0.6258
  0.02532810       0.6254
  0.02532803       0.6257
  0.02532870       0.6232
  0.02532827       0.6248
  0.02532899       0.6221
  0.02532860       0.6236
  0.02532848       0.6240
  0.02532831       0.6247
  0.02532858       0.6236
  0.02532865       0.6234
  0.02532874       0.6231
  0.02532882       0.6227
  0.02532865       0.6234
  0.02532846       0.6241
  0.02532860       0.6236
  0.02532790       0.6262
  0.02532815       0.6252
  0.02532824       0.6249
  0.02532821       0.6251
  0.02532886       0.6226
  0.02532867       0.6233
  0.02532786       0.6263
  0.02532868       0.6232
  0.02532891       0.6224
  0.02532899       0.6221
  0.02532810       0.6254
  0.02532831       0.6247
  0.02532829       0.6247
  0.02532891       0.6224
  0.02532925       0.6211
  0.02532916       0.6214
  0.02532894       0.6223
  0.02532896       0.6222
  0.02532843       0.6242
  0.02532826       0.6249
  0.02532875       0.6230
  0.02532963       0.6197
  0.02532911       0.6216
  0.02532887       0.6225
  0.02532906       0.6218
  0.02532867       0.6233
  0.02532860       0.6236
  0.02532748       0.6231
  0.02532766       0.6225
  0.02532700       0.6249
  0.02532750       0.6231
  0.02532699       0.6250
  0.02532745       0.6232
  0.02532788       0.6216
  0.02532819       0.6205
  0.02532790       0.6216
  0.02532771       0.6223
  0.02532784       0.6218
  0.02532754       0.6229
  0.02532793       0.6214
  0.02532754       0.6229
  0.02532730       0.6238
  0.02532718       0.6243
  0.02532759       0.6227
  0.02532774       0.6222
  0.02532796       0.6213
  0.02532745       0.6232
  0.02532709       0.6246
  0.02532822       0.6203
  0.02532803       0.6211
  0.02532735       0.6236
  0.02532747       0.6232
  0.02532733       0.6237
  0.02532642       0.6271
  0.02532673       0.6260
  0.02532688       0.6254
  0.02532709       0.6246
  0.02532709       0.6246
  0.02532702       0.6249
  0.02532735       0.6236
  0.02532752       0.6230
  0.02532740       0.6234
  0.02532747       0.6232
  0.02532690       0.6253
  0.02532675       0.6259
  0.02532659       0.6265
  0.02532646       0.6270
  0.02532637       0.6273
  0.02532733       0.6237
  0.02532728       0.6239
  0.02532759       0.6227
  0.02532807       0.6209
  0.02532731       0.6238
  0.02532694       0.6252
  0.02532714       0.6244
  0.02532709       0.6246
  0.02532735       0.6236
  0.02532743       0.6233
  0.02532738       0.6235
  0.02532719       0.6242
  0.02532723       0.6241
  0.02532762       0.6226
  0.02532805       0.6210
  0.02532784       0.6218
  0.02532798       0.6213
  0.02532819       0.6205
  0.02532836       0.6198
  0.02532841       0.6196
  0.02532856       0.6191
  0.02532875       0.6184
  0.02532884       0.6180
  0.02532875       0.6184
  0.02532844       0.6195
  0.02532851       0.6193
  0.02532832       0.6200
  0.02532839       0.6197
  0.02532844       0.6195
  0.02532855       0.6191
  0.02532815       0.6206
  0.02532860       0.6189
  0.02532817       0.6205
  0.02532788       0.6216
  0.02532802       0.6211
  0.02532885       0.6180
  0.02532908       0.6171
  0.02532844       0.6195
  0.02532865       0.6187
  0.02532834       0.6199
  0.02532892       0.6177
  0.02532865       0.6187
  0.02532894       0.6176
  0.02532870       0.6185
  0.02532829       0.6201
  0.02532867       0.6187
  0.02532841       0.6196
  0.02532861       0.6189
  0.02532875       0.6184
  0.02532868       0.6186
  0.02532822       0.6203
  0.02532805       0.6210
  0.02532796       0.6213
  0.02532837       0.6198
  0.02532788       0.6216
  0.02532812       0.6207
  0.02532771       0.6223
  0.02532766       0.6225
  0.02532728       0.6239
  0.02532755       0.6229
  0.02532860       0.6189
  0.02532748       0.6231
  0.02532791       0.6215
  0.02532819       0.6205
  0.02532803       0.6211
  0.02532762       0.6226
  0.02532802       0.6211
  0.02532810       0.6208
  0.02532820       0.6204
  0.02532812       0.6207
  0.02532795       0.6214
  0.02532793       0.6214
  0.02532769       0.6223
  0.02532796       0.6213
  0.02532790       0.6216
  0.02532755       0.6229
  0.02532783       0.6218
  0.02532767       0.6224
  0.02532849       0.6193
  0.02532800       0.6212
  0.02532745       0.6232
  0.02532658       0.6219
  0.02532676       0.6212
  0.02532616       0.6234
  0.02532560       0.6256
  0.02532560       0.6256
  0.02532507       0.6276
  0.02532476       0.6287
  0.02532526       0.6269
  0.02532529       0.6267
  0.02532548       0.6260
  0.02532544       0.6262
  0.02532618       0.6234
  0.02532596       0.6242
  0.02532594       0.6243
  0.02532632       0.6229
  0.02532604       0.6239
  0.02532618       0.6234
  0.02532589       0.6245
  0.02532575       0.6250
  0.02532596       0.6242
  0.02532543       0.6262
  0.02532555       0.6258
  0.02532565       0.6254
  0.02532577       0.6249
  0.02532546       0.6261
  0.02532515       0.6272
  0.02532517       0.6272
  0.02532532       0.6266
  0.02532543       0.6262
  0.02532577       0.6249
  0.02532558       0.6256
  0.02532495       0.6280
  0.02532526       0.6269
  0.02532601       0.6240
  0.02532586       0.6246
  0.02532584       0.6247
  0.02532539       0.6263
  0.02532574       0.6251
  0.02532591       0.6244
  0.02532616       0.6234
  0.02532623       0.6232
  0.02532630       0.6229
  0.02532654       0.6220
  0.02532615       0.6235
  0.02532654       0.6220
  0.02532606       0.6238
  0.02532675       0.6213
  0.02532652       0.6221
  0.02532654       0.6220
  0.02532610       0.6237
  0.02532640       0.6225
  0.02532642       0.6225
  0.02532634       0.6228
  0.02532635       0.6227
  0.02532584       0.6247
  0.02532558       0.6256
  0.02532574       0.6251
  0.02532543       0.6262
  0.02532647       0.6223
  0.02532647       0.6223
  0.02532673       0.6213
  0.02532639       0.6226
  0.02532644       0.6224
  0.02532634       0.6228
  0.02532723       0.6194
  0.02532705       0.6201
  0.02532680       0.6211
  0.02532640       0.6225
  0.02532613       0.6236
  0.02532644       0.6224
  0.02532611       0.6236
  0.02532637       0.6227
  0.02532634       0.6228
  0.02532642       0.6225
  0.02532695       0.6205
  0.02532637       0.6227
  0.02532606       0.6238
  0.02532620       0.6233
  0.02532575       0.6250
  0.02532565       0.6254
  0.02532544       0.6262
  0.02532562       0.6255
  0.02532553       0.6258
  0.02532551       0.6259
  0.02532563       0.6254
  0.02532548       0.6260
  0.02532529       0.6267
  0.02532546       0.6261
  0.02532565       0.6254
  0.02532635       0.6227
  0.02532613       0.6236
  0.02532620       0.6233
  0.02532592       0.6243
  0.02532553       0.6258
  0.02532527       0.6268
  0.02532536       0.6265
  0.02532503       0.6277
  0.02532544       0.6262
  0.02532536       0.6265
  0.02532491       0.6281
  0.02532503       0.6277
  0.02532514       0.6273
  0.02532505       0.6276
  0.02532550       0.6260
  0.02532568       0.6252
  0.02532560       0.6256
  0.02532519       0.6271
  0.02532517       0.6272
  0.02532479       0.6286
  0.02532495       0.6280
  0.02532527       0.6268
  0.02532562       0.6255
  0.02532548       0.6260
  0.02532572       0.6251
  0.02532548       0.6260
  0.02532560       0.6256
  0.02532620       0.6233
  0.02532680       0.6211
  0.02532704       0.6202
  0.02532729       0.6192
  0.02532663       0.6217
  0.02532659       0.6218
  0.02532632       0.6229
  0.02532652       0.6221
  0.02532673       0.6213
  0.02532664       0.6216
  0.02532705       0.6201
  0.02532675       0.6213
  0.02532637       0.6227
  0.02532663       0.6217
  0.02532673       0.6213
  0.02532646       0.6223
  0.02532723       0.6194
  0.02532646       0.6223
  0.02532654       0.6220
  0.02532663       0.6217
  0.02532690       0.6207
  0.02532705       0.6201
  0.02532671       0.6214
  0.02532717       0.6196
  0.02532678       0.6211
  0.02532702       0.6202
  0.02532680       0.6211
  0.02532690       0.6207
  0.02532772       0.6222
  0.02532745       0.6232
  0.02532731       0.6238
  0.02532776       0.6221
  0.02532788       0.6216
  0.02532796       0.6213
  0.02532748       0.6231
  0.02532736       0.6236
  0.02532676       0.6258
  0.02532702       0.6249
  0.02532702       0.6249
  0.02532682       0.6256
  0.02532646       0.6270
  0.02532654       0.6267
  0.02532694       0.6252
  0.02532718       0.6243
  0.02532714       0.6244
  0.02532764       0.6225
  0.02532754       0.6229
  0.02532712       0.6245
  0.02532730       0.6238
  0.02532754       0.6229
  0.02532771       0.6223
  0.02532769       0.6223
  0.02532772       0.6222
  0.02532805       0.6210
  0.02532800       0.6212
  0.02532796       0.6213
  0.02532760       0.6227
  0.02532721       0.6242
  0.02532721       0.6242
  0.02532714       0.6244
  0.02532682       0.6256
  0.02532692       0.6252
  0.02532760       0.6227
  0.02532666       0.6262
  0.02532742       0.6234
  0.02532776       0.6221
  0.02532730       0.6238
  0.02532764       0.6225
  0.02532733       0.6237
  0.02532769       0.6223
  0.02532721       0.6242
  0.02532699       0.6250
  0.02532675       0.6259
  0.02532688       0.6254
  0.02532726       0.6240
  0.02532711       0.6245
  0.02532682       0.6256
  0.02532687       0.6254
  0.02532675       0.6259
  0.02532697       0.6251
  0.02532709       0.6246
  0.02532726       0.6240
  0.02532723       0.6241
  0.02532723       0.6241
  0.02532680       0.6257
  0.02532541       0.6263
  0.02532651       0.6222
  0.02532582       0.6247
  0.02532586       0.6246
  0.02532580       0.6248
  0.02532599       0.6241
  0.02532577       0.6249
  0.02532596       0.6242
  0.02532603       0.6240
  0.02532606       0.6238
  0.02532666       0.6216
  0.02532635       0.6227
  0.02532664       0.6216
  0.02532589       0.6245
  0.02532603       0.6240
  0.02532546       0.6261
  0.02532443       0.6300
  0.02532474       0.6288
  0.02532500       0.6278
  0.02532464       0.6292
  0.02532442       0.6300
  0.02532536       0.6265
  0.02532538       0.6264
  0.02532505       0.6276
  0.02532527       0.6268
  0.02532507       0.6276
  0.02532476       0.6287
  0.02532505       0.6276
  0.02532527       0.6268
  0.02532505       0.6276
  0.02532575       0.6250
  0.02532529       0.6267
  0.02532570       0.6252
  0.02532555       0.6258
  0.02532512       0.6274
  0.02532550       0.6260
  0.02532515       0.6272
  0.02532497       0.6280
  0.02532443       0.6300
  0.02532461       0.6293
  0.02532428       0.6305
  0.02532476       0.6287
  0.02532440       0.6301
  0.02532466       0.6291
  0.02532416       0.6310
  0.02532375       0.6325
  0.02532365       0.6329
  0.02532322       0.6345
  0.02532351       0.6334
  0.02532375       0.6325
  0.02532329       0.6343
  0.02532413       0.6311
  0.02532443       0.6300
  0.02532450       0.6297
  0.02532423       0.6307
  0.02532399       0.6316
  0.02532411       0.6312
  0.02532419       0.6309
  0.02532423       0.6307
  0.02532407       0.6313
  0.02532493       0.6281
  0.02532546       0.6261
  0.02532526       0.6269
  0.02532615       0.6235
  0.02532608       0.6238
  0.02532697       0.6204
  0.02532649       0.6222
  0.02532704       0.6202
  0.02532651       0.6222
  0.02532711       0.6199
  0.02532676       0.6212
  0.02532676       0.6212
  0.02532599       0.6241
  0.02532592       0.6243
  0.02532654       0.6220
  0.02532630       0.6229
  0.02532577       0.6249
  0.02532587       0.6245
  0.02532601       0.6240
  0.02532591       0.6244
  0.02532532       0.6266
  0.02532548       0.6260
  0.02532601       0.6240
  0.02532603       0.6240
  0.02532594       0.6243
  0.02532560       0.6256
  0.02532591       0.6244
  0.02532553       0.6258
  0.02532599       0.6241
  0.02532599       0.6241
  0.02532563       0.6254
  0.02532661       0.6218
  0.02532635       0.6227
  0.02532611       0.6236
  0.02532589       0.6245
  0.02532639       0.6226
  0.02532622       0.6232
  0.02532623       0.6232
  0.02532598       0.6242
  0.02532546       0.6261
  0.02532582       0.6247
  0.02532604       0.6239
  0.02532604       0.6239
  0.02532625       0.6231
  0.02532562       0.6255
  0.02532570       0.6252
  0.02532562       0.6255
  0.02532550       0.6260
  0.02532570       0.6252
  0.02532584       0.6247
  0.02532656       0.6220
  0.02532615       0.6235
  0.02532598       0.6242
  0.02532505       0.6276
  0.02532563       0.6254
  0.02532611       0.6236
  0.02532656       0.6220
  0.02532618       0.6234
  0.02532615       0.6235
  0.02532587       0.6245
  0.02532615       0.6235
  0.02532678       0.6211
  0.02532664       0.6216
  0.02532610       0.6237
  0.02532637       0.6227
  0.02532649       0.6222
  0.02532663       0.6217
  0.02532707       0.6200
  0.02532678       0.6211
  0.02532687       0.6208
  0.02532666       0.6216
  0.02532669       0.6214
  0.02532623       0.6232
  0.02532608       0.6238
  0.02532634       0.6228
  0.02532623       0.6232
  0.02532628       0.6230
  0.02532634       0.6228
  0.02532582       0.6247
  0.02532642       0.6225
  0.02532623       0.6232
  0.02532635       0.6227
  0.02532707       0.6200
  0.02532741       0.6187
  0.02532693       0.6205
  0.02532582       0.6247
  0.02532606       0.6238
  0.02532519       0.6271
  0.02532580       0.6248
  0.02532560       0.6256
  0.02532580       0.6248
  0.02532671       0.6214
  0.02532664       0.6216
  0.02532627       0.6231
  0.02532644       0.6224
  0.02532594       0.6243
  0.02532562       0.6255
  0.02532553       0.6258
  0.02532459       0.6294
  0.02532454       0.6296
  0.02532425       0.6307
  0.02532323       0.6298
  0.02532375       0.6279
  0.02532448       0.6251
  0.02532376       0.6278
  0.02532409       0.6266
  0.02532378       0.6278
  0.02532370       0.6281
  0.02532371       0.6280
  0.02532385       0.6275
  0.02532354       0.6287
  0.02532370       0.6281
  0.02532335       0.6294
  0.02532370       0.6281
  0.02532431       0.6258
  0.02532370       0.6281
  0.02532376       0.6278
  0.02532370       0.6281
  0.02532380       0.6277
  0.02532361       0.6284
  0.02532491       0.6235
  0.02532375       0.6279
  0.02532400       0.6269
  0.02532409       0.6266
  0.02532373       0.6280
  0.02532380       0.6277
  0.02532375       0.6279
  0.02532402       0.6269
  0.02532469       0.6243
  0.02532481       0.6239
  0.02532486       0.6237
  0.02532508       0.6229
  0.02532435       0.6256
  0.02532433       0.6257
  0.02532426       0.6260
  0.02532436       0.6256
  0.02532421       0.6262
  0.02532414       0.6264
  0.02532486       0.6237
  0.02532454       0.6249
  0.02532505       0.6230
  0.02532438       0.6255
  0.02532440       0.6254
  0.02532419       0.6262
  0.02532481       0.6239
  0.02532515       0.6226
  0.02532476       0.6241
  0.02532438       0.6255
  0.02532418       0.6263
  0.02532466       0.6245
  0.02532436       0.6256
  0.02532421       0.6262
  0.02532395       0.6271
  0.02532436       0.6256
  0.02532471       0.6243
  0.02532472       0.6242
  0.02532531       0.6220
  0.02532467       0.6244
  0.02532483       0.6238
  0.02532512       0.6227
  0.02532537       0.6218
  0.02532534       0.6219
  0.02532551       0.6213
  0.02532519       0.6225
  0.02532546       0.6214
  0.02532575       0.6203
  0.02532524       0.6223
  0.02532483       0.6238
  0.02532474       0.6242
  0.02532539       0.6217
  0.02532519       0.6225
  0.02532490       0.6236
  0.02532452       0.6250
  0.02532515       0.6226
  0.02532457       0.6248
  0.02532455       0.6249
  0.02532433       0.6257
  0.02532452       0.6250
  0.02532462       0.6246
  0.02532469       0.6243
  0.02532442       0.6254
  0.02532474       0.6242
  0.02532508       0.6229
  0.02532493       0.6234
  0.02532503       0.6231
  0.02532457       0.6248
  0.02532383       0.6276
  0.02532428       0.6259
  0.02532388       0.6274
  0.02532431       0.6258
  0.02532416       0.6263
  0.02532491       0.6235
  0.02532448       0.6251
  0.02532442       0.6254
  0.02532423       0.6261
  0.02532452       0.6250
  0.02532462       0.6246
  0.02532464       0.6245
  0.02532546       0.6214
  0.02532447       0.6252
  0.02532445       0.6252
  0.02532466       0.6245
  0.02532469       0.6243
  0.02532460       0.6247
  0.02532524       0.6223
  0.02532524       0.6223
  0.02532450       0.6251
  0.02532488       0.6236
  0.02532462       0.6246
  0.02532525       0.6222
  0.02532585       0.6200
  0.02532544       0.6215
  0.02532508       0.6229
  0.02532514       0.6227
  0.02532575       0.6203
  0.02532512       0.6227
  0.02532474       0.6242
  0.02532450       0.6251
  0.02532457       0.6248
  0.02532505       0.6230
  0.02532507       0.6229
  0.02532435       0.6256
  0.02532433       0.6257
  0.02532433       0.6257
  0.02532402       0.6269
  0.02532406       0.6267
  0.02532399       0.6270
  0.02532382       0.6276
  0.02532424       0.6260
  0.02532445       0.6252
  0.02532436       0.6256
  0.02532440       0.6254
  0.02532472       0.6242
  0.02532476       0.6241
  0.02532447       0.6252
  0.02532452       0.6250
  0.02532474       0.6242
  0.02532440       0.6254
  0.02532412       0.6265
  0.02532438       0.6255
  0.02532430       0.6258
  0.02532474       0.6242
  0.02532411       0.6265
  0.02532455       0.6249
  0.02532383       0.6276
  0.02532385       0.6275
  0.02532397       0.6271
  0.02532382       0.6276
  0.02532452       0.6250
  0.02532472       0.6242
  0.02532466       0.6245
  0.02532529       0.6221
  0.02532498       0.6232
  0.02532447       0.6252
  0.02532484       0.6238
  0.02532505       0.6230
  0.02532519       0.6225
  0.02532481       0.6239
  0.02532510       0.6228
  0.02532493       0.6234
  0.02532460       0.6247
  0.02532409       0.6266
  0.02532419       0.6262
  0.02532457       0.6248
  0.02532445       0.6252
  0.02532479       0.6240
  0.02532490       0.6236
  0.02532457       0.6248
  0.02532397       0.6271
  0.02532423       0.6261
  0.02532466       0.6245
  0.02532445       0.6252
  0.02532483       0.6238
  0.02532502       0.6231
  0.02532536       0.6218
  0.02532599       0.6194
  0.02532531       0.6220
  0.02532502       0.6231
  0.02532551       0.6213
  0.02532524       0.6223
  0.02532505       0.6230
  0.02532536       0.6218
  0.02532484       0.6238
  0.02532507       0.6229
  0.02532471       0.6243
  0.02532467       0.6244
  0.02532484       0.6238
  0.02532459       0.6247
  0.02532452       0.6250
  0.02532486       0.6237
  0.02532520       0.6224
  0.02532539       0.6217
  0.02532546       0.6214
  0.02532478       0.6240
  0.02532368       0.6235
  0.02532304       0.6259
  0.02532311       0.6256
  0.02532286       0.6266
  0.02532301       0.6260
  0.02532304       0.6259
  0.02532369       0.6234
  0.02532318       0.6254
  0.02532359       0.6238
  0.02532358       0.6239
  0.02532417       0.6216
  0.02532424       0.6214
  0.02532431       0.6211
  0.02532441       0.6207
  0.02532373       0.6233
  0.02532388       0.6227
  0.02532423       0.6214
  0.02532409       0.6220
  0.02532375       0.6232
  0.02532328       0.6250
  0.02532284       0.6267
  0.02532368       0.6235
  0.02532337       0.6247
  0.02532316       0.6254
  0.02532346       0.6243
  0.02532361       0.6238
  0.02532335       0.6247
  0.02532327       0.6251
  0.02532438       0.6209
  0.02532359       0.6238
  0.02532371       0.6234
  0.02532330       0.6249
  0.02532354       0.6240
  0.02532313       0.6256
  0.02532356       0.6240
  0.02532349       0.6242
  0.02532304       0.6259
  0.02532380       0.6231
  0.02532375       0.6232
  0.02532363       0.6237
  0.02532376       0.6232
  0.02532376       0.6232
  0.02532366       0.6236
  0.02532358       0.6239
  0.02532339       0.6246
  0.02532404       0.6222
  0.02532455       0.6202
  0.02532407       0.6220
  0.02532467       0.6198
  0.02532445       0.6206
  0.02532429       0.6212
  0.02532455       0.6202
  0.02532512       0.6181
  0.02532465       0.6198
  0.02532426       0.6213
  0.02532489       0.6189
  0.02532460       0.6200
  0.02532441       0.6207
  0.02532443       0.6207
  0.02532472       0.6196
  0.02532450       0.6204
  0.02532479       0.6193
  0.02532375       0.6232
  0.02532380       0.6231
  0.02532335       0.6247
  0.02532381       0.6230
  0.02532435       0.6210
  0.02532447       0.6205
  0.02532447       0.6205
  0.02532416       0.6217
  0.02532462       0.6200
  0.02532424       0.6214
  0.02532460       0.6200
  0.02532447       0.6205
  0.02532474       0.6195
  0.02532435       0.6210
  0.02532397       0.6224
  0.02532407       0.6220
  0.02532402       0.6222
  0.02532436       0.6209
  0.02532436       0.6209
  0.02532371       0.6234
  0.02532397       0.6224
  0.02532363       0.6237
  0.02532356       0.6240
  0.02532337       0.6247
  0.02532364       0.6236
  0.02532380       0.6231
  0.02532385       0.6229
  0.02532366       0.6236
  0.02532390       0.6227
  0.02532400       0.6223
  0.02532414       0.6218
  0.02532366       0.6236
  0.02532429       0.6212
  0.02532346       0.6243
  0.02532347       0.6243
  0.02532364       0.6236
  0.02532316       0.6254
  0.02532275       0.6270
  0.02532354       0.6240
  0.02532352       0.6241
  0.02532330       0.6249
  0.02532330       0.6249
  0.02532334       0.6248
  0.02532316       0.6254
  0.02532315       0.6255
  0.02532359       0.6238
  0.02532337       0.6247
  0.02532399       0.6223
  0.02532361       0.6238
  0.02532405       0.6221
  0.02532339       0.6246
  0.02532399       0.6223
  0.02532402       0.6222
  0.02532404       0.6222
  0.02532441       0.6207
  0.02532375       0.6232
  0.02532352       0.6241
  0.02532366       0.6236
  0.02532404       0.6222
  0.02532421       0.6215
  0.02532440       0.6208
  0.02532465       0.6198
  0.02532450       0.6204
  0.02532438       0.6209
  0.02532433       0.6211
  0.02532402       0.6222
  0.02532435       0.6210
  0.02532385       0.6229
  0.02532375       0.6232
  0.02532431       0.6211
  0.02532335       0.6247
  0.02532346       0.6243
  0.02532404       0.6222
  0.02532368       0.6235
  0.02532405       0.6221
  0.02532472       0.6196
  0.02532452       0.6203
  0.02532414       0.6218
  0.02532378       0.6231
  0.02532332       0.6249
  0.02532412       0.6218
  0.02532371       0.6234
  0.02532344       0.6244
  0.02532344       0.6244
  0.02532385       0.6229
  0.02532347       0.6243
  0.02532371       0.6234
  0.02532388       0.6227
  0.02532399       0.6223
  0.02532388       0.6227
  0.02532429       0.6212
  0.02532426       0.6213
  0.02532419       0.6216
  0.02532489       0.6189
  0.02532560       0.6163
  0.02532549       0.6167
  0.02532532       0.6173
  0.02532477       0.6194
  0.02532443       0.6207
  0.02532428       0.6213
  0.02532440       0.6208
  0.02532469       0.6197
  0.02532483       0.6192
  0.02532445       0.6206
  0.02532440       0.6208
  0.02532464       0.6199
  0.02532407       0.6220
  0.02532412       0.6218
  0.02532440       0.6208
  0.02532431       0.6211
  0.02532393       0.6225
  0.02532445       0.6206
  0.02532414       0.6218
  0.02532419       0.6216
  0.02532424       0.6214
  0.02532426       0.6213
  0.02532387       0.6228
  0.02532467       0.6198
  0.02532510       0.6182
  0.02532405       0.6221
  0.02532503       0.6184
  0.02532435       0.6210
  0.02532395       0.6225
  0.02532371       0.6234
  0.02532364       0.6236
  0.02532310       0.6257
  0.02532327       0.6251
  0.02532332       0.6249
  0.02532313       0.6256
  0.02532340       0.6245
  0.02532373       0.6233
  0.02532364       0.6236
  0.02532390       0.6227
  0.02532369       0.6234
  0.02532352       0.6241
  0.02532419       0.6216
  0.02532412       0.6218
  0.02532445       0.6206
  0.02532376       0.6232
  0.02532419       0.6216
  0.02532450       0.6204
  0.02532380       0.6231
  0.02532383       0.6229
  0.02532364       0.6236
  0.02532412       0.6218
  0.02532368       0.6235
  0.02532369       0.6234
  0.02532351       0.6242
  0.02532346       0.6243
  0.02532347       0.6243
  0.02532368       0.6235
  0.02532388       0.6227
  0.02532339       0.6246
  0.02532279       0.6269
  0.02532304       0.6259
  0.02532358       0.6239
  0.02532337       0.6247
  0.02532334       0.6248
  0.02532337       0.6247
  0.02532298       0.6262
  0.02532267       0.6273
  0.02532318       0.6254
  0.02532332       0.6249
  0.02532292       0.6263
  0.02532250       0.6280
  0.02532229       0.6287
  0.02532320       0.6253
  0.02532284       0.6267
  0.02532256       0.6277
  0.02532251       0.6279
  0.02532292       0.6263
  0.02532335       0.6247
  0.02532270       0.6272
  0.02532301       0.6260
  0.02532292       0.6263
  0.02532287       0.6265
  0.02532337       0.6247
  0.02532280       0.6268
  0.02532318       0.6254
  0.02532325       0.6251
  0.02532327       0.6251
  0.02532339       0.6246
  0.02532308       0.6258
  0.02532310       0.6257
  0.02532390       0.6227
  0.02532320       0.6253
  0.02532318       0.6254
  0.02532371       0.6234
  0.02532405       0.6221
  0.02532369       0.6234
  0.02532364       0.6236
  0.02532393       0.6225
  0.02532327       0.6251
  0.02532380       0.6231
  0.02532342       0.6245
  0.02532349       0.6242
  0.02532335       0.6247
  0.02532356       0.6240
  0.02532337       0.6247
  0.02532304       0.6259
  0.02532318       0.6254
  0.02532234       0.6285
  0.02532274       0.6271
  0.02532299       0.6261
  0.02532289       0.6265
  0.02532265       0.6274
  0.02532291       0.6264
  0.02532304       0.6259
  0.02532308       0.6258
  0.02532342       0.6245
  0.02532397       0.6224
  0.02532316       0.6254
  0.02532361       0.6238
  0.02532397       0.6224
  0.02532349       0.6242
  0.02532263       0.6274
  0.02532222       0.6290
  0.02532292       0.6263
  0.02532207       0.6296
  0.02532244       0.6281
  0.02532236       0.6285
  0.02532284       0.6267
  0.02532267       0.6273
  0.02532291       0.6264
  0.02532232       0.6286
  0.02532234       0.6285
  0.02532268       0.6272
  0.02532241       0.6283
  0.02532250       0.6280
  0.02532284       0.6267
  0.02532279       0.6269
  0.02532284       0.6267
  0.02532279       0.6269
  0.02532303       0.6260
  0.02532346       0.6243
  0.02532323       0.6252
  0.02532286       0.6266
  0.02532315       0.6255
  0.02532303       0.6260
  0.02532330       0.6249
  0.02532339       0.6246
  0.02532320       0.6253
  0.02532322       0.6252
  0.02532371       0.6234
  0.02532340       0.6245
  0.02532339       0.6246
  0.02532291       0.6264
  0.02532292       0.6263
  0.02532279       0.6269
  0.02532258       0.6276
  0.02532308       0.6258
  0.02532318       0.6254
  0.02532304       0.6259
  0.02532325       0.6251
  0.02532342       0.6245
  0.02532339       0.6246
  0.02532315       0.6255
  0.02532241       0.6283
  0.02532275       0.6270
  0.02532256       0.6277
  0.02532219       0.6291
  0.02532325       0.6251
  0.02532236       0.6285
  0.02532253       0.6278
  0.02532246       0.6281
  0.02532169       0.6310
  0.02532203       0.6297
  0.02532193       0.6301
  0.02532222       0.6290
  0.02532193       0.6301
  0.02532207       0.6296
  0.02532171       0.6309
  0.02532155       0.6315
  0.02532198       0.6299
  0.02532166       0.6311
  0.02532169       0.6310
  0.02532277       0.6269
  0.02532272       0.6271
  0.02532227       0.6288
  0.02532229       0.6287
  0.02532243       0.6282
  0.02532241       0.6283
  0.02532238       0.6284
  0.02532210       0.6294
  0.02532241       0.6283
  0.02532270       0.6272
  0.02532258       0.6276
  0.02532260       0.6276
  0.02532289       0.6265
  0.02532286       0.6266
  0.02532289       0.6265
  0.02532334       0.6248
  0.02532332       0.6249
  0.02532334       0.6248
  0.02532392       0.6226
  0.02532347       0.6243
  0.02532330       0.6249
  0.02532308       0.6258
  0.02532294       0.6263
  0.02532325       0.6251
  0.02532351       0.6242
  0.02532308       0.6258
  0.02532291       0.6264
  0.02532279       0.6269
  0.02532322       0.6252
  0.02532381       0.6230
  0.02532330       0.6249
  0.02532383       0.6229
  0.02532381       0.6230
  0.02532318       0.6254
  0.02532340       0.6245
  0.02532371       0.6234
  0.02532298       0.6262
  0.02532322       0.6252
  0.02532385       0.6229
  0.02532388       0.6227
  0.02532452       0.6203
  0.02532486       0.6191
  0.02532342       0.6245
  0.02532359       0.6238
  0.02532390       0.6227
  0.02532334       0.6248
  0.02532387       0.6228
  0.02532416       0.6217
  0.02532387       0.6228
  0.02532356       0.6240
  0.02532387       0.6228
  0.02532457       0.6202
  0.02532436       0.6209
  0.02532428       0.6213
  0.02532387       0.6228
  0.02532376       0.6232
  0.02532265       0.6227
  0.02532303       0.6260
  0.02532203       0.6251
  0.02532184       0.6258
  0.02532188       0.6256
  0.02532236       0.6238
  0.02532261       0.6229
  0.02532227       0.6242
  0.02532160       0.6267
  0.02532176       0.6261
  0.02532222       0.6243
  0.02532195       0.6254
  0.02532239       0.6237
  0.02532222       0.6243
  0.02532232       0.6240
  0.02532207       0.6249
  0.02532126       0.6280
  0.02532183       0.6258
  0.02532205       0.6250
  0.02532212       0.6247
  0.02532219       0.6245
  0.02532321       0.6206
  0.02532270       0.6225
  0.02532309       0.6211
  0.02532273       0.6224
  0.02532232       0.6240
  0.02532193       0.6254
  0.02532217       0.6245
  0.02532208       0.6249
  0.02532174       0.6262
  0.02532171       0.6263
  0.02532202       0.6251
  0.02532246       0.6234
  0.02532261       0.6229
  0.02532239       0.6237
  0.02532200       0.6252
  0.02532234       0.6239
  0.02532169       0.6263
  0.02532155       0.6269
  0.02532162       0.6266
  0.02532171       0.6263
  0.02532219       0.6245
  0.02532203       0.6251
  0.02532224       0.6243
  0.02532215       0.6246
  0.02532215       0.6246
  0.02532183       0.6258
  0.02532191       0.6255
  0.02532184       0.6258
  0.02532176       0.6261
  0.02532195       0.6254
  0.02532138       0.6275
  0.02532159       0.6267
  0.02532200       0.6252
  0.02532154       0.6269
  0.02532200       0.6252
  0.02532155       0.6269
  0.02532246       0.6234
  0.02532234       0.6239
  0.02532208       0.6249
  0.02532188       0.6256
  0.02532148       0.6271
  0.02532166       0.6265
  0.02532207       0.6249
  0.02532183       0.6258
  0.02532167       0.6264
  0.02532198       0.6252
  0.02532241       0.6236
  0.02532244       0.6235
  0.02532260       0.6229
  0.02532255       0.6231
  0.02532306       0.6212
  0.02532309       0.6211
  0.02532335       0.6201
  0.02532402       0.6176
  0.02532292       0.6217
  0.02532325       0.6205
  0.02532263       0.6228
  0.02532263       0.6228
  0.02532255       0.6231
  0.02532210       0.6248
  0.02532213       0.6247
  0.02532178       0.6260
  0.02532213       0.6247
  0.02532202       0.6251
  0.02532176       0.6261
  0.02532118       0.6283
  0.02532166       0.6265
  0.02532251       0.6232
  0.02532261       0.6229
  0.02532203       0.6251
  0.02532253       0.6232
  0.02532212       0.6247
  0.02532205       0.6250
  0.02532202       0.6251
  0.02532212       0.6247
  0.02532263       0.6228
  0.02532285       0.6220
  0.02532299       0.6214
  0.02532229       0.6241
  0.02532224       0.6243
  0.02532220       0.6244
  0.02532220       0.6244
  0.02532280       0.6222
  0.02532273       0.6224
  0.02532299       0.6214
  0.02532260       0.6229
  0.02532275       0.6223
  0.02532258       0.6230
  0.02532224       0.6243
  0.02532265       0.6227
  0.02532268       0.6226
  0.02532270       0.6225
  0.02532178       0.6260
  0.02532234       0.6239
  0.02532174       0.6262
  0.02532174       0.6262
  0.02532172       0.6262
  0.02532212       0.6247
  0.02532219       0.6245
  0.02532248       0.6234
  0.02532299       0.6214
  0.02532198       0.6252
  0.02532241       0.6236
  0.02532291       0.6218
  0.02532219       0.6245
  0.02532227       0.6242
  0.02532231       0.6240
  0.02532263       0.6228
  0.02532243       0.6236
  0.02532285       0.6220
  0.02532267       0.6227
  0.02532210       0.6248
  0.02532237       0.6238
  0.02532231       0.6240
  0.02532316       0.6208
  0.02532284       0.6220
  0.02532222       0.6243
  0.02532244       0.6235
  0.02532225       0.6242
  0.02532210       0.6248
  0.02532220       0.6244
  0.02532267       0.6227
  0.02532231       0.6240
  0.02532260       0.6229
  0.02532237       0.6238
  0.02532167       0.6264
  0.02532155       0.6269
  0.02532162       0.6266
  0.02532102       0.6289
  0.02532039       0.6312
  0.02532112       0.6285
  0.02532162       0.6266
  0.02532159       0.6267
  0.02532236       0.6238
  0.02532171       0.6263
  0.02532265       0.6227
  0.02532237       0.6238
  0.02532148       0.6271
  0.02532212       0.6247
  0.02532183       0.6258
  0.02532190       0.6256
  0.02532188       0.6256
  0.02532251       0.6232
  0.02532243       0.6236
  0.02532210       0.6248
  0.02532124       0.6280
  0.02532193       0.6254
  0.02532215       0.6246
  0.02532270       0.6225
  0.02532291       0.6218
  0.02532208       0.6249
  0.02532220       0.6244
  0.02532222       0.6243
  0.02532328       0.6203
  0.02532291       0.6218
  0.02532277       0.6223
  0.02532323       0.6205
  0.02532282       0.6221
  0.02532249       0.6233
  0.02532301       0.6214
  0.02532248       0.6234
  0.02532248       0.6234
  0.02532227       0.6242
  0.02532191       0.6255
  0.02532215       0.6246
  0.02532203       0.6251
  0.02532210       0.6248
  0.02532225       0.6242
  0.02532208       0.6249
  0.02532255       0.6231
  0.02532241       0.6236
  0.02532237       0.6238
  0.02532265       0.6227
  0.02532270       0.6225
  0.02532270       0.6225
  0.02532261       0.6229
  0.02532244       0.6235
  0.02532232       0.6240
  0.02532296       0.6216
  0.02532316       0.6208
  0.02532260       0.6229
  0.02532303       0.6213
  0.02532299       0.6214
  0.02532333       0.6202
  0.02532308       0.6211
  0.02532328       0.6203
  0.02532297       0.6215
  0.02532256       0.6231
  0.02532306       0.6212
  0.02532309       0.6211
  0.02532277       0.6223
  0.02532280       0.6222
  0.02532303       0.6213
  0.02532320       0.6207
  0.02532289       0.6218
  0.02532255       0.6231
  0.02532258       0.6230
  0.02532289       0.6218
  0.02532294       0.6216
  0.02532275       0.6223
  0.02532285       0.6220
  0.02532282       0.6221
  0.02532309       0.6211
  0.02532285       0.6220
  0.02532251       0.6232
  0.02532270       0.6225
  0.02532244       0.6235
  0.02532368       0.6189
  0.02532344       0.6198
  0.02532328       0.6203
  0.02532315       0.6209
  0.02532280       0.6222
  0.02532260       0.6229
  0.02532270       0.6225
  0.02532256       0.6231
  0.02532263       0.6228
  0.02532258       0.6230
  0.02532273       0.6224
  0.02532275       0.6223
  0.02532272       0.6225
  0.02532268       0.6226
  0.02532291       0.6218
  0.02532243       0.6236
  0.02532304       0.6213
  0.02532320       0.6207
  0.02532296       0.6216
  0.02532311       0.6210
  0.02532340       0.6199
  0.02532313       0.6209
  0.02532323       0.6205
  0.02532303       0.6213
  0.02532258       0.6230
  0.02532287       0.6219
  0.02532282       0.6221
  0.02532243       0.6236
  0.02532241       0.6236
  0.02532244       0.6235
  0.02532193       0.6254
  0.02532284       0.6220
  0.02532306       0.6212
  0.02532340       0.6199
  0.02532301       0.6214
  0.02532318       0.6207
  0.02532328       0.6203
  0.02532335       0.6201
  0.02532368       0.6189
  0.02532304       0.6213
  0.02532385       0.6182
  0.02532320       0.6207
  0.02532388       0.6181
  0.02532332       0.6202
  0.02532349       0.6196
  0.02532369       0.6188
  0.02532340       0.6199
  0.02532340       0.6199
  0.02532344       0.6198
  0.02532311       0.6210
  0.02532378       0.6185
  0.02532325       0.6205
  0.02532385       0.6182
  0.02532328       0.6203
  0.02532397       0.6178
  0.02532414       0.6171
  0.02532395       0.6178
  0.02532470       0.6150
  0.02532368       0.6189
  0.02532429       0.6165
  0.02532390       0.6180
  0.02532351       0.6195
  0.02532320       0.6207
  0.02532309       0.6211
  0.02532342       0.6198
  0.02532335       0.6201
  0.02532373       0.6187
  0.02532371       0.6187
  0.02532361       0.6191
  0.02532354       0.6194
  0.02532381       0.6184
  0.02532330       0.6203
  0.02532417       0.6170
  0.02532362       0.6191
  0.02532299       0.6214
  0.02532316       0.6208
  0.02532279       0.6222
  0.02532351       0.6195
  0.02532373       0.6187
  0.02532354       0.6194
  0.02532292       0.6217
  0.02532320       0.6207
  0.02532351       0.6195
  0.02532339       0.6200
  0.02532292       0.6217
  0.02532239       0.6237
  0.02532215       0.6246
  0.02532253       0.6232
  0.02532318       0.6207
  0.02532301       0.6214
  0.02532280       0.6222
  0.02532256       0.6231
  0.02532294       0.6216
  0.02532323       0.6205
  0.02532306       0.6212
  0.02532272       0.6225
  0.02532219       0.6245
  0.02532215       0.6246
  0.02532321       0.6206
  0.02532316       0.6208
  0.02532330       0.6203
  0.02532323       0.6205
  0.02532323       0.6205
  0.02532347       0.6196
  0.02532381       0.6184
  0.02532313       0.6209
  0.02532289       0.6218
  0.02532280       0.6222
  0.02532301       0.6214
  0.02532253       0.6232
  0.02532265       0.6227
  0.02532275       0.6223
  0.02532291       0.6218
  0.02532287       0.6219
  0.02532253       0.6232
  0.02532213       0.6247
  0.02532225       0.6242
  0.02532236       0.6238
  0.02532256       0.6231
  0.02532188       0.6256
  0.02532236       0.6238
  0.02532268       0.6226
  0.02532280       0.6222
  0.02532299       0.6214
  0.02532289       0.6218
  0.02532277       0.6223
  0.02532291       0.6218
  0.02532270       0.6225
  0.02532339       0.6200
  0.02532239       0.6237
  0.02532299       0.6214
  0.02532323       0.6205
  0.02532364       0.6190
  0.02532368       0.6189
  0.02532325       0.6205
  0.02532280       0.6222
  0.02532297       0.6215
  0.02532272       0.6225
  0.02532253       0.6232
  0.02532244       0.6235
  0.02532267       0.6227
  0.02532196       0.6253
  0.02532219       0.6245
  0.02532267       0.6227
  0.02532207       0.6249
  0.02532239       0.6237
  0.02532239       0.6237
  0.02532263       0.6228
  0.02532282       0.6221
  0.02532162       0.6266
  0.02532176       0.6261
  0.02532205       0.6250
  0.02532202       0.6251
  0.02532222       0.6243
  0.02532202       0.6251
  0.02532195       0.6254
  0.02532195       0.6254
  0.02532261       0.6229
  0.02532227       0.6242
  0.02532227       0.6242
  0.02532193       0.6254
  0.02532176       0.6261
  0.02532176       0.6261
  0.02532107       0.6287
  0.02532106       0.6287
  0.02532094       0.6292
  0.02532065       0.6303
  0.02532083       0.6296
  0.02532142       0.6274
  0.02532121       0.6281
  0.02532088       0.6294
  0.02532100       0.6289
  0.02532083       0.6296
  0.02532063       0.6303
  0.02532131       0.6278
  0.02532059       0.6305
  0.02532104       0.6288
  0.02532167       0.6264
  0.02532136       0.6276
  0.02532075       0.6299
  0.02532166       0.6265
  0.02532147       0.6272
  0.02532167       0.6264
  0.02532133       0.6277
  0.02532123       0.6281
  0.02532135       0.6276
  0.02532123       0.6281
  0.02532172       0.6262
  0.02532111       0.6285
  0.02532107       0.6287
  0.02532138       0.6275
  0.02532232       0.6240
  0.02532203       0.6251
  0.02532202       0.6251
  0.02532174       0.6262
  0.02532207       0.6249
  0.02532249       0.6233
  0.02532171       0.6263
  0.02532174       0.6262
  0.02532138       0.6275
  0.02532100       0.6289
  0.02532121       0.6281
  0.02532145       0.6272
  0.02532136       0.6276
  0.02532164       0.6265
  0.02532198       0.6252
  0.02532190       0.6256
  0.02532152       0.6270
  0.02532217       0.6245
  0.02532220       0.6244
  0.02532188       0.6256
  0.02532198       0.6252
  0.02532176       0.6261
  0.02532159       0.6267
  0.02532196       0.6253
  0.02532140       0.6274
  0.02532188       0.6256
  0.02532133       0.6277
  0.02532164       0.6265
  0.02532190       0.6256
  0.02532193       0.6254
  0.02532166       0.6265
  0.02532207       0.6249
  0.02532164       0.6265
  0.02532171       0.6263
  0.02532205       0.6250
  0.02532157       0.6268
  0.02532157       0.6268
  0.02532178       0.6260
  0.02532164       0.6265
  0.02532172       0.6262
  0.02532215       0.6246
  0.02532198       0.6252
  0.02532193       0.6254
  0.02532150       0.6271
  0.02532176       0.6261
  0.02532135       0.6276
  0.02532147       0.6272
  0.02532138       0.6275
  0.02532155       0.6269
  0.02532181       0.6259
  0.02532248       0.6234
  0.02532215       0.6246
  0.02532241       0.6236
  0.02532208       0.6249
  0.02532126       0.6280
  0.02532179       0.6260
  0.02532195       0.6254
  0.02532100       0.6289
  0.02532027       0.6317
  0.02532070       0.6301
  0.02532066       0.6302
  0.02532114       0.6284
  0.02532142       0.6274
  0.02532131       0.6278
  0.02532155       0.6269
  0.02532208       0.6249
  0.02532205       0.6250
  0.02532225       0.6242
  0.02532200       0.6252
  0.02532229       0.6241
  0.02532167       0.6264
  0.02532112       0.6285
  0.02532136       0.6276
  0.02532138       0.6275
  0.02532157       0.6268
  0.02532166       0.6265
  0.02532196       0.6253
  0.02532267       0.6227
  0.02532311       0.6210
  0.02532258       0.6230
  0.02532237       0.6238
  0.02532291       0.6218
  0.02532248       0.6234
  0.02532224       0.6243
  0.02532190       0.6256
  0.02532181       0.6259
  0.02532150       0.6271
  0.02532191       0.6255
  0.02532133       0.6277
  0.02532186       0.6257
  0.02532171       0.6263
  0.02532246       0.6234
  0.02532164       0.6265
  0.02532225       0.6242
  0.02532255       0.6231
  0.02532193       0.6254
  0.02532140       0.6274
  0.02532145       0.6272
  0.02532213       0.6247
  0.02532256       0.6231
  0.02532285       0.6220
  0.02532321       0.6206
  0.02532313       0.6209
  0.02532275       0.6223
  0.02532323       0.6205
  0.02532275       0.6223
  0.02532306       0.6212
  0.02532296       0.6216
  0.02532229       0.6241
  0.02532292       0.6217
  0.02532289       0.6218
  0.02532270       0.6225
  0.02532282       0.6221
  0.02532246       0.6234
  0.02532258       0.6230
  0.02532244       0.6235
  0.02532239       0.6237
  0.02532231       0.6240
  0.02532268       0.6226
  0.02532195       0.6254
  0.02532205       0.6250
  0.02532246       0.6234
  0.02532237       0.6238
  0.02532231       0.6240
  0.02532184       0.6258
  0.02532203       0.6251
  0.02532208       0.6249
  0.02532191       0.6255
  0.02532249       0.6233
  0.02532340       0.6199
  0.02532265       0.6227
  0.02532255       0.6231
  0.02532272       0.6225
  0.02532193       0.6254
  0.02532184       0.6258
  0.02532195       0.6254
  0.02532176       0.6261
  0.02532133       0.6277
  0.02532128       0.6279
  0.02532186       0.6257
  0.02532160       0.6267
  0.02532251       0.6232
  0.02532178       0.6260
  0.02532174       0.6262
  0.02532193       0.6254
  0.02532159       0.6267
  0.02532155       0.6269
  0.02532159       0.6267
  0.02532196       0.6253
  0.02532196       0.6253
  0.02532193       0.6254
  0.02532160       0.6267
  0.02532130       0.6278
  0.02532203       0.6251
  0.02532267       0.6227
  0.02532249       0.6233
  0.02532207       0.6249
  0.02532155       0.6269
  0.02532167       0.6264
  0.02532212       0.6247
  0.02532200       0.6252
  0.02532202       0.6251
  0.02532162       0.6266
  0.02532195       0.6254
  0.02532186       0.6257
  0.02532213       0.6247
  0.02532249       0.6233
  0.02532246       0.6234
  0.02532270       0.6225
  0.02532241       0.6236
  0.02532186       0.6257
  0.02532219       0.6245
  0.02532231       0.6240
  0.02532303       0.6213
  0.02532239       0.6237
  0.02532205       0.6250
  0.02532210       0.6248
  0.02532196       0.6253
  0.02532198       0.6252
  0.02532202       0.6251
  0.02532232       0.6240
  0.02532227       0.6242
  0.02532181       0.6259
  0.02532169       0.6263
  0.02532234       0.6239
  0.02532195       0.6254
  0.02532227       0.6242
  0.02532215       0.6246
  0.02532270       0.6225
  0.02532265       0.6227
  0.02532267       0.6227
  0.02532186       0.6257
  0.02532186       0.6257
  0.02532174       0.6262
  0.02532123       0.6281
  0.02532188       0.6256
  0.02532234       0.6239
  0.02532213       0.6247
  0.02532184       0.6258
  0.02532190       0.6256
  0.02532202       0.6251
  0.02532159       0.6267
  0.02532102       0.6289
  0.02532090       0.6293
  0.02532138       0.6275
  0.02532148       0.6271
  0.02532160       0.6267
  0.02532169       0.6263
  0.02532198       0.6252
  0.02532109       0.6286
  0.02532186       0.6257
  0.02532179       0.6260
  0.02532131       0.6278
  0.02532222       0.6243
  0.02532190       0.6256
  0.02532169       0.6263
  0.02532215       0.6246
  0.02532239       0.6237
  0.02532253       0.6232
  0.02532273       0.6224
  0.02532202       0.6251
  0.02532196       0.6253
  0.02532275       0.6223
  0.02532277       0.6223
  0.02532261       0.6229
  0.02532272       0.6225
  0.02532253       0.6232
  0.02532261       0.6229
  0.02532229       0.6241
  0.02532284       0.6220
  0.02532340       0.6199
  0.02532280       0.6222
  0.02532273       0.6224
  0.02532261       0.6229
  0.02532244       0.6235
  0.02532232       0.6240
  0.02532176       0.6261
  0.02532285       0.6220
  0.02532237       0.6238
  0.02532234       0.6239
  0.02532311       0.6210
  0.02532270       0.6225
  0.02532232       0.6240
  0.02532239       0.6237
  0.02532289       0.6218
  0.02532330       0.6203
  0.02532330       0.6203
  0.02532335       0.6201
  0.02532349       0.6196
  0.02532270       0.6225
  0.02532208       0.6249
  0.02532248       0.6234
  0.02532167       0.6264
  0.02532224       0.6243
  0.02532217       0.6245
  0.02532188       0.6256
  0.02532207       0.6249
  0.02532249       0.6233
  0.02532207       0.6249
  0.02532231       0.6240
  0.02532176       0.6261
  0.02532236       0.6238
  0.02532159       0.6267
  0.02532181       0.6259
  0.02532160       0.6267
  0.02532097       0.6291
  0.02532152       0.6270
  0.02532102       0.6289
  0.02532142       0.6274
  0.02532100       0.6289
  0.02532135       0.6276
  0.02532145       0.6272
  0.02532191       0.6255
  0.02532164       0.6265
  0.02532174       0.6262
  0.02532138       0.6275
  0.02532145       0.6272
  0.02532124       0.6280
  0.02532097       0.6291
  0.02532126       0.6280
  0.02532106       0.6287
  0.02532136       0.6276
  0.02532152       0.6270
  0.02532148       0.6271
  0.02532076       0.6298
  0.02532078       0.6298
  0.02532119       0.6282
  0.02532133       0.6277
  0.02532147       0.6272
  0.02532138       0.6275
  0.02532190       0.6256
  0.02532236       0.6238
  0.02532196       0.6253
  0.02532179       0.6260
  0.02532219       0.6245
  0.02532255       0.6231
  0.02532157       0.6268
  0.02532166       0.6265
  0.02532164       0.6265
  0.02532208       0.6249
  0.02532198       0.6252
  0.02532232       0.6240
  0.02532222       0.6243
  0.02532176       0.6261
  0.02532229       0.6241
  0.02532178       0.6260
  0.02532207       0.6249
  0.02532155       0.6269
  0.02532172       0.6262
  0.02532094       0.6292
  0.02532178       0.6260
  0.02532190       0.6256
  0.02532133       0.6277
  0.02532193       0.6254
  0.02532260       0.6229
  0.02532188       0.6256
  0.02532150       0.6271
  0.02532166       0.6265
  0.02532157       0.6268
  0.02532130       0.6278
  0.02532073       0.6300
  0.02532075       0.6299
  0.02532076       0.6298
  0.02532080       0.6297
  0.02532112       0.6285
  0.02532193       0.6254
  0.02532200       0.6252
  0.02532136       0.6276
  0.02532080       0.6297
  0.02532037       0.6313
  0.02532162       0.6266
  0.02532159       0.6267
  0.02532070       0.6301
  0.02532095       0.6291
  0.02532109       0.6286
  0.02532174       0.6262
  0.02532118       0.6283
  0.02532126       0.6280
  0.02532133       0.6277
  0.02532034       0.6314
  0.02532138       0.6275
  0.02532047       0.6309
  0.02532097       0.6291
  0.02532138       0.6275
  0.02532131       0.6278
  0.02532131       0.6278
  0.02532083       0.6296
  0.02532150       0.6271
  0.02532176       0.6261
  0.02532140       0.6274
  0.02532172       0.6262
  0.02532142       0.6274
  0.02532152       0.6270
  0.02532160       0.6267
  0.02532181       0.6259
  0.02532178       0.6260
  0.02532205       0.6250
  0.02532243       0.6236
  0.02532159       0.6267
  0.02532231       0.6240
  0.02532207       0.6249
  0.02532184       0.6258
  0.02532229       0.6241
  0.02532270       0.6225
  0.02532320       0.6207
  0.02532294       0.6216
  0.02532282       0.6221
  0.02532306       0.6212
  0.02532273       0.6224
  0.02532299       0.6214
  0.02532270       0.6225
  0.02532291       0.6218
  0.02532316       0.6208
  0.02532299       0.6214
  0.02532248       0.6234
  0.02532241       0.6236
  0.02532239       0.6237
  0.02532299       0.6214
  0.02532258       0.6230
  0.02532280       0.6222
  0.02532291       0.6218
  0.02532178       0.6260
  0.02532272       0.6225
  0.02532255       0.6231
  0.02532261       0.6229
  0.02532313       0.6209
  0.02532229       0.6241
  0.02532217       0.6245
  0.02532299       0.6214
  0.02532273       0.6224
  0.02532227       0.6242
  0.02532220       0.6244
  0.02532207       0.6249
  0.02532164       0.6265
  0.02532111       0.6285
  0.02532181       0.6259
  0.02532258       0.6230
  0.02532261       0.6229
  0.02532299       0.6214
  0.02532190       0.6256
  0.02532172       0.6262
  0.02532219       0.6245
  0.02532261       0.6229
  0.02532225       0.6242
  0.02532261       0.6229
  0.02532225       0.6242
  0.02532164       0.6265
  0.02532121       0.6281
  0.02532176       0.6261
  0.02532178       0.6260
  0.02532203       0.6251
  0.02532236       0.6238
  0.02532225       0.6242
  0.02532210       0.6248
  0.02532198       0.6252
  0.02532174       0.6262
  0.02532188       0.6256
  0.02532073       0.6253
  0.02532117       0.6236
  0.02532073       0.6253
  0.02532023       0.6272
  0.02532201       0.6205
  0.02532198       0.6206
  0.02532145       0.6226
  0.02532157       0.6222
  0.02532112       0.6238
  0.02532100       0.6243
  0.02532155       0.6222
  0.02532102       0.6242
  0.02532129       0.6232
  0.02532128       0.6232
  0.02532287       0.6219
  0.02532123       0.6234
  0.02532136       0.6229
  0.02532126       0.6233
  0.02532080       0.6251
  0.02532046       0.6263
  0.02532006       0.6278
  0.02531960       0.6296
  0.02532016       0.6274
  0.02532052       0.6261
  0.02532205       0.6203
  0.02532112       0.6238
  0.02532188       0.6210
  0.02532131       0.6231
  0.02532236       0.6192
  0.02532184       0.6211
  0.02532160       0.6220
  0.02532195       0.6207
  0.02532210       0.6202
  0.02532196       0.6207
  0.02532105       0.6241
  0.02532129       0.6232
  0.02532136       0.6229
  0.02532081       0.6250
  0.02532147       0.6225
  0.02532129       0.6232
  0.02532128       0.6232
  0.02532105       0.6241
  0.02532069       0.6254
  0.02532049       0.6262
  0.02532126       0.6233
  0.02532167       0.6218
  0.02532215       0.6200
  0.02532147       0.6225
  0.02532244       0.6189
  0.02532265       0.6181
  0.02532176       0.6214
  0.02532206       0.6203
  0.02532117       0.6236
  0.02532102       0.6242
  0.02532085       0.6249
  0.02532136       0.6229
  0.02532124       0.6234
  0.02532059       0.6258
  0.02532100       0.6243
  0.02532052       0.6261
  0.02532121       0.6235
  0.02532093       0.6245
  0.02532140       0.6228
  0.02532136       0.6229
  0.02532135       0.6230
  0.02532090       0.6247
  0.02532071       0.6254
  0.02532097       0.6244
  0.02532162       0.6220
  0.02532150       0.6224
  0.02532143       0.6227
  0.02532145       0.6226
  0.02532076       0.6252
  0.02532097       0.6244
  0.02532090       0.6247
  0.02532078       0.6251
  0.02532117       0.6236
  0.02532150       0.6224
  0.02532183       0.6212
  0.02532181       0.6213
  0.02532215       0.6200
  0.02532254       0.6185
  0.02532241       0.6190
  0.02532251       0.6186
  0.02532174       0.6215
  0.02532212       0.6201
  0.02532179       0.6213
  0.02532145       0.6226
  0.02532196       0.6207
  0.02532167       0.6218
  0.02532183       0.6212
  0.02532119       0.6236
  0.02532160       0.6220
  0.02532135       0.6230
  0.02532143       0.6227
  0.02532171       0.6216
  0.02532160       0.6220
  0.02532133       0.6231
  0.02532188       0.6210
  0.02532143       0.6227
  0.02532176       0.6214
  0.02532162       0.6220
  0.02532159       0.6221
  0.02532191       0.6209
  0.02532136       0.6229
  0.02532174       0.6215
  0.02532117       0.6236
  0.02532105       0.6241
  0.02532121       0.6235
  0.02532088       0.6247
  0.02532040       0.6265
  0.02532039       0.6266
  0.02532023       0.6272
  0.02532058       0.6259
  0.02532099       0.6243
  0.02532059       0.6258
  0.02532081       0.6250
  0.02532171       0.6216
  0.02532092       0.6246
  0.02532064       0.6256
  0.02532128       0.6232
  0.02532093       0.6245
  0.02532124       0.6234
  0.02532114       0.6238
  0.02532133       0.6231
  0.02532087       0.6248
  0.02532121       0.6235
  0.02532105       0.6241
  0.02532169       0.6217
  0.02532159       0.6221
  0.02532090       0.6247
  0.02532099       0.6243
  0.02532191       0.6209
  0.02532189       0.6209
  0.02532218       0.6198
  0.02532206       0.6203
  0.02532121       0.6235
  0.02532129       0.6232
  0.02532176       0.6214
  0.02532189       0.6209
  0.02532183       0.6212
  0.02532249       0.6187
  0.02532193       0.6208
  0.02532198       0.6206
  0.02532179       0.6213
  0.02532116       0.6237
  0.02532092       0.6246
  0.02532069       0.6254
  0.02532051       0.6262
  0.02532073       0.6253
  0.02531979       0.6289
  0.02532040       0.6265
  0.02532066       0.6256
  0.02532126       0.6233
  0.02532022       0.6272
  0.02531992       0.6283
  0.02532025       0.6271
  0.02532027       0.6271
  0.02532099       0.6243
  0.02532090       0.6247
  0.02532121       0.6235
  0.02532099       0.6243
  0.02532085       0.6249
  0.02532063       0.6257
  0.02532046       0.6263
  0.02532105       0.6241
  0.02532191       0.6209
  0.02532164       0.6219
  0.02532138       0.6229
  0.02532229       0.6194
  0.02532270       0.6179
  0.02532212       0.6201
  0.02532174       0.6215
  0.02532263       0.6182
  0.02532188       0.6210
  0.02532165       0.6218
  0.02532218       0.6198
  0.02532229       0.6194
  0.02532225       0.6196
  0.02532167       0.6218
  0.02532203       0.6204
  0.02532212       0.6201
  0.02532169       0.6217
  0.02532152       0.6223
  0.02532195       0.6207
  0.02532230       0.6194
  0.02532169       0.6217
  0.02532203       0.6204
  0.02532232       0.6193
  0.02532198       0.6206
  0.02532237       0.6191
  0.02532290       0.6171
  0.02532230       0.6194
  0.02532266       0.6180
  0.02532258       0.6184
  0.02532268       0.6180
  0.02532220       0.6198
  0.02532230       0.6194
  0.02532195       0.6207
  0.02532167       0.6218
  0.02532099       0.6243
  0.02532179       0.6213
  0.02532157       0.6222
  0.02532138       0.6229
  0.02532140       0.6228
  0.02532147       0.6225
  0.02532155       0.6222
  0.02532208       0.6202
  0.02532191       0.6209
  0.02532165       0.6218
  0.02532184       0.6211
  0.02532126       0.6233
  0.02532237       0.6191
  0.02532208       0.6202
  0.02532237       0.6191
  0.02532203       0.6204
  0.02532227       0.6195
  0.02532278       0.6176
  0.02532201       0.6205
  0.02532143       0.6227
  0.02532148       0.6225
  0.02532193       0.6208
  0.02532212       0.6201
  0.02532191       0.6209
  0.02532124       0.6234
  0.02532213       0.6200
  0.02532131       0.6231
  0.02532200       0.6205
  0.02532186       0.6211
  0.02532218       0.6198
  0.02532196       0.6207
  0.02532189       0.6209
  0.02532260       0.6183
  0.02532237       0.6191
  0.02532201       0.6205
  0.02532222       0.6197
  0.02532261       0.6182
  0.02532266       0.6180
  0.02532169       0.6217
  0.02532234       0.6193
  0.02532234       0.6193
  0.02532225       0.6196
  0.02532296       0.6169
  0.02532320       0.6160
  0.02532239       0.6191
  0.02532206       0.6203
  0.02532258       0.6184
  0.02532268       0.6180
  0.02532304       0.6166
  0.02532277       0.6176
  0.02532275       0.6177
  0.02532277       0.6176
  0.02532296       0.6169
  0.02532292       0.6171
  0.02532246       0.6188
  0.02532177       0.6214
  0.02532181       0.6213
  0.02532208       0.6202
  0.02532213       0.6200
  0.02532256       0.6184
  0.02532270       0.6179
  0.02532218       0.6198
  0.02532206       0.6203
  0.02532208       0.6202
  0.02532193       0.6208
  0.02532179       0.6213
  0.02532241       0.6190
  0.02532155       0.6222
  0.02532205       0.6203
  0.02532141       0.6227
  0.02532121       0.6235
  0.02532169       0.6217
  0.02532109       0.6240
  0.02532212       0.6201
  0.02532135       0.6230
  0.02532099       0.6243
  0.02532167       0.6218
  0.02532246       0.6188
  0.02532253       0.6185
  0.02532239       0.6191
  0.02532253       0.6185
  0.02532242       0.6189
  0.02532225       0.6196
  0.02532246       0.6188
  0.02532232       0.6193
  0.02532217       0.6199
  0.02532212       0.6201
  0.02532215       0.6200
  0.02532236       0.6192
  0.02532266       0.6180
  0.02532227       0.6195
  0.02532218       0.6198
  0.02532227       0.6195
  0.02532256       0.6184
  0.02532203       0.6204
  0.02532184       0.6211
  0.02532183       0.6212
  0.02532275       0.6177
  0.02532258       0.6184
  0.02532188       0.6210
  0.02532225       0.6196
  0.02532222       0.6197
  0.02532230       0.6194
  0.02532164       0.6219
  0.02532162       0.6220
  0.02532239       0.6191
  0.02532174       0.6215
  0.02532229       0.6194
  0.02532229       0.6194
  0.02532273       0.6178
  0.02532337       0.6154
  0.02532290       0.6171
  0.02532290       0.6171
  0.02532256       0.6184
  0.02532222       0.6197
  0.02532220       0.6198
  0.02532254       0.6185
  0.02532200       0.6205
  0.02532254       0.6185
  0.02532234       0.6193
  0.02532230       0.6194
  0.02532234       0.6193
  0.02532239       0.6191
  0.02532224       0.6196
  0.02532138       0.6229
  0.02532203       0.6204
  0.02532239       0.6191
  0.02532272       0.6178
  0.02532208       0.6202
  0.02532224       0.6196
  0.02532253       0.6185
  0.02532242       0.6189
  0.02532212       0.6201
  0.02532167       0.6218
  0.02532220       0.6198
  0.02532188       0.6210
  0.02532258       0.6184
  0.02532270       0.6179
  0.02532263       0.6182
  0.02532253       0.6185
  0.02532256       0.6184
  0.02532217       0.6199
  0.02532181       0.6213
  0.02532172       0.6216
  0.02532186       0.6211
  0.02532117       0.6236
  0.02532107       0.6240
  0.02532133       0.6231
  0.02532095       0.6245
  0.02532107       0.6240
  0.02532140       0.6228
  0.02532136       0.6229
  0.02532123       0.6234
  0.02532124       0.6234
  0.02532167       0.6218
  0.02532176       0.6214
  0.02532133       0.6231
  0.02532131       0.6231
  0.02532143       0.6227
  0.02532200       0.6205
  0.02532112       0.6238
  0.02532152       0.6223
  0.02532092       0.6246
  0.02532081       0.6250
  0.02532081       0.6250
  0.02532174       0.6215
  0.02532152       0.6223
  0.02532107       0.6240
  0.02532133       0.6231
  0.02532159       0.6221
  0.02532135       0.6230
  0.02532111       0.6239
  0.02532073       0.6253
  0.02532145       0.6226
  0.02532148       0.6225
  0.02532188       0.6210
  0.02532140       0.6228
  0.02532049       0.6262
  0.02532042       0.6265
  0.02532159       0.6221
  0.02532165       0.6218
  0.02532162       0.6220
  0.02532157       0.6222
  0.02532157       0.6222
  0.02532109       0.6240
  0.02532155       0.6222
  0.02532143       0.6227
  0.02532083       0.6249
  0.02532126       0.6233
  0.02532138       0.6229
  0.02532150       0.6224
  0.02532181       0.6213
  0.02532159       0.6221
  0.02532177       0.6214
  0.02532117       0.6236
  0.02532145       0.6226
  0.02532176       0.6214
  0.02532183       0.6212
  0.02532225       0.6196
  0.02532126       0.6233
  0.02532126       0.6233
  0.02532116       0.6237
  0.02532174       0.6215
  0.02532105       0.6241
  0.02532128       0.6232
  0.02532155       0.6222
  0.02532129       0.6232
  0.02532189       0.6209
  0.02532169       0.6217
  0.02532136       0.6229
  0.02532085       0.6249
  0.02532064       0.6256
  0.02532100       0.6243
  0.02532116       0.6237
  0.02532155       0.6222
  0.02532153       0.6223
  0.02532165       0.6218
  0.02532133       0.6231
  0.02532184       0.6211
  0.02532129       0.6232
  0.02532201       0.6205
  0.02532224       0.6196
  0.02532289       0.6172
  0.02532254       0.6185
  0.02532215       0.6200
  0.02532208       0.6202
  0.02532176       0.6214
  0.02532198       0.6206
  0.02532109       0.6240
  0.02532080       0.6251
  0.02532147       0.6225
  0.02532164       0.6219
  0.02532148       0.6225
