# Supplementary material for: Size effects on the mechanical behavior and the compressive failure strength of concrete: an extensive dataset
Source: Data Brief. 2020 Nov 2;33:106477. doi: 10.1016/j.dib.2020.106477 (PMC7674298; doi:10.1016/j.dib.2020.106477)
Supplement: Supplementary file 1 [file mmc1.zip › Stress_Strain_Data_DIB/C-40x80-mm/C4-B1-42.txt]

      Strain  Stress(MPa)
  0.00000000       0.0000
  0.00002528       0.5405
  0.00002535       0.5419
  0.00002517       0.5382
  0.00002523       0.5394
  0.00002510       0.5366
  0.00002525       0.5399
  0.00002553       0.5459
  0.00002548       0.5449
  0.00002549       0.5451
  0.00002560       0.5472
  0.00002565       0.5483
  0.00002620       0.5601
  0.00002632       0.5628
  0.00002656       0.5679
  0.00002638       0.5640
  0.00002659       0.5685
  0.00002660       0.5687
  0.00002654       0.5675
  0.00002673       0.5714
  0.00002671       0.5710
  0.00002658       0.5683
  0.00002675       0.5719
  0.00002667       0.5703
  0.00002657       0.5680
  0.00002638       0.5641
  0.00002652       0.5670
  0.00002660       0.5686
  0.00002662       0.5692
  0.00002665       0.5698
  0.00002658       0.5683
  0.00002649       0.5665
  0.00002662       0.5691
  0.00002655       0.5676
  0.00002668       0.5705
  0.00002669       0.5706
  0.00002666       0.5700
  0.00002674       0.5717
  0.00002667       0.5702
  0.00002692       0.5756
  0.00002686       0.5742
  0.00002670       0.5708
  0.00002664       0.5695
  0.00002700       0.5773
  0.00002709       0.5792
  0.00002735       0.5848
  0.00002741       0.5861
  0.00002740       0.5858
  0.00002714       0.5802
  0.00002743       0.5864
  0.00002744       0.5866
  0.00002754       0.5888
  0.00002726       0.5828
  0.00002736       0.5850
  0.00002722       0.5819
  0.00002698       0.5768
  0.00002720       0.5815
  0.00002739       0.5856
  0.00002745       0.5870
  0.00002743       0.5864
  0.00002750       0.5879
  0.00002772       0.5926
  0.00002769       0.5921
  0.00002764       0.5910
  0.00002796       0.5978
  0.00002798       0.5983
  0.00002804       0.5995
  0.00002815       0.6018
  0.00002807       0.6000
  0.00002804       0.5995
  0.00002806       0.5998
  0.00002830       0.6051
  0.00002845       0.6082
  0.00002866       0.6128
  0.00002912       0.6227
  0.00002908       0.6218
  0.00002910       0.6222
  0.00002948       0.6303
  0.00002951       0.6310
  0.00002952       0.6312
  0.00002972       0.6354
  0.00002981       0.6374
  0.00002988       0.6389
  0.00002966       0.6341
  0.00003013       0.6443
  0.00003040       0.6499
  0.00003051       0.6523
  0.00003037       0.6494
  0.00003087       0.6600
  0.00003120       0.6670
  0.00003105       0.6639
  0.00003149       0.6733
  0.00003198       0.6837
  0.00003182       0.6802
  0.00003190       0.6820
  0.00003232       0.6911
  0.00003236       0.6918
  0.00003274       0.7000
  0.00003290       0.7035
  0.00003319       0.7097
  0.00003345       0.7151
  0.00003364       0.7193
  0.00003372       0.7210
  0.00003387       0.7241
  0.00003419       0.7309
  0.00003424       0.7321
  0.00003451       0.7379
  0.00003462       0.7402
  0.00003518       0.7522
  0.00003529       0.7546
  0.00003546       0.7582
  0.00003560       0.7611
  0.00003601       0.7699
  0.00003618       0.7735
  0.00003633       0.7767
  0.00003647       0.7798
  0.00003687       0.7882
  0.00003719       0.7952
  0.00003746       0.8009
  0.00003762       0.8043
  0.00003877       0.8290
  0.00003895       0.8328
  0.00003922       0.8384
  0.00003917       0.8375
  0.00003983       0.8517
  0.00004019       0.8593
  0.00004023       0.8600
  0.00004089       0.8742
  0.00004094       0.8754
  0.00004132       0.8834
  0.00004192       0.8962
  0.00004198       0.8976
  0.00004223       0.9028
  0.00004265       0.9119
  0.00004281       0.9154
  0.00004317       0.9229
  0.00004341       0.9282
  0.00004381       0.9367
  0.00004430       0.9472
  0.00004474       0.9565
  0.00004485       0.9589
  0.00004538       0.9702
  0.00004578       0.9789
  0.00004595       0.9823
  0.00004618       0.9874
  0.00004657       0.9957
  0.00004703       1.0054
  0.00004744       1.0142
  0.00004768       1.0193
  0.00004818       1.0301
  0.00004859       1.0389
  0.00004885       1.0444
  0.00004936       1.0553
  0.00004987       1.0663
  0.00005014       1.0720
  0.00005047       1.0790
  0.00005104       1.0913
  0.00005156       1.1023
  0.00005304       1.1341
  0.00005339       1.1415
  0.00005384       1.1512
  0.00005401       1.1548
  0.00005484       1.1724
  0.00005497       1.1753
  0.00005489       1.1736
  0.00005577       1.1923
  0.00005618       1.2011
  0.00005657       1.2096
  0.00005708       1.2203
  0.00005714       1.2217
  0.00005783       1.2363
  0.00005819       1.2442
  0.00005857       1.2522
  0.00005927       1.2673
  0.00005942       1.2704
  0.00005984       1.2793
  0.00006013       1.2855
  0.00006071       1.2979
  0.00006110       1.3063
  0.00006160       1.3169
  0.00006175       1.3201
  0.00006247       1.3357
  0.00006275       1.3415
  0.00006317       1.3506
  0.00006358       1.3593
  0.00006549       1.4001
  0.00006579       1.4065
  0.00006643       1.4203
  0.00006696       1.4317
  0.00006733       1.4395
  0.00006773       1.4482
  0.00006814       1.4569
  0.00006860       1.4667
  0.00006907       1.4768
  0.00006965       1.4891
  0.00006997       1.4960
  0.00007044       1.5060
  0.00007103       1.5186
  0.00007159       1.5305
  0.00007187       1.5367
  0.00007250       1.5502
  0.00007285       1.5576
  0.00007311       1.5631
  0.00007394       1.5809
  0.00007406       1.5834
  0.00007481       1.5995
  0.00007562       1.6168
  0.00007594       1.6237
  0.00007646       1.6348
  0.00007645       1.6346
  0.00007718       1.6500
  0.00007772       1.6618
  0.00007785       1.6645
  0.00007849       1.6781
  0.00007904       1.6899
  0.00007935       1.6966
  0.00007995       1.7094
  0.00008024       1.7155
  0.00008106       1.7331
  0.00008148       1.7421
  0.00008171       1.7471
  0.00008229       1.7593
  0.00008271       1.7685
  0.00008332       1.7815
  0.00008363       1.7880
  0.00008393       1.7944
  0.00008466       1.8101
  0.00008520       1.8216
  0.00008574       1.8331
  0.00008634       1.8461
  0.00008661       1.8517
  0.00008716       1.8635
  0.00008767       1.8745
  0.00008828       1.8874
  0.00008826       1.8871
  0.00008907       1.9044
  0.00008954       1.9145
  0.00009007       1.9258
  0.00009086       1.9426
  0.00009130       1.9519
  0.00009185       1.9637
  0.00009249       1.9775
  0.00009274       1.9828
  0.00009364       2.0020
  0.00009393       2.0082
  0.00009434       2.0170
  0.00009507       2.0327
  0.00009559       2.0438
  0.00009598       2.0520
  0.00009654       2.0640
  0.00009726       2.0794
  0.00009753       2.0852
  0.00009816       2.0988
  0.00009869       2.1101
  0.00009938       2.1247
  0.00010123       2.1644
  0.00010189       2.1785
  0.00010222       2.1856
  0.00010277       2.1972
  0.00010323       2.2071
  0.00010363       2.2155
  0.00010411       2.2260
  0.00010509       2.2469
  0.00010543       2.2540
  0.00010563       2.2584
  0.00010625       2.2717
  0.00010707       2.2892
  0.00010725       2.2930
  0.00010785       2.3059
  0.00010860       2.3220
  0.00010909       2.3324
  0.00010972       2.3458
  0.00011030       2.3583
  0.00011045       2.3614
  0.00011112       2.3759
  0.00011163       2.3867
  0.00011242       2.4035
  0.00011311       2.4184
  0.00011334       2.4233
  0.00011398       2.4369
  0.00011479       2.4543
  0.00011513       2.4614
  0.00011580       2.4759
  0.00011632       2.4869
  0.00011673       2.4957
  0.00011716       2.5049
  0.00011786       2.5199
  0.00011829       2.5290
  0.00011875       2.5388
  0.00011950       2.5549
  0.00012001       2.5658
  0.00012050       2.5762
  0.00012101       2.5871
  0.00012165       2.6009
  0.00012241       2.6172
  0.00012289       2.6274
  0.00012344       2.6392
  0.00012414       2.6540
  0.00012455       2.6629
  0.00012491       2.6706
  0.00012571       2.6878
  0.00012622       2.6986
  0.00012677       2.7103
  0.00012757       2.7275
  0.00012797       2.7359
  0.00012852       2.7478
  0.00012925       2.7633
  0.00012969       2.7728
  0.00013033       2.7864
  0.00013080       2.7966
  0.00013141       2.8095
  0.00013202       2.8226
  0.00013265       2.8360
  0.00013328       2.8495
  0.00013375       2.8597
  0.00013429       2.8711
  0.00013514       2.8893
  0.00013565       2.9003
  0.00013622       2.9125
  0.00013649       2.9182
  0.00013723       2.9340
  0.00013787       2.9476
  0.00013846       2.9603
  0.00013897       2.9711
  0.00013968       2.9864
  0.00014040       3.0017
  0.00014078       3.0099
  0.00014148       3.0249
  0.00014189       3.0336
  0.00014253       3.0472
  0.00014312       3.0600
  0.00014577       3.1165
  0.00014615       3.1247
  0.00014693       3.1415
  0.00014746       3.1527
  0.00014790       3.1621
  0.00014855       3.1760
  0.00014937       3.1935
  0.00015005       3.2080
  0.00015041       3.2158
  0.00015099       3.2282
  0.00015154       3.2399
  0.00015211       3.2521
  0.00015296       3.2702
  0.00015333       3.2782
  0.00015389       3.2902
  0.00015661       3.3483
  0.00015715       3.3600
  0.00015758       3.3691
  0.00015825       3.3834
  0.00015894       3.3981
  0.00015952       3.4105
  0.00016005       3.4219
  0.00016087       3.4395
  0.00016152       3.4534
  0.00016177       3.4587
  0.00016234       3.4708
  0.00016310       3.4871
  0.00016381       3.5024
  0.00016431       3.5131
  0.00016478       3.5229
  0.00016541       3.5364
  0.00016605       3.5501
  0.00016682       3.5666
  0.00016732       3.5774
  0.00016814       3.5948
  0.00016870       3.6068
  0.00016944       3.6226
  0.00017007       3.6362
  0.00017073       3.6503
  0.00017123       3.6609
  0.00017204       3.6782
  0.00017251       3.6884
  0.00017304       3.6997
  0.00017373       3.7143
  0.00017437       3.7281
  0.00017493       3.7401
  0.00017573       3.7572
  0.00017608       3.7646
  0.00017664       3.7767
  0.00017768       3.7987
  0.00017804       3.8065
  0.00017854       3.8172
  0.00017957       3.8392
  0.00018015       3.8517
  0.00018074       3.8642
  0.00018121       3.8744
  0.00018187       3.8883
  0.00018258       3.9036
  0.00018351       3.9234
  0.00018385       3.9308
  0.00018489       3.9529
  0.00018553       3.9666
  0.00018593       3.9753
  0.00018659       3.9893
  0.00018744       4.0075
  0.00018798       4.0191
  0.00018858       4.0318
  0.00018923       4.0458
  0.00018979       4.0577
  0.00019031       4.0689
  0.00019114       4.0865
  0.00019181       4.1010
  0.00019245       4.1146
  0.00019311       4.1287
  0.00019389       4.1454
  0.00019436       4.1555
  0.00019515       4.1724
  0.00019564       4.1828
  0.00019626       4.1961
  0.00019687       4.2091
  0.00019792       4.2315
  0.00019833       4.2404
  0.00019936       4.2623
  0.00020015       4.2792
  0.00020053       4.2873
  0.00020125       4.3027
  0.00020184       4.3153
  0.00020235       4.3263
  0.00020305       4.3412
  0.00020383       4.3579
  0.00020447       4.3715
  0.00020512       4.3855
  0.00020561       4.3960
  0.00020633       4.4114
  0.00020682       4.4218
  0.00020775       4.4417
  0.00020829       4.4533
  0.00020906       4.4697
  0.00020976       4.4847
  0.00021035       4.4973
  0.00021095       4.5101
  0.00021178       4.5279
  0.00021243       4.5419
  0.00021308       4.5557
  0.00021367       4.5683
  0.00021461       4.5884
  0.00021517       4.6004
  0.00021595       4.6170
  0.00021663       4.6317
  0.00021760       4.6522
  0.00021832       4.6676
  0.00021913       4.6851
  0.00022044       4.7130
  0.00022518       4.8144
  0.00022583       4.8284
  0.00022672       4.8472
  0.00022736       4.8610
  0.00022804       4.8756
  0.00022891       4.8940
  0.00022952       4.9072
  0.00023021       4.9220
  0.00023098       4.9384
  0.00023171       4.9540
  0.00023235       4.9676
  0.00023311       4.9839
  0.00023378       4.9982
  0.00023455       5.0148
  0.00023533       5.0315
  0.00023574       5.0403
  0.00023661       5.0587
  0.00023735       5.0746
  0.00023804       5.0893
  0.00023892       5.1081
  0.00023972       5.1254
  0.00024019       5.1354
  0.00024100       5.1526
  0.00024188       5.1714
  0.00024278       5.1908
  0.00024307       5.1970
  0.00024376       5.2116
  0.00024454       5.2283
  0.00024534       5.2455
  0.00024634       5.2668
  0.00024687       5.2782
  0.00024741       5.2896
  0.00024836       5.3101
  0.00024919       5.3277
  0.00024975       5.3396
  0.00025211       5.3902
  0.00025296       5.4083
  0.00025335       5.4167
  0.00025440       5.4392
  0.00025502       5.4523
  0.00025557       5.4641
  0.00025644       5.4827
  0.00025729       5.5010
  0.00025774       5.5106
  0.00025853       5.5274
  0.00025931       5.5442
  0.00026028       5.5648
  0.00026071       5.5740
  0.00026142       5.5893
  0.00026231       5.6082
  0.00026307       5.6246
  0.00026397       5.6437
  0.00026477       5.6609
  0.00026554       5.6773
  0.00026617       5.6909
  0.00026712       5.7111
  0.00026787       5.7271
  0.00026883       5.7476
  0.00026950       5.7620
  0.00027011       5.7751
  0.00027098       5.7936
  0.00027192       5.8137
  0.00027273       5.8310
  0.00027338       5.8450
  0.00027406       5.8594
  0.00027498       5.8792
  0.00027574       5.8953
  0.00027641       5.9098
  0.00027716       5.9257
  0.00027808       5.9454
  0.00027889       5.9627
  0.00027965       5.9790
  0.00028045       5.9960
  0.00028125       6.0131
  0.00028453       6.0832
  0.00028507       6.0948
  0.00028599       6.1145
  0.00028657       6.1270
  0.00028741       6.1448
  0.00028831       6.1642
  0.00029159       6.2342
  0.00029303       6.2650
  0.00029468       6.3003
  0.00029614       6.3315
  0.00029892       6.3909
  0.00029957       6.4048
  0.00030060       6.4269
  0.00030120       6.4397
  0.00030226       6.4624
  0.00030302       6.4787
  0.00030379       6.4952
  0.00030471       6.5148
  0.00030548       6.5313
  0.00030801       6.5853
  0.00030898       6.6061
  0.00030989       6.6255
  0.00031063       6.6413
  0.00031149       6.6598
  0.00031402       6.7137
  0.00031497       6.7342
  0.00031564       6.7485
  0.00031661       6.7693
  0.00031745       6.7871
  0.00031827       6.8047
  0.00031925       6.8256
  0.00032005       6.8427
  0.00032100       6.8631
  0.00032176       6.8793
  0.00032272       6.8998
  0.00032343       6.9150
  0.00032433       6.9343
  0.00032527       6.9543
  0.00032619       6.9739
  0.00032701       6.9915
  0.00032799       7.0125
  0.00032878       7.0293
  0.00032971       7.0493
  0.00033053       7.0667
  0.00033144       7.0863
  0.00033240       7.1067
  0.00033330       7.1260
  0.00033419       7.1451
  0.00033506       7.1637
  0.00033588       7.1811
  0.00033668       7.1984
  0.00033841       7.2352
  0.00033957       7.2601
  0.00034116       7.2941
  0.00034217       7.3156
  0.00034384       7.3514
  0.00034580       7.3932
  0.00034859       7.4530
  0.00034939       7.4700
  0.00035018       7.4869
  0.00035126       7.5100
  0.00035222       7.5305
  0.00035327       7.5531
  0.00035409       7.5706
  0.00035479       7.5854
  0.00035764       7.6464
  0.00035853       7.6654
  0.00035934       7.6828
  0.00036019       7.7009
  0.00036107       7.7198
  0.00036179       7.7351
  0.00036253       7.7509
  0.00036360       7.7738
  0.00036468       7.7970
  0.00036521       7.8083
  0.00036607       7.8266
  0.00036675       7.8411
  0.00036756       7.8586
  0.00036878       7.8846
  0.00036952       7.9004
  0.00037048       7.9209
  0.00037146       7.9420
  0.00037252       7.9645
  0.00037285       7.9717
  0.00037402       7.9967
  0.00037500       8.0175
  0.00037585       8.0358
  0.00037662       8.0521
  0.00037768       8.0749
  0.00037848       8.0920
  0.00037941       8.1119
  0.00038014       8.1276
  0.00038127       8.1516
  0.00038222       8.1718
  0.00038312       8.1911
  0.00038405       8.2110
  0.00038493       8.2298
  0.00038778       8.2909
  0.00038872       8.3108
  0.00039034       8.3456
  0.00039319       8.4064
  0.00039480       8.4170
  0.00039512       8.4426
  0.00039542       8.4684
  0.00040009       8.5165
  0.00040162       8.5425
  0.00040215       8.5658
  0.00040312       8.5838
  0.00040762       8.6632
  0.00040878       8.6790
  0.00041038       8.7043
  0.00041150       8.7206
  0.00041228       8.7408
  0.00041286       8.7633
  0.00041503       8.7820
  0.00041580       8.8023
  0.00041651       8.8234
  0.00041852       8.8439
  0.00041947       8.8622
  0.00041995       8.8860
  0.00042111       8.9016
  0.00042563       8.9662
  0.00042609       8.9901
  0.00042685       9.0107
  0.00043009       9.0756
  0.00043301       9.1147
  0.00043679       9.1732
  0.00043995       9.2390
  0.00044293       9.3069
  0.00044474       9.3297
  0.00044507       9.3553
  0.00044761       9.3990
  0.00045146       9.4860
  0.00045319       9.5097
  0.00045406       9.5290
  0.00045483       9.5494
  0.00045639       9.5751
  0.00045713       9.5958
  0.00045793       9.6159
  0.00046011       9.6343
  0.00046023       9.6623
  0.00046237       9.6813
  0.00046273       9.7065
  0.00046654       9.7646
  0.00046829       9.8176
  0.00047334       9.8759
  0.00047377       9.9002
  0.00047641       9.9427
  0.00048400      10.0446
  0.00048636      10.0700
  0.00049148      10.1367
  0.00049210      10.1624
  0.00049543      10.1851
  0.00049782      10.2037
  0.00050009      10.2240
  0.00050751      10.3104
  0.00050953      10.3340
  0.00051432      10.4052
  0.00051950      10.4710
  0.00052460      10.5379
  0.00052624      10.5667
  0.00052711      10.5890
  0.00052924      10.6112
  0.00053096      10.6388
  0.00053142      10.6667
  0.00053336      10.6914
  0.00053404      10.7164
  0.00053590      10.7422
  0.00054088      10.8106
  0.00054537      10.8860
  0.00054973      10.9630
  0.00055617      11.0628
  0.00056116      11.1313
  0.00056609      11.2005
  0.00056740      11.2338
  0.00056945      11.2570
  0.00057117      11.2848
  0.00057235      11.3028
  0.00057433      11.3270
  0.00057618      11.3529
  0.00057765      11.3841
  0.00057997      11.4036
  0.00058047      11.4309
  0.00058215      11.4592
  0.00058428      11.4813
  0.00058599      11.5092
  0.00058786      11.5348
  0.00059236      11.6100
  0.00059419      11.6362
  0.00059628      11.6589
  0.00059748      11.6937
  0.00059967      11.7150
  0.00060214      11.7432
  0.00060439      11.7665
  0.00060665      11.7896
  0.00061135      11.8718
  0.00061363      11.8946
  0.00061542      11.9250
  0.00061774      11.9471
  0.00061949      11.9782
  0.00062148      12.0055
  0.00062351      12.0323
  0.00062593      12.0528
  0.00062798      12.0792
  0.00063000      12.1061
  0.00063109      12.1280
  0.00063332      12.1515
  0.00063510      12.1821
  0.00063748      12.2034
  0.00063930      12.2334
  0.00064138      12.2592
  0.00064350      12.2844
  0.00065195      12.3861
  0.00065404      12.4118
  0.00065633      12.4345
  0.00065709      12.4615
  0.00065885      12.4923
  0.00066098      12.5175
  0.00066326      12.5404
  0.00066520      12.5684
  0.00066743      12.5921
  0.00067200      12.6762
  0.00067410      12.7018
  0.00067608      12.7293
  0.00067704      12.7532
  0.00067932      12.7759
  0.00068433      12.8534
  0.00068891      12.9375
  0.00069404      13.0131
  0.00069610      13.0393
  0.00070149      13.1108
  0.00070321      13.1424
  0.00070790      13.2247
  0.00071303      13.3003
  0.00071512      13.3260
  0.00072050      13.4035
  0.00072587      13.4828
  0.00073167      13.5548
  0.00073249      13.5836
  0.00073472      13.6096
  0.00073728      13.6299
  0.00073839      13.6537
  0.00074023      13.6866
  0.00074146      13.7083
  0.00074245      13.7343
  0.00074497      13.7553
  0.00074577      13.7843
  0.00074670      13.8112
  0.00074931      13.8309
  0.00075021      13.8583
  0.00075249      13.8834
  0.00075360      13.9073
  0.00075896      13.9868
  0.00075990      14.0135
  0.00076194      14.0429
  0.00076275      14.0717
  0.00076830      14.1481
  0.00076980      14.1652
  0.00077165      14.1978
  0.00077268      14.2230
  0.00077484      14.2503
  0.00077695      14.2784
  0.00077807      14.3020
  0.00078396      14.3725
  0.00078487      14.3996
  0.00078658      14.4346
  0.00078906      14.4564
  0.00079021      14.4796
  0.00079241      14.5061
  0.00079338      14.5324
  0.00079527      14.5642
  0.00080084      14.6401
  0.00080628      14.7182
  0.00081138      14.8022
  0.00081220      14.8310
  0.00081986      14.9354
  0.00082116      14.9560
  0.00082324      14.9846
  0.00082634      15.0386
  0.00083089      15.1210
  0.00083642      15.2015
  0.00083762      15.2249
  0.00084080      15.2801
  0.00084625      15.3621
  0.00084705      15.3927
  0.00084960      15.4143
  0.00085185      15.4414
  0.00085257      15.4734
  0.00085605      15.5232
  0.00086160      15.6034
  0.00086395      15.6284
  0.00086478      15.6586
  0.00086688      15.6883
  0.00086792      15.7146
  0.00087040      15.7375
  0.00087263      15.7647
  0.00087342      15.7957
  0.00087913      15.8728
  0.00088447      15.9567
  0.00088997      16.0377
  0.00089210      16.0670
  0.00089320      16.0920
  0.00089544      16.1192
  0.00089772      16.1457
  0.00089900      16.1678
  0.00090741      16.3088
  0.00091286      16.3908
  0.00091526      16.4151
  0.00091607      16.4455
  0.00091836      16.4719
  0.00091941      16.4979
  0.00092163      16.5255
  0.00092374      16.5549
  0.00092462      16.5841
  0.00093004      16.6665
  0.00093085      16.6970
  0.00093325      16.7212
  0.00093496      16.7468
  0.00093799      16.8056
  0.00094360      16.8858
  0.00094493      16.9072
  0.00094794      16.9662
  0.00095344      17.0484
  0.00095428      17.0787
  0.00095680      17.1013
  0.00095890      17.1314
  0.00095996      17.1576
  0.00096522      17.2443
  0.00097075      17.3259
  0.00097149      17.3580
  0.00097374      17.3854
  0.00097485      17.4108
  0.00097715      17.4374
  0.00097954      17.4622
  0.00098050      17.4904
  0.00098587      17.5749
  0.00098688      17.6021
  0.00098905      17.6311
  0.00099130      17.6583
  0.00099207      17.6901
  0.00099439      17.7161
  0.00099526      17.7459
  0.00100104      17.8230
  0.00100179      17.8550
  0.00100406      17.8820
  0.00100623      17.9109
  0.00100715      17.9397
  0.00101053      17.9922
  0.00101588      18.0770
  0.00101696      18.1030
  0.00101926      18.1295
  0.00102001      18.1614
  0.00102512      18.2507
  0.00102620      18.2768
  0.00102822      18.3083
  0.00103104      18.3254
  0.00103147      18.3631
  0.00103417      18.3823
  0.00103502      18.4124
  0.00104059      18.5031
  0.00104624      18.5885
  0.00104849      18.6179
  0.00104977      18.6417
  0.00105185      18.6744
  0.00105442      18.6976
  0.00105557      18.7241
  0.00105764      18.7569
  0.00105872      18.7849
  0.00106120      18.8097
  0.00106435      18.8704
  0.00107012      18.9534
  0.00107120      18.9813
  0.00107351      19.0095
  0.00107565      19.0410
  0.00107718      19.0600
  0.00108047      19.1180
  0.00108602      19.2052
  0.00109190      19.2860
  0.00109295      19.3144
  0.00109523      19.3431
  0.00109746      19.3730
  0.00109873      19.3971
  0.00110441      19.4818
  0.00110544      19.5107
  0.00110766      19.5405
  0.00110867      19.5699
  0.00111447      19.6521
  0.00112021      19.7357
  0.00112111      19.7670
  0.00112358      19.7922
  0.00112587      19.8207
  0.00112688      19.8499
  0.00112913      19.8794
  0.00113000      19.9112
  0.00113233      19.9391
  0.00113812      20.0216
  0.00114328      20.1115
  0.00114901      20.1973
  0.00115509      20.2761
  0.00116044      20.3694
  0.00116296      20.3941
  0.00116409      20.4218
  0.00116618      20.4550
  0.00116731      20.4825
  0.00116966      20.5107
  0.00117193      20.5403
  0.00117316      20.5659
  0.00117877      20.6540
  0.00118447      20.7404
  0.00118553      20.7694
  0.00120038      20.9983
  0.00120286      21.0238
  0.00120367      21.0578
  0.00120605      21.0853
  0.00121505      21.2308
  0.00121737      21.2596
  0.00121948      21.2926
  0.00122213      21.3146
  0.00122777      21.4022
  0.00123010      21.4308
  0.00123210      21.4659
  0.00123791      21.5500
  0.00124006      21.5821
  0.00124247      21.6092
  0.00124481      21.6374
  0.00124696      21.6696
  0.00124809      21.6971
  0.00125030      21.7281
  0.00125262      21.7567
  0.00125617      21.7874
  0.00126195      21.8772
  0.00126440      21.9048
  0.00126696      21.9303
  0.00126920      21.9624
  0.00127021      21.9940
  0.00127255      22.0240
  0.00127477      22.0567
  0.00127618      22.0798
  0.00127850      22.1103
  0.00128075      22.1421
  0.00128310      22.1721
  0.00128435      22.1985
  0.00128658      22.2309
  0.00128921      22.2549
  0.00129144      22.2872
  0.00129271      22.3134
  0.00129488      22.3470
  0.00129703      22.3810
  0.00129980      22.4018
  0.00130537      22.4963
  0.00130790      22.5222
  0.00131001      22.5571
  0.00131244      22.5853
  0.00131484      22.6139
  0.00131726      22.6422
  0.00131959      22.6725
  0.00132525      22.7650
  0.00132769      22.7927
  0.00132992      22.8251
  0.00133230      22.8543
  0.00133479      22.8811
  0.00133729      22.9077
  0.00133943      22.9419
  0.00134189      22.9695
  0.00134407      23.0028
  0.00134645      23.0321
  0.00134761      23.0605
  0.00134984      23.0928
  0.00135228      23.1208
  0.00135480      23.1469
  0.00135711      23.1776
  0.00135935      23.2098
  0.00136167      23.2402
  0.00136422      23.2657
  0.00136535      23.2949
  0.00136768      23.3252
  0.00137006      23.3544
  0.00137240      23.3843
  0.00137357      23.4127
  0.00137466      23.4451
  0.00137704      23.4743
  0.00137840      23.4987
  0.00138043      23.5355
  0.00138281      23.5649
  0.00138531      23.5916
  0.00139119      23.6797
  0.00139385      23.7030
  0.00139627      23.7315
  0.00139864      23.7609
  0.00140078      23.7954
  0.00140188      23.8253
  0.00140422      23.8553
  0.00140644      23.8881
  0.00140882      23.9175
  0.00141141      23.9423
  0.00141387      23.9699
  0.00141631      23.9977
  0.00141849      24.0314
  0.00142099      24.0581
  0.00142332      24.0884
  0.00142573      24.1170
  0.00142812      24.1461
  0.00143039      24.1778
  0.00143282      24.2059
  0.00143632      24.2381
  0.00143885      24.2642
  0.00144129      24.2921
  0.00144362      24.3225
  0.00144617      24.3481
  0.00144838      24.3811
  0.00145074      24.4109
  0.00145322      24.4379
  0.00145556      24.4681
  0.00145929      24.4953
  0.00146186      24.5205
  0.00146411      24.5525
  0.00147504      24.6662
  0.00147746      24.6947
  0.00148008      24.7190
  0.00148393      24.7435
  0.00149925      24.8436
  0.00150791      24.8188
  0.00166158      24.3662
  0.00199820      23.8772
  0.00200093      23.8991
  0.00200190      23.9316
  0.00200316      23.9581
  0.00200439      23.9854
  0.00200540      24.0172
  0.00200669      24.0431
  0.00200755      24.0782
  0.00200880      24.1050
  0.00200972      24.1388
  0.00201112      24.1622
  0.00201233      24.1898
  0.00201359      24.2163
  0.00201796      24.3100
  0.00201916      24.3378
  0.00202123      24.3736
  0.00202232      24.4037
  0.00202432      24.4413
  0.00202572      24.4648
  0.00203136      24.5579
  0.00203240      24.5891
  0.00203447      24.6250
  0.00203543      24.6579
  0.00204126      24.7472
  0.00204241      24.7760
  0.00204459      24.8096
  0.00204569      24.8394
  0.00205108      24.9380
  0.00205204      24.9709
  0.00205432      25.0025
  0.00205557      25.0291
  0.00206097      25.1242
  0.00206315      25.1572
  0.00206442      25.1833
  0.00206903      25.2710
  0.00207220      25.3363
  0.00207677      25.4247
  0.00208115      25.5172
  0.00208568      25.6066
  0.00208820      25.6326
  0.00208920      25.6642
  0.00209351      25.7582
  0.00209702      25.8164
  0.00210139      25.9089
  0.00210685      26.0051
  0.00210831      26.0272
  0.00210932      26.0586
  0.00211038      26.0891
  0.00211131      26.1223
  0.00211265      26.1469
  0.00211482      26.2069
  0.00211615      26.2581
  0.00211689      26.3483
  0.00211708      26.3706
  0.00211682      26.4026
  0.00211659      26.4340
  0.00211741      26.5225
  0.00211859      26.5769
  0.00212060      26.6666
  0.00212200      26.7163
  0.00212264      26.7823
  0.00212333      26.8389
  0.00212546      26.9318
  0.00212787      27.0183
  0.00212888      27.0801
  0.00213003      27.1105
  0.00213266      27.1922
  0.00213464      27.2883
  0.00213605      27.3411
  0.00213730      27.3694
  0.00213823      27.4328
  0.00213929      27.4654
  0.00214052      27.5223
  0.00214150      27.6128
  0.00213946      27.6871
  0.00213700      27.7142
  0.00213269      27.7833
  0.00213142      27.8120
  0.00213022      27.8390
  0.00212894      27.8677
  0.00212786      27.8922
  0.00212652      27.9225
  0.00212572      27.9404
  0.00212447      27.9685
  0.00212316      28.0263
  0.00212333      28.0507
  0.00212336      28.0780
  0.00212348      28.1036
  0.00212336      28.1346
  0.00212312      28.1680
  0.00212309      28.1969
  0.00212429      28.2545
  0.00212524      28.3458
  0.00213026      28.5237
  0.00213156      28.5796
  0.00213279      28.6369
  0.00213410      28.6641
  0.00212287      28.6634
  0.00206456      28.7674
  0.00205948      28.7977
  0.00205491      28.8165
  0.00204994      28.8442
  0.00204624      28.8715
  0.00204099      28.9056
  0.00203739      28.9307
  0.00203382      28.9550
  0.00203000      28.9853
  0.00202400      29.0364
  0.00201748      29.0995
  0.00200909      29.1767
  0.00199994      29.2712
  0.00199738      29.3012
  0.00199505      29.3257
  0.00198650      29.4065
  0.00197643      29.4937
  0.00197004      29.5537
  0.00196379      29.6107
  0.00195985      29.6436
  0.00195383      29.6951
  0.00194991      29.7276
  0.00194629      29.7531
  0.00194289      29.7736
  0.00193907      29.8036
  0.00193390      29.8359
  0.00192803      29.8558
  0.00192183      29.8832
  0.00191568      29.9094
  0.00190738      29.9275
  0.00189657      29.9460
  0.00187737      29.9563
  0.00185661      29.9736
  0.00183598      29.9880
  0.00181613      30.0129
  0.00179682      30.0256
  0.00177767      30.0348
  0.00171348      30.0450
  0.00166818      30.0517
  0.00163167      30.0578
  0.00160377      30.0668
  0.00157565      30.0810
  0.00153931      30.0828
  0.00149668      30.0859
  0.00145022      30.0906
  0.00140981      30.1000
  0.00137572      30.1078
  0.00134428      30.1121
  0.00131642      30.1202
  0.00128713      30.1436
  0.00126204      30.1458
  0.00122988      30.1378
  0.00098526      30.0044
  0.00034208      29.7067
  0.00030767      29.6933
  0.00028058      29.6838
  0.00025692      29.6817
  0.00023792      29.6874
  0.00022147      29.6921
  0.00020603      29.7020
  0.00019405      29.7187
  0.00018224      29.7315
  0.00017141      29.7502
  0.00016201      29.7651
  0.00015386      29.7800
  0.00014575      29.7939
  0.00012458      29.8490
  0.00011855      29.8724
  0.00011411      29.8881
  0.00010813      29.9104
  0.00010341      29.9327
  0.00009879      29.9525
  0.00009528      29.9754
  0.00008381      30.0374
  0.00008003      30.0665
  0.00007202      30.1352
  0.00006243      30.2261
  0.00005986      30.2577
  0.00005578      30.3254
  0.00005097      30.4105
  0.00005026      30.4273
  0.00004916      30.4537
  0.00004808      30.4794
  0.00004705      30.5041
  0.00004588      30.5321
  0.00004399      30.6071
  0.00004215      30.6808
  0.00004130      30.7312
  0.00003929      30.8091
  0.00003822      30.8646
  0.00003621      30.9423
  0.00003648      30.9658
  0.00003570      31.0142
  0.00003589      31.0395
  0.00003639      31.0576
  0.00003476      31.1265
  0.00003386      31.1478
  0.00003311      31.1657
  0.00003180      31.1972
  0.00003094      31.2177
  0.00003004      31.2391
  0.00002726      31.3356
  0.00002645      31.3847
  0.00002579      31.4305
  0.00002500      31.4792
  0.00002509      31.5067
  0.00002443      31.5524
  0.00002509      31.6561
  0.00002526      31.6820
  0.00002541      31.7083
  0.00002567      31.7319
  0.00002602      31.7534
  0.00002834      31.8278
  0.00003004      31.9056
  0.00003156      31.9285
  0.00003489      31.9971
  0.00003633      32.0222
  0.00003782      32.0459
  0.00003972      32.0895
  0.00004124      32.1126
  0.00004254      32.1407
  0.00004404      32.1642
  0.00004726      32.2354
  0.00004867      32.2613
  0.00005010      32.2862
  0.00005165      32.3086
  0.00005334      32.3278
  0.00005455      32.3582
  0.00005607      32.3811
  0.00005770      32.4016
  0.00006149      32.4594
  0.00006289      32.4853
  0.00006446      32.5072
  0.00006784      32.5746
  0.00006963      32.5913
  0.00007112      32.6151
  0.00007266      32.6378
  0.00007433      32.6572
  0.00007580      32.6815
  0.00007766      32.6966
  0.00007927      32.7174
  0.00008061      32.7448
  0.00008368      32.7608
  0.00008528      32.7819
  0.00008695      32.8014
  0.00008841      32.8259
  0.00009012      32.8444
  0.00009175      32.8649
  0.00009329      32.8876
  0.00009476      32.9118
  0.00009652      32.9291
  0.00010417      33.0137
  0.00010581      33.0340
  0.00010736      33.0565
  0.00010912      33.0737
  0.00011054      33.0993
  0.00011227      33.1174
  0.00011499      33.1416
  0.00011684      33.1568
  0.00012407      33.2220
  0.00013116      33.2904
  0.00013250      33.3178
  0.00013532      33.3397
  0.00013815      33.3612
  0.00013956      33.3869
  0.00014244      33.4074
  0.00014541      33.4257
  0.00014806      33.4516
  0.00015075      33.4764
  0.00015354      33.4990
  0.00015606      33.5281
  0.00015918      33.5428
  0.00016314      33.5672
  0.00016610      33.5859
  0.00017130      33.6104
  0.00017566      33.6257
  0.00018518      33.6369
  0.00020464      33.6791
  0.00020877      33.6993
  0.00021438      33.7144
  0.00021874      33.7296
  0.00022302      33.7464
  0.00022720      33.7657
  0.00023129      33.7871
  0.00023568      33.8015
  0.00023966      33.8255
  0.00024392      33.8429
  0.00024808      33.8628
  0.00025104      33.8813
  0.00025509      33.9037
  0.00025805      33.9221
  0.00026228      33.9403
  0.00026504      33.9636
  0.00026904      33.9871
  0.00027210      34.0034
  0.00027611      34.0267
  0.00027906      34.0453
  0.00028307      34.0687
  0.00028732      34.0865
  0.00029021      34.1067
  0.00029417      34.1310
  0.00029843      34.1484
  0.00030403      34.1638
  0.00030807      34.1863
  0.00031354      34.2048
  0.00031905      34.2221
  0.00032468      34.2366
  0.00032994      34.2600
  0.00033545      34.2773
  0.00034105      34.2926
  0.00034645      34.3126
  0.00035194      34.3306
  0.00035745      34.3480
  0.00036319      34.3600
  0.00036984      34.3799
  0.00037537      34.3969
  0.00038092      34.4134
  0.00038909      34.4269
  0.00039619      34.4363
  0.00041005      34.3163
  0.00080666      32.4260
  0.00251151      20.7998
  0.02260089       0.4832
  0.02267770       0.3974
  0.02272510       0.3652
  0.02285672       0.3406
  0.02294068       0.3352
  0.02296002       0.3330
  0.02297835       0.3299
  0.02299517       0.3278
  0.02300750       0.3284
  0.02302328       0.3255
  0.02303641       0.3232
  0.02304996       0.3239
  0.02306357       0.3198
  0.02307510       0.3141
  0.02308760       0.3095
  0.02309885       0.3048
  0.02310979       0.3060
  0.02312055       0.3032
  0.02312834       0.3067
