# Supplementary material for: Size effects on the mechanical behavior and the compressive failure strength of concrete: an extensive dataset
Source: Data Brief. 2020 Nov 2;33:106477. doi: 10.1016/j.dib.2020.106477 (PMC7674298; doi:10.1016/j.dib.2020.106477)
Supplement: Supplementary file 1 [file mmc1.zip › Stress_Strain_Data_DIB/C-40x80-mm/C4-B1-43.txt]

      Strain  Stress(MPa)
  0.00000000       0.0000
  0.00006762       0.4233
  0.00006779       0.4243
  0.00006757       0.4229
  0.00006791       0.4251
  0.00006698       0.4193
  0.00006732       0.4214
  0.00006722       0.4208
  0.00006703       0.4196
  0.00006815       0.4266
  0.00007092       0.4439
  0.00007091       0.4438
  0.00007162       0.4483
  0.00007195       0.4503
  0.00007375       0.4616
  0.00007461       0.4670
  0.00007457       0.4668
  0.00007530       0.4714
  0.00007627       0.4774
  0.00007693       0.4815
  0.00007954       0.4979
  0.00007984       0.4997
  0.00008027       0.5024
  0.00007985       0.4998
  0.00008061       0.5046
  0.00007980       0.4995
  0.00008086       0.5061
  0.00007983       0.4997
  0.00008043       0.5035
  0.00008052       0.5040
  0.00008065       0.5048
  0.00008043       0.5035
  0.00008095       0.5067
  0.00008086       0.5061
  0.00008024       0.5022
  0.00008019       0.5019
  0.00008016       0.5017
  0.00008000       0.5008
  0.00008006       0.5011
  0.00008083       0.5059
  0.00008099       0.5069
  0.00008015       0.5017
  0.00008139       0.5095
  0.00008083       0.5059
  0.00008064       0.5048
  0.00008025       0.5023
  0.00008095       0.5067
  0.00008094       0.5066
  0.00008144       0.5098
  0.00008148       0.5100
  0.00008097       0.5068
  0.00008108       0.5075
  0.00008128       0.5088
  0.00008072       0.5053
  0.00008169       0.5113
  0.00008146       0.5099
  0.00008121       0.5083
  0.00008156       0.5105
  0.00008093       0.5066
  0.00008079       0.5057
  0.00008044       0.5035
  0.00008060       0.5045
  0.00008148       0.5100
  0.00008051       0.5039
  0.00008074       0.5054
  0.00008070       0.5051
  0.00008067       0.5050
  0.00008128       0.5088
  0.00008100       0.5070
  0.00008132       0.5090
  0.00008147       0.5100
  0.00008166       0.5111
  0.00008103       0.5072
  0.00008231       0.5152
  0.00008192       0.5128
  0.00008250       0.5164
  0.00008214       0.5142
  0.00008245       0.5161
  0.00008307       0.5200
  0.00008247       0.5162
  0.00008250       0.5164
  0.00008248       0.5163
  0.00008247       0.5162
  0.00008318       0.5207
  0.00008309       0.5201
  0.00008247       0.5162
  0.00008270       0.5177
  0.00008258       0.5169
  0.00008189       0.5126
  0.00008230       0.5151
  0.00008318       0.5207
  0.00008299       0.5195
  0.00008259       0.5169
  0.00008308       0.5200
  0.00008278       0.5182
  0.00008337       0.5218
  0.00008289       0.5188
  0.00008278       0.5182
  0.00008344       0.5223
  0.00008275       0.5180
  0.00008333       0.5216
  0.00008278       0.5182
  0.00008286       0.5187
  0.00008289       0.5188
  0.00008295       0.5192
  0.00008272       0.5178
  0.00008309       0.5201
  0.00008302       0.5196
  0.00008308       0.5200
  0.00008365       0.5236
  0.00008362       0.5234
  0.00008376       0.5243
  0.00008307       0.5200
  0.00008305       0.5198
  0.00008336       0.5218
  0.00008425       0.5274
  0.00008413       0.5266
  0.00008429       0.5276
  0.00008439       0.5282
  0.00008437       0.5281
  0.00008461       0.5296
  0.00008411       0.5265
  0.00008429       0.5276
  0.00008473       0.5304
  0.00008511       0.5327
  0.00008544       0.5348
  0.00008543       0.5347
  0.00008507       0.5325
  0.00008514       0.5329
  0.00008520       0.5333
  0.00008452       0.5291
  0.00008517       0.5331
  0.00008466       0.5299
  0.00008530       0.5339
  0.00008530       0.5339
  0.00008456       0.5293
  0.00008523       0.5335
  0.00008492       0.5316
  0.00008497       0.5318
  0.00008488       0.5313
  0.00008662       0.5422
  0.00008748       0.5476
  0.00008750       0.5477
  0.00008728       0.5463
  0.00008745       0.5474
  0.00008727       0.5463
  0.00008891       0.5565
  0.00008882       0.5559
  0.00008941       0.5597
  0.00008960       0.5608
  0.00009038       0.5657
  0.00009106       0.5700
  0.00009103       0.5698
  0.00009185       0.5749
  0.00009134       0.5717
  0.00009207       0.5763
  0.00009246       0.5788
  0.00009251       0.5791
  0.00009275       0.5806
  0.00009235       0.5781
  0.00009295       0.5818
  0.00009380       0.5871
  0.00009460       0.5921
  0.00009489       0.5940
  0.00009638       0.6033
  0.00009640       0.6034
  0.00009747       0.6101
  0.00009693       0.6067
  0.00009872       0.6179
  0.00009928       0.6214
  0.00009917       0.6207
  0.00010035       0.6281
  0.00010070       0.6303
  0.00009968       0.6240
  0.00010108       0.6327
  0.00010162       0.6361
  0.00010402       0.6511
  0.00010409       0.6516
  0.00010463       0.6549
  0.00010419       0.6522
  0.00010487       0.6565
  0.00010513       0.6581
  0.00010578       0.6621
  0.00010679       0.6684
  0.00010714       0.6706
  0.00010778       0.6746
  0.00010867       0.6802
  0.00010804       0.6762
  0.00010853       0.6793
  0.00011009       0.6891
  0.00011031       0.6905
  0.00011111       0.6955
  0.00011192       0.7005
  0.00011124       0.6963
  0.00011187       0.7002
  0.00011203       0.7013
  0.00011296       0.7071
  0.00011265       0.7051
  0.00011411       0.7143
  0.00011440       0.7161
  0.00011460       0.7173
  0.00011562       0.7237
  0.00011571       0.7243
  0.00011634       0.7282
  0.00011987       0.7503
  0.00012090       0.7568
  0.00012196       0.7634
  0.00012276       0.7684
  0.00012521       0.7837
  0.00012662       0.7925
  0.00012852       0.8045
  0.00012993       0.8133
  0.00012999       0.8137
  0.00013080       0.8187
  0.00013242       0.8289
  0.00013304       0.8328
  0.00013390       0.8381
  0.00013470       0.8431
  0.00013572       0.8495
  0.00013605       0.8516
  0.00013826       0.8655
  0.00014055       0.8798
  0.00014171       0.8871
  0.00014338       0.8975
  0.00014400       0.9014
  0.00014483       0.9065
  0.00014647       0.9168
  0.00014671       0.9183
  0.00014752       0.9234
  0.00014809       0.9270
  0.00014900       0.9326
  0.00015075       0.9436
  0.00015035       0.9411
  0.00015168       0.9495
  0.00015176       0.9499
  0.00015311       0.9584
  0.00015352       0.9609
  0.00015461       0.9678
  0.00015637       0.9788
  0.00015620       0.9777
  0.00015666       0.9806
  0.00015814       0.9899
  0.00015919       0.9965
  0.00016032       1.0035
  0.00016154       1.0112
  0.00016230       1.0159
  0.00016348       1.0233
  0.00016423       1.0280
  0.00016513       1.0336
  0.00016630       1.0409
  0.00016715       1.0463
  0.00016812       1.0523
  0.00016939       1.0603
  0.00017017       1.0652
  0.00017167       1.0745
  0.00017291       1.0823
  0.00017352       1.0861
  0.00017460       1.0929
  0.00017484       1.0944
  0.00017595       1.1013
  0.00017765       1.1120
  0.00017837       1.1165
  0.00017884       1.1195
  0.00018081       1.1318
  0.00018073       1.1313
  0.00018294       1.1451
  0.00018270       1.1436
  0.00018449       1.1548
  0.00018561       1.1618
  0.00018793       1.1763
  0.00018865       1.1808
  0.00018909       1.1836
  0.00019065       1.1933
  0.00019194       1.2015
  0.00019286       1.2072
  0.00019371       1.2125
  0.00019531       1.2225
  0.00019661       1.2307
  0.00019666       1.2310
  0.00019846       1.2423
  0.00020015       1.2528
  0.00020101       1.2582
  0.00020240       1.2669
  0.00020343       1.2733
  0.00020540       1.2857
  0.00020617       1.2905
  0.00020717       1.2967
  0.00020829       1.3038
  0.00020992       1.3140
  0.00021082       1.3196
  0.00021241       1.3296
  0.00021351       1.3365
  0.00021398       1.3394
  0.00021517       1.3468
  0.00021728       1.3601
  0.00021836       1.3668
  0.00021952       1.3740
  0.00022138       1.3857
  0.00022267       1.3938
  0.00022387       1.4013
  0.00022485       1.4074
  0.00022619       1.4158
  0.00022796       1.4269
  0.00022871       1.4316
  0.00023015       1.4406
  0.00023175       1.4506
  0.00023346       1.4613
  0.00023400       1.4647
  0.00023574       1.4756
  0.00023772       1.4880
  0.00023822       1.4911
  0.00023906       1.4964
  0.00024073       1.5068
  0.00024200       1.5148
  0.00024281       1.5199
  0.00024512       1.5343
  0.00024661       1.5437
  0.00024757       1.5497
  0.00024895       1.5583
  0.00025004       1.5651
  0.00025127       1.5728
  0.00025376       1.5884
  0.00025462       1.5937
  0.00025565       1.6002
  0.00025692       1.6082
  0.00025775       1.6133
  0.00025978       1.6260
  0.00026118       1.6348
  0.00026265       1.6440
  0.00026456       1.6560
  0.00026650       1.6681
  0.00026703       1.6714
  0.00026810       1.6781
  0.00026970       1.6882
  0.00027124       1.6978
  0.00027308       1.7093
  0.00027474       1.7197
  0.00027610       1.7282
  0.00027651       1.7308
  0.00027884       1.7454
  0.00028086       1.7580
  0.00028116       1.7599
  0.00028303       1.7716
  0.00028453       1.7810
  0.00028579       1.7889
  0.00028706       1.7968
  0.00028797       1.8025
  0.00029029       1.8171
  0.00029197       1.8276
  0.00029289       1.8333
  0.00029403       1.8405
  0.00029644       1.8556
  0.00029778       1.8639
  0.00029813       1.8661
  0.00029929       1.8734
  0.00030011       1.8785
  0.00030290       1.8960
  0.00030957       1.9377
  0.00031154       1.9501
  0.00031315       1.9601
  0.00031474       1.9701
  0.00031636       1.9802
  0.00031680       1.9830
  0.00031868       1.9947
  0.00032061       2.0069
  0.00032291       2.0212
  0.00032447       2.0310
  0.00032611       2.0413
  0.00032725       2.0484
  0.00032879       2.0580
  0.00032988       2.0649
  0.00033210       2.0787
  0.00033311       2.0851
  0.00033506       2.0973
  0.00033655       2.1066
  0.00033880       2.1207
  0.00033983       2.1272
  0.00034080       2.1332
  0.00034404       2.1535
  0.00034456       2.1567
  0.00034620       2.1670
  0.00034680       2.1707
  0.00034864       2.1823
  0.00035026       2.1924
  0.00035198       2.2032
  0.00035355       2.2130
  0.00035576       2.2268
  0.00035659       2.2320
  0.00035859       2.2445
  0.00035988       2.2526
  0.00036176       2.2644
  0.00036331       2.2741
  0.00036511       2.2854
  0.00036647       2.2939
  0.00036837       2.3058
  0.00036939       2.3122
  0.00037113       2.3231
  0.00037302       2.3349
  0.00037422       2.3424
  0.00037581       2.3523
  0.00037803       2.3663
  0.00037942       2.3750
  0.00038136       2.3871
  0.00038245       2.3939
  0.00038414       2.4045
  0.00038556       2.4134
  0.00038771       2.4269
  0.00038896       2.4347
  0.00039044       2.4439
  0.00039143       2.4501
  0.00039376       2.4647
  0.00039522       2.4739
  0.00039654       2.4821
  0.00039782       2.4901
  0.00040007       2.5042
  0.00040165       2.5141
  0.00040271       2.5207
  0.00040480       2.5338
  0.00040697       2.5474
  0.00040838       2.5562
  0.00040983       2.5653
  0.00041151       2.5758
  0.00041315       2.5861
  0.00041469       2.5957
  0.00041620       2.6052
  0.00041785       2.6155
  0.00041987       2.6281
  0.00042169       2.6395
  0.00042281       2.6466
  0.00042485       2.6593
  0.00042656       2.6700
  0.00042734       2.6749
  0.00042981       2.6903
  0.00043136       2.7001
  0.00043363       2.7143
  0.00043538       2.7252
  0.00043596       2.7288
  0.00043819       2.7428
  0.00043975       2.7526
  0.00044140       2.7629
  0.00044251       2.7698
  0.00044502       2.7856
  0.00044770       2.8023
  0.00045011       2.8174
  0.00045095       2.8227
  0.00045312       2.8362
  0.00045408       2.8423
  0.00045585       2.8534
  0.00045793       2.8663
  0.00045903       2.8732
  0.00046075       2.8840
  0.00046235       2.8941
  0.00046394       2.9040
  0.00046598       2.9168
  0.00046831       2.9313
  0.00046997       2.9417
  0.00047118       2.9493
  0.00047278       2.9593
  0.00047488       2.9725
  0.00047635       2.9817
  0.00047756       2.9892
  0.00048049       3.0076
  0.00048237       3.0193
  0.00048314       3.0242
  0.00048569       3.0401
  0.00048731       3.0503
  0.00048845       3.0574
  0.00049023       3.0686
  0.00049191       3.0791
  0.00049413       3.0929
  0.00049593       3.1042
  0.00049703       3.1111
  0.00049946       3.1263
  0.00050107       3.1364
  0.00050277       3.1470
  0.00050453       3.1581
  0.00050632       3.1693
  0.00050804       3.1800
  0.00051042       3.1949
  0.00051187       3.2040
  0.00051412       3.2181
  0.00051609       3.2304
  0.00051785       3.2414
  0.00051933       3.2507
  0.00052093       3.2607
  0.00052287       3.2729
  0.00052425       3.2815
  0.00052682       3.2976
  0.00052869       3.3093
  0.00053023       3.3189
  0.00053233       3.3321
  0.00053344       3.3390
  0.00053549       3.3518
  0.00053839       3.3700
  0.00053942       3.3765
  0.00054099       3.3863
  0.00054253       3.3959
  0.00054430       3.4070
  0.00054659       3.4213
  0.00054885       3.4355
  0.00055039       3.4451
  0.00055124       3.4504
  0.00055379       3.4664
  0.00055538       3.4763
  0.00055758       3.4901
  0.00055953       3.5023
  0.00056086       3.5106
  0.00056259       3.5215
  0.00056437       3.5326
  0.00056648       3.5458
  0.00056820       3.5566
  0.00057075       3.5726
  0.00057226       3.5820
  0.00057418       3.5941
  0.00057625       3.6070
  0.00057862       3.6218
  0.00057986       3.6296
  0.00058218       3.6441
  0.00058741       3.6768
  0.00058972       3.6913
  0.00059154       3.7027
  0.00059348       3.7149
  0.00059562       3.7282
  0.00059788       3.7424
  0.00059942       3.7520
  0.00060130       3.7638
  0.00060258       3.7718
  0.00060530       3.7888
  0.00060734       3.8016
  0.00060918       3.8131
  0.00061141       3.8270
  0.00061353       3.8403
  0.00061546       3.8524
  0.00061705       3.8624
  0.00061850       3.8715
  0.00062113       3.8879
  0.00062295       3.8993
  0.00062424       3.9074
  0.00062639       3.9208
  0.00062842       3.9335
  0.00062986       3.9426
  0.00063224       3.9575
  0.00063424       3.9700
  0.00063609       3.9816
  0.00063840       3.9960
  0.00064029       4.0078
  0.00064230       4.0204
  0.00064436       4.0333
  0.00064607       4.0440
  0.00064862       4.0600
  0.00065126       4.0765
  0.00065362       4.0913
  0.00065544       4.1026
  0.00066715       4.1759
  0.00066946       4.1904
  0.00067133       4.2021
  0.00067342       4.2152
  0.00067561       4.2289
  0.00067698       4.2375
  0.00067890       4.2495
  0.00068155       4.2661
  0.00068452       4.2847
  0.00068701       4.3003
  0.00068855       4.3099
  0.00069036       4.3212
  0.00069277       4.3363
  0.00069477       4.3488
  0.00069704       4.3631
  0.00069890       4.3747
  0.00070119       4.3890
  0.00070283       4.3993
  0.00070582       4.4180
  0.00070769       4.4297
  0.00070983       4.4431
  0.00071204       4.4570
  0.00071375       4.4677
  0.00071594       4.4814
  0.00071795       4.4940
  0.00071943       4.5032
  0.00072222       4.5206
  0.00072341       4.5281
  0.00072612       4.5451
  0.00072807       4.5573
  0.00073031       4.5713
  0.00073261       4.5857
  0.00073447       4.5974
  0.00073654       4.6103
  0.00073839       4.6219
  0.00074044       4.6347
  0.00074314       4.6516
  0.00074509       4.6638
  0.00074779       4.6807
  0.00074975       4.6930
  0.00075144       4.7035
  0.00075371       4.7178
  0.00075586       4.7313
  0.00075782       4.7435
  0.00076038       4.7595
  0.00076279       4.7746
  0.00076473       4.7868
  0.00076712       4.8017
  0.00076927       4.8152
  0.00077184       4.8313
  0.00077352       4.8418
  0.00077527       4.8527
  0.00077747       4.8665
  0.00077990       4.8817
  0.00078206       4.8952
  0.00078461       4.9112
  0.00078656       4.9234
  0.00078899       4.9386
  0.00079128       4.9530
  0.00079375       4.9684
  0.00079588       4.9817
  0.00079766       4.9929
  0.00080021       5.0089
  0.00080200       5.0200
  0.00080448       5.0356
  0.00081082       5.0753
  0.00081290       5.0883
  0.00081534       5.1036
  0.00081732       5.1159
  0.00081981       5.1315
  0.00082180       5.1440
  0.00082380       5.1565
  0.00082653       5.1736
  0.00082830       5.1847
  0.00083059       5.1990
  0.00083323       5.2155
  0.00083575       5.2313
  0.00083720       5.2404
  0.00083988       5.2571
  0.00084232       5.2724
  0.00084434       5.2850
  0.00084622       5.2968
  0.00084885       5.3133
  0.00085172       5.3313
  0.00085385       5.3446
  0.00085580       5.3568
  0.00085817       5.3716
  0.00085975       5.3816
  0.00086158       5.3930
  0.00086447       5.4111
  0.00086656       5.4242
  0.00086869       5.4375
  0.00087060       5.4494
  0.00087329       5.4663
  0.00087520       5.4783
  0.00087800       5.4958
  0.00088038       5.5107
  0.00088321       5.5283
  0.00088467       5.5375
  0.00088712       5.5528
  0.00088946       5.5675
  0.00089203       5.5836
  0.00089468       5.6002
  0.00089689       5.6140
  0.00089935       5.6294
  0.00090150       5.6428
  0.00090430       5.6604
  0.00090639       5.6735
  0.00090890       5.6892
  0.00091144       5.7050
  0.00091375       5.7196
  0.00091590       5.7330
  0.00091838       5.7485
  0.00092148       5.7679
  0.00092417       5.7847
  0.00092585       5.7953
  0.00092901       5.8150
  0.00093148       5.8305
  0.00093367       5.8442
  0.00093658       5.8624
  0.00093801       5.8714
  0.00094126       5.8917
  0.00094434       5.9110
  0.00094657       5.9249
  0.00094904       5.9404
  0.00095110       5.9533
  0.00095447       5.9744
  0.00095586       5.9831
  0.00095895       6.0024
  0.00096119       6.0165
  0.00096410       6.0347
  0.00096650       6.0497
  0.00096901       6.0654
  0.00097202       6.0842
  0.00097471       6.1011
  0.00097738       6.1178
  0.00097968       6.1322
  0.00098174       6.1451
  0.00098467       6.1635
  0.00098744       6.1808
  0.00098981       6.1956
  0.00099255       6.2128
  0.00099451       6.2250
  0.00099767       6.2448
  0.00100002       6.2595
  0.00100265       6.2760
  0.00100506       6.2911
  0.00100843       6.3122
  0.00101080       6.3270
  0.00101361       6.3446
  0.00101564       6.3573
  0.00101832       6.3741
  0.00102091       6.3903
  0.00102356       6.4069
  0.00102657       6.4257
  0.00102913       6.4417
  0.00103195       6.4594
  0.00103495       6.4781
  0.00103759       6.4947
  0.00103997       6.5096
  0.00104271       6.5268
  0.00104520       6.5424
  0.00104832       6.5619
  0.00105046       6.5752
  0.00105261       6.5887
  0.00105603       6.6101
  0.00105801       6.6225
  0.00106153       6.6445
  0.00106422       6.6614
  0.00106629       6.6743
  0.00106954       6.6947
  0.00107129       6.7057
  0.00107384       6.7216
  0.00107635       6.7373
  0.00108001       6.7602
  0.00108253       6.7760
  0.00108547       6.7944
  0.00108748       6.8070
  0.00109052       6.8260
  0.00109262       6.8392
  0.00109611       6.8610
  0.00109829       6.8746
  0.00110074       6.8900
  0.00110380       6.9091
  0.00110659       6.9266
  0.00110910       6.9423
  0.00111191       6.9599
  0.00111398       6.9729
  0.00111708       6.9923
  0.00111990       7.0099
  0.00112236       7.0253
  0.00112461       7.0394
  0.00112760       7.0581
  0.00113745       7.1198
  0.00114002       7.1358
  0.00114259       7.1520
  0.00114550       7.1701
  0.00114781       7.1846
  0.00115095       7.2042
  0.00115255       7.2143
  0.00115609       7.2364
  0.00115863       7.2523
  0.00116129       7.2690
  0.00116454       7.2893
  0.00116741       7.3073
  0.00117004       7.3238
  0.00117281       7.3411
  0.00117454       7.3519
  0.00117711       7.3680
  0.00118061       7.3899
  0.00118335       7.4071
  0.00118602       7.4238
  0.00118833       7.4383
  0.00119140       7.4575
  0.00119367       7.4717
  0.00119666       7.4904
  0.00119950       7.5081
  0.00120188       7.5230
  0.00120488       7.5419
  0.00120714       7.5560
  0.00121033       7.5760
  0.00121243       7.5891
  0.00121563       7.6091
  0.00121846       7.6268
  0.00122059       7.6402
  0.00122373       7.6598
  0.00122704       7.6805
  0.00122942       7.6954
  0.00123284       7.7168
  0.00123509       7.7309
  0.00123786       7.7483
  0.00124074       7.7663
  0.00124354       7.7838
  0.00124569       7.7973
  0.00124857       7.8153
  0.00125100       7.8306
  0.00125326       7.8447
  0.00125684       7.8671
  0.00125917       7.8817
  0.00126173       7.8977
  0.00126424       7.9134
  0.00126761       7.9345
  0.00127013       7.9503
  0.00127230       7.9639
  0.00127535       7.9830
  0.00127890       8.0051
  0.00128202       8.0247
  0.00128485       8.0424
  0.00128676       8.0544
  0.00129027       8.0763
  0.00129346       8.0963
  0.00129521       8.1072
  0.00129853       8.1280
  0.00130166       8.1476
  0.00130421       8.1636
  0.00130738       8.1834
  0.00131006       8.2002
  0.00131350       8.2217
  0.00131646       8.2402
  0.00131924       8.2577
  0.00132231       8.2769
  0.00132474       8.2921
  0.00132786       8.3116
  0.00133122       8.3326
  0.00133357       8.3474
  0.00133655       8.3660
  0.00133996       8.3874
  0.00134346       8.4039
  0.00134662       8.4243
  0.00135010       8.4411
  0.00135326       8.4615
  0.00135682       8.4774
  0.00135925       8.5062
  0.00136282       8.5219
  0.00136585       8.5439
  0.00136930       8.5610
  0.00137268       8.5789
  0.00137610       8.5964
  0.00137938       8.6154
  0.00138367       8.6371
  0.00138739       8.6510
  0.00139015       8.6760
  0.00139348       8.6946
  0.00139667       8.7147
  0.00140003       8.7328
  0.00140328       8.7522
  0.00140818       8.7669
  0.00141085       8.7930
  0.00141456       8.8070
  0.00141758       8.8291
  0.00142109       8.8455
  0.00142370       8.8723
  0.00142738       8.8867
  0.00143035       8.9094
  0.00143212       8.9316
  0.00143571       8.9471
  0.00144034       8.9649
  0.00144290       8.9922
  0.00144540       9.0061
  0.00144971       9.0274
  0.00145304       9.0459
  0.00145585       9.0704
  0.00145945       9.0858
  0.00146275       9.1046
  0.00146556       9.1290
  0.00146973       9.1521
  0.00147351       9.1654
  0.00147640       9.1889
  0.00147972       9.2076
  0.00148300       9.2266
  0.00148615       9.2472
  0.00149040       9.2693
  0.00149366       9.2885
  0.00149679       9.3093
  0.00149952       9.3347
  0.00150388       9.3556
  0.00150711       9.3751
  0.00151025       9.3959
  0.00151312       9.4197
  0.00151666       9.4357
  0.00151989       9.4554
  0.00152317       9.4744
  0.00152581       9.5008
  0.00152915       9.5192
  0.00153229       9.5399
  0.00153519       9.5633
  0.00153929       9.5871
  0.00154299       9.6014
  0.00154570       9.6270
  0.00154883       9.6477
  0.00155221       9.6656
  0.00155512       9.6890
  0.00155953       9.7093
  0.00156240       9.7331
  0.00156574       9.7514
  0.00156894       9.7714
  0.00157189       9.7942
  0.00157522       9.8127
  0.00157834       9.8336
  0.00158269       9.8545
  0.00158572       9.8765
  0.00158888       9.8969
  0.00159213       9.9164
  0.00159520       9.9378
  0.00159955       9.9588
  0.00160250       9.9816
  0.00160569      10.0017
  0.00160834      10.0281
  0.00161125      10.0502
  0.00161473      10.0701
  0.00161939      10.0907
  0.00162281      10.1113
  0.00162555      10.1413
  0.00162907      10.1605
  0.00163236      10.1830
  0.00163553      10.2070
  0.00163943      10.2212
  0.00164211      10.2520
  0.00164583      10.2685
  0.00164892      10.2937
  0.00165251      10.3120
  0.00165585      10.3338
  0.00165912      10.3565
  0.00166357      10.3799
  0.00166694      10.4013
  0.00167055      10.4194
  0.00167402      10.4394
  0.00167754      10.4586
  0.00168081      10.4813
  0.00168524      10.5051
  0.00168832      10.5305
  0.00169164      10.5524
  0.00169517      10.5716
  0.00169843      10.5944
  0.00170291      10.6174
  0.00170634      10.6380
  0.00170934      10.6644
  0.00171291      10.6831
  0.00171615      10.7061
  0.00171934      10.7300
  0.00172269      10.7516
  0.00172607      10.7728
  0.00173002      10.7863
  0.00173183      10.8120
  0.00174189      10.8768
  0.00174514      10.8997
  0.00174838      10.9227
  0.00175185      10.9428
  0.00175513      10.9654
  0.00175834      10.9889
  0.00176206      11.0055
  0.00176501      11.0325
  0.00176877      11.0486
  0.00177152      11.0784
  0.00177493      11.0991
  0.00177836      11.1196
  0.00178228      11.1335
  0.00178542      11.1581
  0.00178862      11.1817
  0.00179240      11.1974
  0.00179540      11.2238
  0.00179853      11.2485
  0.00180190      11.2698
  0.00180546      11.2885
  0.00180889      11.3090
  0.00181163      11.3390
  0.00181529      11.3564
  0.00181872      11.3769
  0.00182174      11.4031
  0.00182526      11.4223
  0.00182727      11.4454
  0.00183093      11.4628
  0.00183409      11.4870
  0.00183724      11.5113
  0.00184058      11.5331
  0.00184394      11.5546
  0.00184727      11.5765
  0.00185065      11.5977
  0.00185425      11.6159
  0.00185592      11.6436
  0.00185936      11.6639
  0.00186290      11.6831
  0.00186568      11.7124
  0.00187014      11.7276
  0.00187348      11.7520
  0.00188740      11.8414
  0.00189090      11.8633
  0.00189425      11.8877
  0.00189784      11.9083
  0.00190152      11.9276
  0.00190614      11.9515
  0.00190944      11.9765
  0.00191306      11.9967
  0.00191533      12.0187
  0.00191861      12.0440
  0.00192233      12.0627
  0.00192564      12.0877
  0.00192929      12.1074
  0.00193278      12.1295
  0.00193634      12.1507
  0.00193826      12.1780
  0.00194189      12.1979
  0.00194556      12.2175
  0.00194887      12.2423
  0.00195130      12.2619
  0.00195458      12.2873
  0.00195826      12.3065
  0.00196126      12.3363
  0.00196497      12.3550
  0.00196795      12.3851
  0.00197201      12.3985
  0.00197430      12.4201
  0.00197757      12.4457
  0.00198790      12.5143
  0.00199111      12.5408
  0.00199492      12.5580
  0.00199795      12.5874
  0.00200846      12.6533
  0.00201230      12.6701
  0.00201564      12.6946
  0.00201880      12.7217
  0.00202232      12.7434
  0.00202563      12.7685
  0.00202898      12.7928
  0.00203245      12.8153
  0.00203578      12.8400
  0.00203964      12.8565
  0.00204168      12.8819
  0.00204524      12.9029
  0.00204841      12.9300
  0.00205189      12.9525
  0.00205550      12.9728
  0.00205774      12.9951
  0.00206110      13.0193
  0.00206440      13.0444
  0.00206763      13.0706
  0.00207027      13.0868
  0.00207339      13.1147
  0.00207689      13.1367
  0.00208049      13.1572
  0.00208405      13.1784
  0.00208749      13.2014
  0.00209079      13.2264
  0.00209409      13.2515
  0.00209770      13.2719
  0.00209987      13.2953
  0.00210332      13.3180
  0.00210686      13.3395
  0.00211007      13.3659
  0.00211324      13.3930
  0.00211825      13.4174
  0.00212188      13.4395
  0.00212559      13.4602
  0.00212920      13.4824
  0.00213253      13.5095
  0.00213596      13.5349
  0.00213984      13.5528
  0.00214318      13.5796
  0.00214535      13.6054
  0.00214891      13.6285
  0.00215254      13.6505
  0.00215604      13.6747
  0.00215966      13.6970
  0.00216208      13.7185
  0.00216557      13.7429
  0.00216927      13.7636
  0.00217246      13.7930
  0.00217630      13.8116
  0.00217844      13.8379
  0.00218214      13.8587
  0.00218566      13.8825
  0.00218904      13.9087
  0.00219226      13.9377
  0.00219585      13.9604
  0.00219945      13.9828
  0.00220303      14.0057
  0.00220636      14.0328
  0.00221002      14.0542
  0.00221373      14.0750
  0.00221866      14.0959
  0.00222491      14.1152
  0.00223142      14.1303
  0.00223623      14.1532
  0.00223956      14.1803
  0.00224460      14.1993
  0.00224798      14.2256
  0.00225320      14.2415
  0.00225677      14.2647
  0.00226144      14.2899
  0.00226552      14.3043
  0.00226881      14.3321
  0.00227366      14.3543
  0.00227730      14.3762
  0.00228084      14.3997
  0.00228567      14.4223
  0.00228947      14.4413
  0.00229402      14.4687
  0.00229849      14.4973
  0.00230350      14.5168
  0.00230730      14.5361
  0.00231184      14.5636
  0.00231713      14.5784
  0.00232146      14.6093
  0.00232640      14.6301
  0.00232993      14.6538
  0.00233480      14.6757
  0.00234001      14.6918
  0.00234444      14.7211
  0.00234942      14.7413
  0.00235429      14.7632
  0.00235923      14.7839
  0.00236280      14.8069
  0.00237754      14.8704
  0.00238249      14.8911
  0.00239405      14.8835
  0.00244759      14.8965
  0.00245629      14.9163
  0.00246373      14.9366
  0.00246980      14.9591
  0.00247614      14.9771
  0.00248215      15.0006
  0.00248669      15.0280
  0.00249176      15.0466
  0.00249524      15.0729
  0.00249879      15.0984
  0.00250401      15.1160
  0.00250762      15.1403
  0.00251226      15.1683
  0.00251595      15.1914
  0.00251938      15.2189
  0.00252336      15.2364
  0.00252692      15.2618
  0.00253030      15.2904
  0.00253387      15.3155
  0.00253763      15.3371
  0.00254137      15.3590
  0.00254499      15.3831
  0.00254830      15.4131
  0.00255208      15.4343
  0.00255574      15.4577
  0.00255935      15.4822
  0.00256296      15.5064
  0.00256666      15.5292
  0.00257008      15.5569
  0.00257385      15.5784
  0.00257842      15.6079
  0.00258218      15.6294
  0.00258575      15.6546
  0.00258954      15.6756
  0.00259289      15.7048
  0.00259775      15.7288
  0.00260144      15.7517
  0.00260492      15.7784
  0.00260872      15.7993
  0.00261233      15.8236
  0.00261587      15.8493
  0.00261952      15.8729
  0.00262293      15.9009
  0.00262653      15.9256
  0.00263029      15.9471
  0.00263338      15.9810
  0.00263703      16.0045
  0.00264064      16.0290
  0.00264295      16.0546
  0.00264634      16.0829
  0.00265014      16.1039
  0.00265342      16.1342
  0.00265732      16.1533
  0.00266048      16.1858
  0.00266401      16.2117
  0.00266792      16.2306
  0.00267102      16.2642
  0.00267451      16.2909
  0.00267826      16.3127
  0.00268194      16.3357
  0.00268545      16.3618
  0.00268894      16.3885
  0.00269239      16.4158
  0.00269613      16.4376
  0.00269955      16.4656
  0.00270318      16.4895
  0.00270658      16.5178
  0.00271042      16.5380
  0.00271243      16.5690
  0.00271615      16.5913
  0.00272690      16.6659
  0.00273043      16.6916
  0.00273415      16.7140
  0.00273761      16.7411
  0.00274114      16.7619
  0.00274413      16.7972
  0.00274677      16.8166
  0.00274998      16.8479
  0.00275345      16.8744
  0.00275715      16.8968
  0.00276074      16.9213
  0.00276283      16.9506
  0.00276646      16.9743
  0.00277000      16.9997
  0.00277350      17.0257
  0.00277680      17.0554
  0.00278043      17.0791
  0.00278402      17.1036
  0.00278760      17.1282
  0.00279095      17.1570
  0.00279436      17.1848
  0.00279786      17.2107
  0.00280146      17.2351
  0.00280447      17.2701
  0.00280819      17.2921
  0.00281177      17.3167
  0.00281497      17.3481
  0.00281852      17.3733
  0.00282325      17.3995
  0.00282664      17.4275
  0.00282881      17.4554
  0.00283925      17.5348
  0.00284279      17.5600
  0.00284593      17.5926
  0.00284978      17.6124
  0.00285207      17.6380
  0.00286465      17.7456
  0.00286795      17.7752
  0.00287146      17.8013
  0.00287510      17.8247
  0.00287749      17.8485
  0.00288074      17.8791
  0.00288414      17.9071
  0.00288770      17.9321
  0.00289128      17.9566
  0.00289490      17.9805
  0.00289857      18.0035
  0.00290193      18.0321
  0.00290547      18.0575
  0.00290898      18.0833
  0.00291251      18.1089
  0.00291582      18.1384
  0.00291951      18.1610
  0.00292293      18.1885
  0.00292647      18.2139
  0.00293007      18.2382
  0.00293321      18.2707
  0.00293790      18.2977
  0.00294140      18.3236
  0.00294385      18.3465
  0.00294727      18.3739
  0.00295049      18.4051
  0.00295494      18.4319
  0.00295839      18.4604
  0.00296201      18.4857
  0.00296520      18.5190
  0.00296760      18.5440
  0.00297112      18.5713
  0.00297460      18.5992
  0.00297688      18.6265
  0.00298024      18.6566
  0.00298405      18.6783
  0.00298753      18.7063
  0.00299114      18.7315
  0.00299336      18.7600
  0.00299694      18.7861
  0.00300053      18.8119
  0.00300400      18.8399
  0.00300737      18.8700
  0.00301099      18.8953
  0.00301450      18.9226
  0.00302482      19.0086
  0.00302850      19.0328
  0.00303206      19.0592
  0.00303560      19.0860
  0.00303917      19.1122
  0.00304264      19.1403
  0.00304520      19.1621
  0.00304860      19.1916
  0.00305217      19.2179
  0.00305579      19.2432
  0.00305826      19.2667
  0.00306160      19.2974
  0.00306520      19.3228
  0.00306733      19.3531
  0.00307101      19.3772
  0.00307331      19.4040
  0.00307697      19.4285
  0.00308047      19.4560
  0.00308307      19.4772
  0.00308637      19.5086
  0.00308988      19.5359
  0.00309221      19.5622
  0.00309570      19.5899
  0.00309939      19.6138
  0.00310287      19.6417
  0.00310631      19.6704
  0.00310839      19.7015
  0.00311189      19.7290
  0.00311540      19.7565
  0.00311896      19.7829
  0.00312109      19.8129
  0.00313517      19.9217
  0.00313877      19.9473
  0.00314099      19.9756
  0.00314443      20.0043
  0.00314788      20.0329
  0.00315157      20.0567
  0.00315494      20.0868
  0.00315722      20.1169
  0.00316058      20.1491
  0.00316309      20.1735
  0.00316668      20.2010
  0.00317010      20.2320
  0.00317250      20.2587
  0.00317609      20.2864
  0.00317863      20.3100
  0.00318222      20.3376
  0.00318576      20.3662
  0.00318817      20.3927
  0.00319177      20.4200
  0.00319419      20.4462
  0.00319751      20.4795
  0.00320120      20.5049
  0.00320350      20.5337
  0.00320714      20.5601
  0.00320955      20.5866
  0.00321317      20.6135
  0.00321675      20.6413
  0.00322050      20.6656
  0.00322394      20.6964
  0.00322626      20.7247
  0.00322984      20.7523
  0.00323341      20.7803
  0.00323691      20.8098
  0.00324065      20.8343
  0.00324282      20.8655
  0.00324677      20.8859
  0.00325018      20.9171
  0.00325373      20.9454
  0.00325602      20.9744
  0.00325960      21.0022
  0.00326300      21.0336
  0.00326684      21.0561
  0.00327054      21.0815
  0.00327282      21.1104
  0.00327647      21.1369
  0.00327968      21.1721
  0.00328348      21.1954
  0.00328579      21.2240
  0.00328934      21.2522
  0.00329299      21.2786
  0.00329666      21.3045
  0.00329883      21.3358
  0.00330249      21.3621
  0.00330489      21.3888
  0.00330959      21.4187
  0.00331328      21.4443
  0.00331690      21.4714
  0.00332052      21.4982
  0.00332402      21.5278
  0.00332628      21.5571
  0.00332997      21.5828
  0.00333365      21.6084
  0.00333713      21.6382
  0.00334096      21.6610
  0.00334423      21.6951
  0.00334650      21.7244
  0.00335011      21.7515
  0.00335451      21.7786
  0.00335808      21.8069
  0.00336170      21.8346
  0.00336514      21.8657
  0.00336876      21.8930
  0.00337235      21.9211
  0.00337450      21.9536
  0.00337815      21.9803
  0.00338168      22.0098
  0.00338531      22.0369
  0.00338902      22.0625
  0.00339143      22.0895
  0.00339471      22.1240
  0.00339840      22.1499
  0.00340095      22.1741
  0.00340443      22.2045
  0.00340814      22.2299
  0.00341046      22.2588
  0.00341407      22.2864
  0.00341632      22.3168
  0.00341990      22.3450
  0.00342350      22.3729
  0.00342699      22.4032
  0.00342935      22.4311
  0.00343305      22.4569
  0.00343661      22.4856
  0.00344044      22.5086
  0.00344278      22.5371
  0.00344620      22.5688
  0.00344991      22.5943
  0.00345213      22.6253
  0.00345565      22.6548
  0.00345938      22.6799
  0.00346292      22.7090
  0.00346671      22.7329
  0.00347031      22.7607
  0.00347382      22.7906
  0.00347731      22.8207
  0.00348090      22.8488
  0.00348488      22.8688
  0.00348682      22.9055
  0.00349046      22.9325
  0.00349412      22.9592
  0.00349775      22.9864
  0.00350007      23.0152
  0.00350409      23.0344
  0.00350704      23.0758
  0.00350947      23.1022
  0.00351324      23.1266
  0.00351685      23.1542
  0.00352028      23.1856
  0.00352255      23.2156
  0.00352581      23.2506
  0.00352973      23.2717
  0.00353332      23.2998
  0.00353700      23.3261
  0.00353929      23.3554
  0.00354272      23.3868
  0.00354637      23.4138
  0.00355011      23.4387
  0.00355329      23.4710
  0.00355678      23.5023
  0.00356074      23.5234
  0.00356428      23.5535
  0.00356792      23.5815
  0.00357152      23.6104
  0.00357495      23.6431
  0.00357888      23.6647
  0.00358238      23.6958
  0.00358630      23.7179
  0.00358947      23.7560
  0.00359351      23.7754
  0.00359690      23.8088
  0.00360073      23.8327
  0.00360297      23.8643
  0.00360655      23.8936
  0.00361042      23.9169
  0.00361400      23.9461
  0.00361771      23.9725
  0.00362120      24.0039
  0.00362494      24.0297
  0.00362714      24.0622
  0.00363049      24.0965
  0.00363434      24.1199
  0.00363826      24.1419
  0.00364153      24.1780
  0.00364549      24.1990
  0.00364920      24.2255
  0.00365255      24.2598
  0.00365598      24.2926
  0.00365976      24.3175
  0.00366477      24.3427
  0.00366850      24.3686
  0.00367218      24.3959
  0.00367575      24.4255
  0.00368024      24.4618
  0.00368404      24.4862
  0.00368790      24.5097
  0.00369275      24.5381
  0.00369625      24.5692
  0.00369992      24.5966
  0.00370361      24.6234
  0.00370843      24.6527
  0.00371185      24.6855
  0.00371699      24.7078
  0.00372057      24.7371
  0.00372419      24.7655
  0.00372949      24.7845
  0.00373417      24.8167
  0.00373756      24.8500
  0.00374169      24.8676
  0.00374633      24.9007
  0.00375019      24.9239
  0.00375357      24.9575
  0.00375877      24.9785
  0.00376216      25.0121
  0.00376630      25.0292
  0.00377087      25.0639
  0.00377458      25.0903
  0.00377935      25.1206
  0.00378342      25.1394
  0.00378808      25.1721
  0.00379177      25.1989
  0.00381035      25.3043
  0.00381519      25.3330
  0.00381892      25.3592
  0.00382368      25.3897
  0.00382706      25.4233
  0.00383219      25.4458
  0.00383574      25.4758
  0.00384058      25.5045
  0.00384432      25.5304
  0.00384932      25.5556
  0.00385280      25.5873
  0.00385632      25.6177
  0.00386123      25.6450
  0.00386496      25.6712
  0.00386977      25.7006
  0.00387340      25.7288
  0.00387729      25.7514
  0.00388196      25.7840
  0.00388582      25.8073
  0.00388966      25.8309
  0.00389454      25.8588
  0.00389804      25.8898
  0.00390277      25.9210
  0.00390804      25.9406
  0.00391134      25.9760
  0.00391617      26.0049
  0.00391994      26.0301
  0.00392501      26.0539
  0.00392854      26.0842
  0.00393360      26.1083
  0.00393718      26.1377
  0.00394222      26.1620
  0.00394590      26.1893
  0.00395081      26.2166
  0.00395456      26.2423
  0.00395930      26.2731
  0.00396310      26.2978
  0.00396798      26.3256
  0.00397184      26.3489
  0.00397521      26.3826
  0.00398026      26.4069
  0.00398391      26.4349
  0.00398876      26.4633
  0.00399255      26.4882
  0.00399741      26.5165
  0.00400229      26.5443
  0.00400586      26.5739
  0.00401096      26.5972
  0.00401576      26.6268
  0.00402063      26.6548
  0.00402567      26.6794
  0.00403049      26.7086
  0.00403535      26.7369
  0.00404048      26.7595
  0.00404539      26.7867
  0.00405141      26.8167
  0.00405632      26.8440
  0.00406225      26.8758
  0.00408494      26.9723
  0.00408999      26.9964
  0.00409638      27.0185
  0.00410389      27.0429
  0.00411055      27.0591
  0.00411939      27.0815
  0.00412969      27.0990
  0.00413869      27.1179
  0.00414886      27.1382
  0.00416095      27.1437
  0.00417255      27.1599
  0.00418717      27.1641
  0.00420712      27.1597
  0.00423369      27.1458
  0.00426176      27.1263
  0.00429192      27.1148
  0.00431777      27.1163
  0.00433929      27.1049
  0.00435876      27.1109
  0.00437448      27.1182
  0.00438875      27.1299
  0.00440051      27.1426
  0.00441237      27.1531
  0.00442394      27.1697
  0.00443421      27.1879
  0.00444482      27.1989
  0.00445470      27.2253
  0.00446396      27.2386
  0.00447402      27.2614
  0.00448289      27.2831
  0.00449150      27.3103
  0.00450184      27.3270
  0.00451073      27.3484
  0.00451952      27.3718
  0.00452854      27.3903
  0.00453605      27.4147
  0.00454473      27.4406
  0.00455215      27.4671
  0.00455977      27.4891
  0.00456723      27.5146
  0.00457628      27.5324
  0.00458634      27.5551
  0.00459654      27.5747
  0.00461332      27.5857
  0.00462866      27.6010
  0.00464441      27.6073
  0.00465942      27.6298
  0.00467496      27.6409
  0.00468930      27.6511
  0.00470491      27.6606
  0.00471763      27.6792
  0.00473196      27.6897
  0.00474581      27.7105
  0.00476013      27.7211
  0.00477436      27.7338
  0.00478864      27.7452
  0.00480267      27.7622
  0.00481526      27.7837
  0.00482677      27.8017
  0.00483837      27.8178
  0.00485102      27.8379
  0.00486519      27.8517
  0.00487527      27.8740
  0.00488545      27.8942
  0.00490583      27.9339
  0.00494261      28.0195
  0.00495390      28.0422
  0.00496288      28.0615
  0.00497155      28.0876
  0.00498052      28.1073
  0.00498953      28.1260
  0.00499851      28.1453
  0.00500732      28.1683
  0.00501735      28.1915
  0.00502744      28.2137
  0.00503786      28.2287
  0.00504806      28.2483
  0.00505850      28.2628
  0.00506957      28.2902
  0.00507953      28.3151
  0.00508965      28.3365
  0.00509980      28.3573
  0.00510892      28.3737
  0.00511901      28.3956
  0.00512778      28.4195
  0.00513671      28.4399
  0.00514661      28.4660
  0.00515575      28.4821
  0.00516583      28.5043
  0.00517480      28.5239
  0.00518481      28.5475
  0.00519500      28.5675
  0.00520406      28.5852
  0.00521313      28.6026
  0.00522315      28.6261
  0.00523088      28.6458
  0.00524103      28.6665
  0.00524984      28.6896
  0.00525882      28.7090
  0.00526857      28.7382
  0.00527924      28.7478
  0.00529311      28.7682
  0.00530604      28.7823
  0.00532134      28.7984
  0.00533952      28.8059
  0.00535734      28.8208
  0.00537831      28.8213
  0.00539788      28.8252
  0.00542392      28.8227
  0.00546449      28.7997
  0.00551680      28.7631
  0.00558487      28.7063
  0.00565143      28.6285
  0.00572943      28.5439
  0.00580844      28.4639
  0.00589704      28.3635
  0.00599531      28.2677
  0.00607372      28.1740
  0.00615118      28.0742
  0.00622284      27.9932
  0.00628198      27.9424
  0.00633305      27.9060
  0.00637510      27.8777
  0.00641300      27.8591
  0.00644822      27.8450
  0.00648272      27.8464
  0.00651674      27.8317
  0.00655278      27.8265
  0.00658752      27.8228
  0.00661993      27.8161
  0.00665099      27.8118
  0.00668183      27.8123
  0.00671295      27.8068
  0.00674657      27.8007
  0.00678012      27.7960
  0.00681516      27.7858
  0.00685424      27.7682
  0.00690225      27.7446
  0.00695381      27.7242
  0.00699682      27.7019
  0.00704067      27.6880
  0.00707782      27.6858
  0.00711669      27.6728
  0.00714915      27.6649
  0.00718034      27.6580
  0.00720997      27.6579
  0.00723954      27.6593
  0.00726918      27.6591
  0.00729767      27.6570
  0.00732589      27.6608
  0.00735161      27.6652
  0.00737875      27.6657
  0.00740437      27.6723
  0.00743009      27.6767
  0.00745474      27.6775
  0.00747802      27.6815
  0.00750149      27.6810
  0.00752469      27.6867
  0.00754791      27.6919
  0.00757239      27.6962
  0.00759661      27.7065
  0.00761869      27.7096
  0.00764150      27.7234
  0.00766603      27.7270
  0.00769048      27.7323
  0.00771509      27.7341
  0.00773930      27.7444
  0.00776499      27.7494
  0.00778921      27.7597
  0.00781611      27.7653
  0.00784050      27.7717
  0.00786730      27.7797
  0.00789284      27.7879
  0.00791773      27.7835
  0.00794321      27.7933
  0.00797021      27.7966
  0.00799942      27.8058
  0.00802772      27.8079
  0.00805584      27.8138
  0.00808516      27.8205
  0.00811422      27.8328
  0.00814873      27.8341
  0.00818078      27.8350
  0.00821763      27.8390
  0.00825782      27.8243
  0.00830116      27.8215
  0.00835104      27.8107
  0.00840227      27.7975
  0.00846115      27.7791
  0.00852008      27.7596
  0.00860141      27.7361
  0.00869333      27.6973
  0.00878933      27.6505
  0.00889951      27.5906
  0.00903500      27.4906
  0.00928856      27.2673
  0.01050116      20.9096
  0.02823868       1.4263
  0.02832684       1.1987
  0.02836597       1.1176
  0.02839224       1.0754
  0.02843734       1.0136
  0.02845131       1.0050
  0.02848043       0.9803
  0.02849082       0.9601
  0.02849614       0.9552
  0.02850553       0.9417
  0.02852566       0.8957
  0.02852479       0.8834
  0.02852509       0.8787
  0.02852439       0.8771
  0.02852154       0.8820
  0.02852049       0.8740
  0.02851670       0.8630
  0.02851500       0.8607
  0.02851332       0.8583
  0.02851032       0.8524
  0.02850387       0.8495
  0.02850132       0.8498
  0.02849936       0.8482
  0.02849878       0.8425
  0.02849727       0.8396
  0.02849359       0.8358
  0.02849038       0.8343
  0.02848633       0.8353
  0.02848354       0.8326
  0.02848186       0.8302
  0.02847769       0.8316
  0.02847654       0.8239
  0.02847482       0.8216
  0.02846777       0.8130
  0.02846528       0.8094
  0.02845566       0.8086
  0.02845379       0.8031
  0.02844885       0.8068
  0.02844710       0.8009
  0.02844508       0.7995
  0.02843674       0.7986
  0.02843480       0.7970
  0.02843293       0.7952
  0.02843129       0.7927
  0.02842644       0.7887
  0.02842314       0.7874
  0.02842109       0.7862
  0.02841854       0.7864
  0.02841584       0.7871
  0.02841224       0.7868
  0.02840879       0.7860
  0.02840602       0.7795
  0.02840089       0.7800
  0.02839674       0.7776
  0.02839553       0.7701
  0.02839104       0.7688
  0.02838638       0.7679
  0.02838299       0.7669
  0.02838023       0.7604
  0.02837601       0.7582
  0.02837295       0.7525
  0.02836826       0.7517
  0.02836471       0.7475
  0.02836058       0.7451
  0.02835630       0.7431
  0.02835296       0.7383
  0.02834783       0.7388
  0.02834451       0.7339
  0.02833970       0.7336
  0.02833646       0.7321
  0.02833319       0.7308
  0.02833148       0.7248
  0.02832325       0.7236
  0.02832176       0.7243
  0.02832084       0.7271
  0.02831912       0.7286
  0.02831854       0.7303
  0.02831927       0.7281
  0.02831978       0.7266
  0.02831899       0.7290
  0.02831988       0.7263
  0.02832088       0.7232
  0.02831763       0.7219
  0.02831277       0.7216
  0.02830858       0.7156
  0.02830175       0.7139
  0.02829762       0.7077
  0.02830565       0.6797
  0.02830024       0.6773
  0.02829634       0.6704
  0.02828860       0.6565
  0.02828515       0.6557
  0.02828236       0.6492
  0.02827638       0.6486
  0.02827270       0.6448
  0.02826965       0.6391
  0.02826523       0.6376
  0.02826299       0.6331
  0.02825893       0.6305
  0.02825454       0.6288
  0.02825203       0.6252
  0.02824701       0.6254
  0.02824347       0.6212
  0.02823949       0.6183
  0.02823602       0.6138
  0.02822985       0.6138
  0.02822685       0.6080
  0.02822117       0.6065
  0.02821704       0.6003
  0.02821006       0.6027
  0.02820584       0.6006
  0.02820071       0.5974
  0.02816717       0.5831
  0.02816382       0.5857
  0.02816227       0.5830
  0.02815944       0.5841
  0.02815816       0.5804
  0.02815642       0.5745
  0.02815284       0.5741
  0.02814848       0.5761
  0.02814654       0.5745
  0.02814297       0.5741
  0.02813837       0.5731
  0.02813407       0.5712
  0.02812913       0.5637
  0.02812309       0.5633
  0.02811704       0.5592
  0.02811127       0.5542
  0.02810297       0.5569
  0.02809077       0.5415
  0.02809171       0.5200
  0.02808318       0.5159
  0.02807368       0.5148
  0.02806270       0.5144
  0.02805212       0.5165
  0.02804139       0.5153
  0.02803171       0.5110
  0.02802087       0.5139
  0.02801076       0.5109
  0.02800059       0.5118
  0.02799203       0.5078
  0.02798345       0.5039
  0.02797324       0.5049
  0.02796423       0.5022
  0.02795382       0.5039
  0.02794459       0.5019
  0.02793288       0.5037
  0.02792268       0.5047
  0.02791187       0.5038
  0.02790246       0.5024
  0.02789348       0.4997
  0.02788192       0.5048
  0.02787166       0.5022
  0.02786321       0.4979
  0.02785276       0.4996
  0.02784493       0.4934
  0.02783548       0.4921
  0.02782618       0.4904
  0.02781670       0.4892
  0.02780847       0.4879
  0.02779927       0.4859
  0.02779048       0.4826
  0.02778058       0.4826
  0.02777207       0.4785
  0.02776249       0.4776
  0.02775289       0.4768
  0.02774342       0.4756
  0.02773471       0.4720
  0.02772415       0.4703
  0.02771526       0.4674
  0.02770387       0.4682
  0.02769459       0.4627
  0.02768480       0.4661
  0.02767484       0.4627
  0.02766464       0.4636
  0.02765432       0.4612
  0.02764580       0.4571
  0.02763480       0.4568
  0.02762539       0.4516
  0.02761564       0.4475
  0.02760300       0.4484
  0.02759257       0.4464
  0.02758014       0.4466
  0.02756979       0.4443
  0.02756002       0.4365
  0.02754908       0.4360
  0.02753714       0.4347
  0.02752465       0.4352
  0.02751175       0.4369
  0.02750200       0.4290
  0.02748948       0.4258
  0.02747543       0.4272
  0.02746128       0.4252
  0.02744697       0.4237
  0.02743188       0.4208
  0.02741649       0.4225
  0.02740023       0.4194
  0.02738533       0.4197
  0.02736901       0.4205
  0.02735347       0.4190
  0.02733765       0.4182
  0.02732158       0.4183
  0.02730636       0.4158
  0.02728880       0.4166
  0.02727556       0.4119
  0.02725887       0.4101
  0.02724231       0.4079
  0.02722494       0.4081
  0.02720760       0.4121
  0.02718948       0.4108
  0.02717103       0.4106
  0.02715523       0.4061
  0.02713735       0.4079
  0.02712018       0.4039
  0.02710147       0.4119
  0.02708833       0.4031
  0.02707022       0.4056
  0.02705225       0.4077
  0.02703586       0.4050
  0.02701886       0.4041
  0.02700243       0.4015
  0.02698699       0.3959
  0.02696969       0.3960
  0.02695228       0.3964
  0.02693661       0.3952
  0.02691967       0.3942
  0.02690404       0.3892
  0.02688491       0.3873
  0.02686626       0.3877
  0.02684740       0.3850
  0.02682735       0.3859
  0.02681062       0.3842
  0.02679178       0.3814
  0.02677341       0.3772
  0.02675370       0.3771
  0.02673380       0.3776
  0.02671343       0.3757
  0.02669300       0.3740
  0.02667341       0.3698
  0.02665151       0.3725
  0.02663125       0.3703
  0.02660973       0.3720
  0.02658889       0.3678
  0.02656767       0.3685
  0.02654587       0.3634
  0.02652320       0.3648
  0.02650411       0.3591
  0.02648274       0.3602
  0.02646111       0.3584
  0.02643883       0.3586
  0.02641614       0.3600
  0.02639381       0.3566
  0.02637207       0.3551
  0.02634983       0.3552
  0.02632899       0.3547
  0.02630894       0.3519
  0.02628942       0.3475
  0.02626786       0.3492
  0.02624694       0.3453
  0.02622823       0.3421
  0.02620745       0.3415
  0.02618800       0.3406
  0.02616927       0.3375
  0.02614745       0.3400
  0.02612659       0.3359
  0.02610428       0.3324
  0.02608263       0.3344
  0.02606043       0.3343
  0.02603891       0.3322
  0.02601856       0.3302
  0.02599640       0.3301
  0.02597401       0.3306
  0.02595130       0.3283
  0.02593063       0.3236
  0.02590649       0.3257
  0.02588532       0.3225
  0.02586390       0.3201
  0.02584170       0.3200
  0.02581897       0.3178
  0.02579394       0.3188
  0.02577097       0.3174
  0.02574953       0.3150
  0.02572784       0.3134
  0.02570607       0.3120
  0.02568195       0.3140
  0.02566101       0.3101
  0.02563693       0.3120
  0.02561448       0.3090
  0.02559202       0.3097
  0.02556893       0.3086
  0.02554575       0.3077
  0.02552084       0.3084
  0.02549647       0.3074
  0.02546980       0.3097
  0.02544479       0.3069
  0.02541750       0.3073
  0.02538925       0.3068
  0.02536133       0.3017
  0.02532799       0.3054
  0.02529932       0.3025
  0.02526659       0.3045
  0.02523593       0.3038
  0.02520707       0.3015
  0.02517663       0.3002
  0.02514594       0.2997
  0.02511707       0.3011
  0.02508928       0.2993
  0.02506273       0.2974
  0.02503300       0.2978
  0.02500807       0.2947
  0.02497740       0.2979
  0.02495320       0.2964
  0.02492695       0.2974
  0.02489875       0.3005
  0.02487348       0.2985
  0.02484634       0.2985
  0.02482127       0.2959
  0.02479438       0.2988
  0.02477035       0.2968
  0.02474326       0.2966
  0.02464338       0.2925
  0.02461744       0.2925
  0.02459326       0.2947
  0.02456784       0.2932
  0.02454434       0.2933
  0.02451912       0.2949
  0.02449517       0.2927
  0.02447137       0.2937
  0.02444745       0.2914
  0.02442380       0.2919
  0.02439843       0.2903
  0.02437406       0.2930
  0.02435209       0.2885
  0.02432821       0.2898
  0.02430579       0.2867
  0.02427983       0.2943
  0.02425624       0.2909
  0.02423187       0.2900
  0.02420926       0.2911
  0.02418579       0.2912
  0.02416250       0.2907
  0.02414055       0.2861
  0.02411759       0.2846
  0.02409281       0.2849
  0.02406961       0.2841
  0.02404570       0.2854
  0.02402316       0.2864
  0.02399862       0.2897
  0.02397482       0.2907
  0.02395277       0.2865
  0.02392883       0.2880
  0.02390671       0.2876
  0.02388432       0.2881
  0.02386167       0.2894
  0.02384053       0.2861
  0.02381580       0.2863
  0.02379566       0.2837
  0.02377201       0.2880
  0.02374854       0.2881
  0.02372863       0.2848
  0.02370462       0.2865
  0.02368400       0.2854
  0.02366065       0.2888
  0.02363825       0.2856
  0.02361571       0.2865
  0.02359588       0.2831
  0.02357344       0.2874
  0.02355215       0.2883
  0.02353023       0.2912
  0.02351039       0.2877
  0.02348755       0.2896
  0.02346867       0.2832
  0.02344832       0.2812
  0.02342659       0.2835
  0.02340660       0.2842
  0.02338642       0.2855
  0.02336512       0.2865
  0.02334285       0.2866
  0.02332265       0.2880
  0.02330098       0.2863
  0.02328181       0.2845
  0.02326227       0.2839
  0.02324234       0.2844
  0.02321961       0.2860
  0.02320090       0.2828
  0.02317868       0.2828
  0.02315748       0.2834
  0.02313715       0.2852
  0.02311795       0.2835
  0.02309873       0.2819
  0.02307980       0.2794
  0.02305978       0.2765
  0.02303783       0.2794
  0.02301569       0.2866
  0.02299651       0.2849
  0.02297772       0.2820
  0.02295905       0.2787
  0.02293983       0.2808
  0.02291965       0.2821
  0.02289543       0.2844
  0.02280464       0.2864
  0.02278674       0.2845
  0.02276656       0.2896
  0.02274915       0.2862
  0.02273053       0.2865
  0.02271069       0.2868
  0.02269209       0.2833
  0.02267186       0.2847
  0.02265560       0.2779
  0.02263534       0.2832
  0.02261769       0.2805
  0.02259717       0.2829
  0.02257689       0.2845
  0.02255858       0.2801
  0.02253808       0.2861
  0.02251976       0.2855
  0.02250239       0.2820
  0.02248453       0.2838
  0.02246544       0.2855
  0.02244756       0.2836
  0.02242866       0.2847
  0.02240920       0.2838
  0.02238866       0.2862
  0.02236980       0.2872
  0.02235184       0.2856
  0.02233359       0.2847
  0.02231767       0.2806
  0.02229958       0.2793
  0.02228012       0.2822
  0.02226090       0.2843
  0.02224311       0.2821
  0.02222727       0.2777
  0.02220716       0.2825
  0.02219026       0.2814
  0.02217240       0.2831
  0.02215539       0.2823
  0.02213489       0.2883
  0.02211682       0.2869
  0.02209960       0.2830
  0.02208106       0.2868
  0.02206416       0.2856
  0.02204641       0.2871
  0.02203038       0.2832
  0.02201141       0.2846
  0.02199407       0.2848
  0.02197550       0.2849
  0.02195675       0.2856
  0.02193832       0.2854
  0.02192163       0.2836
  0.02190356       0.2822
  0.02188730       0.2791
  0.02186950       0.2807
  0.02185120       0.2875
  0.02183281       0.2871
  0.02181497       0.2851
  0.02179941       0.2798
  0.02177993       0.2827
  0.02176295       0.2781
  0.02174541       0.2789
  0.02172680       0.2829
  0.02170814       0.2871
  0.02169119       0.2860
  0.02167704       0.2765
  0.02165754       0.2832
  0.02163964       0.2851
  0.02162297       0.2832
  0.02160554       0.2837
  0.02153430       0.2901
  0.02152063       0.2791
  0.02150052       0.2840
  0.02148453       0.2800
  0.02146788       0.2781
  0.02144888       0.2796
  0.02142970       0.2853
  0.02141605       0.2780
  0.02139573       0.2835
  0.02138225       0.2757
  0.02136267       0.2827
  0.02134394       0.2833
  0.02132844       0.2816
  0.02130884       0.2849
  0.02129172       0.2844
  0.02127621       0.2791
  0.02125914       0.2822
  0.02124247       0.2803
  0.02122482       0.2814
  0.02120912       0.2766
  0.02119258       0.2781
  0.02117487       0.2794
  0.02115707       0.2809
  0.02113943       0.2820
  0.02112318       0.2789
  0.02110748       0.2778
  0.02108930       0.2805
  0.02107204       0.2880
  0.02105801       0.2781
  0.02104109       0.2807
  0.02102557       0.2791
  0.02100877       0.2814
  0.02099494       0.2747
  0.02097889       0.2747
  0.02096186       0.2776
  0.02094507       0.2799
  0.02092936       0.2789
  0.02091231       0.2819
  0.02089862       0.2747
  0.02088032       0.2778
  0.02086363       0.2760
  0.02084617       0.2803
  0.02083100       0.2776
  0.02081371       0.2776
  0.02079543       0.2844
  0.02078089       0.2798
  0.02076316       0.2812
  0.02074700       0.2852
  0.02073200       0.2783
  0.02071740       0.2740
  0.02069900       0.2811
  0.02068055       0.2846
  0.02066769       0.2787
  0.02065115       0.2802
  0.02063489       0.2808
  0.02061986       0.2777
  0.02060505       0.2777
  0.02058838       0.2796
  0.02057127       0.2791
  0.02055571       0.2813
  0.02054132       0.2763
  0.02052627       0.2733
  0.02051029       0.2768
  0.02049634       0.2742
  0.02048029       0.2779
  0.02046450       0.2771
  0.02044998       0.2762
  0.02043636       0.2726
  0.02041737       0.2815
  0.02040413       0.2767
  0.02038953       0.2724
  0.02037076       0.2769
  0.02035573       0.2775
  0.02034181       0.2711
  0.02032687       0.2714
  0.02030865       0.2780
  0.02029330       0.2759
  0.02027780       0.2742
  0.02026246       0.2758
  0.02024954       0.2701
  0.02023149       0.2762
  0.02021605       0.2780
  0.02020111       0.2784
  0.02018670       0.2772
  0.02017144       0.2785
  0.02016041       0.2708
  0.02014124       0.2803
  0.02013036       0.2721
  0.02011388       0.2734
  0.02009762       0.2778
  0.02008308       0.2769
  0.02006878       0.2754
  0.02005528       0.2714
  0.02003862       0.2770
  0.02002514       0.2804
  0.02001333       0.2713
  0.01999869       0.2745
  0.01998347       0.2758
  0.01996835       0.2767
  0.01995624       0.2722
  0.01994143       0.2722
  0.01992691       0.2751
  0.01991269       0.2733
  0.01989907       0.2734
  0.01988278       0.2778
  0.01986891       0.2787
  0.01985709       0.2771
  0.01984405       0.2755
  0.01982808       0.2827
  0.01981548       0.2760
  0.01979958       0.2793
  0.01978640       0.2781
  0.01977110       0.2796
  0.01975650       0.2789
  0.01974062       0.2784
  0.01972776       0.2762
  0.01971105       0.2820
  0.01969896       0.2737
  0.01968223       0.2758
  0.01966640       0.2751
  0.01965222       0.2732
  0.01963453       0.2782
  0.01961995       0.2774
  0.01960426       0.2801
  0.01958883       0.2782
  0.01953119       0.2733
  0.01951535       0.2764
  0.01949962       0.2792
  0.01948408       0.2776
  0.01947165       0.2742
  0.01945490       0.2763
  0.01943904       0.2794
  0.01942499       0.2771
  0.01941250       0.2738
  0.01939713       0.2755
  0.01938234       0.2754
  0.01936705       0.2769
  0.01935260       0.2758
  0.01933657       0.2757
  0.01932148       0.2765
  0.01930392       0.2811
  0.01929055       0.2767
  0.01927619       0.2754
  0.01926214       0.2731
  0.01924590       0.2774
  0.01923200       0.2746
  0.01921688       0.2755
  0.01920294       0.2729
  0.01918694       0.2765
  0.01917393       0.2710
  0.01915739       0.2762
  0.01914211       0.2776
  0.01912678       0.2792
  0.01911273       0.2769
  0.01909749       0.2782
  0.01908474       0.2756
  0.01906869       0.2794
  0.01905520       0.2754
  0.01903919       0.2790
  0.01902491       0.2774
  0.01900814       0.2833
  0.01899368       0.2822
  0.01897987       0.2792
  0.01896499       0.2756
  0.01895081       0.2774
  0.01893545       0.2791
  0.01892099       0.2780
  0.01890637       0.2774
  0.01889162       0.2773
  0.01887753       0.2751
  0.01886237       0.2761
  0.01884800       0.2747
  0.01883259       0.2728
  0.01881744       0.2738
  0.01880262       0.2738
  0.01878868       0.2749
  0.01877614       0.2718
  0.01876092       0.2730
  0.01874545       0.2750
  0.01873193       0.2711
  0.01871612       0.2741
  0.01870118       0.2745
  0.01868517       0.2744
  0.01867140       0.2749
  0.01865643       0.2754
  0.01864458       0.2702
  0.01862968       0.2742
  0.01861580       0.2713
  0.01860250       0.2705
  0.01858638       0.2744
  0.01857223       0.2724
  0.01855703       0.2736
  0.01854175       0.2750
  0.01852742       0.2735
  0.01851299       0.2724
  0.01849971       0.2714
  0.01848611       0.2715
  0.01847042       0.2742
  0.01845763       0.2718
  0.01844213       0.2738
  0.01842748       0.2733
  0.01841201       0.2753
  0.01839862       0.2710
  0.01838342       0.2722
  0.01837116       0.2682
  0.01835445       0.2739
  0.01834147       0.2758
  0.01832719       0.2780
  0.01831467       0.2747
  0.01830066       0.2760
  0.01828774       0.2740
  0.01827336       0.2765
  0.01826127       0.2720
  0.01824728       0.2732
  0.01823330       0.2744
  0.01817951       0.2728
  0.01812363       0.2738
  0.01810920       0.2763
  0.01809534       0.2734
  0.01808261       0.2709
  0.01806750       0.2755
  0.01805454       0.2736
  0.01804298       0.2713
  0.01802789       0.2758
  0.01801442       0.2755
  0.01800245       0.2706
  0.01798772       0.2741
  0.01797357       0.2758
  0.01796014       0.2754
  0.01794734       0.2730
  0.01793053       0.2791
  0.01791678       0.2796
  0.01790430       0.2762
  0.01788760       0.2820
  0.01787401       0.2820
  0.01786120       0.2796
  0.01784717       0.2810
  0.01783302       0.2827
  0.01782035       0.2762
  0.01780814       0.2721
  0.01779147       0.2777
  0.01777710       0.2763
  0.01776186       0.2776
  0.01775011       0.2721
  0.01773374       0.2805
  0.01772161       0.2762
  0.01770926       0.2724
  0.01769502       0.2744
  0.01768153       0.2742
  0.01766752       0.2754
  0.01765396       0.2754
  0.01764194       0.2707
  0.01762516       0.2766
  0.01761310       0.2720
  0.01759871       0.2707
  0.01758385       0.2746
  0.01757172       0.2702
  0.01755650       0.2752
  0.01754264       0.2760
  0.01752912       0.2758
  0.01751386       0.2772
  0.01750111       0.2747
  0.01749102       0.2753
  0.01742995       0.2733
  0.01741576       0.2752
  0.01740094       0.2789
  0.01738862       0.2751
  0.01737440       0.2771
  0.01736080       0.2771
  0.01734747       0.2763
  0.01733476       0.2737
  0.01731927       0.2795
  0.01730513       0.2774
  0.01729279       0.2774
  0.01727789       0.2814
  0.01726691       0.2736
  0.01725164       0.2787
  0.01723943       0.2783
  0.01722565       0.2789
  0.01720967       0.2824
  0.01719817       0.2761
  0.01718506       0.2747
  0.01717225       0.2724
  0.01715658       0.2787
  0.01714402       0.2756
  0.01712991       0.2772
  0.01711759       0.2734
  0.01710224       0.2787
  0.01708957       0.2797
  0.01707680       0.2773
  0.01706525       0.2749
  0.01705124       0.2762
  0.01703779       0.2758
  0.01702129       0.2809
  0.01700912       0.2766
  0.01699622       0.2745
  0.01698230       0.2756
  0.01696793       0.2780
  0.01695541       0.2785
  0.01694343       0.2736
  0.01692993       0.2771
  0.01691776       0.2729
  0.01690603       0.2710
  0.01689085       0.2758
  0.01687648       0.2782
  0.01686280       0.2785
  0.01684992       0.2802
  0.01683430       0.2826
  0.01682282       0.2762
  0.01680929       0.2798
  0.01675652       0.2751
  0.01674190       0.2783
  0.01672759       0.2805
  0.01671344       0.2822
  0.01669954       0.2794
  0.01668611       0.2790
  0.01667152       0.2820
  0.01665807       0.2816
  0.01664545       0.2787
  0.01663051       0.2829
  0.01661833       0.2786
  0.01660364       0.2820
  0.01658989       0.2825
  0.01657682       0.2772
  0.01656197       0.2773
  0.01654841       0.2773
  0.01653483       0.2773
  0.01652123       0.2773
  0.01650573       0.2794
  0.01649281       0.2774
  0.01647887       0.2785
  0.01646735       0.2760
  0.01645279       0.2789
  0.01643981       0.2771
  0.01642455       0.2785
  0.01641112       0.2780
  0.01639532       0.2810
  0.01638376       0.2786
  0.01636820       0.2809
  0.01635316       0.2816
  0.01634160       0.2754
  0.01632700       0.2785
  0.01631190       0.2831
  0.01629935       0.2800
  0.01628438       0.2805
  0.01627101       0.2798
  0.01625765       0.2792
  0.01624179       0.2823
  0.01622578       0.2860
  0.01621258       0.2848
  0.01619877       0.2818
  0.01618398       0.2854
  0.01617346       0.2762
  0.01615969       0.2767
  0.01614609       0.2768
  0.01613225       0.2776
  0.01611912       0.2725
  0.01610341       0.2752
  0.01608966       0.2720
  0.01607416       0.2740
  0.01606007       0.2756
  0.01604549       0.2749
  0.01603302       0.2715
  0.01599954       0.2720
  0.01598894       0.2742
  0.01595171       0.2710
  0.01593962       0.2702
  0.01592485       0.2738
  0.01591188       0.2720
  0.01589811       0.2763
  0.01588513       0.2745
  0.01587344       0.2725
  0.01586007       0.2718
  0.01584860       0.2692
  0.01583432       0.2713
  0.01582191       0.2715
  0.01580541       0.2766
  0.01579362       0.2749
  0.01577938       0.2732
  0.01576595       0.2727
  0.01575347       0.2694
  0.01573766       0.2762
  0.01572423       0.2757
  0.01570918       0.2764
  0.01569556       0.2765
  0.01568219       0.2759
  0.01566761       0.2789
  0.01565554       0.2744
  0.01564207       0.2740
  0.01562672       0.2756
  0.01561367       0.2703
  0.01560030       0.2696
  0.01558585       0.2723
  0.01557118       0.2756
  0.01555790       0.2747
  0.01554413       0.2715
  0.01552925       0.2754
  0.01551635       0.2734
  0.01550009       0.2778
  0.01548600       0.2756
  0.01547106       0.2760
  0.01545641       0.2754
  0.01544383       0.2724
  0.01543012       0.2728
  0.01541597       0.2708
  0.01540098       0.2751
  0.01538796       0.2734
  0.01537210       0.2765
  0.01535835       0.2771
  0.01534432       0.2747
  0.01533051       0.2716
  0.01531399       0.2768
  0.01530190       0.2723
  0.01528376       0.2786
  0.01527270       0.2710
  0.01525709       0.2734
  0.01524273       0.2758
  0.01522959       0.2707
  0.01521542       0.2725
  0.01520079       0.2719
  0.01518534       0.2738
  0.01517055       0.2738
  0.01515643       0.2716
  0.01514219       0.2699
  0.01512700       0.2748
  0.01511214       0.2749
  0.01509981       0.2711
  0.01508525       0.2741
  0.01507236       0.2720
  0.01505673       0.2782
  0.01504287       0.2753
  0.01502851       0.2740
  0.01501408       0.2728
  0.01500052       0.2727
  0.01498513       0.2745
  0.01497091       0.2764
  0.01495769       0.2753
  0.01494379       0.2725
  0.01493038       0.2720
  0.01491688       0.2718
  0.01490301       0.2727
  0.01489049       0.2695
  0.01487608       0.2720
  0.01486154       0.2711
  0.01484690       0.2744
  0.01483338       0.2742
  0.01481776       0.2766
  0.01480677       0.2687
  0.01479275       0.2701
  0.01477651       0.2782
  0.01476448       0.2734
  0.01475039       0.2750
  0.01473574       0.2782
  0.01472312       0.2753
  0.01470854       0.2746
  0.01469296       0.2769
  0.01468021       0.2744
  0.01466742       0.2683
  0.01465279       0.2714
  0.01463826       0.2744
  0.01462453       0.2748
  0.01461026       0.2769
  0.01459794       0.2731
  0.01458323       0.2765
  0.01457029       0.2745
  0.01455722       0.2730
  0.01454479       0.2695
  0.01452661       0.2797
  0.01451437       0.2719
  0.01449917       0.2768
  0.01448502       0.2748
  0.01447140       0.2749
  0.01445912       0.2710
  0.01444458       0.2739
  0.01442968       0.2742
  0.01441582       0.2750
  0.01440090       0.2753
  0.01438728       0.2754
  0.01437331       0.2729
  0.01435780       0.2750
  0.01434400       0.2719
  0.01432868       0.2734
  0.01431322       0.2754
  0.01430092       0.2715
  0.01428570       0.2727
  0.01427395       0.2672
  0.01425875       0.2684
  0.01424366       0.2692
  0.01422923       0.2718
  0.01421327       0.2753
  0.01419847       0.2752
  0.01418689       0.2729
  0.01417242       0.2718
  0.01415769       0.2753
  0.01414547       0.2712
  0.01413125       0.2731
  0.01411410       0.2802
  0.01410373       0.2705
  0.01408855       0.2716
  0.01407385       0.2750
  0.01405920       0.2745
  0.01404539       0.2752
  0.01403144       0.2763
  0.01401629       0.2773
  0.01400399       0.2734
  0.01399062       0.2728
  0.01397685       0.2734
  0.01396127       0.2757
  0.01394971       0.2696
  0.01393402       0.2722
  0.01391976       0.2743
  0.01390594       0.2713
  0.01388983       0.2789
  0.01387687       0.2733
  0.01386227       0.2764
  0.01384728       0.2807
  0.01383415       0.2793
  0.01381965       0.2783
  0.01380594       0.2750
  0.01379034       0.2774
  0.01377638       0.2785
  0.01376120       0.2796
  0.01374583       0.2813
  0.01373304       0.2752
  0.01371876       0.2773
  0.01370503       0.2778
  0.01369121       0.2785
  0.01367723       0.2797
  0.01366427       0.2778
  0.01364866       0.2802
  0.01363347       0.2814
  0.01362055       0.2794
  0.01360731       0.2746
  0.01359302       0.2730
  0.01357895       0.2745
  0.01356344       0.2766
  0.01354900       0.2829
  0.01353721       0.2775
  0.01352310       0.2791
  0.01351029       0.2768
  0.01349700       0.2722
  0.01348272       0.2743
  0.01346682       0.2813
  0.01345533       0.2750
  0.01344021       0.2759
  0.01342523       0.2802
  0.01341429       0.2759
  0.01339907       0.2809
  0.01338725       0.2755
  0.01337278       0.2820
  0.01336097       0.2803
  0.01334896       0.2756
  0.01333417       0.2792
  0.01332140       0.2805
  0.01330935       0.2759
  0.01329511       0.2779
  0.01328227       0.2794
  0.01327118       0.2756
  0.01325724       0.2804
  0.01324568       0.2743
  0.01323089       0.2817
  0.01321816       0.2791
  0.01320599       0.2749
  0.01319077       0.2798
  0.01317776       0.2781
  0.01316425       0.2779
  0.01315032       0.2789
  0.01313449       0.2820
  0.01312180       0.2793
  0.01310799       0.2800
  0.01309515       0.2778
  0.01308193       0.2767
  0.01306727       0.2800
  0.01305524       0.2753
  0.01303915       0.2829
  0.01302497       0.2809
  0.01301239       0.2779
  0.01299903       0.2773
  0.01298510       0.2783
  0.01297104       0.2798
  0.01295752       0.2796
  0.01294328       0.2816
  0.01293093       0.2778
  0.01291718       0.2783
  0.01290509       0.2776
  0.01289149       0.2776
  0.01287714       0.2800
  0.01286416       0.2782
  0.01284890       0.2795
  0.01283670       0.2753
  0.01282282       0.2725
  0.01280909       0.2729
  0.01279398       0.2776
  0.01277978       0.2794
  0.01276893       0.2712
  0.01275230       0.2804
  0.01273923       0.2789
  0.01272685       0.2753
  0.01271378       0.2774
  0.01270145       0.2736
  0.01268515       0.2782
  0.01267259       0.2751
  0.01265784       0.2786
  0.01264296       0.2788
  0.01262878       0.2806
  0.01261671       0.2760
  0.01260122       0.2781
  0.01258753       0.2784
  0.01257457       0.2728
  0.01255782       0.2787
  0.01254494       0.2765
  0.01253121       0.2733
  0.01251539       0.2763
  0.01250362       0.2708
  0.01248779       0.2739
  0.01247382       0.2713
  0.01245871       0.2760
  0.01244451       0.2778
  0.01243136       0.2728
  0.01241510       0.2772
  0.01240041       0.2768
  0.01238938       0.2653
  0.01237095       0.2763
  0.01235641       0.2754
  0.01234221       0.2736
  0.01232731       0.2776
  0.01231337       0.2749
  0.01230052       0.2727
  0.01228777       0.2702
  0.01227216       0.2726
  0.01225728       0.2728
  0.01224160       0.2754
  0.01222706       0.2746
  0.01221290       0.2726
  0.01219796       0.2730
  0.01218181       0.2771
  0.01216897       0.2711
  0.01215354       0.2729
  0.01213958       0.2704
  0.01212482       0.2702
  0.01211150       0.2694
  0.01209430       0.2766
  0.01207806       0.2772
  0.01206529       0.2710
  0.01205041       0.2712
  0.01203432       0.2751
  0.01201944       0.2753
  0.01200656       0.2731
  0.01199079       0.2760
  0.01197540       0.2778
  0.01196097       0.2766
  0.01194607       0.2769
  0.01193306       0.2751
  0.01191816       0.2754
  0.01190484       0.2709
  0.01188800       0.2770
  0.01187572       0.2693
  0.01186139       0.2716
  0.01184694       0.2705
  0.01183240       0.2734
  0.01181563       0.2793
  0.01180284       0.2769
  0.01178817       0.2765
  0.01177346       0.2762
  0.01175926       0.2743
  0.01174588       0.2737
  0.01173130       0.2730
  0.01171680       0.2720
  0.01170269       0.2736
  0.01168704       0.2762
  0.01167227       0.2798
  0.01165694       0.2813
  0.01164453       0.2740
  0.01163066       0.2749
  0.01161635       0.2734
  0.01160077       0.2794
  0.01158687       0.2767
  0.01157367       0.2755
  0.01156031       0.2749
  0.01154692       0.2743
  0.01153310       0.2750
  0.01151961       0.2747
  0.01150650       0.2733
  0.01149136       0.2743
  0.01147325       0.2805
  0.01146259       0.2717
  0.01144700       0.2778
  0.01143332       0.2744
  0.01141786       0.2800
  0.01140522       0.2734
  0.01139066       0.2802
  0.01137936       0.2733
  0.01136390       0.2752
  0.01135141       0.2719
  0.01133504       0.2803
  0.01132248       0.2773
  0.01130797       0.2763
  0.01129358       0.2751
  0.01128015       0.2746
  0.01126503       0.2755
  0.01125054       0.2783
  0.01123545       0.2791
  0.01122538       0.2722
  0.01121009       0.2774
  0.01119766       0.2702
  0.01118032       0.2778
  0.01116929       0.2701
  0.01115211       0.2773
  0.01113940       0.2746
  0.01112642       0.2728
  0.01111037       0.2765
  0.01109683       0.2764
  0.01108204       0.2801
  0.01106984       0.2759
  0.01105639       0.2755
  0.01104045       0.2789
  0.01102551       0.2793
  0.01101129       0.2775
  0.01099622       0.2783
  0.01098078       0.2802
  0.01096799       0.2778
  0.01095371       0.2762
  0.01093932       0.2786
  0.01092585       0.2783
  0.01090918       0.2839
  0.01089453       0.2871
  0.01088178       0.2809
  0.01086814       0.2773
  0.01085313       0.2779
  0.01083919       0.2790
  0.01082284       0.2799
  0.01081041       0.2764
  0.01079554       0.2766
  0.01078042       0.2812
  0.01076744       0.2794
  0.01075303       0.2820
  0.01073962       0.2777
  0.01072538       0.2797
  0.01071167       0.2763
  0.01069668       0.2806
  0.01068313       0.2805
  0.01066897       0.2785
  0.01065660       0.2749
  0.01063985       0.2845
  0.01062763       0.2803
  0.01061378       0.2812
  0.01060120       0.2782
  0.01058410       0.2851
  0.01057195       0.2807
  0.01055863       0.2800
  0.01054264       0.2835
  0.01052985       0.2811
  0.01051601       0.2782
  0.01050035       0.2845
  0.01048574       0.2876
  0.01047331       0.2841
  0.01045973       0.2841
  0.01044649       0.2831
  0.01043225       0.2851
  0.01041895       0.2842
  0.01040324       0.2869
  0.01038938       0.2878
  0.01037665       0.2814
  0.01036288       0.2820
  0.01034796       0.2823
  0.01033313       0.2861
  0.01031950       0.2825
  0.01030526       0.2845
  0.01029430       0.2766
  0.01027814       0.2844
  0.01026608       0.2798
  0.01024960       0.2849
  0.01023649       0.2834
  0.01022427       0.2793
  0.01020828       0.2829
  0.01019579       0.2758
  0.01018074       0.2803
  0.01016701       0.2807
  0.01015073       0.2852
  0.01013787       0.2830
  0.01012514       0.2767
  0.01010722       0.2861
  0.01009202       0.2872
  0.01007755       0.2862
  0.01006344       0.2841
  0.01004798       0.2860
  0.01003472       0.2813
  0.01001891       0.2843
  0.01000669       0.2802
  0.00999194       0.2838
  0.00998191       0.2767
  0.00996657       0.2783
  0.00995509       0.2757
  0.00993947       0.2819
  0.00992736       0.2774
  0.00991244       0.2815
  0.00989979       0.2787
  0.00988579       0.2800
  0.00987280       0.2782
  0.00985946       0.2774
  0.00984479       0.2807
  0.00983259       0.2765
  0.00981808       0.2794
  0.00980443       0.2796
  0.00978975       0.2754
  0.00977480       0.2796
  0.00976016       0.2791
  0.00974530       0.2792
  0.00973106       0.2774
  0.00971574       0.2790
  0.00970086       0.2829
  0.00968879       0.2746
  0.00967423       0.2776
  0.00965912       0.2785
  0.00964345       0.2811
  0.00963002       0.2806
  0.00961556       0.2795
  0.00959832       0.2869
  0.00958632       0.2783
  0.00957074       0.2769
  0.00955724       0.2767
  0.00954192       0.2782
  0.00952687       0.2827
  0.00951241       0.2816
  0.00949805       0.2840
  0.00948540       0.2774
  0.00947165       0.2742
  0.00945667       0.2784
  0.00943974       0.2848
  0.00942572       0.2824
  0.00941525       0.2730
  0.00939803       0.2803
  0.00938487       0.2790
  0.00937148       0.2784
  0.00935769       0.2791
  0.00934315       0.2820
  0.00933191       0.2749
  0.00931597       0.2783
  0.00930181       0.2800
  0.00928830       0.2761
  0.00927319       0.2770
  0.00926178       0.2704
  0.00924505       0.2800
  0.00923215       0.2779
  0.00921874       0.2774
  0.00920560       0.2760
  0.00919094       0.2756
  0.00917542       0.2814
  0.00916267       0.2752
  0.00914660       0.2790
  0.00913123       0.2807
  0.00911780       0.2765
  0.00910316       0.2760
  0.00908894       0.2742
  0.00907608       0.2720
  0.00906046       0.2744
  0.00904811       0.2707
  0.00903136       0.2765
  0.00901767       0.2731
  0.00900107       0.2785
  0.00898762       0.2744
  0.00897229       0.2760
  0.00895716       0.2769
  0.00894353       0.2771
  0.00893106       0.2737
  0.00891686       0.2718
  0.00890211       0.2754
  0.00888668       0.2773
  0.00887321       0.2769
  0.00885903       0.2750
  0.00884428       0.2748
  0.00882876       0.2769
  0.00881384       0.2773
  0.00880035       0.2733
  0.00878476       0.2793
  0.00877374       0.2716
  0.00875841       0.2769
  0.00874562       0.2745
  0.00873123       0.2732
  0.00871714       0.2747
  0.00870239       0.2745
  0.00868736       0.2752
  0.00867297       0.2739
  0.00865624       0.2797
  0.00864466       0.2736
  0.00863151       0.2724
  0.00861691       0.2754
  0.00860369       0.2744
  0.00859058       0.2729
  0.00857717       0.2724
  0.00856339       0.2730
  0.00854864       0.2728
  0.00853577       0.2707
  0.00852078       0.2712
  0.00850622       0.2742
  0.00849177       0.2731
  0.00847780       0.2742
  0.00846322       0.2773
  0.00845198       0.2702
  0.00843794       0.2716
  0.00842248       0.2773
  0.00840986       0.2744
  0.00839547       0.2731
  0.00838108       0.2755
  0.00836767       0.2713
  0.00835390       0.2718
  0.00834034       0.2718
  0.00832553       0.2718
  0.00831120       0.2740
  0.00829807       0.2727
  0.00828417       0.2736
  0.00826910       0.2744
  0.00825575       0.2737
  0.00824009       0.2725
  0.00818210       0.2724
  0.00816648       0.2749
  0.00815407       0.2713
  0.00813987       0.2732
  0.00812676       0.2718
  0.00811190       0.2719
  0.00809568       0.2762
  0.00808142       0.2745
  0.00806695       0.2734
  0.00805198       0.2739
  0.00803847       0.2737
  0.00802410       0.2724
  0.00800971       0.2748
  0.00799613       0.2748
  0.00798234       0.2754
  0.00796791       0.2743
  0.00795373       0.2761
  0.00794000       0.2728
  0.00792461       0.2745
  0.00791124       0.2739
  0.00789547       0.2768
  0.00788125       0.2750
  0.00786720       0.2764
  0.00785213       0.2772
  0.00783921       0.2752
  0.00782459       0.2746
  0.00781152       0.2731
  0.00779639       0.2740
  0.00778153       0.2742
  0.00776712       0.2767
  0.00775309       0.2743
  0.00773798       0.2752
  0.00772376       0.2734
  0.00770943       0.2756
  0.00769634       0.2742
  0.00768195       0.2766
  0.00766808       0.2738
  0.00765375       0.2760
  0.00763900       0.2758
  0.00762346       0.2780
  0.00760907       0.2767
  0.00759513       0.2741
  0.00758076       0.2765
  0.00756693       0.2735
  0.00750958       0.2789
  0.00749607       0.2787
  0.00748157       0.2778
  0.00746708       0.2768
  0.00745132       0.2796
  0.00743785       0.2756
  0.00742255       0.2771
  0.00740837       0.2789
  0.00739392       0.2778
  0.00738070       0.2767
  0.00736697       0.2809
  0.00735371       0.2762
  0.00733879       0.2802
  0.00732478       0.2815
  0.00731144       0.2808
  0.00729924       0.2766
  0.00728430       0.2770
  0.00726903       0.2821
  0.00725548       0.2820
  0.00724266       0.2760
  0.00722942       0.2749
  0.00721654       0.2765
  0.00720262       0.2776
  0.00719083       0.2722
  0.00717544       0.2776
  0.00716271       0.2751
  0.00714741       0.2765
  0.00713406       0.2758
  0.00712097       0.2744
  0.00710797       0.2726
  0.00709328       0.2760
  0.00708036       0.2740
  0.00706654       0.2747
  0.00705277       0.2753
  0.00704036       0.2717
  0.00702617       0.2773
  0.00701046       0.2800
  0.00699952       0.2758
  0.00698613       0.2714
  0.00696929       0.2776
  0.00695650       0.2752
  0.00694113       0.2769
  0.00692946       0.2711
  0.00691429       0.2759
  0.00690075       0.2720
  0.00688621       0.2749
  0.00687180       0.2774
  0.00685797       0.2745
  0.00684375       0.2727
  0.00682740       0.2773
  0.00681518       0.2732
  0.00680094       0.2714
  0.00678540       0.2736
  0.00677308       0.2698
  0.00675816       0.2702
  0.00674366       0.2729
  0.00672921       0.2718
  0.00671576       0.2714
  0.00670128       0.2742
  0.00668721       0.2719
  0.00667274       0.2709
  0.00665890       0.2716
  0.00664366       0.2729
  0.00663072       0.2710
  0.00661554       0.2758
  0.00660077       0.2757
  0.00658674       0.2771
  0.00654332       0.2740
  0.00652863       0.2736
  0.00651537       0.2689
  0.00649915       0.2731
  0.00648413       0.2738
  0.00647040       0.2705
  0.00645475       0.2730
  0.00644181       0.2711
  0.00642708       0.2708
  0.00641156       0.2729
  0.00639709       0.2719
  0.00638268       0.2707
  0.00636695       0.2734
  0.00635181       0.2744
  0.00633749       0.2729
  0.00632084       0.2747
  0.00630703       0.2754
  0.00629238       0.2749
  0.00627902       0.2743
  0.00626450       0.2734
  0.00625158       0.2676
  0.00623587       0.2704
  0.00621989       0.2739
  0.00620535       0.2731
  0.00619200       0.2724
  0.00617840       0.2687
  0.00616256       0.2718
  0.00614826       0.2740
  0.00613383       0.2728
  0.00611899       0.2766
  0.00610562       0.2722
  0.00609249       0.2709
  0.00607587       0.2763
  0.00606171       0.2744
  0.00604743       0.2690
  0.00603134       0.2729
  0.00601776       0.2691
  0.00600113       0.2709
  0.00598885       0.2669
  0.00597376       0.2678
  0.00595865       0.2724
  0.00594436       0.2708
  0.00592849       0.2740
  0.00591488       0.2704
  0.00584045       0.2714
  0.00582825       0.2673
  0.00581271       0.2695
  0.00579975       0.2676
  0.00578404       0.2740
  0.00577074       0.2695
  0.00575565       0.2740
  0.00574251       0.2727
  0.00572976       0.2702
  0.00571284       0.2765
  0.00569992       0.2745
  0.00568734       0.2715
  0.00567527       0.2707
  0.00566058       0.2740
  0.00564726       0.2733
  0.00563270       0.2762
  0.00557787       0.2740
  0.00556459       0.2731
  0.00555005       0.2760
  0.00553862       0.2695
  0.00552497       0.2734
  0.00551214       0.2712
  0.00549788       0.2733
  0.00548366       0.2752
  0.00546965       0.2765
  0.00545701       0.2736
  0.00544028       0.2832
  0.00542740       0.2811
  0.00541552       0.2759
  0.00540284       0.2732
  0.00534583       0.2813
  0.00533474       0.2738
  0.00531906       0.2802
  0.00530537       0.2767
  0.00529034       0.2774
  0.00527674       0.2774
  0.00526312       0.2738
  0.00524864       0.2765
  0.00523696       0.2671
  0.00522238       0.2738
  0.00520748       0.2741
  0.00519426       0.2730
  0.00517940       0.2769
  0.00516378       0.2756
  0.00514947       0.2778
  0.00513581       0.2743
  0.00512118       0.2737
  0.00510880       0.2701
  0.00509392       0.2740
  0.00508044       0.2737
  0.00506661       0.2745
  0.00505247       0.2762
  0.00503857       0.2771
  0.00502453       0.2748
  0.00500992       0.2779
  0.00499617       0.2747
  0.00498442       0.2691
  0.00497029       0.2671
  0.00495324       0.2738
  0.00494183       0.2673
  0.00492602       0.2740
  0.00491286       0.2727
  0.00489839       0.2754
  0.00488406       0.2777
  0.00487040       0.2780
  0.00485722       0.2767
  0.00484155       0.2793
  0.00482957       0.2745
  0.00481499       0.2775
  0.00480064       0.2761
  0.00478740       0.2751
  0.00477487       0.2719
  0.00475918       0.2783
  0.00474690       0.2781
  0.00473423       0.2753
  0.00472212       0.2709
  0.00470682       0.2761
  0.00469485       0.2712
  0.00467902       0.2780
  0.00466578       0.2733
  0.00465098       0.2769
  0.00463864       0.2732
  0.00462391       0.2767
  0.00460852       0.2822
  0.00459722       0.2753
  0.00458357       0.2754
  0.00456848       0.2800
  0.00455711       0.2696
  0.00454245       0.2729
  0.00452768       0.2727
  0.00451193       0.2756
  0.00449817       0.2761
  0.00448272       0.2780
  0.00447076       0.2731
  0.00445518       0.2754
  0.00444136       0.2762
  0.00442921       0.2718
  0.00441508       0.2735
  0.00439994       0.2745
  0.00438472       0.2757
  0.00437082       0.2729
  0.00435680       0.2743
  0.00434153       0.2756
  0.00432619       0.2773
  0.00431546       0.2686
  0.00429828       0.2758
  0.00428421       0.2810
  0.00427001       0.2791
  0.00425886       0.2718
  0.00424392       0.2722
  0.00422991       0.2734
  0.00421603       0.2706
  0.00420175       0.2690
  0.00418545       0.2735
  0.00416955       0.2768
  0.00415450       0.2812
  0.00414181       0.2785
  0.00412957       0.2745
  0.00411586       0.2749
  0.00410018       0.2775
  0.00408679       0.2769
  0.00407291       0.2741
  0.00405805       0.2780
  0.00404290       0.2790
  0.00403032       0.2760
  0.00401605       0.2743
  0.00400047       0.2766
  0.00398653       0.2777
  0.00397304       0.2774
  0.00395850       0.2803
  0.00394547       0.2749
  0.00393127       0.2768
  0.00391667       0.2762
  0.00390173       0.2728
  0.00388706       0.2761
  0.00387276       0.2745
  0.00385905       0.2712
  0.00384351       0.2734
  0.00383034       0.2722
  0.00381410       0.2765
  0.00380158       0.2733
  0.00378366       0.2827
  0.00377157       0.2744
  0.00375901       0.2676
  0.00374213       0.2738
  0.00372576       0.2785
  0.00371009       0.2811
  0.00369939       0.2724
  0.00368451       0.2726
  0.00367170       0.2703
  0.00365648       0.2753
  0.00364400       0.2719
  0.00362736       0.2774
  0.00361448       0.2753
  0.00359992       0.2783
  0.00358506       0.2784
  0.00357233       0.2758
  0.00355743       0.2761
  0.00354402       0.2793
  0.00352949       0.2785
  0.00351695       0.2753
  0.00350271       0.2773
  0.00349115       0.2712
  0.00347525       0.2745
  0.00346052       0.2742
  0.00344734       0.2730
  0.00343149       0.2762
  0.00341882       0.2696
  0.00340160       0.2769
  0.00334856       0.2731
  0.00333349       0.2738
  0.00332259       0.2695
  0.00330656       0.2731
  0.00329173       0.2732
  0.00327898       0.2707
  0.00326488       0.2722
  0.00325111       0.2728
  0.00323536       0.2756
  0.00322208       0.2747
  0.00320722       0.2786
  0.00319387       0.2779
  0.00317942       0.2805
  0.00316542       0.2818
  0.00315237       0.2765
  0.00313647       0.2798
  0.00312018       0.2842
  0.00310935       0.2759
  0.00309462       0.2756
  0.00307940       0.2806
  0.00306597       0.2764
  0.00305130       0.2797
  0.00304096       0.2699
  0.00302519       0.2765
  0.00301216       0.2749
  0.00299666       0.2769
  0.00298398       0.2742
  0.00296999       0.2717
  0.00295337       0.2772
  0.00294160       0.2717
  0.00292670       0.2757
  0.00291022       0.2807
  0.00289726       0.2789
  0.00288281       0.2815
  0.00286910       0.2819
  0.00285690       0.2777
  0.00284530       0.2754
  0.00283438       0.2786
  0.00282393       0.2803
  0.00281618       0.2776
  0.00280909       0.2804
  0.00279381       0.2781
  0.00279283       0.2773
  0.00279155       0.2774
  0.00279141       0.2742
  0.00279019       0.2741
  0.00278919       0.2771
  0.00278911       0.2736
  0.00278887       0.2744
  0.00278728       0.2754
  0.00278762       0.2744
  0.00278757       0.2745
  0.00278719       0.2757
  0.00278728       0.2754
  0.00278651       0.2740
  0.00278719       0.2720
  0.00278704       0.2724
  0.00278621       0.2749
  0.00278638       0.2744
  0.00278623       0.2749
  0.00278689       0.2729
  0.00278738       0.2714
  0.00278515       0.2744
  0.00278557       0.2731
  0.00278523       0.2742
  0.00278528       0.2740
  0.00278566       0.2729
  0.00278525       0.2741
  0.00278559       0.2731
  0.00278530       0.2740
  0.00278496       0.2750
  0.00278551       0.2733
  0.00278636       0.2707
  0.00278630       0.2709
  0.00278466       0.2759
  0.00278462       0.2760
  0.00278517       0.2744
  0.00278515       0.2744
  0.00278476       0.2756
  0.00278453       0.2763
  0.00278472       0.2757
  0.00278487       0.2753
  0.00278534       0.2738
  0.00278570       0.2727
  0.00278577       0.2725
  0.00278557       0.2731
  0.00278551       0.2733
  0.00278364       0.2790
  0.00278474       0.2756
  0.00278606       0.2716
  0.00278523       0.2742
  0.00278574       0.2726
  0.00278564       0.2729
  0.00278453       0.2763
  0.00278438       0.2767
  0.00278500       0.2749
  0.00278483       0.2754
  0.00278579       0.2725
  0.00278532       0.2739
  0.00278630       0.2709
  0.00278606       0.2716
  0.00278643       0.2705
  0.00278594       0.2720
  0.00278542       0.2736
  0.00278540       0.2736
  0.00278521       0.2742
  0.00278474       0.2756
  0.00278553       0.2733
  0.00278523       0.2742
  0.00278532       0.2739
  0.00278615       0.2714
  0.00278521       0.2742
  0.00278587       0.2722
  0.00278553       0.2733
  0.00278530       0.2740
  0.00278468       0.2758
  0.00278513       0.2745
  0.00278545       0.2735
  0.00278649       0.2704
  0.00278587       0.2722
  0.00278594       0.2720
  0.00278525       0.2741
  0.00278551       0.2733
  0.00278559       0.2731
  0.00278534       0.2738
  0.00278466       0.2759
  0.00278476       0.2756
  0.00278545       0.2735
  0.00278528       0.2740
  0.00278542       0.2736
  0.00278489       0.2752
  0.00278536       0.2738
  0.00278589       0.2722
  0.00278528       0.2740
  0.00278534       0.2738
  0.00278534       0.2738
  0.00278476       0.2756
  0.00278506       0.2747
  0.00278538       0.2737
  0.00278568       0.2728
  0.00278466       0.2759
  0.00278485       0.2753
  0.00278393       0.2781
  0.00278519       0.2743
  0.00278611       0.2715
  0.00278515       0.2744
  0.00278564       0.2729
  0.00278553       0.2733
  0.00278447       0.2765
  0.00278468       0.2758
  0.00278383       0.2784
  0.00278487       0.2753
  0.00278406       0.2777
  0.00278479       0.2755
  0.00278398       0.2780
  0.00278393       0.2781
  0.00278491       0.2751
  0.00278455       0.2762
  0.00278445       0.2765
  0.00278470       0.2758
  0.00278470       0.2758
  0.00278521       0.2742
  0.00278442       0.2766
  0.00278406       0.2777
  0.00278485       0.2753
  0.00278468       0.2758
  0.00278549       0.2734
  0.00278481       0.2754
  0.00278502       0.2748
  0.00278493       0.2751
  0.00278504       0.2747
  0.00278468       0.2758
  0.00278410       0.2776
  0.00278528       0.2740
  0.00278468       0.2758
  0.00278470       0.2758
  0.00278506       0.2747
  0.00278457       0.2762
  0.00278427       0.2771
  0.00278451       0.2763
  0.00278577       0.2725
  0.00278619       0.2750
  0.00278687       0.2729
  0.00278721       0.2719
  0.00278706       0.2724
  0.00278598       0.2756
  0.00278642       0.2743
  0.00278611       0.2753
  0.00278636       0.2745
  0.00278700       0.2725
  0.00278781       0.2701
  0.00278732       0.2716
  0.00278630       0.2747
  0.00278708       0.2723
  0.00278681       0.2731
  0.00278691       0.2728
  0.00278687       0.2729
  0.00278611       0.2753
  0.00278666       0.2736
  0.00278657       0.2738
  0.00278589       0.2759
  0.00278611       0.2753
  0.00278613       0.2752
  0.00278634       0.2745
  0.00278574       0.2763
  0.00278589       0.2759
  0.00278632       0.2746
  0.00278611       0.2753
  0.00278583       0.2761
  0.00278568       0.2765
  0.00278581       0.2762
  0.00278549       0.2771
  0.00278572       0.2764
  0.00278540       0.2774
  0.00278540       0.2774
  0.00278651       0.2740
  0.00278559       0.2768
  0.00278581       0.2762
  0.00278576       0.2763
  0.00278562       0.2767
  0.00278523       0.2779
  0.00278545       0.2773
  0.00278694       0.2727
  0.00278576       0.2763
  0.00278594       0.2758
  0.00278562       0.2767
  0.00278553       0.2770
  0.00278517       0.2781
  0.00278608       0.2753
  0.00278547       0.2772
  0.00278500       0.2786
  0.00278566       0.2766
  0.00278519       0.2780
  0.00278502       0.2785
  0.00278689       0.2766
  0.00278715       0.2758
  0.00278698       0.2763
  0.00278685       0.2767
  0.00278721       0.2756
  0.00278755       0.2746
  0.00278685       0.2767
  0.00278764       0.2744
  0.00278785       0.2737
  0.00278806       0.2731
  0.00278734       0.2753
  0.00278717       0.2758
  0.00278674       0.2771
  0.00278638       0.2782
  0.00278619       0.2787
  0.00278628       0.2785
  0.00278621       0.2787
  0.00278632       0.2783
  0.00278615       0.2789
  0.00278568       0.2803
  0.00278570       0.2802
  0.00278555       0.2807
  0.00278589       0.2796
  0.00278591       0.2796
  0.00278521       0.2817
  0.00278508       0.2821
  0.00278483       0.2829
  0.00278517       0.2818
  0.00278545       0.2810
  0.00278572       0.2802
  0.00278594       0.2795
  0.00278638       0.2782
  0.00278732       0.2753
  0.00278625       0.2785
  0.00278666       0.2773
  0.00278685       0.2767
  0.00278598       0.2794
  0.00278668       0.2773
  0.00278677       0.2770
  0.00278645       0.2780
  0.00278736       0.2752
  0.00278674       0.2771
  0.00278679       0.2769
  0.00278677       0.2770
  0.00278689       0.2766
  0.00278621       0.2787
  0.00278711       0.2760
  0.00278589       0.2796
  0.00278566       0.2803
  0.00278628       0.2785
  0.00278636       0.2782
  0.00278662       0.2774
  0.00278732       0.2753
  0.00278700       0.2763
  0.00278660       0.2775
  0.00278691       0.2765
  0.00278732       0.2791
  0.00278745       0.2787
  0.00278770       0.2779
  0.00278787       0.2774
  0.00278800       0.2770
  0.00278791       0.2773
  0.00278757       0.2783
  0.00278798       0.2771
  0.00278828       0.2762
  0.00278830       0.2761
  0.00278821       0.2763
  0.00278847       0.2756
  0.00278849       0.2755
  0.00278853       0.2754
  0.00278796       0.2771
  0.00278809       0.2767
  0.00278783       0.2775
  0.00278836       0.2759
  0.00278809       0.2767
  0.00278823       0.2763
  0.00278911       0.2736
  0.00278885       0.2744
  0.00278815       0.2765
  0.00278857       0.2753
  0.00278757       0.2783
  0.00278813       0.2766
  0.00278691       0.2803
  0.00278762       0.2782
  0.00278730       0.2791
  0.00278679       0.2807
  0.00278723       0.2793
  0.00278664       0.2811
  0.00278670       0.2809
  0.00278708       0.2798
  0.00278832       0.2760
  0.00278817       0.2765
  0.00278813       0.2766
  0.00278855       0.2753
  0.00278843       0.2757
  0.00278779       0.2776
  0.00278883       0.2745
  0.00278826       0.2762
  0.00278826       0.2762
  0.00278796       0.2771
  0.00278862       0.2751
  0.00278864       0.2751
  0.00278806       0.2768
  0.00278777       0.2777
  0.00278868       0.2749
  0.00278940       0.2765
  0.00278945       0.2763
  0.00278917       0.2772
  0.00278989       0.2750
  0.00278938       0.2765
  0.00278928       0.2769
  0.00278836       0.2796
  0.00278830       0.2798
  0.00278808       0.2805
  0.00278777       0.2814
  0.00278845       0.2794
  0.00278892       0.2780
  0.00278857       0.2790
  0.00278872       0.2785
  0.00278919       0.2771
  0.00278947       0.2763
  0.00278866       0.2787
  0.00278900       0.2777
  0.00278806       0.2805
  0.00278800       0.2807
  0.00278975       0.2754
  0.00278919       0.2771
  0.00278928       0.2769
  0.00278975       0.2754
  0.00278894       0.2779
  0.00278819       0.2802
  0.00278872       0.2785
  0.00278766       0.2818
  0.00278821       0.2801
  0.00278847       0.2793
  0.00278832       0.2798
  0.00278832       0.2798
  0.00278794       0.2809
  0.00278719       0.2832
  0.00278815       0.2803
  0.00278851       0.2792
  0.00278934       0.2767
  0.00278885       0.2782
  0.00278902       0.2776
  0.00278826       0.2800
  0.00278819       0.2802
  0.00278789       0.2811
  0.00278768       0.2817
  0.00278885       0.2782
  0.00278981       0.2753
  0.00278906       0.2812
  0.00278979       0.2791
  0.00278915       0.2810
  0.00278951       0.2799
  0.00278938       0.2803
  0.00278930       0.2805
  0.00278983       0.2789
  0.00278936       0.2803
  0.00278998       0.2785
  0.00279030       0.2775
  0.00278957       0.2797
  0.00279026       0.2776
  0.00279055       0.2767
  0.00279032       0.2774
  0.00279062       0.2765
  0.00279085       0.2758
  0.00278998       0.2785
  0.00279036       0.2773
  0.00279032       0.2774
  0.00279028       0.2776
  0.00278943       0.2802
  0.00278940       0.2802
  0.00278902       0.2814
  0.00278962       0.2796
  0.00278860       0.2827
  0.00278855       0.2828
  0.00278917       0.2809
  0.00279043       0.2771
  0.00279043       0.2771
  0.00278917       0.2809
  0.00278877       0.2822
  0.00278915       0.2810
  0.00278883       0.2820
  0.00278906       0.2812
  0.00278900       0.2814
  0.00278926       0.2807
  0.00278953       0.2798
  0.00278955       0.2798
  0.00278960       0.2796
  0.00278953       0.2798
  0.00278979       0.2791
  0.00278900       0.2814
  0.00278957       0.2797
  0.00278906       0.2812
  0.00278815       0.2840
  0.00278887       0.2818
  0.00278845       0.2831
  0.00278870       0.2823
  0.00278849       0.2830
  0.00278872       0.2823
  0.00278904       0.2813
  0.00278953       0.2798
  0.00279164       0.2772
  0.00279119       0.2785
  0.00279036       0.2811
  0.00279077       0.2798
  0.00279030       0.2812
  0.00279009       0.2819
  0.00279072       0.2800
  0.00279064       0.2802
  0.00279006       0.2820
  0.00279032       0.2812
  0.00279060       0.2803
  0.00279021       0.2815
  0.00279079       0.2798
  0.00279115       0.2787
  0.00279083       0.2796
  0.00279155       0.2774
  0.00279175       0.2769
  0.00279115       0.2787
  0.00279115       0.2787
  0.00279130       0.2782
  0.00279141       0.2779
  0.00279066       0.2802
  0.00279130       0.2782
  0.00279096       0.2792
  0.00279109       0.2789
  0.00279134       0.2781
  0.00279109       0.2789
  0.00279045       0.2808
  0.00279040       0.2809
  0.00279096       0.2792
  0.00279075       0.2799
  0.00279117       0.2786
  0.00279011       0.2818
  0.00279117       0.2786
  0.00279077       0.2798
  0.00278985       0.2826
  0.00279058       0.2804
  0.00279085       0.2796
  0.00279043       0.2809
  0.00279096       0.2792
  0.00279032       0.2812
  0.00279032       0.2812
  0.00279060       0.2803
  0.00279079       0.2798
  0.00279034       0.2811
  0.00279045       0.2808
  0.00278970       0.2831
  0.00279147       0.2814
  0.00279092       0.2831
  0.00279047       0.2845
  0.00279034       0.2849
  0.00279143       0.2816
  0.00279111       0.2825
  0.00279196       0.2800
  0.00279124       0.2822
  0.00279168       0.2808
  0.00279155       0.2812
  0.00279183       0.2803
  0.00279166       0.2809
  0.00279162       0.2810
  0.00279221       0.2792
  0.00279138       0.2817
  0.00279175       0.2806
  0.00279055       0.2842
  0.00279104       0.2827
  0.00279202       0.2798
  0.00279172       0.2807
  0.00279209       0.2796
  0.00279096       0.2830
  0.00279145       0.2815
  0.00279111       0.2825
  0.00279153       0.2812
  0.00279121       0.2822
  0.00279124       0.2822
  0.00279215       0.2794
  0.00279236       0.2787
  0.00279253       0.2782
  0.00279190       0.2802
  0.00279177       0.2805
  0.00279217       0.2793
  0.00279202       0.2798
  0.00279198       0.2799
  0.00279185       0.2803
  0.00279228       0.2790
  0.00279213       0.2794
  0.00279149       0.2814
  0.00279119       0.2823
  0.00279185       0.2803
  0.00279356       0.2789
  0.00279422       0.2769
  0.00279419       0.2769
  0.00279343       0.2792
  0.00279377       0.2782
  0.00279441       0.2763
  0.00279349       0.2791
  0.00279392       0.2778
  0.00279453       0.2759
  0.00279405       0.2774
  0.00279370       0.2784
  0.00279345       0.2792
  0.00279351       0.2790
  0.00279351       0.2790
  0.00279321       0.2799
  0.00279349       0.2791
  0.00279432       0.2765
  0.00279436       0.2764
  0.00279434       0.2765
  0.00279456       0.2758
  0.00279415       0.2771
  0.00279417       0.2770
  0.00279343       0.2792
  0.00279328       0.2797
  0.00279336       0.2794
  0.00279375       0.2783
  0.00279381       0.2781
  0.00279336       0.2794
  0.00279439       0.2763
  0.00279436       0.2764
  0.00279364       0.2786
  0.00279434       0.2765
  0.00279432       0.2765
  0.00279426       0.2767
  0.00279447       0.2761
  0.00279458       0.2758
  0.00279483       0.2750
  0.00279470       0.2754
  0.00279441       0.2763
  0.00279447       0.2761
  0.00279562       0.2726
  0.00279502       0.2744
  0.00279402       0.2774
  0.00279349       0.2791
  0.00279456       0.2758
  0.00279505       0.2744
  0.00279517       0.2740
  0.00279509       0.2742
  0.00279466       0.2755
  0.00279632       0.2742
  0.00279637       0.2741
  0.00279575       0.2760
  0.00279445       0.2799
  0.00279462       0.2794
  0.00279428       0.2804
  0.00279494       0.2784
  0.00279611       0.2749
  0.00279522       0.2776
  0.00279571       0.2761
  0.00279541       0.2770
  0.00279522       0.2776
  0.00279639       0.2740
  0.00279522       0.2776
  0.00279556       0.2765
  0.00279536       0.2771
  0.00279509       0.2780
  0.00279641       0.2740
  0.00279666       0.2732
  0.00279556       0.2765
  0.00279536       0.2771
  0.00279500       0.2782
  0.00279413       0.2809
  0.00279394       0.2814
  0.00279447       0.2798
  0.00279502       0.2782
  0.00279396       0.2814
  0.00279511       0.2779
  0.00279475       0.2790
  0.00279513       0.2778
  0.00279522       0.2776
  0.00279568       0.2762
  0.00279622       0.2745
  0.00279662       0.2733
  0.00279626       0.2744
  0.00279620       0.2746
  0.00279515       0.2778
  0.00279505       0.2781
  0.00279588       0.2756
  0.00279620       0.2746
  0.00279571       0.2761
  0.00279477       0.2789
  0.00279562       0.2763
  0.00279564       0.2763
  0.00279502       0.2782
  0.00279515       0.2778
  0.00279720       0.2753
  0.00279773       0.2737
  0.00279783       0.2734
  0.00279794       0.2731
  0.00279779       0.2735
  0.00279707       0.2757
  0.00279696       0.2760
  0.00279728       0.2751
  0.00279820       0.2723
  0.00279811       0.2725
  0.00279698       0.2760
  0.00279698       0.2760
  0.00279711       0.2756
  0.00279720       0.2753
  0.00279675       0.2767
  0.00279647       0.2775
  0.00279598       0.2790
  0.00279615       0.2785
  0.00279522       0.2813
  0.00279515       0.2815
  0.00279553       0.2803
  0.00279566       0.2800
  0.00279647       0.2775
  0.00279677       0.2766
  0.00279626       0.2782
  0.00279630       0.2780
  0.00279579       0.2796
  0.00279592       0.2792
  0.00279630       0.2780
  0.00279624       0.2782
  0.00279639       0.2778
  0.00279639       0.2778
  0.00279703       0.2758
  0.00279615       0.2785
  0.00279654       0.2773
  0.00279611       0.2786
  0.00279666       0.2769
  0.00279734       0.2749
  0.00279605       0.2788
  0.00279662       0.2771
  0.00279645       0.2776
  0.00279707       0.2757
  0.00279764       0.2740
  0.00279779       0.2735
  0.00279730       0.2750
  0.00279737       0.2748
  0.00279628       0.2781
  0.00279728       0.2788
  0.00279690       0.2800
  0.00279717       0.2791
  0.00279724       0.2789
  0.00279702       0.2796
  0.00279722       0.2790
  0.00279673       0.2805
  0.00279768       0.2776
  0.00279660       0.2809
  0.00279700       0.2796
  0.00279762       0.2778
  0.00279656       0.2810
  0.00279745       0.2783
  0.00279803       0.2765
  0.00279773       0.2774
  0.00279766       0.2776
  0.00279624       0.2820
  0.00279732       0.2787
  0.00279760       0.2778
  0.00279758       0.2779
  0.00279713       0.2792
  0.00279781       0.2772
  0.00279839       0.2754
  0.00279822       0.2760
  0.00279824       0.2759
  0.00279732       0.2787
  0.00279651       0.2811
  0.00279807       0.2764
  0.00279783       0.2771
  0.00279777       0.2773
  0.00279788       0.2770
  0.00279907       0.2734
  0.00279854       0.2750
  0.00279871       0.2745
  0.00279892       0.2738
  0.00279947       0.2722
  0.00279888       0.2740
  0.00279879       0.2742
  0.00279869       0.2745
  0.00279822       0.2760
  0.00279788       0.2770
  0.00279762       0.2778
  0.00279826       0.2758
  0.00279779       0.2773
  0.00279749       0.2782
  0.00279756       0.2780
  0.00279860       0.2748
  0.00279822       0.2760
  0.00279837       0.2755
  0.00279830       0.2757
  0.00279737       0.2785
  0.00279700       0.2796
  0.00279854       0.2787
  0.00279711       0.2831
  0.00279841       0.2791
  0.00279822       0.2797
  0.00279847       0.2789
  0.00279866       0.2783
  0.00279788       0.2807
  0.00279854       0.2787
  0.00279826       0.2796
  0.00279813       0.2800
  0.00279869       0.2783
  0.00279888       0.2777
  0.00279869       0.2783
  0.00279930       0.2764
  0.00279917       0.2768
  0.00279988       0.2747
  0.00279935       0.2763
  0.00279915       0.2769
  0.00279909       0.2771
  0.00279932       0.2763
  0.00279871       0.2782
  0.00279907       0.2771
  0.00279954       0.2757
  0.00279964       0.2754
  0.00279979       0.2749
  0.00279939       0.2762
  0.00279907       0.2771
  0.00279905       0.2772
  0.00279911       0.2770
  0.00279945       0.2760
  0.00279915       0.2769
  0.00279952       0.2758
  0.00279956       0.2756
  0.00279960       0.2755
  0.00279966       0.2753
  0.00280001       0.2743
  0.00280054       0.2727
  0.00280064       0.2724
  0.00280024       0.2736
  0.00279994       0.2745
  0.00280045       0.2729
  0.00280032       0.2733
  0.00279979       0.2749
  0.00279973       0.2751
  0.00280015       0.2738
  0.00280032       0.2733
  0.00279975       0.2751
  0.00279981       0.2749
  0.00280013       0.2739
  0.00280009       0.2740
  0.00279935       0.2763
  0.00280073       0.2758
  0.00280101       0.2750
  0.00280064       0.2761
  0.00280094       0.2752
  0.00280107       0.2748
  0.00280045       0.2767
  0.00280035       0.2770
  0.00280118       0.2745
  0.00279988       0.2784
  0.00279945       0.2797
  0.00279990       0.2783
  0.00280022       0.2774
  0.00279983       0.2785
  0.00279937       0.2800
  0.00279952       0.2795
  0.00279960       0.2792
  0.00279877       0.2818
  0.00279947       0.2796
  0.00279966       0.2791
  0.00279966       0.2791
  0.00280069       0.2760
  0.00280041       0.2768
  0.00280062       0.2762
  0.00279935       0.2800
  0.00279977       0.2787
  0.00279947       0.2796
  0.00279952       0.2795
  0.00279886       0.2815
  0.00279971       0.2789
  0.00280009       0.2778
  0.00280041       0.2768
  0.00280147       0.2736
  0.00280113       0.2746
  0.00280130       0.2741
  0.00280130       0.2741
  0.00280162       0.2731
  0.00280060       0.2762
  0.00280032       0.2771
  0.00280060       0.2762
  0.00280094       0.2752
  0.00280107       0.2748
  0.00280137       0.2739
  0.00280124       0.2743
  0.00280043       0.2767
  0.00280035       0.2770
  0.00280098       0.2751
  0.00279983       0.2785
  0.00280013       0.2776
  0.00279994       0.2782
  0.00280045       0.2767
  0.00280113       0.2746
  0.00280088       0.2754
  0.00280156       0.2771
  0.00280143       0.2774
  0.00280145       0.2774
  0.00280103       0.2787
  0.00280058       0.2800
  0.00280122       0.2781
  0.00280145       0.2774
  0.00280169       0.2767
  0.00280196       0.2758
  0.00280235       0.2747
  0.00280147       0.2773
  0.00280120       0.2782
  0.00279998       0.2818
  0.00280035       0.2807
  0.00280009       0.2815
  0.00279969       0.2827
  0.00279988       0.2822
  0.00279977       0.2825
  0.00280101       0.2787
  0.00280060       0.2800
  0.00280126       0.2780
  0.00280015       0.2813
  0.00280107       0.2785
  0.00280201       0.2757
  0.00280113       0.2783
  0.00280128       0.2779
  0.00280143       0.2774
  0.00280160       0.2769
  0.00280198       0.2758
  0.00280228       0.2749
  0.00280211       0.2754
  0.00280135       0.2777
  0.00280198       0.2758
  0.00280254       0.2741
  0.00280256       0.2740
  0.00280267       0.2737
  0.00280324       0.2720
  0.00280307       0.2725
  0.00280294       0.2729
  0.00280322       0.2720
  0.00280333       0.2717
  0.00280360       0.2709
  0.00280399       0.2697
  0.00280313       0.2723
  0.00280307       0.2725
  0.00280222       0.2751
  0.00280258       0.2740
  0.00280284       0.2732
  0.00280254       0.2741
  0.00280271       0.2736
  0.00280222       0.2751
  0.00280394       0.2736
  0.00280356       0.2747
  0.00280333       0.2754
  0.00280371       0.2743
  0.00280352       0.2749
  0.00280275       0.2772
  0.00280269       0.2774
  0.00280350       0.2749
  0.00280326       0.2756
  0.00280360       0.2746
  0.00280260       0.2776
  0.00280281       0.2770
  0.00280286       0.2769
  0.00280396       0.2735
  0.00280433       0.2724
  0.00280362       0.2745
  0.00280409       0.2731
  0.00280390       0.2737
  0.00280433       0.2724
  0.00280437       0.2723
  0.00280450       0.2719
  0.00280443       0.2721
  0.00280399       0.2734
  0.00280418       0.2729
  0.00280388       0.2738
  0.00280411       0.2731
  0.00280413       0.2730
  0.00280384       0.2739
  0.00280394       0.2736
  0.00280343       0.2751
  0.00280503       0.2703
  0.00280343       0.2751
  0.00280330       0.2755
  0.00280318       0.2759
  0.00280405       0.2733
  0.00280413       0.2730
  0.00280388       0.2738
  0.00280456       0.2717
  0.00280384       0.2739
  0.00280362       0.2745
  0.00280430       0.2725
  0.00280392       0.2736
  0.00280350       0.2749
  0.00280424       0.2727
  0.00280358       0.2747
  0.00280320       0.2758
  0.00280352       0.2749
  0.00280367       0.2744
  0.00280333       0.2754
  0.00280258       0.2777
  0.00280367       0.2744
  0.00280326       0.2756
  0.00280303       0.2763
  0.00280369       0.2744
  0.00280316       0.2760
  0.00280294       0.2766
  0.00280211       0.2791
  0.00280537       0.2730
  0.00280479       0.2747
  0.00280394       0.2773
  0.00280456       0.2754
  0.00280479       0.2747
  0.00280399       0.2772
  0.00280413       0.2767
  0.00280405       0.2770
  0.00280430       0.2762
  0.00280396       0.2773
  0.00280458       0.2754
  0.00280428       0.2763
  0.00280413       0.2767
  0.00280503       0.2740
  0.00280488       0.2745
  0.00280435       0.2761
  0.00280335       0.2791
  0.00280386       0.2776
  0.00280386       0.2776
  0.00280284       0.2807
  0.00280405       0.2770
  0.00280511       0.2738
  0.00280411       0.2768
  0.00280418       0.2766
  0.00280456       0.2754
  0.00280460       0.2753
  0.00280539       0.2729
  0.00280586       0.2715
  0.00280562       0.2722
  0.00280562       0.2722
  0.00280548       0.2727
  0.00280590       0.2714
  0.00280616       0.2706
  0.00280586       0.2715
  0.00280518       0.2736
  0.00280554       0.2725
  0.00280584       0.2716
  0.00280496       0.2742
  0.00280503       0.2740
  0.00280490       0.2744
  0.00280511       0.2738
  0.00280486       0.2745
  0.00280445       0.2758
  0.00280477       0.2748
  0.00280505       0.2740
  0.00280499       0.2742
  0.00280452       0.2756
  0.00280469       0.2751
  0.00280516       0.2736
  0.00280509       0.2738
  0.00280465       0.2752
  0.00280454       0.2755
  0.00280411       0.2768
  0.00280430       0.2762
  0.00280437       0.2760
  0.00280435       0.2761
  0.00280418       0.2766
  0.00280560       0.2760
  0.00280528       0.2770
  0.00280582       0.2754
  0.00280524       0.2771
  0.00280565       0.2759
  0.00280479       0.2785
  0.00280577       0.2755
  0.00280628       0.2740
  0.00280597       0.2749
  0.00280601       0.2748
  0.00280594       0.2750
  0.00280590       0.2751
  0.00280577       0.2755
  0.00280582       0.2754
  0.00280550       0.2763
  0.00280507       0.2776
  0.00280471       0.2787
  0.00280539       0.2767
  0.00280552       0.2763
  0.00280590       0.2751
  0.00280507       0.2776
  0.00280479       0.2785
  0.00280507       0.2776
  0.00280503       0.2778
  0.00280516       0.2774
  0.00280445       0.2795
  0.00280441       0.2796
  0.00280499       0.2779
  0.00280426       0.2801
  0.00280490       0.2782
  0.00280516       0.2774
  0.00280582       0.2754
  0.00280548       0.2764
  0.00280554       0.2762
  0.00280626       0.2740
  0.00280594       0.2750
  0.00280650       0.2733
  0.00280671       0.2727
  0.00280680       0.2724
  0.00280716       0.2713
  0.00280622       0.2742
  0.00280654       0.2732
  0.00280554       0.2762
  0.00280639       0.2736
  0.00280601       0.2748
  0.00280626       0.2740
  0.00280633       0.2738
  0.00280575       0.2756
  0.00280628       0.2740
  0.00280782       0.2693
  0.00280697       0.2719
  0.00280697       0.2719
  0.00280645       0.2734
  0.00280603       0.2747
  0.00280601       0.2748
  0.00280592       0.2751
  0.00280594       0.2750
  0.00280505       0.2777
  0.00280609       0.2745
  0.00280637       0.2737
  0.00280758       0.2738
  0.00280758       0.2738
  0.00280716       0.2751
  0.00280654       0.2769
  0.00280720       0.2749
  0.00280654       0.2769
  0.00280645       0.2772
  0.00280692       0.2758
  0.00280624       0.2778
  0.00280656       0.2769
  0.00280548       0.2802
  0.00280558       0.2798
  0.00280605       0.2784
  0.00280622       0.2779
  0.00280494       0.2818
  0.00280577       0.2792
  0.00280471       0.2825
  0.00280528       0.2807
  0.00280520       0.2810
  0.00280499       0.2816
  0.00280452       0.2831
  0.00280494       0.2818
  0.00280484       0.2821
  0.00280471       0.2825
  0.00280479       0.2822
  0.00280475       0.2823
  0.00280543       0.2803
  0.00280577       0.2792
  0.00280503       0.2815
  0.00280469       0.2825
  0.00280501       0.2816
  0.00280507       0.2814
  0.00280579       0.2792
  0.00280582       0.2791
  0.00280601       0.2785
  0.00280577       0.2792
  0.00280569       0.2795
  0.00280582       0.2791
  0.00280596       0.2787
  0.00280611       0.2782
  0.00280605       0.2784
  0.00280605       0.2784
  0.00280565       0.2796
  0.00280631       0.2776
  0.00280631       0.2776
  0.00280588       0.2789
  0.00280603       0.2785
  0.00280516       0.2811
  0.00280552       0.2800
  0.00280594       0.2787
  0.00280522       0.2809
  0.00280622       0.2779
  0.00280558       0.2798
  0.00280616       0.2781
  0.00280667       0.2765
  0.00280748       0.2741
  0.00280665       0.2766
  0.00280675       0.2763
  0.00280658       0.2768
  0.00280660       0.2767
  0.00280658       0.2768
  0.00280699       0.2756
  0.00280705       0.2754
  0.00280794       0.2764
  0.00280775       0.2770
  0.00280786       0.2767
  0.00280758       0.2775
  0.00280799       0.2763
  0.00280692       0.2795
  0.00280760       0.2774
  0.00280773       0.2771
  0.00280852       0.2747
  0.00280777       0.2769
  0.00280833       0.2753
  0.00280754       0.2776
  0.00280733       0.2783
  0.00280833       0.2753
  0.00280858       0.2745
  0.00280850       0.2747
  0.00280871       0.2741
  0.00280792       0.2765
  0.00280807       0.2760
  0.00280794       0.2764
  0.00280848       0.2748
  0.00280780       0.2769
  0.00280790       0.2765
  0.00280773       0.2771
  0.00280848       0.2748
  0.00280918       0.2727
  0.00280869       0.2742
  0.00280880       0.2738
  0.00280780       0.2769
  0.00280826       0.2754
  0.00280811       0.2759
  0.00280880       0.2738
  0.00280826       0.2754
  0.00280863       0.2744
  0.00280841       0.2750
  0.00280820       0.2756
  0.00280788       0.2766
  0.00280811       0.2759
  0.00280882       0.2738
  0.00280918       0.2727
  0.00280899       0.2733
  0.00280897       0.2733
  0.00280858       0.2745
  0.00280946       0.2718
  0.00281018       0.2696
  0.00280895       0.2734
  0.00280882       0.2738
  0.00280877       0.2739
  0.00280886       0.2736
  0.00280988       0.2705
  0.00280895       0.2734
  0.00280907       0.2730
  0.00280809       0.2760
  0.00280909       0.2729
  0.00280880       0.2738
  0.00280897       0.2733
  0.00280809       0.2760
  0.00280805       0.2761
  0.00280958       0.2752
  0.00280929       0.2761
  0.00280926       0.2762
  0.00280818       0.2794
  0.00280873       0.2778
  0.00280918       0.2764
  0.00280843       0.2787
  0.00280918       0.2764
  0.00280912       0.2766
  0.00280846       0.2786
  0.00280890       0.2773
  0.00280858       0.2782
  0.00280831       0.2791
  0.00280854       0.2783
  0.00280835       0.2789
  0.00280863       0.2781
  0.00280835       0.2789
  0.00280882       0.2775
  0.00280978       0.2746
  0.00280901       0.2769
  0.00281061       0.2721
  0.00281046       0.2725
  0.00281035       0.2729
  0.00281009       0.2736
  0.00280975       0.2747
  0.00280992       0.2742
  0.00280982       0.2745
  0.00280920       0.2763
  0.00280967       0.2749
  0.00280963       0.2751
  0.00280997       0.2740
  0.00281007       0.2737
  0.00281003       0.2738
  0.00280980       0.2745
  0.00281050       0.2724
  0.00280950       0.2754
  0.00280948       0.2755
  0.00281003       0.2738
  0.00281037       0.2728
  0.00281041       0.2727
  0.00281026       0.2731
  0.00281124       0.2702
  0.00281003       0.2738
  0.00281022       0.2733
  0.00280956       0.2753
  0.00280969       0.2749
  0.00280943       0.2756
  0.00281014       0.2735
  0.00280931       0.2760
  0.00281003       0.2738
  0.00280954       0.2753
  0.00280950       0.2754
  0.00280986       0.2744
  0.00281046       0.2725
  0.00281012       0.2736
  0.00280997       0.2740
  0.00281009       0.2736
  0.00281084       0.2714
  0.00280935       0.2759
  0.00280999       0.2740
  0.00280963       0.2751
  0.00281082       0.2752
  0.00281116       0.2742
  0.00281056       0.2760
  0.00281114       0.2742
  0.00281095       0.2748
  0.00281054       0.2760
  0.00281099       0.2747
  0.00281056       0.2760
  0.00281041       0.2764
  0.00281029       0.2768
  0.00281095       0.2748
  0.00281018       0.2771
  0.00281095       0.2748
  0.00281078       0.2753
  0.00281073       0.2754
  0.00281080       0.2753
  0.00281101       0.2746
  0.00281144       0.2733
  0.00281129       0.2738
  0.00281169       0.2725
  0.00281188       0.2720
  0.00281112       0.2743
  0.00281152       0.2731
  0.00281199       0.2716
  0.00281197       0.2717
  0.00281103       0.2745
  0.00281135       0.2736
  0.00281065       0.2757
  0.00281054       0.2760
  0.00281014       0.2773
  0.00280965       0.2787
  0.00281020       0.2771
  0.00281082       0.2752
  0.00281161       0.2728
  0.00281101       0.2746
  0.00281195       0.2718
  0.00281109       0.2744
  0.00281139       0.2734
  0.00281080       0.2753
  0.00281054       0.2760
  0.00281012       0.2773
  0.00281052       0.2761
  0.00280997       0.2778
  0.00281041       0.2764
  0.00281024       0.2769
  0.00280952       0.2791
  0.00281018       0.2771
  0.00280992       0.2779
  0.00280950       0.2792
  0.00280914       0.2803
  0.00280903       0.2806
  0.00280975       0.2784
  0.00280948       0.2792
  0.00281033       0.2767
  0.00281024       0.2769
  0.00281120       0.2740
  0.00281012       0.2773
  0.00280941       0.2794
  0.00280924       0.2800
  0.00281212       0.2750
  0.00281146       0.2770
  0.00281082       0.2789
  0.00281116       0.2779
  0.00281137       0.2773
  0.00281210       0.2751
  0.00281214       0.2749
  0.00281263       0.2734
  0.00281239       0.2742
  0.00281207       0.2751
  0.00281237       0.2742
  0.00281144       0.2771
  0.00281184       0.2758
  0.00281184       0.2758
  0.00281210       0.2751
  0.00281120       0.2778
  0.00281224       0.2746
  0.00281075       0.2791
  0.00281158       0.2766
  0.00281199       0.2754
  0.00281246       0.2740
  0.00281278       0.2730
  0.00281250       0.2738
  0.00281101       0.2783
  0.00281071       0.2792
  0.00281092       0.2786
  0.00281146       0.2770
  0.00281086       0.2788
  0.00281146       0.2770
  0.00281163       0.2765
  0.00281276       0.2731
  0.00281203       0.2753
  0.00281122       0.2777
  0.00281193       0.2756
  0.00281175       0.2761
  0.00281061       0.2796
  0.00281092       0.2786
  0.00281193       0.2756
  0.00281101       0.2783
  0.00281129       0.2775
  0.00281137       0.2773
  0.00281131       0.2774
  0.00281188       0.2757
  0.00281139       0.2772
  0.00281163       0.2765
  0.00281131       0.2774
  0.00281101       0.2783
  0.00281054       0.2798
  0.00281037       0.2803
  0.00281031       0.2805
  0.00281022       0.2807
  0.00281075       0.2791
  0.00281129       0.2775
  0.00281148       0.2769
  0.00281137       0.2773
  0.00281050       0.2799
  0.00281043       0.2801
  0.00281056       0.2797
  0.00281190       0.2756
  0.00281222       0.2747
  0.00281224       0.2746
  0.00281133       0.2774
  0.00281193       0.2756
  0.00281216       0.2749
  0.00281246       0.2740
  0.00281201       0.2753
  0.00281231       0.2744
  0.00281237       0.2742
  0.00281227       0.2745
  0.00281239       0.2779
  0.00281214       0.2787
  0.00281237       0.2780
  0.00281244       0.2778
  0.00281207       0.2789
  0.00281267       0.2771
  0.00281286       0.2765
  0.00281276       0.2768
  0.00281310       0.2758
  0.00281337       0.2749
  0.00281231       0.2782
  0.00281212       0.2787
  0.00281195       0.2792
  0.00281263       0.2772
  0.00281282       0.2766
  0.00281312       0.2757
  0.00281335       0.2750
  0.00281307       0.2758
  0.00281305       0.2759
  0.00281305       0.2759
  0.00281312       0.2757
  0.00281224       0.2783
  0.00281163       0.2802
  0.00281265       0.2771
  0.00281254       0.2774
  0.00281346       0.2747
  0.00281329       0.2752
  0.00281316       0.2756
  0.00281252       0.2775
  0.00281380       0.2736
  0.00281301       0.2760
  0.00281310       0.2758
  0.00281254       0.2774
  0.00281290       0.2763
  0.00281288       0.2764
  0.00281431       0.2721
  0.00281371       0.2739
  0.00281442       0.2718
  0.00281369       0.2740
  0.00281378       0.2737
  0.00281425       0.2723
  0.00281463       0.2711
  0.00281388       0.2734
  0.00281378       0.2737
  0.00281491       0.2703
  0.00281295       0.2762
  0.00281348       0.2746
  0.00281346       0.2747
  0.00281267       0.2771
  0.00281312       0.2757
  0.00281301       0.2760
  0.00281301       0.2760
  0.00281293       0.2763
  0.00281195       0.2792
  0.00281246       0.2777
  0.00281320       0.2754
  0.00281305       0.2759
  0.00281356       0.2744
  0.00281199       0.2791
  0.00281318       0.2755
  0.00281322       0.2754
  0.00281346       0.2747
  0.00281333       0.2751
  0.00281363       0.2742
  0.00281354       0.2744
  0.00281393       0.2733
  0.00281371       0.2739
  0.00281299       0.2761
  0.00281459       0.2750
  0.00281505       0.2736
  0.00281405       0.2766
  0.00281431       0.2758
  0.00281512       0.2734
  0.00281467       0.2747
  0.00281469       0.2747
  0.00281427       0.2760
  0.00281448       0.2753
  0.00281439       0.2756
  0.00281495       0.2739
  0.00281433       0.2758
  0.00281446       0.2754
  0.00281446       0.2754
  0.00281435       0.2757
  0.00281461       0.2749
  0.00281469       0.2747
  0.00281405       0.2766
  0.00281514       0.2733
  0.00281533       0.2727
  0.00281529       0.2729
  0.00281561       0.2719
  0.00281520       0.2731
  0.00281580       0.2713
  0.00281591       0.2710
  0.00281623       0.2700
  0.00281616       0.2702
  0.00281537       0.2726
  0.00281495       0.2739
  0.00281529       0.2729
  0.00281510       0.2734
  0.00281539       0.2725
  0.00281550       0.2722
  0.00281548       0.2723
  0.00281593       0.2709
  0.00281563       0.2718
  0.00281535       0.2727
  0.00281508       0.2735
  0.00281603       0.2706
  0.00281542       0.2725
  0.00281503       0.2736
  0.00281520       0.2731
  0.00281550       0.2722
  0.00281542       0.2725
  0.00281603       0.2706
  0.00281550       0.2722
  0.00281588       0.2711
  0.00281674       0.2685
  0.00281569       0.2716
  0.00281565       0.2718
  0.00281614       0.2703
  0.00281563       0.2718
  0.00281520       0.2731
  0.00281546       0.2724
  0.00281608       0.2705
  0.00281631       0.2698
  0.00281650       0.2692
  0.00281627       0.2699
  0.00281484       0.2742
  0.00281461       0.2749
  0.00281544       0.2724
  0.00281461       0.2749
  0.00281450       0.2753
  0.00281448       0.2753
  0.00281486       0.2742
  0.00281493       0.2740
  0.00281505       0.2736
  0.00281467       0.2747
  0.00281522       0.2768
  0.00281612       0.2741
  0.00281512       0.2771
  0.00281480       0.2781
  0.00281574       0.2753
  0.00281527       0.2767
  0.00281429       0.2796
  0.00281499       0.2775
  0.00281556       0.2758
  0.00281625       0.2737
  0.00281537       0.2763
  0.00281588       0.2748
  0.00281539       0.2763
  0.00281516       0.2770
  0.00281493       0.2777
  0.00281495       0.2776
  0.00281444       0.2792
  0.00281499       0.2775
  0.00281584       0.2749
  0.00281603       0.2744
  0.00281678       0.2721
  0.00281625       0.2737
  0.00281635       0.2734
  0.00281665       0.2725
  0.00281657       0.2727
  0.00281716       0.2709
  0.00281610       0.2742
  0.00281665       0.2725
  0.00281654       0.2728
  0.00281605       0.2743
  0.00281556       0.2758
  0.00281591       0.2747
  0.00281635       0.2734
  0.00281665       0.2725
  0.00281657       0.2727
  0.00281608       0.2742
  0.00281667       0.2724
  0.00281746       0.2700
  0.00281716       0.2709
  0.00281735       0.2704
  0.00281706       0.2713
  0.00281688       0.2718
  0.00281646       0.2731
  0.00281676       0.2722
  0.00281710       0.2711
  0.00281678       0.2721
  0.00281678       0.2721
  0.00281627       0.2736
  0.00281650       0.2729
  0.00281552       0.2759
  0.00281644       0.2731
  0.00281652       0.2729
  0.00281712       0.2711
  0.00281780       0.2690
  0.00281695       0.2716
  0.00281669       0.2724
  0.00281661       0.2726
  0.00281669       0.2724
  0.00281537       0.2763
  0.00281625       0.2737
  0.00281554       0.2758
  0.00281533       0.2765
  0.00281610       0.2742
  0.00281797       0.2685
  0.00281691       0.2717
  0.00281682       0.2720
  0.00281654       0.2728
  0.00281612       0.2741
  0.00281565       0.2755
  0.00281612       0.2741
  0.00281635       0.2734
  0.00281748       0.2737
  0.00281718       0.2746
  0.00281714       0.2747
  0.00281723       0.2745
  0.00281688       0.2755
  0.00281797       0.2722
  0.00281814       0.2717
  0.00281810       0.2718
  0.00281803       0.2720
  0.00281784       0.2726
  0.00281844       0.2708
  0.00281748       0.2737
  0.00281769       0.2731
  0.00281750       0.2736
  0.00281812       0.2718
  0.00281823       0.2714
  0.00281903       0.2690
  0.00281910       0.2688
  0.00281901       0.2691
  0.00281876       0.2698
  0.00281872       0.2700
  0.00281699       0.2752
  0.00281769       0.2731
  0.00281625       0.2774
  0.00281801       0.2721
  0.00281823       0.2714
  0.00281752       0.2736
  0.00281754       0.2735
  0.00281795       0.2723
  0.00281806       0.2720
  0.00281814       0.2717
  0.00281750       0.2736
  0.00281699       0.2752
  0.00281697       0.2753
  0.00281652       0.2766
  0.00281595       0.2783
  0.00281663       0.2763
  0.00281669       0.2761
  0.00281610       0.2779
  0.00281554       0.2796
  0.00281659       0.2764
  0.00281612       0.2778
  0.00281603       0.2781
  0.00281654       0.2765
  0.00281701       0.2751
  0.00281650       0.2767
  0.00281695       0.2753
  0.00281699       0.2752
  0.00281676       0.2759
  0.00281727       0.2744
  0.00281729       0.2743
  0.00281684       0.2756
  0.00281588       0.2785
  0.00281548       0.2798
  0.00281597       0.2783
  0.00281550       0.2797
  0.00281678       0.2758
  0.00281584       0.2787
  0.00281633       0.2772
  0.00281639       0.2770
  0.00281627       0.2774
  0.00281639       0.2770
  0.00281705       0.2750
  0.00281652       0.2766
  0.00281629       0.2773
  0.00281586       0.2786
  0.00281627       0.2774
  0.00281610       0.2779
  0.00281661       0.2763
  0.00281652       0.2766
  0.00281631       0.2773
  0.00281725       0.2744
  0.00281720       0.2745
  0.00281725       0.2744
  0.00281703       0.2751
  0.00281710       0.2749
  0.00281825       0.2751
  0.00281776       0.2766
  0.00281737       0.2778
  0.00281650       0.2804
  0.00281659       0.2802
  0.00281693       0.2791
  0.00281693       0.2791
  0.00281761       0.2771
  0.00281757       0.2772
  0.00281769       0.2768
  0.00281759       0.2771
  0.00281748       0.2774
  0.00281780       0.2765
  0.00281725       0.2782
  0.00281731       0.2780
  0.00281705       0.2787
  0.00281746       0.2775
  0.00281659       0.2802
  0.00281648       0.2805
  0.00281723       0.2782
  0.00281791       0.2762
  0.00281786       0.2763
  0.00281889       0.2732
  0.00281906       0.2727
  0.00281912       0.2725
  0.00281942       0.2716
  0.00281880       0.2734
  0.00281946       0.2714
  0.00281865       0.2739
  0.00281861       0.2740
  0.00281923       0.2722
  0.00281842       0.2746
  0.00281899       0.2729
  0.00281778       0.2765
  0.00281848       0.2744
  0.00281955       0.2712
  0.00281972       0.2707
  0.00281955       0.2712
  0.00281974       0.2706
  0.00282008       0.2696
  0.00281980       0.2704
  0.00281901       0.2728
  0.00281893       0.2731
  0.00281910       0.2725
  0.00281980       0.2704
  0.00281901       0.2728
  0.00281967       0.2708
  0.00281961       0.2710
  0.00281972       0.2707
  0.00281967       0.2708
  0.00281895       0.2730
  0.00282006       0.2696
  0.00281969       0.2707
  0.00281976       0.2705
  0.00282023       0.2691
  0.00281989       0.2702
  0.00281929       0.2720
  0.00281980       0.2704
  0.00281961       0.2710
  0.00281957       0.2711
  0.00281852       0.2743
  0.00281816       0.2754
  0.00281769       0.2768
  0.00281859       0.2741
  0.00281869       0.2738
  0.00281914       0.2724
  0.00281903       0.2727
  0.00281882       0.2734
  0.00281912       0.2725
  0.00281835       0.2748
  0.00281863       0.2740
  0.00281867       0.2738
  0.00281891       0.2731
  0.00281912       0.2725
  0.00281918       0.2723
  0.00281872       0.2737
  0.00281869       0.2738
  0.00281874       0.2736
  0.00281791       0.2762
  0.00281899       0.2729
  0.00281933       0.2756
  0.00281882       0.2771
  0.00281814       0.2792
  0.00281810       0.2793
  0.00281823       0.2789
  0.00281925       0.2758
  0.00281846       0.2782
  0.00281793       0.2798
  0.00281869       0.2775
  0.00281889       0.2769
  0.00281914       0.2762
  0.00281906       0.2764
  0.00281912       0.2762
  0.00281963       0.2747
  0.00282010       0.2733
  0.00281989       0.2739
  0.00281916       0.2761
  0.00281897       0.2767
  0.00281891       0.2769
  0.00281950       0.2751
  0.00282065       0.2716
  0.00281959       0.2748
  0.00281948       0.2751
  0.00281948       0.2751
  0.00282089       0.2709
  0.00281989       0.2739
  0.00282116       0.2700
  0.00282046       0.2722
  0.00282029       0.2727
  0.00281944       0.2753
  0.00282033       0.2725
  0.00282069       0.2714
  0.00282080       0.2711
  0.00282031       0.2726
  0.00282021       0.2729
  0.00281965       0.2746
  0.00282004       0.2734
  0.00281940       0.2754
  0.00282080       0.2711
  0.00282050       0.2720
  0.00282042       0.2723
  0.00281989       0.2739
  0.00282008       0.2733
  0.00282048       0.2721
  0.00281961       0.2747
  0.00281972       0.2744
  0.00281957       0.2749
  0.00282059       0.2718
  0.00281980       0.2742
  0.00281859       0.2778
  0.00281908       0.2763
  0.00281963       0.2747
  0.00281982       0.2741
  0.00281991       0.2738
  0.00281950       0.2751
  0.00281925       0.2758
  0.00281876       0.2773
  0.00281961       0.2747
  0.00282031       0.2726
  0.00281963       0.2747
  0.00281916       0.2761
  0.00281891       0.2769
  0.00281914       0.2762
  0.00281944       0.2753
  0.00281891       0.2769
  0.00281948       0.2751
  0.00281908       0.2763
  0.00281925       0.2758
  0.00281893       0.2768
  0.00281872       0.2774
  0.00281940       0.2754
  0.00281854       0.2780
  0.00281935       0.2755
  0.00281878       0.2773
  0.00281882       0.2771
  0.00281923       0.2759
  0.00281840       0.2784
  0.00281882       0.2771
  0.00281835       0.2785
  0.00281857       0.2779
  0.00282078       0.2749
  0.00282112       0.2739
  0.00282046       0.2759
  0.00282018       0.2767
  0.00282059       0.2755
  0.00282059       0.2755
  0.00282082       0.2748
  0.00282084       0.2747
  0.00282082       0.2748
  0.00282003       0.2772
  0.00281959       0.2785
  0.00282046       0.2759
  0.00281916       0.2798
  0.00281984       0.2778
  0.00281916       0.2798
  0.00282067       0.2753
  0.00281999       0.2773
  0.00282029       0.2764
  0.00282061       0.2754
  0.00282067       0.2753
  0.00282080       0.2749
  0.00282038       0.2762
