# Supplementary material for: Size effects on the mechanical behavior and the compressive failure strength of concrete: an extensive dataset
Source: Data Brief. 2020 Nov 2;33:106477. doi: 10.1016/j.dib.2020.106477 (PMC7674298; doi:10.1016/j.dib.2020.106477)
Supplement: Supplementary file 1 [file mmc1.zip › Stress_Strain_Data_DIB/C-40x80-mm/C4-B1-44.txt]

      Strain  Stress(MPa)
  0.00000000       0.0000
  0.00005990       0.5436
  0.00005982       0.5429
  0.00005964       0.5412
  0.00005963       0.5411
  0.00005955       0.5403
  0.00005928       0.5379
  0.00005980       0.5427
  0.00005937       0.5387
  0.00005921       0.5373
  0.00006025       0.5467
  0.00006124       0.5557
  0.00006048       0.5489
  0.00006134       0.5566
  0.00006149       0.5580
  0.00006185       0.5612
  0.00006227       0.5650
  0.00006220       0.5645
  0.00006187       0.5614
  0.00006266       0.5686
  0.00006197       0.5623
  0.00006254       0.5675
  0.00006251       0.5672
  0.00006315       0.5730
  0.00006315       0.5731
  0.00006295       0.5712
  0.00006323       0.5737
  0.00006281       0.5699
  0.00006310       0.5726
  0.00006325       0.5740
  0.00006405       0.5812
  0.00006374       0.5784
  0.00006466       0.5868
  0.00006480       0.5881
  0.00006432       0.5837
  0.00006482       0.5882
  0.00006597       0.5986
  0.00006570       0.5962
  0.00006582       0.5973
  0.00006624       0.6011
  0.00006600       0.5989
  0.00006590       0.5980
  0.00006597       0.5987
  0.00006553       0.5947
  0.00006568       0.5960
  0.00006564       0.5957
  0.00006611       0.5999
  0.00006620       0.6008
  0.00006588       0.5978
  0.00006645       0.6030
  0.00006653       0.6037
  0.00006672       0.6055
  0.00006663       0.6046
  0.00006634       0.6020
  0.00006597       0.5986
  0.00006627       0.6013
  0.00006685       0.6066
  0.00006703       0.6082
  0.00006810       0.6180
  0.00006759       0.6134
  0.00006859       0.6224
  0.00006840       0.6207
  0.00006922       0.6281
  0.00007012       0.6363
  0.00007004       0.6356
  0.00007117       0.6458
  0.00007137       0.6477
  0.00007208       0.6541
  0.00007310       0.6633
  0.00007419       0.6733
  0.00007385       0.6702
  0.00007383       0.6699
  0.00007381       0.6698
  0.00007370       0.6688
  0.00007376       0.6693
  0.00007408       0.6722
  0.00007439       0.6750
  0.00007407       0.6721
  0.00007427       0.6740
  0.00007450       0.6760
  0.00007410       0.6724
  0.00007358       0.6677
  0.00007452       0.6762
  0.00007439       0.6750
  0.00007446       0.6757
  0.00007447       0.6758
  0.00007444       0.6755
  0.00007456       0.6766
  0.00007486       0.6793
  0.00007522       0.6826
  0.00007484       0.6791
  0.00007561       0.6861
  0.00007537       0.6840
  0.00007529       0.6832
  0.00007537       0.6840
  0.00007611       0.6906
  0.00007620       0.6915
  0.00007689       0.6978
  0.00007648       0.6940
  0.00007892       0.7161
  0.00007869       0.7141
  0.00007960       0.7223
  0.00007998       0.7258
  0.00008067       0.7320
  0.00008170       0.7414
  0.00008265       0.7500
  0.00008277       0.7511
  0.00008345       0.7573
  0.00008486       0.7700
  0.00008526       0.7737
  0.00008531       0.7741
  0.00008596       0.7800
  0.00008695       0.7890
  0.00008742       0.7933
  0.00008810       0.7994
  0.00008890       0.8067
  0.00008894       0.8070
  0.00008942       0.8114
  0.00008949       0.8121
  0.00009100       0.8258
  0.00009115       0.8272
  0.00009180       0.8330
  0.00009343       0.8479
  0.00009355       0.8490
  0.00009391       0.8522
  0.00009451       0.8576
  0.00009558       0.8673
  0.00009589       0.8702
  0.00009697       0.8800
  0.00009743       0.8842
  0.00009821       0.8912
  0.00009895       0.8979
  0.00009846       0.8935
  0.00009942       0.9022
  0.00010101       0.9166
  0.00010076       0.9143
  0.00010120       0.9184
  0.00010198       0.9254
  0.00010262       0.9312
  0.00010343       0.9386
  0.00010346       0.9389
  0.00010479       0.9509
  0.00010499       0.9527
  0.00010576       0.9597
  0.00010567       0.9589
  0.00010681       0.9692
  0.00010766       0.9769
  0.00010777       0.9780
  0.00010859       0.9854
  0.00010933       0.9921
  0.00011004       0.9985
  0.00011048       1.0025
  0.00011120       1.0091
  0.00011194       1.0158
  0.00011284       1.0240
  0.00011383       1.0329
  0.00011389       1.0335
  0.00011436       1.0377
  0.00011561       1.0491
  0.00011607       1.0532
  0.00011641       1.0563
  0.00011713       1.0629
  0.00011794       1.0702
  0.00011851       1.0754
  0.00011907       1.0805
  0.00012029       1.0916
  0.00012073       1.0955
  0.00012132       1.1009
  0.00012221       1.1089
  0.00012266       1.1131
  0.00012346       1.1203
  0.00012425       1.1275
  0.00012528       1.1369
  0.00012567       1.1403
  0.00012659       1.1487
  0.00012731       1.1553
  0.00012810       1.1625
  0.00012840       1.1652
  0.00012943       1.1745
  0.00013044       1.1837
  0.00013079       1.1868
  0.00013171       1.1952
  0.00013202       1.1980
  0.00013252       1.2026
  0.00013328       1.2095
  0.00013428       1.2185
  0.00013484       1.2236
  0.00013602       1.2343
  0.00013874       1.2590
  0.00013960       1.2668
  0.00014063       1.2761
  0.00014178       1.2866
  0.00014217       1.2901
  0.00014306       1.2982
  0.00014380       1.3049
  0.00014485       1.3145
  0.00014571       1.3223
  0.00014635       1.3281
  0.00014774       1.3406
  0.00014806       1.3435
  0.00014927       1.3545
  0.00014994       1.3606
  0.00015059       1.3665
  0.00015150       1.3748
  0.00015206       1.3798
  0.00015377       1.3954
  0.00015397       1.3972
  0.00015517       1.4081
  0.00015622       1.4176
  0.00015670       1.4220
  0.00015752       1.4294
  0.00015820       1.4355
  0.00015927       1.4453
  0.00016080       1.4592
  0.00016186       1.4688
  0.00016241       1.4738
  0.00016286       1.4778
  0.00016394       1.4877
  0.00016489       1.4963
  0.00016584       1.5049
  0.00016678       1.5135
  0.00016787       1.5233
  0.00016921       1.5355
  0.00016991       1.5419
  0.00017033       1.5457
  0.00017122       1.5537
  0.00017270       1.5671
  0.00017338       1.5733
  0.00017457       1.5841
  0.00017530       1.5907
  0.00017603       1.5974
  0.00017726       1.6085
  0.00017772       1.6127
  0.00017878       1.6223
  0.00017962       1.6300
  0.00018096       1.6421
  0.00018175       1.6493
  0.00018209       1.6523
  0.00018365       1.6665
  0.00018482       1.6772
  0.00018505       1.6792
  0.00018653       1.6926
  0.00018808       1.7068
  0.00018889       1.7140
  0.00019015       1.7255
  0.00019086       1.7320
  0.00019230       1.7451
  0.00019335       1.7546
  0.00019392       1.7597
  0.00019500       1.7696
  0.00019509       1.7703
  0.00019652       1.7833
  0.00019765       1.7935
  0.00019853       1.8016
  0.00019994       1.8144
  0.00020079       1.8220
  0.00020270       1.8394
  0.00020355       1.8471
  0.00020411       1.8522
  0.00020518       1.8619
  0.00020609       1.8702
  0.00020733       1.8814
  0.00020817       1.8890
  0.00020945       1.9007
  0.00020996       1.9053
  0.00021139       1.9183
  0.00021298       1.9327
  0.00021433       1.9450
  0.00021539       1.9546
  0.00021681       1.9674
  0.00021788       1.9771
  0.00021889       1.9864
  0.00021976       1.9942
  0.00022088       2.0043
  0.00022193       2.0139
  0.00022316       2.0250
  0.00022407       2.0333
  0.00022527       2.0442
  0.00022674       2.0575
  0.00022707       2.0606
  0.00022851       2.0736
  0.00022927       2.0805
  0.00023067       2.0932
  0.00023155       2.1012
  0.00023301       2.1145
  0.00023381       2.1217
  0.00023518       2.1342
  0.00023621       2.1435
  0.00023700       2.1506
  0.00023823       2.1618
  0.00023881       2.1671
  0.00024040       2.1815
  0.00024126       2.1893
  0.00024289       2.2041
  0.00024353       2.2099
  0.00024506       2.2238
  0.00024634       2.2354
  0.00024715       2.2427
  0.00024846       2.2547
  0.00024955       2.2645
  0.00025083       2.2761
  0.00025162       2.2833
  0.00025295       2.2954
  0.00025390       2.3041
  0.00025518       2.3157
  0.00025620       2.3249
  0.00025740       2.3358
  0.00025807       2.3419
  0.00026270       2.3839
  0.00026449       2.4001
  0.00026575       2.4116
  0.00026676       2.4207
  0.00026819       2.4337
  0.00026973       2.4477
  0.00027071       2.4566
  0.00027176       2.4661
  0.00027301       2.4774
  0.00027420       2.4882
  0.00027561       2.5010
  0.00027622       2.5065
  0.00027822       2.5247
  0.00027909       2.5326
  0.00028021       2.5428
  0.00028155       2.5549
  0.00028305       2.5685
  0.00028371       2.5746
  0.00028552       2.5909
  0.00028707       2.6051
  0.00028843       2.6174
  0.00028880       2.6207
  0.00029049       2.6361
  0.00029211       2.6508
  0.00029309       2.6597
  0.00029740       2.6987
  0.00029867       2.7103
  0.00030039       2.7259
  0.00030113       2.7326
  0.00030232       2.7434
  0.00030411       2.7596
  0.00030520       2.7695
  0.00030677       2.7838
  0.00030824       2.7971
  0.00030891       2.8032
  0.00031300       2.8403
  0.00031431       2.8522
  0.00031571       2.8649
  0.00031743       2.8805
  0.00031838       2.8892
  0.00031963       2.9005
  0.00032114       2.9142
  0.00032286       2.9298
  0.00032375       2.9379
  0.00032523       2.9513
  0.00032619       2.9600
  0.00032883       2.9839
  0.00033277       3.0197
  0.00033372       3.0283
  0.00033496       3.0396
  0.00033658       3.0543
  0.00033802       3.0674
  0.00033934       3.0793
  0.00034046       3.0895
  0.00034185       3.1021
  0.00034339       3.1161
  0.00034433       3.1246
  0.00034587       3.1386
  0.00034698       3.1486
  0.00034878       3.1650
  0.00035011       3.1771
  0.00035104       3.1855
  0.00035204       3.1945
  0.00035354       3.2081
  0.00035499       3.2214
  0.00035642       3.2343
  0.00035776       3.2464
  0.00035902       3.2579
  0.00036000       3.2668
  0.00036158       3.2811
  0.00036301       3.2941
  0.00036418       3.3048
  0.00036548       3.3166
  0.00036660       3.3267
  0.00036821       3.3413
  0.00036894       3.3479
  0.00037041       3.3613
  0.00037221       3.3776
  0.00037339       3.3883
  0.00037446       3.3981
  0.00037584       3.4105
  0.00037746       3.4253
  0.00037890       3.4383
  0.00038006       3.4488
  0.00038196       3.4661
  0.00038361       3.4810
  0.00038450       3.4891
  0.00038555       3.4987
  0.00038672       3.5093
  0.00038846       3.5251
  0.00039024       3.5413
  0.00039200       3.5572
  0.00039315       3.5676
  0.00039422       3.5774
  0.00039601       3.5936
  0.00039716       3.6040
  0.00039907       3.6214
  0.00040035       3.6329
  0.00040174       3.6456
  0.00040270       3.6543
  0.00040435       3.6692
  0.00040604       3.6846
  0.00040695       3.6928
  0.00040878       3.7094
  0.00040992       3.7198
  0.00041156       3.7347
  0.00041324       3.7499
  0.00041452       3.7615
  0.00041608       3.7757
  0.00041728       3.7866
  0.00041890       3.8013
  0.00042045       3.8154
  0.00042202       3.8296
  0.00042350       3.8430
  0.00042486       3.8553
  0.00042612       3.8668
  0.00042784       3.8824
  0.00042920       3.8947
  0.00043103       3.9114
  0.00043173       3.9177
  0.00043337       3.9326
  0.00043465       3.9442
  0.00043645       3.9606
  0.00043801       3.9747
  0.00043915       3.9850
  0.00044087       4.0007
  0.00044256       4.0160
  0.00044427       4.0315
  0.00044586       4.0460
  0.00044688       4.0552
  0.00044909       4.0752
  0.00045016       4.0850
  0.00045179       4.0998
  0.00045338       4.1142
  0.00045464       4.1257
  0.00045547       4.1332
  0.00045764       4.1529
  0.00045894       4.1647
  0.00046124       4.1855
  0.00046270       4.1988
  0.00046375       4.2083
  0.00046543       4.2236
  0.00046693       4.2372
  0.00046842       4.2507
  0.00047023       4.2671
  0.00047179       4.2813
  0.00047370       4.2986
  0.00047505       4.3108
  0.00047677       4.3265
  0.00047844       4.3416
  0.00047973       4.3533
  0.00048151       4.3695
  0.00048331       4.3858
  0.00048483       4.3996
  0.00048587       4.4091
  0.00048760       4.4247
  0.00048923       4.4395
  0.00049036       4.4498
  0.00049188       4.4636
  0.00049416       4.4842
  0.00049568       4.4980
  0.00049681       4.5083
  0.00049854       4.5240
  0.00050038       4.5407
  0.00050198       4.5552
  0.00050385       4.5722
  0.00050559       4.5880
  0.00050723       4.6028
  0.00050913       4.6201
  0.00051053       4.6328
  0.00051207       4.6467
  0.00051362       4.6609
  0.00051573       4.6799
  0.00051738       4.6950
  0.00051929       4.7123
  0.00052093       4.7271
  0.00052208       4.7376
  0.00052365       4.7518
  0.00052573       4.7707
  0.00052704       4.7826
  0.00052914       4.8017
  0.00053088       4.8175
  0.00053227       4.8301
  0.00053458       4.8510
  0.00053597       4.8637
  0.00053778       4.8801
  0.00053953       4.8960
  0.00054096       4.9089
  0.00054264       4.9242
  0.00054451       4.9411
  0.00054618       4.9563
  0.00054775       4.9705
  0.00054966       4.9878
  0.00055144       5.0040
  0.00055299       5.0181
  0.00055491       5.0356
  0.00055649       5.0499
  0.00055788       5.0625
  0.00055957       5.0778
  0.00056173       5.0974
  0.00056363       5.1147
  0.00056490       5.1262
  0.00057218       5.1922
  0.00057366       5.2057
  0.00057497       5.2175
  0.00057623       5.2290
  0.00057794       5.2445
  0.00057993       5.2626
  0.00058215       5.2827
  0.00058360       5.2959
  0.00058560       5.3140
  0.00058769       5.3329
  0.00058858       5.3411
  0.00059058       5.3592
  0.00059230       5.3748
  0.00059430       5.3930
  0.00059588       5.4073
  0.00059792       5.4258
  0.00059966       5.4416
  0.00060123       5.4558
  0.00060363       5.4777
  0.00060520       5.4919
  0.00060687       5.5070
  0.00060876       5.5242
  0.00061052       5.5401
  0.00061234       5.5566
  0.00061385       5.5704
  0.00061602       5.5901
  0.00061836       5.6113
  0.00062006       5.6267
  0.00062138       5.6387
  0.00062353       5.6582
  0.00062554       5.6765
  0.00062735       5.6929
  0.00062851       5.7034
  0.00063080       5.7242
  0.00063255       5.7401
  0.00063456       5.7583
  0.00063640       5.7750
  0.00063909       5.7994
  0.00064055       5.8126
  0.00064208       5.8265
  0.00064428       5.8465
  0.00064637       5.8655
  0.00064794       5.8797
  0.00064951       5.8939
  0.00065184       5.9151
  0.00065397       5.9344
  0.00065567       5.9498
  0.00065758       5.9672
  0.00065910       5.9810
  0.00066161       6.0038
  0.00066283       6.0148
  0.00066531       6.0373
  0.00066731       6.0555
  0.00066918       6.0725
  0.00067095       6.0886
  0.00067336       6.1104
  0.00067503       6.1256
  0.00067750       6.1480
  0.00067941       6.1653
  0.00068126       6.1821
  0.00068295       6.1974
  0.00068496       6.2156
  0.00068648       6.2294
  0.00068838       6.2467
  0.00069080       6.2686
  0.00069237       6.2829
  0.00069446       6.3019
  0.00069661       6.3214
  0.00069838       6.3374
  0.00070061       6.3577
  0.00070247       6.3745
  0.00070486       6.3962
  0.00070707       6.4163
  0.00070879       6.4319
  0.00071141       6.4557
  0.00071320       6.4720
  0.00071527       6.4907
  0.00071728       6.5090
  0.00071986       6.5324
  0.00072224       6.5540
  0.00072320       6.5627
  0.00072597       6.5878
  0.00072815       6.6076
  0.00073003       6.6246
  0.00073252       6.6472
  0.00073388       6.6596
  0.00073641       6.6825
  0.00073884       6.7046
  0.00074082       6.7225
  0.00074310       6.7432
  0.00074538       6.7639
  0.00076085       6.9043
  0.00076291       6.9230
  0.00076539       6.9455
  0.00076749       6.9646
  0.00076943       6.9822
  0.00077113       6.9976
  0.00077389       7.0226
  0.00077581       7.0401
  0.00077832       7.0629
  0.00078028       7.0807
  0.00078266       7.1023
  0.00078473       7.1210
  0.00078660       7.1380
  0.00078923       7.1618
  0.00079117       7.1795
  0.00079355       7.2011
  0.00079491       7.2134
  0.00079772       7.2389
  0.00079973       7.2571
  0.00080204       7.2781
  0.00080430       7.2986
  0.00080715       7.3245
  0.00080850       7.3367
  0.00081107       7.3601
  0.00081276       7.3753
  0.00081496       7.3953
  0.00081705       7.4143
  0.00081904       7.4324
  0.00082148       7.4545
  0.00082306       7.4689
  0.00082589       7.4945
  0.00082785       7.5123
  0.00083067       7.5379
  0.00083221       7.5519
  0.00083442       7.5720
  0.00083669       7.5925
  0.00083842       7.6082
  0.00084095       7.6312
  0.00084279       7.6478
  0.00084495       7.6674
  0.00084738       7.6896
  0.00084989       7.7123
  0.00085133       7.7254
  0.00085366       7.7465
  0.00085677       7.7748
  0.00085797       7.7856
  0.00086021       7.8059
  0.00086262       7.8278
  0.00086550       7.8540
  0.00086738       7.8710
  0.00086978       7.8928
  0.00087176       7.9108
  0.00087341       7.9257
  0.00087596       7.9488
  0.00087827       7.9699
  0.00088001       7.9857
  0.00088250       8.0082
  0.00088442       8.0256
  0.00088647       8.0443
  0.00088911       8.0682
  0.00089084       8.0839
  0.00089411       8.1136
  0.00089637       8.1341
  0.00089761       8.1453
  0.00089993       8.1664
  0.00090203       8.1854
  0.00090426       8.2057
  0.00090653       8.2263
  0.00090870       8.2460
  0.00091114       8.2681
  0.00091323       8.2870
  0.00091556       8.3083
  0.00091848       8.3348
  0.00092044       8.3525
  0.00092174       8.3643
  0.00092463       8.3906
  0.00092785       8.4104
  0.00093088       8.4324
  0.00093290       8.4517
  0.00093585       8.4746
  0.00093977       8.4862
  0.00094092       8.5157
  0.00094406       8.5363
  0.00094745       8.5540
  0.00095042       8.5766
  0.00095231       8.5976
  0.00095524       8.6207
  0.00095885       8.6359
  0.00096175       8.6593
  0.00096505       8.6782
  0.00096698       8.6985
  0.00097025       8.7177
  0.00097333       8.7391
  0.00097672       8.7568
  0.00097827       8.7816
  0.00098146       8.8017
  0.00098439       8.8248
  0.00098788       8.8415
  0.00099066       8.8662
  0.00099268       8.8856
  0.00099597       8.9045
  0.00099923       8.9239
  0.00100113       8.9446
  0.00100383       8.9703
  0.00100761       8.9837
  0.00100939       9.0057
  0.00101188       9.0338
  0.00101523       9.0522
  0.00101698       9.0747
  0.00102062       9.0895
  0.00102239       9.1117
  0.00102485       9.1403
  0.00102658       9.1629
  0.00103050       9.1746
  0.00103321       9.2003
  0.00103491       9.2233
  0.00104578       9.3112
  0.00104918       9.3288
  0.00105107       9.3497
  0.00105416       9.3709
  0.00105712       9.3938
  0.00106004       9.4169
  0.00107097       9.5041
  0.00107386       9.5277
  0.00107715       9.5467
  0.00107898       9.5682
  0.00108228       9.5870
  0.00108484       9.6144
  0.00108775       9.6377
  0.00109898       9.7214
  0.00110197       9.7438
  0.00111234       9.8233
  0.00111491       9.8505
  0.00111811       9.8705
  0.00111912       9.9014
  0.00112255       9.9189
  0.00112521       9.9450
  0.00112634       9.9888
  0.00113807      10.0518
  0.00114081      10.0816
  0.00114469      10.0961
  0.00114783      10.1206
  0.00115104      10.1440
  0.00115456      10.1633
  0.00115737      10.1923
  0.00116082      10.2126
  0.00116252      10.2399
  0.00116625      10.2563
  0.00116920      10.2834
  0.00117249      10.3059
  0.00117592      10.3263
  0.00117917      10.3493
  0.00118126      10.3714
  0.00118464      10.3925
  0.00118783      10.4163
  0.00119125      10.4369
  0.00119346      10.4573
  0.00119651      10.4829
  0.00119864      10.5044
  0.00120164      10.5308
  0.00120493      10.5532
  0.00120690      10.5768
  0.00121005      10.6012
  0.00121366      10.6193
  0.00121527      10.6477
  0.00121874      10.6678
  0.00121999      10.7011
  0.00122343      10.7215
  0.00122713      10.7384
  0.00122858      10.7691
  0.00123205      10.7890
  0.00123518      10.8137
  0.00123842      10.8367
  0.00124142      10.8631
  0.00124343      10.8863
  0.00124675      10.9083
  0.00125001      10.9311
  0.00125312      10.9560
  0.00125659      10.9759
  0.00125810      11.0058
  0.00126144      11.0276
  0.00126420      11.0572
  0.00126769      11.0770
  0.00127072      11.1029
  0.00127256      11.1283
  0.00127613      11.1469
  0.00127895      11.1757
  0.00128229      11.1975
  0.00128408      11.2235
  0.00128753      11.2438
  0.00129080      11.2666
  0.00129213      11.2989
  0.00129593      11.3143
  0.00129772      11.3404
  0.00130049      11.3699
  0.00130424      11.3861
  0.00130549      11.4194
  0.00130783      11.4380
  0.00131062      11.4673
  0.00131280      11.4881
  0.00131583      11.5140
  0.00131917      11.5357
  0.00132071      11.5652
  0.00132389      11.5892
  0.00132615      11.6087
  0.00132896      11.6377
  0.00133197      11.6640
  0.00133418      11.6843
  0.00133752      11.7061
  0.00134107      11.7343
  0.00134347      11.7543
  0.00134656      11.7826
  0.00134880      11.8050
  0.00135210      11.8301
  0.00135545      11.8544
  0.00135709      11.8860
  0.00136091      11.9031
  0.00136402      11.9312
  0.00136608      11.9563
  0.00136970      11.9766
  0.00137148      12.0060
  0.00137494      12.0287
  0.00137745      12.0469
  0.00138110      12.0667
  0.00138330      12.0897
  0.00138633      12.1189
  0.00138832      12.1451
  0.00139074      12.1648
  0.00139354      12.1975
  0.00139612      12.2148
  0.00139792      12.2440
  0.00140096      12.2730
  0.00140311      12.2968
  0.00140547      12.3173
  0.00140857      12.3455
  0.00141067      12.3701
  0.00141424      12.3910
  0.00141627      12.4167
  0.00141822      12.4435
  0.00142164      12.4668
  0.00142392      12.4885
  0.00142710      12.5155
  0.00142938      12.5373
  0.00143281      12.5604
  0.00143467      12.5887
  0.00143846      12.6063
  0.00144060      12.6302
  0.00144388      12.6556
  0.00144600      12.6799
  0.00144932      12.7046
  0.00145140      12.7295
  0.00145462      12.7558
  0.00145695      12.7768
  0.00146021      12.8026
  0.00146221      12.8287
  0.00146560      12.8523
  0.00146765      12.8777
  0.00147096      12.9026
  0.00147334      12.9229
  0.00147558      12.9454
  0.00147843      12.9772
  0.00148101      12.9944
  0.00148293      13.0218
  0.00148626      13.0465
  0.00148872      13.0655
  0.00149174      13.0949
  0.00149372      13.1213
  0.00149573      13.1471
  0.00149933      13.1678
  0.00150131      13.1941
  0.00150376      13.2134
  0.00150681      13.2422
  0.00150875      13.2692
  0.00151081      13.2944
  0.00151424      13.3175
  0.00151647      13.3401
  0.00151985      13.3639
  0.00152201      13.3875
  0.00152574      13.4122
  0.00152896      13.4411
  0.00153135      13.4632
  0.00153460      13.4916
  0.00153681      13.5168
  0.00154039      13.5396
  0.00154260      13.5646
  0.00154598      13.5909
  0.00154841      13.6123
  0.00155189      13.6368
  0.00155393      13.6648
  0.00155764      13.6854
  0.00155969      13.7134
  0.00156341      13.7339
  0.00156524      13.7653
  0.00156906      13.7841
  0.00157086      13.8161
  0.00157438      13.8400
  0.00157657      13.8654
  0.00157870      13.8919
  0.00158246      13.9118
  0.00158482      13.9344
  0.00158666      13.9656
  0.00158894      13.9895
  0.00159241      14.0143
  0.00159490      14.0347
  0.00159688      14.0637
  0.00159934      14.0846
  0.00160268      14.1116
  0.00160502      14.1345
  0.00160722      14.1597
  0.00161092      14.1805
  0.00161271      14.2128
  0.00161514      14.2342
  0.00161702      14.2648
  0.00162108      14.2796
  0.00162273      14.3141
  0.00162640      14.3355
  0.00162859      14.3609
  0.00163203      14.3861
  0.00163406      14.4143
  0.00163648      14.4359
  0.00163964      14.4658
  0.00164177      14.4922
  0.00164559      14.5110
  0.00164752      14.5409
  0.00165100      14.5654
  0.00165293      14.5953
  0.00165684      14.6125
  0.00165893      14.6398
  0.00166252      14.6625
  0.00166427      14.6953
  0.00166672      14.7163
  0.00166978      14.7479
  0.00167218      14.7699
  0.00167452      14.7927
  0.00167793      14.8185
  0.00167970      14.8510
  0.00168231      14.8694
  0.00168435      14.8973
  0.00168774      14.9234
  0.00168979      14.9512
  0.00169211      14.9745
  0.00169446      14.9974
  0.00169783      15.0237
  0.00170008      15.0481
  0.00170090      15.0781
  0.00170313      15.1052
  0.00170675      15.1294
  0.00170927      15.1510
  0.00171127      15.1823
  0.00171506      15.2034
  0.00171741      15.2282
  0.00171960      15.2560
  0.00172309      15.2825
  0.00172531      15.3097
  0.00172880      15.3362
  0.00173122      15.3599
  0.00173340      15.3878
  0.00173694      15.4134
  0.00173937      15.4368
  0.00174275      15.4653
  0.00174521      15.4882
  0.00174746      15.5148
  0.00175103      15.5399
  0.00175312      15.5696
  0.00175649      15.5983
  0.00175897      15.6207
  0.00176264      15.6440
  0.00176481      15.6721
  0.00176686      15.7025
  0.00177895      15.7977
  0.00178106      15.8268
  0.00178369      15.8467
  0.00178563      15.8790
  0.00179610      15.9813
  0.00179827      16.0093
  0.00180966      16.1174
  0.00181216      16.1396
  0.00181455      16.1637
  0.00181778      16.1949
  0.00182024      16.2178
  0.00182226      16.2487
  0.00182566      16.2769
  0.00182791      16.3035
  0.00183183      16.3222
  0.00183393      16.3516
  0.00183629      16.3762
  0.00183954      16.4072
  0.00184210      16.4282
  0.00184563      16.4541
  0.00184790      16.4803
  0.00185042      16.5019
  0.00185357      16.5348
  0.00185593      16.5594
  0.00185823      16.5852
  0.00186179      16.6105
  0.00186409      16.6363
  0.00186621      16.6653
  0.00188432      16.8479
  0.00188658      16.8740
  0.00189006      16.9003
  0.00189222      16.9283
  0.00190030      17.0057
  0.00191042      17.1131
  0.00191273      17.1385
  0.00191478      17.1684
  0.00191840      17.1923
  0.00192047      17.2219
  0.00192285      17.2460
  0.00192613      17.2760
  0.00192824      17.3048
  0.00193046      17.3318
  0.00193426      17.3524
  0.00193618      17.3847
  0.00193960      17.4123
  0.00194156      17.4439
  0.00194520      17.4674
  0.00194758      17.4914
  0.00194983      17.5177
  0.00195321      17.5460
  0.00195551      17.5714
  0.00195880      17.6014
  0.00196100      17.6285
  0.00196307      17.6581
  0.00196668      17.6823
  0.00196879      17.7112
  0.00197121      17.7344
  0.00197338      17.7621
  0.00197674      17.7908
  0.00197896      17.8177
  0.00198138      17.8410
  0.00198339      17.8717
  0.00198669      17.9014
  0.00198916      17.9238
  0.00199115      17.9548
  0.00199348      17.9798
  0.00199578      18.0052
  0.00199802      18.0317
  0.00200149      18.0583
  0.00200376      18.0843
  0.00200573      18.1157
  0.00200924      18.1415
  0.00201129      18.1715
  0.00201369      18.1953
  0.00201570      18.2259
  0.00201913      18.2533
  0.00202130      18.2810
  0.00202489      18.3054
  0.00202693      18.3357
  0.00202923      18.3610
  0.00203244      18.3924
  0.00203576      18.4165
  0.00203803      18.4440
  0.00204133      18.4753
  0.00204353      18.5042
  0.00204699      18.5324
  0.00204952      18.5550
  0.00205164      18.5852
  0.00205474      18.6204
  0.00205745      18.6394
  0.00206074      18.6711
  0.00206328      18.6932
  0.00206534      18.7248
  0.00206894      18.7504
  0.00207135      18.7752
  0.00207332      18.8083
  0.00207719      18.8288
  0.00207935      18.8585
  0.00208139      18.8903
  0.00208537      18.9087
  0.00208755      18.9379
  0.00208974      18.9668
  0.00209214      18.9917
  0.00209523      19.0271
  0.00209779      19.0490
  0.00210000      19.0777
  0.00210218      19.1069
  0.00210602      19.1279
  0.00210811      19.1588
  0.00211060      19.1820
  0.00211383      19.2147
  0.00211640      19.2364
  0.00211861      19.2649
  0.00212214      19.2920
  0.00212421      19.3233
  0.00212746      19.3557
  0.00212974      19.3829
  0.00213326      19.4101
  0.00213568      19.4347
  0.00213770      19.4669
  0.00214113      19.4957
  0.00214337      19.5238
  0.00214675      19.5537
  0.00214904      19.5806
  0.00215261      19.6069
  0.00215469      19.6379
  0.00215839      19.6616
  0.00216047      19.6928
  0.00216379      19.7237
  0.00216622      19.7481
  0.00216966      19.7769
  0.00217189      19.8050
  0.00217413      19.8331
  0.00217738      19.8654
  0.00217993      19.8875
  0.00218193      19.9201
  0.00218562      19.9441
  0.00218742      19.9805
  0.00219114      20.0039
  0.00219360      20.0277
  0.00219540      20.0641
  0.00219799      20.0854
  0.00220003      20.1203
  0.00220231      20.1494
  0.00220496      20.1708
  0.00220828      20.2040
  0.00221060      20.2323
  0.00221404      20.2630
  0.00221629      20.2927
  0.00221983      20.3212
  0.00222214      20.3498
  0.00222576      20.3766
  0.00222800      20.4066
  0.00223148      20.4365
  0.00223391      20.4624
  0.00223720      20.4961
  0.00223988      20.5171
  0.00224195      20.5506
  0.00224566      20.5756
  0.00224785      20.6066
  0.00225156      20.6318
  0.00225376      20.6625
  0.00225726      20.6919
  0.00225959      20.7199
  0.00226323      20.7465
  0.00226534      20.7791
  0.00226802      20.8000
  0.00227159      20.8280
  0.00227373      20.8599
  0.00227716      20.8908
  0.00227961      20.9165
  0.00228178      20.9479
  0.00228450      20.9680
  0.00228778      21.0019
  0.00229019      21.0282
  0.00229233      21.0602
  0.00229586      21.0890
  0.00229839      21.1130
  0.00230070      21.1416
  0.00230380      21.1791
  0.00230660      21.1977
  0.00230839      21.2368
  0.00231224      21.2591
  0.00231438      21.2910
  0.00231678      21.3177
  0.00232033      21.3460
  0.00232260      21.3754
  0.00232602      21.4063
  0.00232832      21.4351
  0.00233068      21.4625
  0.00233405      21.4945
  0.00233651      21.5200
  0.00233978      21.5542
  0.00234244      21.5755
  0.00234586      21.6066
  0.00234797      21.6392
  0.00235159      21.6660
  0.00235381      21.6965
  0.00235735      21.7250
  0.00235946      21.7577
  0.00236379      21.7862
  0.00236602      21.8169
  0.00236859      21.8404
  0.00237217      21.8687
  0.00237419      21.9038
  0.00237805      21.9262
  0.00238016      21.9594
  0.00238264      21.9850
  0.00238602      22.0174
  0.00238842      22.0445
  0.00239074      22.0733
  0.00239419      22.1043
  0.00239695      22.1240
  0.00239893      22.1599
  0.00240150      22.1835
  0.00240419      22.2045
  0.00240729      22.2428
  0.00240983      22.2673
  0.00241199      22.2994
  0.00241566      22.3257
  0.00241796      22.3549
  0.00242035      22.3823
  0.00242415      22.4059
  0.00242618      22.4409
  0.00242878      22.4640
  0.00243220      22.4954
  0.00243450      22.5247
  0.00243796      22.5556
  0.00244044      22.5810
  0.00244404      22.6089
  0.00244618      22.6414
  0.00244979      22.6690
  0.00245185      22.7033
  0.00245571      22.7258
  0.00245800      22.7552
  0.00246126      22.7902
  0.00246351      22.8204
  0.00246709      22.8487
  0.00246957      22.8744
  0.00247180      22.9049
  0.00247524      22.9362
  0.00247793      22.9572
  0.00248108      22.9945
  0.00249177      23.1062
  0.00249405      23.1358
  0.00249750      23.1667
  0.00250007      23.1903
  0.00250214      23.2244
  0.00250571      23.2529
  0.00250791      23.2842
  0.00251046      23.3084
  0.00251383      23.3410
  0.00251584      23.3762
  0.00251944      23.4041
  0.00252178      23.4325
  0.00252410      23.4566
  0.00252775      23.4844
  0.00252990      23.5179
  0.00253335      23.5500
  0.00253586      23.5758
  0.00253954      23.6030
  0.00254222      23.6251
  0.00254576      23.6553
  0.00254792      23.6885
  0.00255166      23.7144
  0.00255394      23.7453
  0.00255643      23.7713
  0.00256016      23.7975
  0.00256219      23.8337
  0.00256585      23.8611
  0.00256859      23.8819
  0.00257165      23.9225
  0.00257404      23.9508
  0.00257781      23.9762
  0.00258026      24.0031
  0.00258267      24.0311
  0.00258632      24.0589
  0.00258888      24.0837
  0.00259207      24.1213
  0.00259458      24.1472
  0.00259708      24.1732
  0.00260058      24.2041
  0.00260290      24.2341
  0.00260562      24.2552
  0.00260906      24.2876
  0.00261116      24.3222
  0.00261335      24.3551
  0.00261705      24.3818
  0.00261934      24.4122
  0.00262296      24.4407
  0.00262546      24.4667
  0.00262901      24.4966
  0.00263133      24.5265
  0.00263506      24.5527
  0.00263718      24.5867
  0.00264107      24.6094
  0.00264324      24.6425
  0.00264696      24.6688
  0.00265082      24.6921
  0.00265277      24.7301
  0.00265624      24.7617
  0.00265866      24.7894
  0.00266198      24.8243
  0.00266484      24.8424
  0.00266789      24.8834
  0.00267078      24.9008
  0.00267449      24.9275
  0.00267653      24.9633
  0.00268018      24.9910
  0.00268265      25.0177
  0.00268608      25.0503
  0.00268854      25.0772
  0.00269217      25.1054
  0.00269442      25.1368
  0.00269804      25.1653
  0.00270019      25.1988
  0.00270402      25.2228
  0.00270622      25.2552
  0.00270855      25.2848
  0.00271211      25.3145
  0.00271459      25.3410
  0.00271826      25.3684
  0.00272058      25.3983
  0.00272434      25.4238
  0.00272635      25.4602
  0.00273020      25.4838
  0.00273369      25.5151
  0.00273599      25.5454
  0.00273980      25.5696
  0.00274319      25.6032
  0.00275656      25.7143
  0.00275986      25.7497
  0.00276252      25.7721
  0.00276619      25.7995
  0.00276978      25.8286
  0.00277320      25.8614
  0.00277699      25.8862
  0.00277947      25.9127
  0.00278282      25.9470
  0.00278651      25.9739
  0.00279009      26.0032
  0.00279370      26.0319
  0.00279727      26.0614
  0.00280093      26.0891
  0.00280473      26.1135
  0.00280830      26.1431
  0.00281175      26.1752
  0.00281566      26.1976
  0.00281919      26.2280
  0.00282288      26.2549
  0.00282660      26.2812
  0.00282985      26.3175
  0.00283363      26.3427
  0.00283744      26.3669
  0.00284091      26.3987
  0.00284447      26.4284
  0.00284827      26.4530
  0.00285218      26.4752
  0.00285571      26.5056
  0.00285915      26.5378
  0.00286287      26.5642
  0.00286660      26.5903
  0.00287007      26.6220
  0.00287365      26.6513
  0.00287606      26.6793
  0.00287939      26.7140
  0.00288316      26.7392
  0.00288654      26.7729
  0.00289060      26.7918
  0.00289417      26.8213
  0.00289760      26.8540
  0.00290141      26.8782
  0.00290451      26.9180
  0.00290753      26.9328
  0.00291091      26.9665
  0.00291440      26.9977
  0.00291754      27.0365
  0.00292024      27.0582
  0.00292385      27.0869
  0.00292729      27.1191
  0.00292984      27.1441
  0.00293349      27.1718
  0.00293695      27.2037
  0.00293957      27.2272
  0.00294303      27.2591
  0.00294661      27.2885
  0.00294899      27.3170
  0.00295272      27.3430
  0.00295611      27.3764
  0.00295852      27.4045
  0.00296208      27.4342
  0.00296581      27.4602
  0.00296944      27.4885
  0.00297293      27.5199
  0.00298591      27.6394
  0.00298953      27.6679
  0.00299190      27.6966
  0.00299542      27.7272
  0.00299925      27.7512
  0.00300278      27.7816
  0.00300656      27.8065
  0.00301034      27.8316
  0.00301243      27.8665
  0.00301643      27.8867
  0.00301996      27.9172
  0.00302322      27.9533
  0.00302593      27.9748
  0.00302994      27.9947
  0.00303308      28.0335
  0.00303697      28.0564
  0.00303942      28.0833
  0.00305777      28.2202
  0.00307249      28.3288
  0.00307612      28.3570
  0.00307942      28.3926
  0.00308324      28.4165
  0.00308693      28.4435
  0.00309034      28.4765
  0.00309433      28.4971
  0.00309794      28.5257
  0.00310492      28.5882
  0.00311947      28.7006
  0.00312311      28.7286
  0.00312666      28.7586
  0.00313033      28.7859
  0.00314465      28.9032
  0.00314836      28.9297
  0.00315210      28.9556
  0.00315538      28.9915
  0.00315923      29.0149
  0.00316270      29.0467
  0.00316625      29.0766
  0.00318219      29.1856
  0.00318554      29.2200
  0.00320166      29.3251
  0.00320506      29.3581
  0.00320883      29.3834
  0.00321243      29.4124
  0.00321781      29.4294
  0.00322114      29.4642
  0.00322489      29.4897
  0.00322874      29.5134
  0.00323330      29.5480
  0.00323709      29.5728
  0.00324056      29.6045
  0.00324547      29.6318
  0.00324928      29.6563
  0.00325322      29.6778
  0.00325649      29.7137
  0.00326171      29.7344
  0.00326560      29.7571
  0.00327035      29.7877
  0.00327399      29.8157
  0.00327903      29.8402
  0.00328279      29.8656
  0.00328768      29.8934
  0.00329280      29.9161
  0.00329667      29.9391
  0.00330171      29.9636
  0.00330641      29.9953
  0.00331172      30.0140
  0.00331551      30.0388
  0.00333166      30.1165
  0.00333680      30.1389
  0.00334168      30.1669
  0.00334664      30.1930
  0.00335176      30.2158
  0.00335638      30.2492
  0.00336176      30.2664
  0.00336665      30.2941
  0.00337180      30.3161
  0.00337701      30.3370
  0.00338182      30.3662
  0.00338678      30.3925
  0.00339210      30.4109
  0.00339681      30.4424
  0.00340195      30.4647
  0.00340691      30.4911
  0.00341092      30.5110
  0.00341585      30.5378
  0.00342097      30.5607
  0.00342580      30.5895
  0.00343074      30.6161
  0.00343582      30.6399
  0.00343980      30.6605
  0.00344464      30.6893
  0.00344978      30.7115
  0.00345448      30.7434
  0.00345975      30.7628
  0.00346469      30.7895
  0.00346965      30.8157
  0.00347611      30.8362
  0.00348284      30.8508
  0.00349066      30.8686
  0.00349840      30.8880
  0.00350656      30.8984
  0.00351579      30.9123
  0.00352512      30.9241
  0.00353578      30.9338
  0.00354777      30.9416
  0.00355904      30.9381
  0.00357270      30.9365
  0.00358758      30.9349
  0.00360119      30.9343
  0.00361488      30.9319
  0.00362980      30.9297
  0.00364438      30.9347
  0.00365806      30.9327
  0.00367028      30.9352
  0.00368203      30.9482
  0.00369288      30.9539
  0.00370525      30.9533
  0.00371583      30.9648
  0.00372378      30.9796
  0.00377164      30.9592
  0.00387344      30.7604
  0.00415617      30.2271
  0.00423576      30.0813
  0.00429767      29.9709
  0.00434306      29.8971
  0.00437935      29.8333
  0.00441627      29.7825
  0.00444352      29.7539
  0.00446544      29.7339
  0.00448434      29.7256
  0.00450090      29.7146
  0.00451583      29.7121
  0.00452897      29.7216
  0.00454259      29.7207
  0.00455430      29.7345
  0.00456648      29.7379
  0.00457838      29.7475
  0.00458848      29.7694
  0.00460046      29.7774
  0.00460964      29.7923
  0.00462013      29.8059
  0.00462894      29.8289
  0.00463816      29.8431
  0.00464713      29.8626
  0.00465631      29.8776
  0.00466519      29.8990
  0.00467287      29.9199
  0.00468226      29.9304
  0.00469142      29.9458
  0.00469892      29.9706
  0.00470779      29.9923
  0.00471693      30.0081
  0.00472455      30.0303
  0.00473220      30.0516
  0.00474094      30.0761
  0.00474884      30.0921
  0.00475643      30.1149
  0.00476390      30.1401
  0.00477147      30.1633
  0.00477939      30.1788
  0.00478678      30.2060
  0.00479330      30.2252
  0.00480074      30.2510
  0.00480718      30.2719
  0.00481467      30.2969
  0.00482254      30.3134
  0.00482867      30.3410
  0.00483634      30.3620
  0.00484390      30.3854
  0.00485159      30.4059
  0.00485925      30.4271
  0.00486675      30.4518
  0.00487443      30.4727
  0.00488197      30.4964
  0.00488936      30.5234
  0.00489589      30.5423
  0.00490336      30.5676
  0.00491079      30.5937
  0.00491748      30.6092
  0.00492521      30.6291
  0.00493261      30.6557
  0.00493914      30.6747
  0.00494711      30.6892
  0.00497903      30.7731
  0.00498525      30.7986
  0.00499288      30.8206
  0.00500052      30.8422
  0.00503133      30.9232
  0.00503898      30.9446
  0.00504678      30.9630
  0.00505302      30.9880
  0.00506071      31.0087
  0.00506849      31.0274
  0.00507630      31.0452
  0.00508398      31.0660
  0.00509295      31.0856
  0.00510091      31.1003
  0.00510854      31.1221
  0.00511633      31.1405
  0.00512531      31.1598
  0.00513500      31.1640
  0.00515272      31.1546
  0.00517183      31.1417
  0.00519633      31.1193
  0.00522068      31.0999
  0.00524415      31.0729
  0.00526916      31.0395
  0.00529976      30.9919
  0.00533440      30.9369
  0.00536978      30.8661
  0.00541214      30.7512
  0.00547642      30.5362
  0.00612044      20.7126
  0.01217075       3.0527
  0.01217685       3.0577
  0.01218014       3.0640
  0.01219229       3.0884
  0.01219737       3.0926
  0.01220275       3.0956
  0.01220650       3.1002
  0.01221039       3.1042
  0.01221371       3.1056
  0.01221551       3.1129
  0.01221861       3.1153
  0.01222125       3.1146
  0.01222924       3.1218
  0.01223248       3.1189
  0.01223681       3.1165
  0.01223764       3.1227
  0.01223935       3.1256
  0.01224162       3.1264
  0.01224421       3.1260
  0.01224749       3.1276
  0.01225109       3.1280
  0.01225294       3.1303
  0.01225553       3.1299
  0.01225810       3.1342
  0.01226304       3.1295
  0.01226558       3.1339
  0.01227047       3.1341
  0.01227430       3.1336
  0.01227896       3.1347
  0.01228017       3.1348
  0.01228080       3.1371
  0.01228591       3.1365
  0.01228679       3.1378
  0.01229205       3.1366
  0.01229258       3.1393
  0.01229374       3.1396
  0.01229531       3.1383
  0.01229583       3.1410
  0.01229704       3.1411
  0.01229853       3.1401
  0.01229951       3.1411
  0.01230085       3.1407
  0.01230148       3.1430
  0.01230301       3.1419
  0.01230368       3.1441
  0.01230407       3.1473
  0.01230603       3.1445
  0.01230674       3.1465
  0.01231114       3.1486
  0.01231219       3.1493
  0.01231326       3.1499
  0.01231429       3.1507
  0.01231641       3.1473
  0.01231809       3.1456
  0.01231861       3.1483
  0.01231951       3.1496
  0.01232108       3.1483
  0.01232230       3.1484
  0.01232301       3.1504
  0.01232422       3.1505
  0.01232584       3.1490
  0.01232682       3.1500
  0.01232831       3.1490
  0.01232861       3.1526
  0.01232963       3.1534
  0.01233026       3.1557
  0.01233101       3.1576
  0.01233195       3.1587
  0.01233250       3.1613
  0.01233462       3.1579
  0.01233551       3.1593
  0.01233713       3.1578
  0.01233860       3.1569
  0.01233990       3.1566
  0.01234038       3.1595
  0.01234144       3.1602
  0.01234182       3.1635
  0.01234364       3.1612
  0.01234741       3.1610
  0.01234883       3.1602
  0.01234953       3.1623
  0.01235129       3.1603
  0.01235262       3.1599
  0.01235364       3.1608
  0.01235396       3.1642
  0.01235589       3.1616
  0.01235746       3.1603
  0.01235847       3.1612
  0.01236038       3.1586
  0.01236088       3.1614
  0.01236214       3.1613
  0.01236281       3.1635
  0.01236441       3.1621
  0.01236548       3.1627
  0.01236656       3.1633
  0.01236712       3.1659
  0.01236868       3.1646
  0.01236989       3.1647
  0.01237034       3.1677
  0.01237209       3.1657
  0.01237269       3.1682
  0.01237440       3.1664
  0.01237494       3.1690
  0.01237633       3.1684
  0.01237746       3.1688
  0.01237800       3.1715
  0.01237920       3.1716
  0.01238042       3.1717
  0.01238189       3.1708
  0.01238279       3.1720
  0.01238441       3.1706
  0.01238541       3.1715
  0.01238614       3.1734
  0.01238859       3.1688
  0.01238989       3.1685
  0.01239020       3.1720
  0.01239202       3.1698
  0.01239317       3.1701
  0.01239473       3.1689
  0.01239690       3.1653
  0.01239662       3.1711
  0.01240018       3.1717
  0.01240210       3.1690
  0.01240318       3.1696
  0.01240411       3.1708
  0.01240543       3.1704
  0.01240564       3.1744
  0.01240654       3.1757
  0.01240873       3.1720
  0.01240848       3.1729
  0.01241025       3.1709
  0.01241172       3.1700
  0.01241164       3.1703
  0.01241266       3.1711
  0.01241401       3.1707
  0.01241408       3.1704
  0.01241543       3.1700
  0.01241589       3.1729
  0.01241788       3.1700
  0.01241800       3.1743
  0.01241814       3.1738
  0.01241910       3.1748
  0.01241995       3.1763
  0.01242036       3.1748
  0.01242149       3.1751
  0.01242338       3.1726
  0.01242279       3.1749
  0.01242269       3.1753
  0.01242367       3.1762
  0.01242576       3.1729
  0.01242578       3.1729
  0.01242607       3.1718
  0.01242767       3.1704
  0.01242703       3.1728
  0.01242877       3.1709
  0.01242901       3.1700
  0.01243007       3.1706
  0.01243101       3.1718
  0.01243097       3.1719
  0.01243128       3.1755
  0.01243238       3.1760
  0.01243287       3.1741
  0.01243383       3.1751
  0.01243402       3.1744
  0.01243485       3.1760
  0.01243595       3.1765
  0.01243585       3.1769
  0.01243608       3.1760
  0.01243715       3.1766
  0.01243805       3.1779
  0.01243793       3.1784
  0.01243798       3.1782
  0.01243878       3.1798
  0.01243885       3.1796
  0.01244124       3.1751
  0.01244080       3.1768
  0.01244080       3.1768
  0.01244052       3.1779
  0.01244106       3.1759
  0.01244222       3.1761
  0.01244194       3.1772
  0.01244437       3.1726
  0.01244359       3.1756
  0.01244304       3.1777
  0.01244495       3.1751
  0.01244458       3.1766
  0.01244500       3.1797
  0.01244514       3.1791
  0.01244654       3.1785
  0.01244630       3.1794
  0.01244654       3.1785
  0.01244665       3.1828
  0.01244698       3.1815
  0.01244729       3.1804
  0.01244798       3.1824
  0.01244791       3.1827
  0.01244808       3.1820
  0.01244942       3.1817
  0.01244903       3.1831
  0.01244908       3.1829
  0.01244995       3.1844
  0.01245023       3.1833
  0.01245163       3.1826
  0.01245147       3.1833
  0.01245142       3.1835
  0.01245359       3.1798
  0.01245378       3.1791
  0.01245388       3.1788
  0.01245284       3.1827
  0.01245464       3.1806
  0.01245458       3.1808
  0.01245405       3.1828
  0.01245546       3.1822
  0.01245510       3.1835
  0.01245573       3.1858
  0.01245580       3.1856
  0.01245538       3.1872
  0.01245750       3.1838
  0.01245717       3.1851
  0.01245835       3.1806
  0.01245823       3.1810
  0.01245987       3.1795
  0.01245995       3.1791
  0.01245965       3.1803
  0.01246026       3.1827
  0.01246041       3.1821
  0.01246068       3.1811
  0.01246192       3.1811
  0.01246168       3.1820
  0.01246085       3.1851
  0.01246317       3.1810
  0.01246263       3.1831
  0.01246264       3.1830
  0.01246506       3.1785
  0.01246607       3.1793
  0.01246657       3.1822
  0.01246787       3.1819
  0.01246827       3.1804
  0.01247000       3.1785
  0.01247101       3.1793
  0.01247162       3.1770
  0.01247189       3.1807
  0.01247208       3.1800
  0.01247144       3.1824
  0.01247207       3.1847
  0.01247254       3.1829
  0.01247408       3.1818
  0.01247310       3.1855
  0.01247470       3.1841
  0.01247472       3.1840
  0.01247462       3.1844
  0.01247619       3.1831
  0.01247599       3.1839
  0.01247606       3.1837
  0.01247687       3.1853
  0.01247684       3.1854
  0.01247759       3.1825
  0.01247861       3.1833
  0.01247794       3.1859
  0.01247819       3.1849
  0.01247780       3.1864
  0.01247907       3.1863
  0.01247922       3.1857
  0.01247942       3.1849
  0.01248043       3.1811
  0.01248045       3.1810
  0.01248142       3.1820
  0.01248172       3.1809
  0.01248209       3.1795
  0.01248376       3.1778
  0.01248310       3.1803
  0.01248380       3.1824
  0.01248405       3.1814
  0.01248370       3.1827
  0.01248405       3.1814
  0.01248626       3.1777
  0.01248610       3.1783
  0.01248561       3.1802
  0.01248728       3.1785
  0.01248703       3.1795
  0.01248699       3.1796
  0.01248704       3.1794
  0.01248831       3.1793
  0.01248801       3.1804
  0.01248806       3.1802
  0.01248862       3.1781
  0.01248972       3.1786
  0.01249000       3.1775
  0.01248982       3.1782
  0.01249032       3.1763
  0.01249218       3.1739
  0.01249174       3.1756
  0.01249162       3.1760
  0.01249095       3.1786
  0.01249190       3.1797
  0.01249284       3.1761
  0.01249314       3.1749
  0.01249362       3.1778
  0.01249419       3.1757
  0.01249349       3.1784
  0.01249362       3.1778
  0.01249408       3.1761
  0.01249496       3.1775
  0.01249536       3.1759
  0.01249551       3.1753
  0.01249489       3.1777
  0.01249428       3.1800
  0.01249522       3.1812
  0.01249515       3.1815
  0.01249543       3.1804
  0.01249533       3.1807
  0.01249616       3.1776
  0.01249657       3.1807
  0.01249672       3.1802
  0.01249682       3.1798
  0.01249704       3.1789
  0.01249682       3.1798
  0.01249650       3.1810
  0.01249790       3.1804
  0.01249779       3.1808
  0.01249789       3.1804
  0.01249779       3.1808
  0.01249779       3.1808
  0.01249784       3.1806
  0.01249821       3.1839
  0.01249892       3.1812
  0.01249883       3.1815
  0.01249912       3.1804
  0.01249858       3.1825
  0.01249944       3.1792
  0.01250047       3.1800
  0.01250084       3.1786
  0.01249978       3.1826
  0.01250010       3.1814
  0.01250025       3.1808
  0.01250124       3.1818
  0.01250046       3.1847
  0.01249984       3.1871
  0.01250019       3.1858
  0.01250058       3.1843
  0.01250126       3.1864
  0.01250134       3.1861
  0.01250136       3.1860
  0.01250213       3.1831
  0.01250215       3.1830
  0.01250350       3.1826
  0.01250376       3.1816
  0.01250344       3.1828
  0.01250376       3.1816
  0.01250364       3.1820
  0.01250381       3.1814
  0.01250534       3.1802
  0.01250509       3.1812
  0.01250460       3.1831
  0.01250474       3.1826
  0.01250470       3.1827
  0.01250474       3.1826
  0.01250614       3.1819
  0.01250584       3.1831
  0.01250609       3.1821
  0.01250611       3.1820
  0.01250673       3.1797
  0.01250665       3.1800
  0.01250671       3.1797
  0.01250676       3.1795
  0.01250700       3.1786
  0.01250656       3.1803
  0.01250671       3.1797
  0.01250609       3.1821
  0.01250744       3.1817
  0.01250764       3.1809
  0.01250785       3.1801
  0.01250835       3.1782
  0.01250788       3.1800
  0.01250785       3.1801
  0.01250964       3.1780
  0.01250933       3.1791
  0.01250893       3.1807
  0.01250922       3.1796
  0.01250906       3.1802
  0.01250979       3.1774
  0.01250954       3.1784
  0.01250983       3.1820
  0.01251018       3.1806
  0.01250974       3.1823
  0.01250990       3.1817
  0.01251006       3.1811
  0.01250993       3.1816
  0.01251032       3.1801
  0.01251076       3.1831
  0.01251142       3.1806
  0.01251118       3.1815
  0.01251133       3.1809
  0.01251126       3.1812
  0.01251262       3.1807
  0.01251267       3.1806
  0.01251300       3.1793
  0.01251241       3.1815
  0.01251243       3.1815
  0.01251263       3.1807
  0.01251240       3.1816
  0.01251267       3.1806
  0.01251380       3.1809
  0.01251385       3.1807
  0.01251389       3.1806
  0.01251346       3.1822
  0.01251394       3.1804
  0.01251399       3.1802
  0.01251456       3.1827
  0.01251426       3.1839
  0.01251440       3.1834
  0.01251451       3.1829
  0.01251507       3.1808
  0.01251475       3.1820
  0.01251514       3.1806
  0.01251440       3.1834
  0.01251475       3.1820
  0.01251573       3.1830
  0.01251597       3.1821
  0.01251523       3.1849
  0.01251627       3.1809
  0.01251637       3.1806
  0.01251600       3.1820
  0.01251588       3.1824
  0.01251617       3.1813
  0.01251734       3.1816
  0.01251688       3.1833
  0.01251727       3.1818
  0.01251722       3.1820
  0.01251692       3.1832
  0.01251668       3.1841
  0.01251700       3.1829
  0.01251690       3.1833
  0.01251807       3.1835
  0.01251840       3.1822
  0.01251822       3.1829
  0.01251828       3.1827
  0.01251823       3.1829
  0.01251897       3.1800
  0.01251864       3.1813
  0.01251805       3.1836
  0.01251805       3.1836
  0.01251945       3.1829
  0.01251905       3.1845
  0.01251883       3.1853
  0.01251930       3.1835
  0.01251923       3.1838
  0.01251927       3.1837
  0.01251898       3.1847
  0.01251913       3.1842
  0.01251967       3.1821
  0.01252154       3.1797
  0.01252067       3.1830
  0.01252022       3.1847
  0.01252067       3.1830
  0.01252038       3.1841
  0.01252124       3.1808
  0.01252070       3.1829
  0.01252040       3.1840
  0.01252085       3.1823
  0.01252071       3.1876
  0.01252084       3.1871
  0.01252098       3.1866
  0.01252088       3.1869
  0.01252096       3.1866
  0.01252074       3.1875
  0.01252163       3.1840
  0.01252083       3.1871
  0.01252086       3.1870
  0.01252169       3.1838
  0.01252273       3.1846
  0.01252337       3.1821
  0.01252250       3.1855
  0.01252287       3.1840
  0.01252236       3.1860
  0.01252317       3.1829
  0.01252349       3.1817
  0.01252289       3.1840
  0.01252305       3.1833
  0.01252410       3.1840
  0.01252360       3.1860
  0.01252345       3.1866
  0.01252343       3.1866
  0.01252267       3.1895
  0.01252370       3.1856
  0.01252365       3.1858
  0.01252338       3.1868
  0.01252348       3.1864
  0.01252370       3.1856
  0.01252375       3.1854
  0.01252525       3.1844
  0.01252557       3.1831
  0.01252530       3.1842
  0.01252514       3.1848
  0.01252520       3.1846
  0.01252485       3.1859
  0.01252458       3.1869
  0.01252495       3.1855
  0.01252536       3.1840
  0.01252562       3.1829
  0.01252681       3.1831
  0.01252716       3.1818
  0.01252649       3.1844
  0.01252654       3.1842
  0.01252629       3.1851
  0.01252674       3.1834
  0.01252698       3.1825
  0.01252622       3.1854
  0.01252639       3.1847
  0.01252605       3.1860
  0.01252622       3.1854
  0.01252630       3.1851
  0.01252600       3.1862
  0.01252789       3.1837
  0.01252838       3.1818
  0.01252868       3.1807
  0.01252747       3.1853
  0.01252793       3.1836
  0.01252813       3.1828
  0.01252735       3.1858
  0.01252759       3.1849
  0.01252759       3.1849
  0.01252825       3.1824
  0.01252844       3.1864
  0.01252871       3.1853
  0.01252904       3.1840
  0.01252849       3.1862
  0.01252810       3.1876
  0.01252815       3.1875
  0.01252834       3.1867
  0.01252828       3.1869
  0.01252914       3.1837
  0.01252948       3.1824
  0.01252864       3.1856
  0.01253075       3.1822
  0.01253036       3.1837
  0.01253033       3.1838
  0.01253087       3.1818
  0.01253021       3.1843
  0.01253063       3.1827
  0.01253065       3.1826
  0.01253070       3.1824
  0.01253024       3.1842
  0.01253041       3.1835
  0.01253051       3.1831
  0.01253082       3.1820
  0.01253070       3.1871
  0.01253064       3.1874
  0.01253134       3.1847
  0.01253136       3.1846
  0.01253138       3.1846
  0.01253165       3.1835
  0.01253192       3.1825
  0.01253168       3.1834
  0.01253114       3.1855
  0.01253165       3.1835
  0.01253126       3.1850
  0.01253139       3.1845
  0.01253158       3.1838
  0.01253184       3.1875
  0.01253212       3.1864
  0.01253241       3.1853
  0.01253310       3.1827
  0.01253266       3.1844
  0.01253254       3.1848
  0.01253261       3.1846
  0.01253195       3.1871
  0.01253214       3.1864
  0.01253229       3.1858
  0.01253256       3.1847
  0.01253278       3.1839
  0.01253259       3.1846
  0.01253285       3.1837
  0.01253327       3.1867
  0.01253361       3.1855
  0.01253401       3.1839
  0.01253331       3.1866
  0.01253332       3.1866
  0.01253327       3.1867
  0.01253336       3.1864
  0.01253279       3.1886
  0.01253334       3.1865
  0.01253451       3.1867
  0.01253410       3.1883
  0.01253469       3.1860
  0.01253490       3.1853
  0.01253570       3.1822
  0.01253518       3.1842
  0.01253412       3.1882
  0.01253484       3.1855
  0.01253439       3.1872
  0.01253421       3.1879
  0.01253473       3.1859
  0.01253427       3.1876
  0.01253419       3.1880
  0.01253368       3.1899
  0.01253434       3.1874
  0.01253527       3.1886
  0.01253507       3.1893
  0.01253625       3.1848
  0.01253584       3.1864
  0.01253525       3.1886
  0.01253524       3.1887
  0.01253559       3.1873
  0.01253514       3.1891
  0.01253527       3.1886
  0.01253532       3.1884
  0.01253505       3.1894
  0.01253539       3.1881
  0.01253666       3.1880
  0.01253615       3.1899
  0.01253629       3.1894
  0.01253615       3.1899
  0.01253556       3.1922
  0.01253571       3.1916
  0.01253588       3.1909
  0.01253607       3.1902
  0.01253593       3.1907
  0.01253614       3.1900
  0.01253593       3.1907
  0.01253560       3.1920
  0.01253563       3.1919
  0.01253588       3.1909
  0.01253582       3.1912
  0.01253607       3.1902
  0.01253717       3.1907
  0.01253752       3.1894
  0.01253745       3.1896
  0.01253727       3.1904
  0.01253658       3.1930
  0.01253651       3.1933
  0.01253666       3.1927
  0.01253619       3.1945
  0.01253582       3.1959
  0.01253638       3.1938
  0.01253661       3.1929
  0.01253687       3.1919
  0.01253750       3.1895
  0.01253707       3.1911
  0.01253715       3.1908
  0.01253739       3.1899
  0.01253797       3.1924
  0.01253860       3.1900
  0.01253898       3.1886
  0.01253840       3.1907
  0.01253827       3.1913
  0.01253748       3.1943
  0.01253832       3.1911
  0.01253830       3.1911
  0.01253815       3.1917
  0.01253820       3.1915
  0.01253828       3.1912
  0.01253881       3.1892
  0.01253903       3.1884
  0.01253823       3.1914
  0.01253867       3.1897
  0.01253825       3.1913
  0.01253791       3.1926
  0.01253785       3.1929
  0.01253795       3.1925
  0.01253891       3.1935
  0.01253976       3.1903
  0.01253869       3.1944
  0.01253982       3.1900
  0.01253967       3.1906
  0.01253984       3.1900
  0.01253913       3.1927
  0.01253915       3.1926
  0.01254001       3.1893
  0.01253986       3.1899
  0.01253982       3.1900
  0.01253918       3.1925
  0.01253952       3.1912
  0.01253930       3.1920
  0.01253977       3.1902
  0.01253885       3.1938
  0.01253918       3.1925
  0.01253979       3.1902
  0.01253947       3.1961
  0.01254011       3.1936
  0.01254006       3.1938
  0.01254086       3.1908
  0.01254025       3.1931
  0.01254006       3.1938
  0.01253996       3.1942
  0.01254005       3.1939
  0.01253981       3.1948
  0.01254045       3.1924
  0.01254016       3.1934
  0.01254010       3.1937
  0.01253927       3.1969
  0.01254005       3.1939
  0.01254003       3.1940
  0.01254045       3.1924
  0.01254054       3.1920
  0.01254084       3.1909
  0.01254160       3.1927
  0.01254167       3.1924
  0.01254189       3.1916
  0.01254207       3.1909
  0.01254108       3.1947
  0.01254162       3.1926
  0.01254221       3.1904
  0.01254184       3.1918
  0.01254170       3.1923
  0.01254140       3.1934
  0.01254164       3.1925
  0.01254197       3.1913
  0.01254229       3.1900
  0.01254212       3.1907
  0.01254199       3.1912
  0.01254164       3.1925
  0.01254140       3.1934
  0.01254177       3.1920
  0.01254278       3.1882
  0.01254290       3.1924
  0.01254272       3.1931
  0.01254250       3.1940
  0.01254279       3.1929
  0.01254386       3.1887
  0.01254341       3.1905
  0.01254339       3.1905
  0.01254400       3.1882
  0.01254354       3.1900
  0.01254403       3.1881
  0.01254410       3.1878
  0.01254396       3.1884
  0.01254447       3.1864
  0.01254435       3.1869
  0.01254528       3.1833
  0.01254457       3.1860
  0.01254494       3.1846
  0.01254484       3.1850
  0.01254536       3.1830
  0.01254490       3.1895
  0.01254446       3.1912
  0.01254503       3.1890
  0.01254516       3.1885
  0.01254486       3.1896
  0.01254577       3.1862
  0.01254602       3.1852
  0.01254596       3.1855
  0.01254611       3.1849
  0.01254493       3.1894
  0.01254574       3.1863
  0.01254538       3.1876
  0.01254587       3.1858
  0.01254624       3.1844
  0.01254572       3.1864
  0.01254580       3.1860
  0.01254606       3.1851
  0.01254548       3.1873
  0.01254473       3.1902
  0.01254463       3.1905
  0.01254534       3.1925
  0.01254546       3.1921
  0.01254551       3.1919
  0.01254557       3.1916
  0.01254510       3.1934
  0.01254561       3.1915
  0.01254546       3.1921
  0.01254552       3.1918
  0.01254520       3.1931
  0.01254611       3.1896
  0.01254574       3.1910
  0.01254573       3.1911
  0.01254564       3.1914
  0.01254557       3.1916
  0.01254571       3.1911
  0.01254509       3.1935
  0.01254500       3.1938
  0.01254445       3.1960
  0.01254482       3.1945
  0.01254641       3.1932
  0.01254662       3.1924
  0.01254672       3.1920
  0.01254664       3.1923
  0.01254639       3.1933
  0.01254688       3.1914
  0.01254659       3.1925
  0.01254696       3.1911
  0.01254662       3.1924
  0.01254698       3.1910
  0.01254693       3.1912
  0.01254664       3.1923
  0.01254683       3.1916
  0.01254704       3.1907
  0.01254674       3.1919
  0.01254625       3.1938
  0.01254614       3.1942
  0.01254624       3.1938
  0.01254595       3.1949
  0.01254634       3.1934
  0.01254777       3.1927
  0.01254715       3.1951
  0.01254788       3.1923
  0.01254742       3.1940
  0.01254781       3.1925
  0.01254762       3.1933
  0.01254754       3.1936
  0.01254722       3.1948
  0.01254717       3.1950
  0.01254762       3.1933
  0.01254656       3.1973
  0.01254713       3.1951
  0.01254683       3.1963
  0.01254722       3.1948
  0.01254745       3.1939
  0.01254732       3.1944
  0.01254739       3.1942
  0.01254730       3.1945
  0.01254926       3.1917
  0.01254903       3.1926
  0.01254904       3.1925
  0.01254918       3.1920
  0.01254891       3.1931
  0.01254860       3.1942
  0.01254921       3.1919
  0.01254886       3.1933
  0.01254874       3.1937
  0.01254898       3.1928
  0.01254830       3.1954
  0.01254892       3.1930
  0.01254847       3.1947
  0.01254919       3.1920
  0.01254960       3.1904
  0.01254830       3.1954
  0.01254823       3.1956
  0.01254842       3.1949
  0.01254797       3.1967
  0.01254739       3.1989
  0.01254766       3.1978
  0.01254913       3.1969
  0.01254959       3.1952
  0.01254989       3.1940
  0.01255034       3.1923
  0.01254997       3.1937
  0.01254957       3.1953
  0.01254925       3.1965
  0.01254969       3.1948
  0.01254932       3.1962
  0.01254893       3.1977
  0.01254878       3.1983
  0.01254844       3.1996
  0.01254913       3.1969
  0.01254891       3.1978
  0.01254962       3.1951
  0.01254981       3.1944
  0.01254925       3.1965
  0.01254976       3.1945
  0.01254999       3.1936
  0.01254949       3.1956
  0.01254959       3.1952
  0.01255042       3.1967
  0.01255047       3.1965
  0.01255069       3.1957
  0.01255075       3.1954
  0.01255091       3.1949
  0.01255146       3.1927
  0.01255119       3.1938
  0.01255111       3.1941
  0.01255126       3.1935
  0.01255091       3.1949
  0.01255089       3.1949
  0.01255102       3.1944
  0.01255123       3.1936
  0.01255143       3.1929
  0.01255116       3.1939
  0.01255170       3.1918
  0.01255131       3.1933
  0.01255124       3.1936
  0.01255129       3.1934
  0.01255156       3.1924
  0.01255187       3.1912
  0.01255171       3.1918
  0.01255187       3.1912
  0.01255133       3.1933
  0.01255163       3.1921
  0.01255270       3.1927
  0.01255261       3.1931
  0.01255325       3.1906
  0.01255259       3.1931
  0.01255249       3.1935
  0.01255325       3.1906
  0.01255249       3.1935
  0.01255261       3.1931
  0.01255231       3.1942
  0.01255290       3.1920
  0.01255202       3.1953
  0.01255221       3.1946
  0.01255174       3.1964
  0.01255184       3.1960
  0.01255236       3.1940
  0.01255190       3.1958
  0.01255147       3.1974
  0.01255226       3.1944
  0.01255233       3.1942
  0.01255211       3.1950
  0.01255175       3.1964
  0.01255196       3.1956
  0.01255197       3.1955
  0.01255279       3.1971
  0.01255348       3.1945
  0.01255321       3.1955
  0.01255309       3.1960
  0.01255302       3.1962
  0.01255395       3.1927
  0.01255403       3.1924
  0.01255406       3.1922
  0.01255327       3.1953
  0.01255385       3.1931
  0.01255368       3.1937
  0.01255329       3.1952
  0.01255415       3.1919
  0.01255447       3.1907
  0.01255393       3.1927
  0.01255412       3.1920
  0.01255423       3.1916
  0.01255400       3.1925
  0.01255375       3.1934
  0.01255398       3.1925
  0.01255361       3.1940
  0.01255329       3.1952
  0.01255285       3.1969
  0.01255410       3.1968
  0.01255367       3.1985
  0.01255473       3.1944
  0.01255453       3.1952
  0.01255363       3.1986
  0.01255378       3.1980
  0.01255421       3.1964
  0.01255424       3.1963
  0.01255399       3.1973
  0.01255451       3.1953
  0.01255431       3.1960
  0.01255454       3.1951
  0.01255434       3.1959
  0.01255370       3.1983
  0.01255377       3.1981
  0.01255375       3.1982
  0.01255370       3.1983
  0.01255367       3.1985
  0.01255392       3.1975
  0.01255419       3.1965
  0.01255378       3.1980
  0.01255415       3.1966
  0.01255427       3.1962
  0.01255343       3.1994
  0.01255389       3.1976
  0.01255621       3.1934
  0.01255638       3.1928
  0.01255554       3.1960
  0.01255568       3.1955
  0.01255541       3.1965
  0.01255504       3.1980
  0.01255574       3.1953
  0.01255623       3.1934
  0.01255591       3.1946
  0.01255566       3.1956
  0.01255584       3.1949
  0.01255552       3.1961
  0.01255537       3.1967
  0.01255539       3.1966
  0.01255475       3.1991
  0.01255482       3.1988
  0.01255529       3.1970
  0.01255559       3.1958
  0.01255536       3.1967
  0.01255569       3.1954
  0.01255541       3.1965
  0.01255537       3.1967
  0.01255588       3.1947
  0.01255611       3.1938
  0.01255561       3.1958
  0.01255689       3.1956
  0.01255681       3.1959
  0.01255730       3.1940
  0.01255671       3.1963
  0.01255656       3.1969
  0.01255649       3.1971
  0.01255649       3.1971
  0.01255602       3.1989
  0.01255740       3.1936
  0.01255639       3.1975
  0.01255671       3.1963
  0.01255681       3.1959
  0.01255615       3.1984
  0.01255673       3.1962
  0.01255622       3.1982
  0.01255651       3.1971
  0.01255619       3.1983
  0.01255671       3.1963
  0.01255671       3.1963
  0.01255622       3.1982
  0.01255603       3.1989
  0.01255610       3.1986
  0.01255615       3.1984
  0.01255590       3.1994
  0.01255614       3.1985
  0.01255808       3.1958
  0.01255732       3.1987
  0.01255761       3.1976
  0.01255761       3.1976
  0.01255712       3.1994
  0.01255705       3.1997
  0.01255739       3.1984
  0.01255739       3.1984
  0.01255680       3.2007
  0.01255715       3.1993
  0.01255747       3.1981
  0.01255720       3.1991
  0.01255788       3.1965
  0.01255729       3.1988
  0.01255745       3.1982
  0.01255759       3.1976
  0.01255798       3.1962
  0.01255772       3.1971
  0.01255808       3.1958
  0.01255818       3.1954
  0.01255774       3.1971
  0.01255789       3.1965
  0.01255848       3.1942
  0.01255833       3.1948
  0.01255799       3.1961
  0.01255892       3.1925
  0.01255754       3.1978
  0.01255808       3.1958
  0.01255924       3.1960
  0.01255940       3.1954
  0.01255911       3.1965
  0.01255899       3.1970
  0.01255898       3.1971
  0.01255924       3.1960
  0.01255908       3.1967
  0.01255864       3.1983
  0.01255842       3.1992
  0.01255911       3.1965
  0.01255857       3.1986
  0.01255837       3.1994
  0.01255852       3.1988
  0.01255822       3.2000
  0.01255871       3.1981
  0.01255935       3.1956
  0.01255962       3.1946
  0.01256004       3.1930
  0.01255968       3.1944
  0.01255936       3.1956
  0.01255997       3.1933
  0.01256024       3.1922
  0.01256041       3.1916
  0.01255950       3.1951
  0.01255962       3.1946
  0.01255992       3.1934
  0.01256014       3.1926
  0.01255965       3.1945
  0.01255963       3.1945
  0.01255960       3.1947
  0.01256201       3.1902
  0.01256115       3.1934
  0.01256095       3.1942
  0.01256100       3.1940
  0.01256011       3.1974
  0.01255982       3.1985
  0.01255944       3.2000
  0.01255937       3.2003
  0.01255949       3.1998
  0.01255940       3.2002
  0.01255962       3.1993
  0.01255974       3.1989
  0.01255972       3.1989
  0.01255976       3.1988
  0.01255994       3.1981
  0.01255947       3.1999
  0.01255991       3.1982
  0.01255942       3.2001
  0.01256029       3.1967
  0.01256009       3.1975
  0.01256051       3.1959
  0.01255954       3.1996
  0.01255942       3.2001
  0.01255984       3.1985
  0.01255979       3.1987
  0.01255991       3.1982
  0.01255969       3.1991
  0.01255970       3.1990
  0.01256002       3.1978
  0.01256155       3.1967
  0.01256124       3.1978
  0.01256139       3.1973
  0.01256114       3.1982
  0.01256104       3.1986
  0.01256109       3.1984
  0.01256079       3.1996
  0.01256055       3.2005
  0.01256089       3.1992
  0.01256131       3.1976
  0.01256079       3.1996
  0.01256111       3.1983
  0.01256121       3.1980
  0.01256107       3.1985
  0.01256123       3.1979
  0.01256112       3.1983
  0.01256165       3.1963
  0.01256187       3.1954
  0.01256144       3.1971
  0.01256139       3.1973
  0.01256158       3.1965
  0.01256139       3.1973
  0.01256123       3.1979
  0.01256118       3.1981
  0.01256129       3.1976
  0.01256079       3.1996
  0.01256003       3.2025
  0.01256054       3.2005
  0.01256109       3.1984
  0.01256134       3.1974
  0.01256144       3.1971
  0.01256109       3.1984
  0.01256106       3.1985
  0.01256248       3.1978
  0.01256206       3.1994
  0.01256196       3.1998
  0.01256222       3.1988
  0.01256211       3.1993
  0.01256256       3.1975
  0.01256300       3.1958
  0.01256325       3.1949
  0.01256248       3.1978
  0.01256228       3.1986
  0.01256190       3.2000
  0.01256300       3.1958
  0.01256315       3.1953
  0.01256281       3.1965
  0.01256300       3.1958
  0.01256295       3.1960
  0.01256302       3.1958
  0.01256349       3.1940
  0.01256300       3.1958
  0.01256329       3.1947
  0.01256340       3.1943
  0.01256278       3.1967
  0.01256246       3.1979
  0.01256291       3.1962
  0.01256342       3.1942
  0.01256308       3.1955
  0.01256244       3.1980
  0.01256298       3.1959
  0.01256323       3.1949
  0.01256329       3.1947
  0.01256357       3.1936
  0.01256398       3.1968
  0.01256373       3.1978
  0.01256346       3.1988
  0.01256388       3.1972
  0.01256417       3.1961
  0.01256428       3.1956
  0.01256459       3.1945
  0.01256465       3.1942
  0.01256417       3.1961
  0.01256472       3.1940
  0.01256502       3.1928
  0.01256474       3.1939
  0.01256487       3.1934
  0.01256440       3.1952
  0.01256423       3.1958
  0.01256526       3.1919
  0.01256464       3.1943
  0.01256499       3.1929
  0.01256425       3.1958
  0.01256460       3.1944
  0.01256476       3.1938
  0.01256418       3.1960
  0.01256452       3.1947
  0.01256469       3.1941
  0.01256425       3.1958
  0.01256376       3.1976
  0.01256336       3.1992
  0.01256363       3.1982
  0.01256354       3.1985
  0.01256366       3.1980
  0.01256396       3.1969
  0.01256373       3.1978
  0.01256420       3.1960
  0.01256339       3.1991
  0.01256356       3.1984
  0.01256395       3.1969
  0.01256552       3.1956
  0.01256493       3.1979
  0.01256485       3.1982
  0.01256447       3.1996
  0.01256562       3.1953
  0.01256459       3.1992
  0.01256434       3.2002
  0.01256461       3.1991
  0.01256437       3.2000
  0.01256427       3.2004
  0.01256495       3.1978
  0.01256474       3.1986
  0.01256424       3.2005
  0.01256449       3.1996
  0.01256554       3.1956
  0.01256466       3.1989
  0.01256533       3.1964
  0.01256532       3.1964
  0.01256505       3.1974
  0.01256463       3.1991
  0.01256476       3.1985
  0.01256532       3.1964
  0.01256485       3.1982
  0.01256442       3.1998
  0.01256552       3.1956
  0.01256555       3.1955
  0.01256508       3.1973
  0.01256496       3.1978
  0.01256447       3.1996
  0.01256432       3.2002
  0.01256505       3.1974
  0.01256559       3.1954
  0.01256578       3.1994
  0.01256615       3.1980
  0.01256623       3.1976
  0.01256647       3.1967
  0.01256707       3.1944
  0.01256689       3.1951
  0.01256672       3.1958
  0.01256689       3.1951
  0.01256690       3.1951
  0.01256638       3.1971
  0.01256702       3.1946
  0.01256682       3.1954
  0.01256670       3.1958
  0.01256684       3.1953
  0.01256709       3.1944
  0.01256648       3.1967
  0.01256667       3.1960
  0.01256677       3.1956
  0.01256653       3.1965
  0.01256653       3.1965
  0.01256669       3.1959
  0.01256679       3.1955
  0.01256707       3.1944
  0.01256637       3.1971
  0.01256640       3.1970
  0.01256682       3.1954
  0.01256626       3.1975
  0.01256615       3.1980
  0.01256625       3.1976
  0.01256625       3.1976
  0.01256573       3.1996
  0.01256573       3.1996
  0.01256547       3.2005
  0.01256829       3.1945
  0.01256868       3.1930
  0.01256848       3.1938
  0.01256891       3.1921
  0.01256906       3.1915
  0.01256875       3.1927
  0.01256869       3.1929
  0.01256851       3.1936
  0.01256871       3.1929
  0.01256816       3.1950
  0.01256804       3.1954
  0.01256938       3.1903
  0.01256854       3.1935
  0.01256898       3.1918
  0.01256832       3.1944
  0.01256839       3.1941
  0.01256812       3.1951
  0.01256875       3.1927
  0.01256881       3.1925
  0.01256883       3.1924
  0.01256918       3.1911
  0.01256854       3.1935
  0.01256858       3.1934
  0.01256819       3.1949
  0.01256799       3.1956
  0.01256772       3.1967
  0.01256750       3.1975
  0.01256774       3.1966
  0.01256775       3.1965
  0.01256807       3.1953
  0.01256817       3.1949
  0.01256790       3.1960
  0.01256863       3.1932
  0.01256864       3.1931
  0.01256846       3.1938
  0.01256894       3.1967
  0.01256857       3.1982
  0.01256905       3.1963
  0.01256947       3.1947
  0.01256978       3.1935
  0.01257020       3.1919
  0.01256974       3.1936
  0.01256909       3.1962
  0.01256951       3.1945
  0.01257052       3.1907
  0.01257070       3.1900
  0.01257006       3.1924
  0.01256978       3.1935
  0.01256953       3.1945
  0.01256915       3.1959
  0.01256912       3.1960
  0.01256912       3.1960
  0.01256931       3.1953
  0.01256958       3.1943
  0.01256927       3.1954
  0.01256971       3.1938
  0.01257038       3.1912
  0.01257010       3.1923
  0.01256993       3.1929
  0.01257000       3.1927
  0.01257064       3.1902
  0.01257062       3.1903
  0.01257015       3.1921
  0.01257035       3.1913
  0.01257062       3.1903
  0.01257037       3.1913
  0.01257040       3.1911
  0.01257028       3.1916
  0.01257005       3.1925
  0.01256904       3.1964
  0.01257115       3.1930
  0.01257032       3.1962
  0.01257034       3.1961
  0.01257130       3.1924
  0.01257054       3.1953
  0.01257019       3.1967
  0.01257068       3.1948
  0.01257153       3.1915
  0.01257079       3.1944
  0.01257123       3.1927
  0.01257088       3.1940
  0.01257096       3.1937
  0.01257091       3.1939
  0.01257052       3.1954
  0.01257116       3.1929
  0.01257118       3.1929
  0.01257073       3.1946
  0.01257063       3.1950
  0.01257024       3.1965
  0.01257101       3.1935
  0.01257157       3.1914
  0.01257224       3.1888
  0.01257157       3.1914
  0.01257236       3.1884
  0.01257202       3.1896
  0.01257137       3.1922
  0.01257194       3.1900
  0.01257204       3.1896
  0.01257101       3.1935
  0.01257029       3.1963
  0.01257037       3.1960
  0.01257164       3.1911
  0.01257128       3.1925
  0.01257100       3.1936
  0.01257182       3.1904
  0.01257128       3.1925
  0.01257147       3.1918
  0.01257098       3.1936
  0.01257116       3.1929
  0.01257103       3.1934
  0.01257218       3.1938
  0.01257198       3.1945
  0.01257204       3.1943
  0.01257198       3.1945
  0.01257193       3.1947
  0.01257230       3.1933
  0.01257176       3.1954
  0.01257162       3.1959
  0.01257176       3.1954
  0.01257174       3.1954
  0.01257183       3.1951
  0.01257199       3.1945
  0.01257230       3.1933
  0.01257265       3.1920
  0.01257211       3.1940
  0.01257201       3.1944
  0.01257186       3.1950
  0.01257174       3.1954
  0.01257159       3.1960
  0.01257236       3.1931
  0.01257242       3.1929
  0.01257179       3.1953
  0.01257110       3.1979
  0.01257189       3.1949
  0.01257252       3.1925
  0.01257284       3.1913
  0.01257253       3.1924
  0.01257238       3.1930
  0.01257273       3.1916
  0.01257247       3.1927
  0.01257231       3.1933
  0.01257204       3.1943
  0.01257332       3.1894
  0.01257358       3.1884
  0.01257260       3.1922
  0.01257282       3.1913
  0.01257268       3.1918
  0.01257213       3.1940
  0.01257260       3.1922
  0.01257293       3.1956
  0.01257352       3.1934
  0.01257355       3.1933
  0.01257357       3.1932
  0.01257284       3.1960
  0.01257288       3.1958
  0.01257325       3.1944
  0.01257298       3.1954
  0.01257288       3.1958
  0.01257407       3.1913
  0.01257294       3.1956
  0.01257355       3.1933
  0.01257212       3.1987
  0.01257294       3.1956
  0.01257357       3.1932
  0.01257358       3.1931
  0.01257346       3.1936
  0.01257345       3.1936
  0.01257422       3.1907
  0.01257314       3.1948
  0.01257340       3.1938
  0.01257389       3.1920
  0.01257431       3.1904
  0.01257397       3.1916
  0.01257372       3.1926
  0.01257328       3.1943
  0.01257301       3.1953
  0.01257335       3.1940
  0.01257308       3.1951
  0.01257264       3.1967
  0.01257352       3.1934
  0.01257318       3.1947
  0.01257314       3.1948
  0.01257353       3.1933
  0.01257341       3.1938
  0.01257387       3.1920
  0.01257383       3.1922
  0.01257336       3.1940
  0.01257352       3.1934
  0.01257272       3.1964
  0.01257338       3.1939
  0.01257336       3.1940
  0.01257467       3.1937
  0.01257433       3.1950
  0.01257522       3.1916
  0.01257461       3.1939
  0.01257440       3.1947
  0.01257492       3.1927
  0.01257507       3.1922
  0.01257398       3.1964
  0.01257433       3.1950
  0.01257461       3.1939
  0.01257470       3.1936
  0.01257512       3.1920
  0.01257419       3.1955
  0.01257514       3.1919
  0.01257522       3.1916
  0.01257453       3.1942
  0.01257478       3.1933
  0.01257418       3.1956
  0.01257473       3.1934
  0.01257463       3.1938
  0.01257426       3.1953
  0.01257460       3.1940
  0.01257504       3.1923
  0.01257512       3.1920
  0.01257571       3.1897
  0.01257579       3.1894
  0.01257536       3.1911
  0.01257499       3.1925
  0.01257573       3.1896
  0.01257488       3.1929
  0.01257418       3.1956
  0.01257416       3.1956
  0.01257404       3.1961
  0.01257475       3.1934
  0.01257443       3.1946
  0.01257456       3.1941
  0.01257426       3.1953
  0.01257411       3.1958
  0.01257421       3.1954
  0.01257453       3.1942
  0.01257398       3.1964
  0.01257396       3.1964
  0.01257456       3.1941
  0.01257595       3.1935
  0.01257521       3.1964
  0.01257487       3.1976
  0.01257534       3.1958
  0.01257472       3.1982
  0.01257454       3.1989
  0.01257501       3.1971
  0.01257479       3.1980
  0.01257555       3.1951
  0.01257534       3.1958
  0.01257502       3.1971
  0.01257545       3.1954
  0.01257508       3.1969
  0.01257504       3.1970
  0.01257486       3.1977
  0.01257546       3.1954
  0.01257558       3.1949
  0.01257595       3.1935
  0.01257570       3.1945
  0.01257595       3.1935
  0.01257543       3.1955
  0.01257588       3.1938
  0.01257550       3.1953
  0.01257548       3.1953
  0.01257570       3.1945
  0.01257624       3.1924
  0.01257571       3.1944
  0.01257568       3.1945
  0.01257538       3.1957
  0.01257568       3.1945
  0.01257656       3.1912
  0.01257571       3.1944
  0.01257566       3.1946
  0.01257674       3.1905
  0.01257612       3.1929
  0.01257625       3.1924
  0.01257600       3.1933
  0.01257577       3.1942
  0.01257597       3.1934
  0.01257600       3.1933
  0.01257625       3.1924
  0.01257644       3.1916
  0.01257578       3.1942
  0.01257713       3.1937
  0.01257776       3.1913
  0.01257764       3.1918
  0.01257848       3.1886
  0.01257744       3.1925
  0.01257725       3.1933
  0.01257710       3.1938
  0.01257793       3.1907
  0.01257761       3.1919
  0.01257794       3.1906
  0.01257756       3.1921
  0.01257749       3.1924
  0.01257727       3.1932
  0.01257756       3.1921
  0.01257729       3.1931
  0.01257658       3.1958
  0.01257639       3.1965
  0.01257683       3.1949
  0.01257720       3.1934
  0.01257698       3.1943
  0.01257735       3.1929
  0.01257692       3.1945
  0.01257680       3.1950
  0.01257695       3.1944
  0.01257666       3.1955
  0.01257660       3.1958
  0.01257644       3.1964
  0.01257681       3.1949
  0.01257708       3.1939
  0.01257698       3.1943
  0.01257621       3.1973
  0.01257644       3.1964
  0.01257646       3.1963
  0.01257673       3.1953
  0.01257717       3.1936
  0.01257607       3.1978
  0.01257638       3.1966
  0.01257565       3.1994
  0.01257594       3.1983
  0.01257548       3.2000
  0.01257601       3.1980
  0.01257616       3.1974
  0.01257639       3.1965
  0.01257688       3.1947
  0.01257591       3.1984
  0.01257655       3.1960
  0.01257771       3.1962
  0.01257709       3.1986
  0.01257707       3.1987
  0.01257657       3.2006
  0.01257665       3.2003
  0.01257677       3.1998
  0.01257738       3.1975
  0.01257807       3.1949
  0.01257701       3.1989
  0.01257652       3.2008
  0.01257675       3.1999
  0.01257707       3.1987
  0.01257733       3.1977
  0.01257706       3.1987
  0.01257719       3.1982
  0.01257741       3.1974
  0.01257795       3.1953
  0.01257830       3.1940
  0.01257768       3.1964
  0.01257729       3.1978
  0.01257736       3.1976
  0.01257798       3.1952
  0.01257793       3.1954
  0.01257743       3.1973
  0.01257773       3.1962
  0.01257751       3.1970
  0.01257807       3.1949
  0.01257820       3.1944
  0.01257879       3.1921
  0.01257845       3.1934
  0.01257859       3.1929
  0.01257802       3.1951
  0.01257840       3.1936
  0.01257830       3.1940
  0.01257822       3.1943
  0.01257835       3.1938
  0.01257852       3.1931
  0.01257859       3.1929
  0.01257854       3.1931
  0.01257857       3.1929
  0.01257827       3.1941
  0.01257773       3.1962
  0.01257864       3.1927
  0.01257781       3.1958
  0.01257845       3.1934
  0.01257879       3.1921
  0.01257840       3.1936
  0.01257945       3.1943
  0.01257984       3.1928
  0.01257947       3.1942
  0.01257977       3.1931
  0.01257959       3.1938
  0.01257938       3.1945
  0.01257893       3.1963
  0.01257885       3.1966
  0.01257859       3.1976
  0.01257843       3.1982
  0.01257891       3.1964
  0.01257913       3.1955
  0.01257955       3.1939
  0.01257915       3.1954
  0.01257908       3.1957
  0.01257937       3.1946
  0.01257969       3.1934
  0.01257944       3.1944
  0.01257949       3.1942
  0.01257866       3.1973
  0.01257880       3.1968
  0.01258008       3.1919
  0.01258095       3.1886
  0.01258019       3.1915
  0.01258046       3.1904
  0.01258008       3.1919
  0.01258048       3.1904
  0.01257964       3.1936
  0.01257945       3.1943
  0.01257942       3.1944
  0.01257981       3.1929
  0.01257937       3.1946
  0.01257976       3.1931
  0.01257930       3.1949
  0.01257940       3.1945
  0.01257935       3.1947
  0.01257893       3.1963
  0.01257969       3.1934
  0.01257930       3.1949
  0.01257976       3.1931
  0.01257970       3.1933
  0.01258019       3.1915
  0.01257937       3.1946
  0.01257965       3.1935
  0.01258050       3.1903
  0.01258016       3.1916
  0.01258143       3.1915
  0.01258111       3.1927
  0.01258062       3.1945
  0.01258112       3.1926
  0.01258128       3.1920
  0.01258092       3.1934
  0.01258084       3.1937
  0.01258079       3.1939
  0.01257971       3.1980
  0.01258067       3.1944
  0.01258101       3.1931
  0.01258079       3.1939
  0.01258141       3.1915
  0.01258059       3.1947
  0.01258035       3.1956
  0.01258028       3.1958
  0.01258074       3.1941
  0.01258077       3.1940
  0.01258059       3.1947
  0.01258055       3.1948
  0.01258052       3.1949
  0.01258084       3.1937
  0.01258057       3.1947
  0.01258069       3.1943
  0.01258043       3.1953
  0.01258043       3.1953
  0.01258048       3.1951
  0.01257969       3.1981
  0.01258048       3.1951
  0.01258047       3.1951
  0.01258055       3.1948
  0.01258097       3.1932
  0.01258156       3.1909
  0.01258144       3.1914
  0.01258156       3.1909
  0.01258134       3.1918
  0.01258067       3.1944
  0.01258017       3.1963
  0.01258104       3.1929
  0.01258033       3.1956
  0.01258086       3.1936
  0.01258057       3.1947
  0.01258109       3.1927
  0.01258080       3.1938
  0.01258084       3.1937
  0.01258055       3.1948
  0.01258038       3.1954
  0.01258080       3.1938
  0.01258084       3.1937
  0.01258097       3.1932
  0.01258206       3.1938
  0.01258160       3.1955
  0.01258155       3.1957
  0.01258108       3.1975
  0.01258177       3.1949
  0.01258211       3.1936
  0.01258158       3.1956
  0.01258126       3.1968
  0.01258137       3.1964
  0.01258054       3.1996
  0.01258158       3.1956
  0.01258221       3.1932
  0.01258179       3.1948
  0.01258187       3.1945
  0.01258140       3.1963
  0.01258116       3.1972
  0.01258111       3.1974
  0.01258111       3.1974
  0.01258105       3.1976
  0.01258100       3.1978
  0.01258100       3.1978
  0.01258116       3.1972
  0.01258142       3.1962
  0.01258160       3.1955
  0.01258172       3.1951
  0.01258132       3.1966
  0.01258128       3.1967
  0.01258138       3.1964
  0.01258133       3.1965
  0.01258226       3.1930
  0.01258185       3.1945
  0.01258158       3.1956
  0.01258147       3.1960
  0.01258133       3.1965
  0.01258137       3.1964
  0.01258150       3.1959
  0.01258207       3.1937
  0.01258285       3.1907
  0.01258224       3.1931
  0.01258157       3.1956
  0.01258202       3.1939
  0.01258133       3.1965
  0.01258219       3.1933
  0.01258202       3.1939
  0.01258221       3.1932
  0.01258294       3.1951
  0.01258316       3.1943
  0.01258215       3.1982
  0.01258242       3.1971
  0.01258225       3.1978
  0.01258258       3.1965
  0.01258226       3.1977
  0.01258304       3.1947
  0.01258332       3.1936
  0.01258289       3.1953
  0.01258257       3.1965
  0.01258242       3.1971
  0.01258193       3.1990
  0.01258279       3.1957
  0.01258252       3.1967
  0.01258235       3.1974
  0.01258233       3.1974
  0.01258268       3.1961
  0.01258220       3.1980
  0.01258151       3.2006
  0.01258169       3.1999
  0.01258223       3.1978
  0.01258218       3.1980
  0.01258210       3.1983
  0.01258181       3.1994
  0.01258265       3.1962
  0.01258250       3.1968
  0.01258257       3.1965
  0.01258265       3.1962
  0.01258339       3.1934
  0.01258277       3.1958
  0.01258309       3.1945
  0.01258287       3.1954
  0.01258280       3.1956
  0.01258321       3.1941
  0.01258285       3.1954
  0.01258331       3.1937
  0.01258314       3.1944
  0.01258322       3.1940
  0.01258327       3.1938
  0.01258317       3.1942
  0.01258337       3.1934
  0.01258279       3.1957
  0.01258289       3.1953
  0.01258300       3.1949
  0.01258346       3.1931
  0.01258321       3.1941
  0.01258297       3.1950
  0.01258233       3.1974
  0.01258262       3.1964
  0.01258277       3.1958
  0.01258319       3.1942
  0.01258314       3.1944
  0.01258297       3.1950
  0.01258337       3.1934
  0.01258341       3.1933
  0.01258540       3.1904
  0.01258461       3.1934
  0.01258537       3.1905
  0.01258515       3.1914
  0.01258453       3.1938
  0.01258485       3.1925
  0.01258461       3.1934
  0.01258481       3.1927
  0.01258510       3.1916
  0.01258471       3.1931
  0.01258412       3.1953
  0.01258424       3.1949
  0.01258453       3.1938
  0.01258385       3.1964
  0.01258429       3.1947
  0.01258378       3.1966
  0.01258510       3.1916
  0.01258538       3.1905
  0.01258451       3.1938
  0.01258515       3.1914
  0.01258458       3.1936
  0.01258390       3.1962
  0.01258384       3.1964
  0.01258363       3.1972
  0.01258414       3.1953
  0.01258439       3.1943
  0.01258479       3.1927
  0.01258458       3.1936
  0.01258481       3.1927
  0.01258468       3.1932
  0.01258491       3.1923
  0.01258491       3.1923
  0.01258446       3.1940
  0.01258447       3.1940
  0.01258456       3.1936
  0.01258458       3.1936
  0.01258481       3.1927
  0.01258459       3.1935
  0.01258493       3.1922
  0.01258397       3.1959
  0.01258373       3.1968
  0.01258373       3.1968
  0.01258377       3.1967
  0.01258424       3.1949
  0.01258464       3.1933
  0.01258463       3.1934
  0.01258481       3.1927
  0.01258464       3.1933
  0.01258488       3.1924
  0.01258434       3.1945
  0.01258441       3.1942
  0.01258594       3.1931
  0.01258536       3.1953
  0.01258606       3.1926
  0.01258655       3.1907
  0.01258561       3.1944
  0.01258509       3.1964
  0.01258517       3.1960
  0.01258495       3.1969
  0.01258525       3.1957
  0.01258500       3.1967
  0.01258435       3.1992
  0.01258497       3.1968
  0.01258456       3.1983
  0.01258470       3.1978
  0.01258497       3.1968
  0.01258456       3.1983
  0.01258541       3.1951
  0.01258514       3.1962
  0.01258495       3.1969
  0.01258552       3.1947
  0.01258531       3.1955
  0.01258544       3.1950
  0.01258485       3.1973
  0.01258541       3.1951
  0.01258520       3.1959
  0.01258520       3.1959
  0.01258445       3.1988
  0.01258460       3.1982
  0.01258492       3.1970
  0.01258394       3.2007
  0.01258477       3.1976
  0.01258505       3.1965
  0.01258551       3.1947
  0.01258547       3.1949
  0.01258561       3.1944
  0.01258497       3.1968
  0.01258547       3.1949
  0.01258520       3.1959
  0.01258541       3.1951
  0.01258547       3.1949
  0.01258497       3.1968
  0.01258460       3.1982
  0.01258499       3.1967
  0.01258475       3.1976
  0.01258443       3.1989
  0.01258559       3.1944
  0.01258520       3.1959
  0.01258524       3.1958
  0.01258564       3.1942
  0.01258564       3.1942
  0.01258519       3.1960
  0.01258536       3.1953
  0.01258536       3.1953
  0.01258574       3.1938
  0.01258561       3.1944
  0.01258522       3.1958
  0.01258488       3.1971
  0.01258485       3.1973
  0.01258541       3.1951
  0.01258537       3.1953
  0.01258656       3.1954
  0.01258654       3.1955
  0.01258698       3.1938
  0.01258691       3.1941
  0.01258627       3.1965
  0.01258662       3.1952
  0.01258671       3.1949
  0.01258696       3.1939
  0.01258686       3.1943
  0.01258647       3.1958
  0.01258619       3.1969
  0.01258634       3.1963
  0.01258708       3.1934
  0.01258615       3.1970
  0.01258590       3.1980
  0.01258691       3.1941
  0.01258609       3.1973
  0.01258546       3.1996
  0.01258662       3.1952
  0.01258572       3.1987
  0.01258627       3.1965
  0.01258632       3.1964
  0.01258646       3.1958
  0.01258649       3.1957
  0.01258649       3.1957
  0.01258681       3.1945
  0.01258656       3.1954
  0.01258657       3.1954
  0.01258689       3.1942
  0.01258674       3.1947
  0.01258673       3.1948
  0.01258667       3.1950
  0.01258667       3.1950
  0.01258696       3.1939
  0.01258738       3.1923
  0.01258713       3.1933
  0.01258693       3.1940
  0.01258639       3.1961
  0.01258630       3.1964
  0.01258704       3.1936
  0.01258725       3.1928
  0.01258684       3.1944
  0.01258641       3.1960
  0.01258590       3.1980
  0.01258644       3.1959
  0.01258757       3.1916
  0.01258652       3.1956
  0.01258691       3.1941
  0.01258620       3.1968
  0.01258635       3.1962
  0.01258603       3.1974
  0.01258602       3.1975
  0.01258649       3.1957
  0.01258679       3.1945
  0.01258713       3.1933
  0.01258773       3.1909
  0.01258664       3.1951
  0.01258669       3.1949
  0.01258860       3.1924
  0.01258762       3.1961
  0.01258719       3.1978
  0.01258740       3.1969
  0.01258762       3.1961
  0.01258729       3.1974
  0.01258784       3.1953
  0.01258769       3.1958
  0.01258796       3.1948
  0.01258752       3.1965
  0.01258782       3.1953
  0.01258786       3.1952
  0.01258820       3.1939
  0.01258777       3.1955
  0.01258852       3.1927
  0.01258788       3.1951
  0.01258794       3.1949
  0.01258836       3.1933
  0.01258846       3.1929
  0.01258766       3.1960
  0.01258838       3.1932
  0.01258942       3.1892
  0.01258905       3.1906
  0.01258902       3.1907
  0.01258830       3.1935
  0.01258848       3.1928
  0.01258899       3.1909
  0.01258909       3.1905
  0.01258963       3.1884
  0.01258890       3.1912
  0.01258976       3.1879
  0.01258887       3.1913
  0.01258858       3.1924
  0.01258932       3.1896
  0.01258909       3.1905
  0.01258892       3.1911
  0.01258865       3.1922
  0.01258855       3.1925
  0.01258909       3.1905
  0.01258878       3.1916
  0.01258894       3.1911
  0.01258931       3.1896
  0.01258878       3.1916
  0.01258855       3.1925
  0.01258946       3.1891
  0.01258963       3.1884
  0.01258984       3.1876
  0.01258949       3.1889
  0.01258934       3.1895
  0.01258910       3.1904
  0.01258996       3.1871
  0.01258966       3.1883
  0.01258926       3.1898
  0.01258958       3.1886
  0.01258887       3.1913
  0.01258986       3.1875
  0.01259003       3.1869
  0.01258907       3.1905
  0.01259059       3.1895
  0.01259076       3.1888
  0.01259022       3.1909
  0.01259032       3.1905
  0.01258992       3.1920
  0.01259093       3.1882
  0.01258958       3.1933
  0.01259012       3.1913
  0.01259074       3.1889
  0.01259007       3.1915
  0.01259022       3.1909
  0.01259004       3.1916
  0.01259100       3.1879
  0.01259209       3.1837
  0.01259116       3.1873
  0.01259155       3.1858
  0.01259148       3.1860
  0.01259064       3.1893
  0.01259116       3.1873
  0.01259076       3.1888
  0.01259098       3.1880
  0.01259051       3.1898
  0.01259019       3.1910
  0.01259047       3.1899
  0.01259133       3.1866
  0.01259098       3.1880
  0.01259111       3.1875
  0.01259044       3.1900
  0.01259009       3.1914
  0.01259056       3.1896
  0.01259047       3.1899
  0.01259015       3.1911
  0.01259017       3.1911
  0.01258970       3.1929
  0.01259034       3.1904
  0.01259024       3.1908
  0.01258982       3.1924
  0.01259076       3.1888
  0.01259132       3.1867
  0.01259074       3.1889
  0.01259123       3.1870
  0.01259057       3.1895
  0.01259049       3.1898
  0.01259106       3.1876
  0.01259012       3.1913
  0.01259007       3.1915
  0.01259078       3.1887
  0.01259056       3.1896
  0.01259052       3.1897
  0.01259057       3.1895
  0.01259015       3.1911
  0.01258914       3.1950
  0.01258980       3.1925
  0.01258970       3.1929
  0.01258978       3.1925
  0.01259012       3.1913
  0.01258987       3.1969
  0.01258969       3.1976
  0.01258962       3.1979
  0.01258984       3.1971
  0.01259013       3.1960
  0.01259038       3.1950
  0.01259046       3.1947
  0.01258984       3.1971
  0.01258972       3.1975
  0.01258952       3.1983
  0.01259029       3.1953
  0.01258969       3.1976
  0.01258942       3.1987
  0.01259024       3.1955
  0.01258932       3.1991
  0.01258945       3.1985
  0.01258952       3.1983
  0.01258974       3.1974
  0.01258922       3.1994
  0.01259009       3.1961
  0.01258970       3.1976
  0.01259058       3.1942
  0.01259055       3.1944
  0.01259013       3.1960
  0.01259036       3.1951
  0.01259024       3.1955
  0.01259001       3.1964
  0.01259033       3.1952
  0.01258950       3.1983
  0.01258954       3.1982
  0.01259014       3.1959
  0.01259046       3.1947
  0.01259034       3.1951
  0.01258957       3.1981
  0.01259071       3.1937
  0.01259056       3.1943
  0.01259073       3.1936
  0.01259125       3.1916
  0.01259135       3.1913
  0.01259141       3.1911
  0.01259129       3.1915
  0.01259171       3.1899
  0.01259172       3.1898
  0.01259156       3.1905
  0.01259107       3.1924
  0.01259130       3.1915
  0.01259193       3.1891
  0.01259090       3.1930
  0.01259162       3.1902
  0.01259075       3.1936
  0.01259014       3.1959
  0.01259078       3.1934
  0.01259016       3.1958
  0.01259029       3.1953
  0.01258979       3.1973
  0.01259043       3.1948
  0.01259143       3.1957
  0.01259213       3.1930
  0.01259160       3.1951
  0.01259102       3.1973
  0.01259091       3.1977
  0.01259197       3.1936
  0.01259200       3.1935
  0.01259309       3.1893
  0.01259264       3.1911
  0.01259304       3.1895
  0.01259271       3.1908
  0.01259325       3.1887
  0.01259289       3.1901
  0.01259294       3.1899
  0.01259291       3.1900
  0.01259378       3.1867
  0.01259350       3.1878
  0.01259346       3.1879
  0.01259350       3.1878
  0.01259378       3.1867
  0.01259336       3.1883
  0.01259284       3.1903
  0.01259254       3.1915
  0.01259293       3.1900
  0.01259365       3.1872
  0.01259289       3.1901
  0.01259368       3.1871
  0.01259308       3.1894
  0.01259318       3.1890
  0.01259365       3.1872
  0.01259326       3.1887
  0.01259313       3.1892
  0.01259234       3.1922
  0.01259197       3.1936
  0.01259203       3.1934
  0.01259215       3.1929
  0.01259155       3.1953
  0.01259215       3.1929
  0.01259235       3.1922
  0.01259266       3.1910
  0.01259205       3.1933
  0.01259079       3.1982
  0.01259123       3.1965
  0.01259057       3.1990
  0.01259146       3.1956
  0.01259207       3.1933
  0.01259192       3.1938
  0.01259225       3.1925
  0.01259237       3.1921
  0.01259249       3.1916
  0.01259235       3.1922
  0.01259277       3.1905
  0.01259308       3.1894
  0.01259237       3.1921
  0.01259242       3.1919
  0.01259181       3.1942
  0.01259094       3.1976
  0.01259168       3.1947
  0.01259302       3.1944
  0.01259298       3.1945
  0.01259288       3.1949
  0.01259327       3.1934
  0.01259280       3.1952
  0.01259263       3.1958
  0.01259228       3.1972
  0.01259325       3.1934
  0.01259285       3.1950
  0.01259305       3.1942
  0.01259256       3.1961
  0.01259273       3.1954
  0.01259291       3.1947
  0.01259302       3.1944
  0.01259337       3.1930
  0.01259339       3.1929
  0.01259290       3.1948
  0.01259275       3.1954
  0.01259295       3.1946
  0.01259270       3.1956
  0.01259271       3.1955
  0.01259263       3.1958
  0.01259254       3.1962
  0.01259243       3.1966
  0.01259327       3.1934
  0.01259325       3.1934
  0.01259288       3.1949
  0.01259327       3.1934
  0.01259303       3.1943
  0.01259283       3.1951
  0.01259273       3.1954
  0.01259303       3.1943
  0.01259300       3.1944
  0.01259288       3.1949
  0.01259266       3.1957
  0.01259298       3.1945
  0.01259310       3.1940
  0.01259268       3.1956
  0.01259265       3.1958
  0.01259334       3.1931
  0.01259254       3.1962
  0.01259271       3.1955
  0.01259286       3.1949
  0.01259271       3.1955
  0.01259204       3.1981
  0.01259209       3.1979
  0.01259196       3.1984
  0.01259147       3.2003
  0.01259158       3.1998
  0.01259241       3.1967
  0.01259221       3.1974
  0.01259192       3.1985
  0.01259221       3.1974
  0.01259285       3.1950
  0.01259327       3.1934
  0.01259226       3.1973
  0.01259276       3.1953
  0.01259202       3.1982
  0.01259192       3.1985
  0.01259155       3.2000
  0.01259192       3.1985
  0.01259256       3.1961
  0.01259158       3.1998
  0.01259207       3.1980
  0.01259192       3.1985
  0.01259241       3.1967
  0.01259239       3.1967
  0.01259469       3.1927
  0.01259484       3.1921
  0.01259558       3.1893
  0.01259513       3.1910
  0.01259521       3.1907
  0.01259533       3.1902
  0.01259578       3.1885
  0.01259521       3.1907
  0.01259486       3.1920
  0.01259546       3.1897
  0.01259513       3.1910
  0.01259533       3.1902
  0.01259529       3.1904
  0.01259555       3.1894
  0.01259501       3.1915
  0.01259422       3.1945
  0.01259481       3.1922
  0.01259499       3.1915
  0.01259578       3.1885
  0.01259516       3.1909
  0.01259440       3.1938
  0.01259450       3.1934
  0.01259492       3.1918
  0.01259504       3.1913
  0.01259445       3.1936
  0.01259445       3.1936
  0.01259445       3.1936
  0.01259486       3.1920
  0.01259519       3.1907
  0.01259472       3.1925
  0.01259455       3.1932
  0.01259484       3.1921
  0.01259447       3.1935
  0.01259489       3.1919
  0.01259511       3.1911
  0.01259452       3.1933
  0.01259496       3.1916
  0.01259438       3.1938
  0.01259449       3.1934
  0.01259452       3.1933
  0.01259497       3.1916
  0.01259508       3.1912
  0.01259497       3.1916
  0.01259529       3.1904
  0.01259499       3.1915
  0.01259444       3.1936
  0.01259459       3.1931
  0.01259425       3.1944
  0.01259464       3.1929
  0.01259437       3.1939
  0.01259435       3.1940
  0.01259442       3.1937
  0.01259393       3.1956
  0.01259445       3.1936
  0.01259447       3.1935
  0.01259380       3.1961
  0.01259423       3.1944
  0.01259381       3.1960
  0.01259607       3.1921
  0.01259606       3.1922
  0.01259621       3.1916
  0.01259586       3.1929
  0.01259538       3.1947
  0.01259547       3.1944
  0.01259523       3.1953
  0.01259543       3.1945
  0.01259540       3.1947
  0.01259525       3.1953
  0.01259540       3.1947
  0.01259535       3.1949
  0.01259532       3.1950
  0.01259607       3.1921
  0.01259636       3.1910
  0.01259636       3.1910
  0.01259698       3.1886
  0.01259786       3.1853
  0.01259680       3.1893
  0.01259628       3.1913
  0.01259656       3.1902
  0.01259525       3.1953
  0.01259550       3.1943
  0.01259617       3.1917
  0.01259572       3.1934
  0.01259587       3.1929
  0.01259493       3.1965
  0.01259481       3.1969
  0.01259587       3.1929
  0.01259597       3.1925
  0.01259607       3.1921
  0.01259579       3.1932
  0.01259619       3.1916
  0.01259554       3.1942
  0.01259567       3.1936
  0.01259601       3.1924
  0.01259631       3.1912
  0.01259617       3.1917
  0.01259577       3.1933
  0.01259564       3.1938
  0.01259577       3.1933
  0.01259552       3.1942
  0.01259572       3.1934
  0.01259634       3.1911
  0.01259685       3.1891
  0.01259702       3.1885
  0.01259685       3.1891
  0.01259759       3.1863
  0.01259708       3.1882
  0.01259724       3.1876
  0.01259678       3.1894
  0.01259676       3.1895
  0.01259724       3.1876
  0.01259676       3.1895
  0.01259771       3.1858
  0.01259725       3.1876
  0.01259715       3.1880
  0.01259649       3.1905
  0.01259660       3.1901
  0.01259713       3.1880
  0.01259725       3.1876
  0.01259732       3.1873
  0.01259720       3.1878
  0.01259707       3.1883
  0.01259761       3.1862
  0.01259722       3.1877
  0.01259823       3.1886
  0.01259815       3.1889
  0.01259845       3.1877
  0.01259800       3.1895
  0.01259825       3.1885
  0.01259746       3.1915
  0.01259837       3.1880
  0.01259866       3.1869
  0.01259879       3.1864
  0.01259759       3.1910
  0.01259778       3.1903
  0.01259884       3.1862
  0.01259830       3.1883
  0.01259827       3.1884
  0.01259839       3.1880
  0.01259773       3.1905
  0.01259827       3.1884
  0.01259791       3.1898
  0.01259803       3.1893
  0.01259810       3.1891
  0.01259748       3.1915
  0.01259746       3.1915
  0.01259682       3.1940
  0.01259694       3.1935
  0.01259709       3.1929
  0.01259699       3.1933
  0.01259665       3.1946
  0.01259687       3.1938
  0.01259765       3.1908
  0.01259722       3.1924
  0.01259724       3.1924
  0.01259727       3.1922
  0.01259758       3.1911
  0.01259722       3.1924
  0.01259701       3.1933
  0.01259738       3.1918
  0.01259842       3.1878
  0.01259835       3.1881
  0.01259810       3.1891
  0.01259830       3.1883
  0.01259825       3.1885
  0.01259842       3.1878
  0.01259817       3.1888
  0.01259802       3.1894
  0.01259724       3.1924
  0.01259749       3.1914
  0.01259768       3.1907
  0.01259738       3.1918
  0.01259778       3.1903
  0.01259768       3.1907
  0.01259788       3.1899
  0.01259798       3.1895
  0.01259815       3.1889
  0.01259797       3.1896
  0.01259749       3.1914
  0.01259761       3.1909
  0.01259743       3.1916
  0.01259813       3.1889
  0.01259795       3.1896
  0.01259849       3.1876
  0.01259835       3.1881
  0.01259748       3.1915
  0.01259687       3.1938
  0.01259704       3.1931
  0.01259658       3.1949
  0.01259699       3.1933
  0.01259712       3.1928
  0.01259754       3.1912
  0.01259711       3.1929
  0.01259721       3.1925
  0.01259712       3.1928
  0.01259716       3.1927
  0.01259674       3.1943
  0.01259670       3.1944
  0.01259770       3.1906
  0.01259675       3.1942
  0.01259696       3.1934
  0.01259944       3.1887
  0.01259960       3.1880
  0.01259768       3.1954
  0.01259837       3.1927
  0.01259829       3.1931
  0.01259893       3.1906
  0.01259866       3.1916
  0.01259925       3.1894
  0.01259920       3.1896
  0.01259817       3.1935
  0.01259839       3.1927
  0.01259824       3.1933
  0.01259876       3.1913
  0.01259891       3.1907
  0.01259839       3.1927
  0.01259883       3.1910
  0.01259854       3.1921
  0.01259866       3.1916
  0.01259839       3.1927
  0.01259832       3.1929
  0.01259925       3.1894
  0.01259873       3.1914
  0.01259859       3.1919
  0.01259829       3.1931
  0.01259859       3.1919
  0.01259905       3.1902
  0.01259822       3.1933
  0.01259853       3.1922
  0.01259871       3.1915
  0.01259880       3.1911
  0.01259856       3.1920
  0.01259794       3.1944
  0.01259824       3.1933
  0.01259863       3.1918
  0.01259849       3.1923
  0.01259846       3.1924
  0.01259859       3.1919
  0.01259846       3.1924
  0.01259866       3.1916
  0.01259896       3.1905
  0.01259883       3.1910
  0.01259893       3.1906
  0.01259824       3.1933
  0.01259932       3.1891
  0.01259861       3.1918
  0.01259913       3.1898
  0.01259937       3.1889
  0.01259942       3.1887
  0.01259991       3.1869
  0.01259933       3.1891
  0.01259928       3.1893
  0.01259908       3.1900
  0.01259906       3.1901
  0.01259853       3.1922
  0.01259834       3.1929
  0.01259866       3.1916
  0.01259854       3.1921
  0.01259868       3.1916
  0.01259871       3.1915
  0.01259846       3.1924
  0.01259805       3.1940
  0.01259851       3.1922
  0.01259876       3.1913
  0.01259886       3.1909
  0.01259876       3.1913
  0.01259839       3.1927
  0.01259891       3.1907
  0.01259832       3.1929
  0.01259908       3.1900
  0.01259940       3.1888
  0.01259927       3.1893
  0.01259959       3.1881
  0.01259920       3.1896
  0.01259843       3.1925
  0.01259923       3.1895
  0.01259837       3.1927
  0.01259859       3.1919
  0.01259895       3.1905
  0.01259895       3.1905
  0.01260055       3.1891
  0.01259976       3.1922
  0.01260025       3.1903
  0.01260048       3.1894
  0.01260020       3.1905
  0.01260016       3.1906
  0.01259946       3.1933
  0.01260018       3.1905
  0.01259993       3.1915
  0.01259927       3.1940
  0.01259998       3.1913
  0.01259949       3.1932
  0.01260025       3.1903
  0.01260000       3.1913
  0.01259932       3.1938
  0.01259927       3.1940
  0.01259870       3.1962
  0.01259867       3.1964
  0.01259931       3.1939
  0.01259910       3.1947
  0.01259904       3.1949
  0.01259902       3.1950
  0.01259884       3.1957
  0.01260013       3.1907
  0.01259996       3.1914
  0.01259946       3.1933
  0.01259905       3.1949
  0.01260016       3.1906
  0.01259963       3.1927
  0.01260008       3.1909
  0.01259919       3.1944
  0.01260003       3.1911
  0.01259998       3.1913
  0.01259941       3.1935
  0.01259974       3.1922
  0.01259932       3.1938
  0.01259986       3.1918
  0.01260028       3.1902
  0.01260114       3.1869
  0.01260096       3.1876
  0.01260006       3.1910
  0.01260032       3.1900
  0.01260008       3.1909
  0.01260040       3.1897
  0.01260035       3.1899
  0.01260003       3.1911
  0.01260010       3.1909
  0.01259991       3.1916
  0.01259926       3.1941
  0.01259926       3.1941
  0.01259926       3.1941
  0.01259949       3.1932
  0.01259990       3.1916
  0.01260001       3.1912
  0.01260005       3.1911
  0.01260043       3.1896
  0.01260006       3.1910
  0.01259993       3.1915
  0.01259981       3.1920
  0.01259969       3.1924
  0.01260013       3.1907
  0.01259993       3.1915
  0.01259984       3.1918
  0.01259993       3.1915
  0.01260015       3.1907
  0.01259983       3.1919
  0.01260011       3.1908
  0.01259964       3.1926
  0.01260000       3.1913
  0.01260028       3.1902
  0.01259973       3.1923
  0.01259885       3.1956
  0.01259973       3.1923
  0.01259949       3.1932
  0.01259951       3.1931
  0.01259931       3.1939
  0.01259946       3.1933
  0.01259956       3.1929
  0.01260150       3.1902
  0.01260135       3.1908
  0.01260147       3.1904
  0.01260140       3.1906
  0.01260179       3.1891
  0.01260123       3.1913
  0.01260143       3.1905
  0.01260192       3.1886
  0.01260222       3.1875
  0.01260132       3.1909
  0.01260170       3.1895
  0.01260158       3.1899
  0.01260132       3.1909
  0.01260184       3.1889
  0.01260197       3.1884
  0.01260222       3.1875
  0.01260238       3.1869
  0.01260138       3.1907
  0.01260111       3.1917
  0.01260152       3.1902
  0.01260113       3.1916
  0.01260125       3.1912
  0.01260100       3.1922
  0.01260143       3.1905
  0.01260100       3.1922
  0.01260197       3.1884
  0.01260150       3.1902
  0.01260175       3.1893
  0.01260148       3.1903
  0.01260190       3.1887
  0.01260153       3.1901
  0.01260172       3.1894
  0.01260126       3.1911
  0.01260148       3.1903
  0.01260078       3.1930
  0.01260051       3.1940
  0.01260094       3.1924
  0.01260096       3.1923
  0.01260126       3.1911
  0.01260083       3.1928
  0.01260157       3.1900
  0.01260157       3.1900
  0.01260185       3.1889
  0.01260167       3.1896
  0.01260164       3.1897
  0.01260162       3.1898
  0.01260126       3.1911
  0.01260113       3.1916
  0.01260180       3.1891
  0.01260088       3.1926
  0.01260126       3.1911
  0.01260157       3.1900
  0.01260098       3.1922
  0.01260160       3.1898
  0.01260120       3.1914
  0.01260204       3.1882
  0.01260209       3.1880
  0.01260216       3.1877
  0.01260214       3.1878
  0.01260174       3.1893
  0.01260147       3.1904
  0.01260057       3.1938
  0.01259958       3.1976
  0.01260004       3.1958
  0.01260036       3.1946
  0.01260063       3.1936
  0.01260037       3.1945
  0.01260145       3.1904
  0.01260106       3.1919
  0.01260120       3.1914
  0.01260175       3.1893
  0.01260143       3.1905
  0.01260174       3.1893
  0.01260185       3.1889
  0.01260179       3.1891
  0.01260185       3.1889
  0.01260126       3.1911
  0.01260155       3.1900
  0.01260088       3.1926
  0.01260158       3.1899
  0.01260155       3.1900
  0.01260152       3.1902
  0.01260304       3.1891
  0.01260273       3.1902
  0.01260258       3.1908
  0.01260216       3.1924
  0.01260135       3.1955
  0.01260198       3.1931
  0.01260255       3.1909
  0.01260280       3.1900
  0.01260245       3.1913
  0.01260295       3.1894
  0.01260294       3.1895
  0.01260243       3.1914
  0.01260273       3.1902
  0.01260238       3.1916
  0.01260302       3.1891
  0.01260208       3.1927
  0.01260189       3.1934
  0.01260238       3.1916
  0.01260285       3.1898
  0.01260231       3.1918
  0.01260151       3.1949
  0.01260194       3.1933
  0.01260184       3.1936
  0.01260208       3.1927
  0.01260193       3.1933
  0.01260208       3.1927
  0.01260178       3.1939
  0.01260210       3.1927
  0.01260203       3.1929
  0.01260186       3.1936
  0.01260188       3.1935
  0.01260215       3.1925
  0.01260188       3.1935
  0.01260230       3.1919
  0.01260226       3.1920
  0.01260322       3.1884
  0.01260314       3.1887
  0.01260346       3.1875
  0.01260287       3.1897
  0.01260319       3.1885
  0.01260322       3.1884
  0.01260253       3.1910
  0.01260305       3.1890
  0.01260287       3.1897
  0.01260311       3.1888
  0.01260316       3.1886
  0.01260386       3.1859
  0.01260332       3.1880
  0.01260294       3.1895
  0.01260302       3.1891
  0.01260341       3.1876
  0.01260258       3.1908
  0.01260317       3.1886
  0.01260302       3.1891
  0.01260277       3.1901
  0.01260284       3.1898
  0.01260314       3.1887
  0.01260337       3.1878
  0.01260302       3.1891
  0.01260305       3.1890
  0.01260366       3.1867
  0.01260238       3.1916
  0.01260221       3.1922
  0.01260250       3.1911
  0.01260208       3.1927
  0.01260230       3.1919
  0.01260243       3.1914
  0.01260248       3.1912
  0.01260178       3.1939
  0.01260218       3.1924
  0.01260336       3.1878
  0.01260272       3.1903
  0.01260295       3.1894
  0.01260356       3.1871
  0.01260319       3.1885
  0.01260334       3.1879
  0.01260295       3.1894
  0.01260270       3.1904
  0.01260223       3.1922
  0.01260235       3.1917
  0.01260240       3.1915
  0.01260238       3.1916
  0.01260273       3.1902
  0.01260223       3.1922
  0.01260233       3.1918
  0.01260221       3.1922
  0.01260162       3.1945
  0.01260323       3.1931
  0.01260343       3.1923
  0.01260368       3.1913
  0.01260383       3.1907
  0.01260306       3.1937
  0.01260296       3.1941
  0.01260277       3.1948
  0.01260303       3.1938
  0.01260350       3.1920
  0.01260335       3.1926
  0.01260330       3.1928
  0.01260483       3.1869
  0.01260410       3.1897
  0.01260412       3.1896
  0.01260385       3.1907
  0.01260441       3.1886
  0.01260389       3.1905
  0.01260409       3.1898
  0.01260363       3.1915
  0.01260436       3.1887
  0.01260439       3.1886
  0.01260463       3.1877
  0.01260469       3.1875
  0.01260454       3.1880
  0.01260488       3.1867
  0.01260446       3.1884
  0.01260459       3.1878
  0.01260469       3.1875
  0.01260432       3.1889
  0.01260473       3.1873
  0.01260471       3.1874
  0.01260476       3.1872
  0.01260478       3.1871
  0.01260452       3.1881
  0.01260471       3.1874
  0.01260365       3.1915
  0.01260469       3.1875
  0.01260505       3.1861
  0.01260557       3.1841
  0.01260464       3.1876
  0.01260491       3.1866
  0.01260550       3.1844
  0.01260506       3.1860
  0.01260409       3.1898
  0.01260478       3.1871
  0.01260458       3.1879
  0.01260486       3.1868
  0.01260469       3.1875
  0.01260368       3.1913
  0.01260372       3.1912
  0.01260385       3.1907
  0.01260362       3.1916
  0.01260360       3.1916
  0.01260335       3.1926
  0.01260325       3.1930
  0.01260306       3.1937
  0.01260303       3.1938
  0.01260320       3.1932
  0.01260331       3.1927
  0.01260343       3.1923
  0.01260382       3.1908
  0.01260333       3.1927
  0.01260390       3.1905
  0.01260378       3.1909
  0.01260340       3.1924
  0.01260336       3.1925
  0.01260352       3.1920
  0.01260370       3.1913
  0.01260343       3.1923
  0.01260357       3.1918
  0.01260377       3.1910
  0.01260490       3.1867
  0.01260500       3.1863
  0.01260511       3.1858
  0.01260490       3.1867
  0.01260484       3.1869
  0.01260441       3.1886
  0.01260431       3.1889
  0.01260422       3.1893
  0.01260385       3.1907
  0.01260405       3.1899
  0.01260432       3.1889
  0.01260441       3.1886
  0.01260360       3.1916
  0.01260377       3.1910
  0.01260441       3.1886
  0.01260502       3.1909
  0.01260482       3.1917
  0.01260492       3.1913
  0.01260509       3.1907
  0.01260522       3.1902
  0.01260478       3.1918
  0.01260472       3.1921
  0.01260488       3.1915
  0.01260497       3.1911
  0.01260564       3.1886
  0.01260531       3.1898
  0.01260537       3.1896
  0.01260470       3.1922
  0.01260512       3.1905
  0.01260495       3.1912
  0.01260480       3.1918
  0.01260455       3.1927
  0.01260413       3.1944
  0.01260478       3.1918
  0.01260493       3.1913
  0.01260556       3.1889
  0.01260483       3.1916
  0.01260527       3.1900
  0.01260581       3.1879
  0.01260440       3.1933
  0.01260450       3.1929
  0.01260509       3.1907
  0.01260529       3.1899
  0.01260524       3.1901
  0.01260531       3.1898
  0.01260482       3.1917
  0.01260504       3.1909
  0.01260470       3.1922
  0.01260527       3.1900
  0.01260490       3.1914
  0.01260517       3.1904
  0.01260593       3.1875
  0.01260571       3.1883
  0.01260561       3.1887
  0.01260601       3.1871
  0.01260613       3.1867
  0.01260568       3.1884
  0.01260520       3.1902
  0.01260578       3.1880
  0.01260591       3.1875
  0.01260589       3.1876
  0.01260616       3.1866
  0.01260600       3.1872
  0.01260613       3.1867
  0.01260589       3.1876
  0.01260611       3.1867
  0.01260537       3.1896
  0.01260594       3.1874
  0.01260594       3.1874
  0.01260561       3.1887
  0.01260606       3.1869
  0.01260621       3.1864
  0.01260632       3.1860
  0.01260551       3.1891
  0.01260588       3.1876
  0.01260552       3.1890
  0.01260578       3.1880
  0.01260529       3.1899
  0.01260569       3.1884
  0.01260536       3.1896
  0.01260578       3.1880
  0.01260549       3.1891
  0.01260579       3.1880
  0.01260589       3.1876
  0.01260510       3.1906
  0.01260517       3.1904
  0.01260534       3.1897
  0.01260618       3.1865
  0.01260657       3.1850
  0.01260605       3.1870
  0.01260679       3.1842
  0.01260626       3.1862
  0.01260635       3.1858
  0.01260591       3.1875
  0.01260562       3.1886
  0.01260600       3.1872
  0.01260652       3.1852
  0.01260687       3.1838
  0.01260635       3.1858
  0.01260628       3.1861
  0.01260637       3.1858
  0.01260633       3.1859
  0.01260684       3.1840
  0.01260642       3.1856
  0.01260638       3.1857
  0.01260753       3.1860
  0.01260790       3.1846
  0.01260795       3.1844
  0.01260782       3.1849
  0.01260642       3.1903
  0.01260706       3.1878
  0.01260657       3.1897
  0.01260713       3.1876
  0.01260715       3.1875
  0.01260755       3.1860
  0.01260817       3.1836
  0.01260849       3.1824
  0.01260767       3.1855
  0.01260792       3.1846
  0.01260792       3.1846
  0.01260836       3.1829
  0.01260790       3.1846
  0.01260797       3.1844
  0.01260854       3.1822
  0.01260844       3.1826
  0.01260826       3.1833
  0.01260854       3.1822
  0.01260812       3.1838
  0.01260773       3.1853
  0.01260730       3.1869
  0.01260775       3.1852
  0.01260789       3.1847
  0.01260728       3.1870
  0.01260763       3.1856
  0.01260710       3.1877
  0.01260706       3.1878
  0.01260667       3.1893
  0.01260679       3.1889
  0.01260711       3.1876
  0.01260706       3.1878
  0.01260730       3.1869
  0.01260773       3.1853
  0.01260735       3.1867
  0.01260760       3.1858
  0.01260711       3.1876
  0.01260735       3.1867
  0.01260676       3.1890
  0.01260738       3.1866
  0.01260726       3.1871
  0.01260693       3.1884
  0.01260715       3.1875
  0.01260706       3.1878
  0.01260703       3.1880
  0.01260619       3.1912
  0.01260718       3.1874
  0.01260693       3.1884
  0.01260750       3.1862
  0.01260792       3.1846
  0.01260701       3.1880
  0.01260674       3.1891
  0.01260669       3.1893
  0.01260647       3.1901
  0.01260610       3.1915
  0.01260669       3.1893
  0.01260657       3.1897
  0.01260669       3.1893
  0.01260725       3.1871
  0.01260816       3.1837
  0.01260772       3.1853
  0.01260799       3.1843
  0.01260790       3.1846
  0.01260735       3.1867
  0.01260755       3.1860
  0.01260750       3.1862
  0.01260772       3.1853
  0.01260713       3.1876
  0.01260765       3.1856
  0.01260694       3.1883
  0.01260674       3.1891
  0.01260619       3.1912
  0.01260661       3.1896
  0.01260683       3.1887
  0.01260716       3.1875
  0.01260701       3.1880
  0.01260736       3.1867
  0.01260736       3.1867
  0.01260689       3.1885
  0.01260691       3.1884
  0.01260762       3.1857
  0.01260708       3.1878
  0.01260771       3.1901
  0.01260776       3.1899
  0.01260831       3.1878
  0.01260771       3.1901
  0.01260798       3.1891
  0.01260820       3.1882
  0.01260870       3.1863
  0.01260880       3.1859
  0.01260811       3.1886
  0.01260910       3.1847
  0.01260890       3.1855
  0.01260917       3.1845
  0.01260887       3.1856
  0.01260921       3.1844
  0.01260846       3.1872
  0.01260931       3.1840
  0.01260909       3.1848
  0.01260937       3.1837
  0.01260865       3.1865
  0.01260845       3.1873
  0.01260855       3.1869
  0.01260921       3.1844
  0.01260838       3.1875
  0.01260952       3.1831
  0.01260936       3.1838
  0.01260915       3.1846
  0.01260969       3.1825
  0.01260914       3.1846
  0.01260892       3.1855
  0.01260927       3.1841
  0.01260944       3.1835
  0.01260954       3.1831
  0.01260838       3.1875
  0.01260873       3.1862
  0.01260905       3.1849
  0.01260937       3.1837
  0.01260917       3.1845
  0.01260857       3.1868
  0.01260894       3.1854
  0.01260850       3.1871
  0.01260883       3.1858
  0.01260887       3.1856
  0.01260868       3.1864
  0.01260895       3.1853
  0.01260841       3.1874
  0.01260845       3.1873
  0.01260850       3.1871
  0.01260902       3.1851
  0.01260873       3.1862
  0.01260915       3.1846
  0.01260857       3.1868
  0.01260875       3.1861
  0.01260887       3.1856
  0.01260820       3.1882
  0.01260774       3.1900
  0.01260828       3.1879
  0.01260873       3.1862
  0.01260850       3.1871
  0.01260895       3.1853
  0.01260862       3.1866
  0.01260823       3.1881
  0.01260848       3.1871
  0.01260835       3.1876
  0.01260840       3.1875
  0.01260887       3.1856
  0.01260821       3.1882
  0.01260867       3.1864
  0.01260766       3.1903
  0.01260867       3.1864
  0.01260883       3.1858
  0.01260909       3.1848
  0.01260863       3.1866
  0.01260917       3.1845
  0.01260897       3.1853
  0.01260833       3.1877
  0.01260907       3.1849
  0.01260915       3.1846
  0.01260870       3.1863
  0.01260811       3.1886
  0.01260784       3.1896
  0.01260793       3.1893
  0.01260838       3.1875
  0.01260857       3.1868
  0.01260941       3.1836
  0.01260887       3.1856
  0.01260902       3.1851
  0.01260877       3.1860
  0.01260873       3.1862
  0.01260895       3.1853
  0.01260851       3.1870
  0.01260872       3.1862
  0.01260818       3.1883
  0.01260825       3.1880
  0.01260841       3.1874
  0.01260769       3.1902
  0.01260878       3.1860
  0.01260889       3.1856
  0.01260955       3.1878
  0.01260992       3.1864
  0.01260950       3.1880
  0.01260980       3.1868
  0.01260968       3.1873
  0.01260909       3.1895
  0.01260913       3.1894
  0.01260919       3.1891
  0.01260882       3.1905
  0.01260936       3.1885
  0.01260963       3.1875
  0.01260906       3.1896
  0.01260945       3.1882
  0.01260901       3.1898
  0.01260860       3.1914
  0.01260874       3.1909
  0.01260908       3.1896
  0.01260884       3.1905
  0.01260941       3.1883
  0.01260877       3.1907
  0.01260871       3.1910
  0.01260887       3.1904
  0.01260928       3.1888
  0.01260980       3.1868
  0.01260997       3.1862
  0.01260997       3.1862
  0.01260864       3.1913
  0.01260887       3.1904
  0.01260850       3.1918
  0.01260808       3.1934
  0.01260901       3.1898
  0.01260919       3.1891
  0.01260886       3.1904
  0.01260904       3.1897
  0.01260882       3.1905
  0.01260872       3.1909
  0.01260933       3.1886
  0.01260899       3.1899
  0.01260862       3.1913
  0.01260903       3.1898
  0.01260896       3.1900
  0.01260867       3.1911
  0.01260892       3.1902
  0.01260908       3.1896
  0.01260955       3.1878
  0.01260918       3.1892
  0.01260990       3.1864
  0.01260928       3.1888
  0.01260914       3.1893
  0.01260914       3.1893
  0.01260908       3.1896
  0.01260948       3.1880
  0.01260993       3.1863
  0.01261005       3.1858
  0.01260983       3.1867
  0.01261010       3.1856
  0.01261005       3.1858
  0.01260972       3.1871
  0.01260983       3.1867
  0.01260972       3.1871
  0.01260936       3.1885
  0.01260946       3.1881
  0.01260940       3.1884
  0.01260886       3.1904
  0.01260864       3.1913
  0.01260854       3.1916
  0.01260941       3.1883
  0.01260961       3.1875
  0.01260898       3.1900
  0.01260963       3.1875
  0.01260953       3.1878
  0.01260950       3.1880
  0.01260933       3.1886
  0.01260898       3.1900
  0.01260931       3.1887
  0.01260945       3.1882
  0.01260945       3.1882
  0.01260940       3.1884
  0.01260997       3.1862
  0.01261101       3.1822
  0.01261179       3.1792
  0.01261263       3.1760
  0.01261204       3.1782
  0.01261157       3.1800
  0.01261140       3.1807
  0.01261172       3.1795
  0.01261211       3.1780
  0.01261212       3.1779
  0.01261170       3.1795
  0.01261155       3.1801
  0.01261185       3.1789
  0.01261189       3.1788
  0.01261234       3.1771
  0.01261214       3.1778
  0.01261157       3.1800
  0.01261185       3.1789
  0.01261167       3.1797
  0.01261118       3.1815
  0.01261316       3.1787
  0.01261300       3.1793
  0.01261361       3.1769
  0.01261332       3.1780
  0.01261411       3.1750
  0.01261398       3.1755
  0.01261354       3.1772
  0.01261331       3.1781
  0.01261331       3.1781
  0.01261287       3.1798
  0.01261262       3.1807
  0.01261257       3.1809
  0.01261284       3.1799
  0.01261341       3.1777
  0.01261285       3.1798
  0.01261349       3.1774
  0.01261305       3.1791
  0.01261309       3.1789
  0.01261241       3.1815
  0.01261310       3.1789
  0.01261336       3.1779
  0.01261339       3.1778
  0.01261366       3.1768
  0.01261369       3.1766
  0.01261386       3.1760
  0.01261223       3.1822
  0.01261218       3.1824
  0.01261285       3.1798
  0.01261289       3.1797
  0.01261223       3.1822
  0.01261206       3.1829
  0.01261248       3.1813
  0.01261262       3.1807
  0.01261263       3.1807
  0.01261216       3.1825
  0.01261258       3.1809
  0.01261307       3.1790
  0.01261235       3.1818
  0.01261297       3.1794
  0.01261260       3.1808
  0.01261321       3.1785
  0.01261309       3.1789
  0.01261322       3.1784
  0.01261295       3.1795
  0.01261243       3.1815
  0.01261267       3.1806
  0.01261289       3.1797
  0.01261292       3.1796
  0.01261255       3.1810
  0.01261260       3.1808
  0.01261238       3.1817
  0.01261221       3.1823
  0.01261166       3.1844
  0.01261245       3.1814
  0.01261226       3.1821
  0.01261230       3.1820
  0.01261188       3.1836
  0.01261236       3.1817
  0.01261314       3.1788
  0.01261366       3.1768
  0.01261337       3.1778
  0.01261310       3.1789
  0.01261324       3.1784
  0.01261294       3.1795
  0.01261294       3.1795
  0.01261292       3.1796
  0.01261270       3.1804
  0.01261265       3.1806
  0.01261258       3.1809
  0.01261252       3.1811
  0.01261221       3.1823
  0.01261245       3.1814
  0.01261307       3.1790
  0.01261267       3.1806
  0.01261279       3.1801
  0.01261294       3.1795
  0.01261309       3.1789
  0.01261292       3.1796
  0.01261272       3.1804
  0.01261268       3.1805
  0.01261332       3.1780
  0.01261319       3.1786
  0.01261351       3.1773
  0.01261321       3.1785
  0.01261312       3.1788
  0.01261336       3.1779
  0.01261284       3.1799
  0.01261316       3.1787
  0.01261267       3.1806
  0.01261252       3.1811
  0.01261302       3.1792
  0.01261247       3.1813
  0.01261174       3.1841
  0.01261134       3.1856
  0.01261130       3.1858
  0.01261196       3.1833
  0.01261132       3.1857
  0.01261199       3.1831
  0.01261159       3.1847
  0.01261174       3.1841
  0.01261208       3.1828
  0.01261330       3.1829
  0.01261378       3.1810
  0.01261319       3.1833
  0.01261318       3.1833
  0.01261326       3.1830
  0.01261336       3.1826
  0.01261397       3.1803
  0.01261357       3.1818
  0.01261341       3.1824
  0.01261338       3.1826
  0.01261325       3.1831
  0.01261316       3.1834
  0.01261318       3.1833
  0.01261328       3.1829
  0.01261348       3.1822
  0.01261350       3.1821
  0.01261412       3.1797
  0.01261351       3.1820
  0.01261372       3.1813
  0.01261357       3.1818
  0.01261367       3.1815
  0.01261414       3.1797
  0.01261395       3.1804
  0.01261355       3.1819
  0.01261375       3.1811
  0.01261336       3.1826
  0.01261318       3.1833
  0.01261348       3.1822
  0.01261336       3.1826
  0.01261341       3.1824
  0.01261282       3.1847
  0.01261340       3.1825
  0.01261272       3.1851
  0.01261336       3.1826
  0.01261316       3.1834
  0.01261282       3.1847
  0.01261304       3.1838
  0.01261227       3.1868
  0.01261232       3.1866
  0.01261304       3.1838
  0.01261336       3.1826
  0.01261387       3.1807
  0.01261291       3.1844
  0.01261234       3.1866
  0.01261215       3.1873
  0.01261217       3.1872
  0.01261227       3.1868
  0.01261252       3.1858
  0.01261256       3.1857
  0.01261165       3.1892
  0.01261237       3.1864
  0.01261138       3.1902
  0.01261222       3.1870
  0.01261229       3.1867
  0.01261181       3.1886
  0.01261180       3.1886
  0.01261210       3.1875
  0.01261166       3.1891
  0.01261151       3.1897
  0.01261235       3.1865
  0.01261272       3.1851
  0.01261269       3.1852
  0.01261234       3.1866
  0.01261215       3.1873
  0.01261213       3.1873
  0.01261224       3.1869
  0.01261309       3.1837
  0.01261276       3.1849
  0.01261293       3.1843
  0.01261319       3.1833
  0.01261314       3.1835
  0.01261282       3.1847
  0.01261282       3.1847
  0.01261346       3.1822
  0.01261316       3.1834
  0.01261372       3.1813
  0.01261298       3.1841
  0.01261340       3.1825
  0.01261387       3.1807
  0.01261336       3.1826
  0.01261247       3.1860
  0.01261277       3.1849
  0.01261277       3.1849
  0.01261293       3.1843
  0.01261178       3.1887
  0.01261173       3.1889
  0.01261203       3.1877
  0.01261218       3.1871
  0.01261171       3.1889
  0.01261220       3.1871
  0.01261208       3.1875
  0.01261129       3.1905
  0.01261264       3.1854
  0.01261282       3.1847
  0.01261399       3.1802
  0.01261427       3.1791
  0.01261395       3.1804
  0.01261400       3.1802
  0.01261362       3.1817
  0.01261368       3.1814
  0.01261328       3.1829
  0.01261321       3.1832
  0.01261438       3.1835
  0.01261456       3.1827
  0.01261429       3.1838
  0.01261446       3.1831
  0.01261382       3.1856
  0.01261443       3.1833
  0.01261458       3.1827
  0.01261424       3.1840
  0.01261426       3.1839
  0.01261436       3.1835
  0.01261403       3.1848
  0.01261403       3.1848
  0.01261451       3.1829
  0.01261450       3.1830
  0.01261443       3.1833
  0.01261401       3.1849
  0.01261399       3.1849
  0.01261451       3.1829
  0.01261428       3.1838
  0.01261431       3.1837
  0.01261460       3.1826
  0.01261441       3.1833
  0.01261470       3.1822
  0.01261485       3.1817
  0.01261549       3.1792
  0.01261465       3.1824
  0.01261429       3.1838
  0.01261487       3.1816
  0.01261467       3.1824
  0.01261485       3.1817
  0.01261438       3.1835
  0.01261424       3.1840
  0.01261450       3.1830
  0.01261461       3.1826
  0.01261472       3.1822
  0.01261505       3.1809
  0.01261419       3.1842
  0.01261397       3.1850
  0.01261350       3.1868
  0.01261345       3.1870
  0.01261355       3.1866
  0.01261318       3.1880
  0.01261360       3.1864
  0.01261349       3.1869
  0.01261419       3.1842
  0.01261419       3.1842
  0.01261418       3.1842
  0.01261456       3.1827
  0.01261470       3.1822
  0.01261424       3.1840
  0.01261456       3.1827
  0.01261450       3.1830
  0.01261519       3.1804
  0.01261468       3.1823
  0.01261416       3.1843
  0.01261564       3.1786
  0.01261520       3.1803
  0.01261524       3.1802
  0.01261522       3.1802
  0.01261507       3.1808
  0.01261524       3.1802
  0.01261514       3.1806
  0.01261512       3.1806
  0.01261472       3.1822
  0.01261542       3.1795
  0.01261472       3.1822
  0.01261509       3.1807
  0.01261483       3.1817
  0.01261423       3.1840
  0.01261502       3.1810
  0.01261411       3.1845
  0.01261371       3.1860
  0.01261472       3.1822
  0.01261406       3.1847
  0.01261396       3.1851
  0.01261409       3.1846
  0.01261455       3.1828
  0.01261435       3.1836
  0.01261419       3.1842
  0.01261448       3.1831
  0.01261441       3.1833
  0.01261487       3.1816
  0.01261433       3.1837
  0.01261435       3.1836
  0.01261418       3.1842
  0.01261386       3.1855
  0.01261424       3.1840
  0.01261446       3.1831
  0.01261470       3.1822
  0.01261413       3.1844
  0.01261473       3.1821
  0.01261465       3.1824
  0.01261477       3.1820
  0.01261483       3.1817
  0.01261472       3.1822
  0.01261492       3.1814
  0.01261556       3.1789
  0.01261519       3.1804
  0.01261536       3.1797
  0.01261475       3.1820
  0.01261514       3.1806
  0.01261576       3.1782
  0.01261455       3.1828
  0.01261515       3.1805
  0.01261547       3.1793
  0.01261510       3.1807
  0.01261530       3.1799
  0.01261607       3.1817
  0.01261620       3.1812
  0.01261652       3.1800
  0.01261602       3.1819
  0.01261614       3.1815
  0.01261597       3.1821
  0.01261560       3.1835
  0.01261561       3.1835
  0.01261546       3.1840
  0.01261593       3.1822
  0.01261607       3.1817
  0.01261595       3.1822
  0.01261612       3.1815
  0.01261593       3.1822
  0.01261647       3.1802
  0.01261630       3.1808
  0.01261615       3.1814
  0.01261666       3.1795
  0.01261651       3.1800
  0.01261686       3.1787
  0.01261627       3.1809
  0.01261612       3.1815
  0.01261583       3.1826
  0.01261577       3.1829
  0.01261568       3.1832
  0.01261566       3.1833
  0.01261590       3.1824
  0.01261556       3.1837
  0.01261545       3.1841
  0.01261585       3.1826
  0.01261578       3.1828
  0.01261573       3.1830
  0.01261585       3.1826
  0.01261570       3.1831
  0.01261524       3.1849
  0.01261619       3.1813
  0.01261585       3.1826
  0.01261561       3.1835
  0.01261538       3.1844
  0.01261541       3.1842
  0.01261545       3.1841
  0.01261524       3.1849
  0.01261555       3.1837
  0.01261555       3.1837
  0.01261539       3.1843
  0.01261603       3.1818
  0.01261607       3.1817
  0.01261587       3.1825
  0.01261580       3.1827
  0.01261548       3.1840
  0.01261533       3.1846
  0.01261570       3.1831
  0.01261597       3.1821
  0.01261649       3.1801
  0.01261646       3.1802
  0.01261656       3.1798
  0.01261615       3.1814
  0.01261614       3.1815
  0.01261566       3.1833
  0.01261528       3.1847
  0.01261541       3.1842
  0.01261561       3.1835
  0.01261587       3.1825
  0.01261657       3.1798
  0.01261565       3.1833
  0.01261607       3.1817
  0.01261593       3.1822
  0.01261629       3.1809
  0.01261582       3.1827
  0.01261597       3.1821
  0.01261578       3.1828
  0.01261570       3.1831
  0.01261582       3.1827
  0.01261570       3.1831
  0.01261543       3.1842
  0.01261565       3.1833
  0.01261536       3.1844
  0.01261614       3.1815
  0.01261555       3.1837
  0.01261566       3.1833
  0.01261502       3.1857
  0.01261499       3.1858
  0.01261548       3.1840
  0.01261514       3.1853
  0.01261514       3.1853
  0.01261474       3.1868
  0.01261514       3.1853
  0.01261531       3.1846
  0.01261516       3.1852
  0.01261548       3.1840
  0.01261556       3.1837
  0.01261526       3.1848
  0.01261531       3.1846
  0.01261526       3.1848
  0.01261541       3.1842
  0.01261534       3.1845
  0.01261486       3.1864
  0.01261502       3.1857
  0.01261582       3.1827
  0.01261518       3.1851
  0.01261496       3.1860
  0.01261521       3.1850
  0.01261507       3.1855
  0.01261534       3.1845
  0.01261504       3.1856
  0.01261556       3.1837
  0.01261585       3.1826
  0.01261545       3.1841
  0.01261533       3.1846
  0.01261720       3.1821
  0.01261656       3.1846
  0.01261675       3.1838
  0.01261725       3.1819
  0.01261673       3.1839
  0.01261631       3.1855
  0.01261680       3.1837
  0.01261688       3.1833
  0.01261673       3.1839
  0.01261575       3.1876
  0.01261643       3.1851
  0.01261653       3.1847
  0.01261644       3.1850
  0.01261693       3.1831
  0.01261641       3.1851
  0.01261634       3.1854
  0.01261606       3.1865
  0.01261612       3.1862
  0.01261653       3.1847
  0.01261629       3.1856
  0.01261633       3.1855
  0.01261671       3.1840
  0.01261663       3.1843
  0.01261633       3.1855
  0.01261660       3.1844
  0.01261629       3.1856
  0.01261607       3.1864
  0.01261634       3.1854
  0.01261569       3.1879
  0.01261545       3.1888
  0.01261592       3.1870
  0.01261577       3.1876
  0.01261555       3.1884
  0.01261639       3.1852
  0.01261685       3.1835
  0.01261643       3.1851
  0.01261703       3.1827
  0.01261673       3.1839
  0.01261623       3.1858
  0.01261643       3.1851
  0.01261621       3.1859
  0.01261604       3.1866
  0.01261538       3.1891
  0.01261609       3.1864
  0.01261626       3.1857
  0.01261582       3.1874
  0.01261604       3.1866
  0.01261500       3.1905
  0.01261567       3.1880
  0.01261572       3.1878
  0.01261577       3.1876
  0.01261592       3.1870
  0.01261587       3.1872
  0.01261559       3.1883
  0.01261564       3.1881
  0.01261520       3.1898
  0.01261560       3.1882
  0.01261547       3.1887
  0.01261516       3.1899
  0.01261501       3.1905
  0.01261560       3.1882
  0.01261594       3.1869
  0.01261505       3.1904
  0.01261500       3.1905
  0.01261491       3.1909
  0.01261461       3.1920
  0.01261528       3.1895
  0.01261532       3.1893
  0.01261523       3.1896
  0.01261567       3.1880
  0.01261621       3.1859
  0.01261579       3.1875
  0.01261495       3.1907
  0.01261585       3.1873
  0.01261634       3.1854
  0.01261683       3.1835
  0.01261602       3.1866
  0.01261577       3.1876
  0.01261609       3.1864
  0.01261744       3.1812
  0.01261695       3.1831
  0.01261681       3.1836
  0.01261663       3.1843
  0.01261700       3.1829
  0.01261673       3.1839
  0.01261686       3.1834
  0.01261725       3.1819
  0.01261720       3.1821
  0.01261681       3.1836
  0.01261702       3.1828
  0.01261717       3.1822
  0.01261759       3.1806
  0.01261717       3.1822
  0.01261655       3.1846
  0.01261747       3.1811
  0.01261749       3.1810
  0.01261744       3.1812
  0.01261649       3.1848
  0.01261713       3.1824
  0.01261666       3.1842
  0.01261692       3.1832
  0.01261744       3.1812
  0.01261675       3.1838
  0.01261720       3.1821
  0.01261729       3.1818
  0.01261671       3.1840
  0.01261639       3.1852
  0.01261638       3.1853
  0.01261759       3.1806
  0.01261713       3.1824
  0.01261766       3.1851
  0.01261731       3.1864
  0.01261825       3.1828
  0.01261862       3.1814
  0.01261803       3.1837
  0.01261837       3.1824
  0.01261780       3.1846
  0.01261788       3.1842
  0.01261817       3.1831
  0.01261852       3.1818
  0.01261835       3.1824
  0.01261744       3.1859
  0.01261706       3.1874
  0.01261679       3.1884
  0.01261697       3.1877
  0.01261689       3.1880
  0.01261714       3.1871
  0.01261697       3.1877
  0.01261626       3.1904
  0.01261647       3.1896
  0.01261563       3.1929
  0.01261598       3.1915
  0.01261653       3.1894
  0.01261675       3.1886
  0.01261669       3.1888
  0.01261665       3.1889
  0.01261610       3.1911
  0.01261586       3.1920
  0.01261564       3.1928
  0.01261588       3.1919
  0.01261559       3.1930
  0.01261598       3.1915
  0.01261615       3.1909
  0.01261623       3.1905
  0.01261637       3.1900
  0.01261695       3.1878
  0.01261724       3.1867
  0.01261709       3.1873
  0.01261707       3.1873
  0.01261682       3.1883
  0.01261704       3.1875
  0.01261783       3.1844
  0.01261642       3.1898
  0.01261675       3.1886
  0.01261722       3.1867
  0.01261702       3.1875
  0.01261716       3.1870
  0.01261734       3.1863
  0.01261694       3.1878
  0.01261771       3.1849
  0.01261736       3.1862
  0.01261768       3.1850
  0.01261716       3.1870
  0.01261648       3.1896
  0.01261719       3.1869
  0.01261704       3.1875
  0.01261724       3.1867
  0.01261712       3.1871
  0.01261578       3.1923
  0.01261660       3.1891
  0.01261699       3.1876
  0.01261706       3.1874
  0.01261709       3.1873
  0.01261690       3.1880
  0.01261662       3.1891
  0.01261702       3.1875
  0.01261707       3.1873
  0.01261717       3.1869
  0.01261768       3.1850
  0.01261685       3.1882
  0.01261674       3.1886
  0.01261714       3.1871
  0.01261753       3.1856
  0.01261692       3.1879
  0.01261699       3.1876
  0.01261630       3.1903
  0.01261606       3.1912
  0.01261618       3.1907
  0.01261576       3.1924
  0.01261616       3.1908
  0.01261566       3.1927
  0.01261556       3.1931
  0.01261625       3.1905
  0.01261591       3.1918
  0.01261657       3.1893
  0.01261664       3.1890
  0.01261727       3.1866
  0.01261685       3.1882
  0.01261640       3.1899
  0.01261600       3.1915
  0.01261660       3.1891
  0.01261702       3.1875
  0.01261692       3.1879
  0.01261628       3.1904
  0.01261657       3.1893
  0.01261682       3.1883
  0.01261699       3.1876
  0.01261721       3.1868
  0.01261695       3.1878
  0.01261692       3.1879
  0.01261734       3.1863
  0.01261709       3.1873
  0.01261796       3.1839
  0.01261817       3.1831
  0.01261788       3.1842
  0.01261849       3.1819
  0.01261966       3.1774
  0.01261860       3.1815
  0.01261855       3.1817
  0.01261908       3.1797
  0.01261847       3.1820
  0.01261852       3.1818
  0.01261778       3.1846
  0.01261791       3.1841
  0.01261785       3.1844
  0.01261776       3.1847
  0.01261840       3.1822
  0.01261827       3.1827
  0.01261818       3.1831
  0.01261786       3.1843
  0.01261979       3.1817
  0.01262013       3.1804
  0.01262070       3.1782
  0.01262053       3.1788
  0.01262043       3.1792
  0.01262045       3.1791
  0.01261969       3.1820
  0.01261959       3.1824
  0.01261949       3.1828
  0.01261925       3.1837
  0.01261954       3.1826
  0.01261964       3.1822
  0.01261945       3.1829
  0.01261930       3.1835
  0.01261940       3.1831
  0.01261938       3.1832
  0.01261928       3.1836
  0.01261986       3.1814
  0.01261930       3.1835
  0.01261901       3.1846
  0.01261901       3.1846
  0.01261898       3.1847
  0.01261925       3.1837
  0.01262026       3.1798
  0.01261920       3.1839
  0.01261908       3.1844
  0.01261954       3.1826
  0.01261972       3.1819
  0.01262038       3.1794
  0.01261955       3.1826
  0.01262009       3.1805
  0.01261984       3.1815
  0.01262023       3.1800
  0.01262034       3.1795
  0.01262023       3.1800
  0.01261997       3.1809
  0.01262002       3.1807
  0.01261962       3.1823
  0.01261979       3.1817
  0.01261986       3.1814
  0.01262031       3.1797
  0.01262004       3.1807
  0.01262053       3.1788
  0.01262016       3.1802
  0.01261986       3.1814
  0.01262001       3.1808
  0.01262023       3.1800
  0.01261984       3.1815
  0.01261974       3.1818
  0.01261969       3.1820
  0.01262002       3.1807
  0.01261895       3.1849
  0.01261986       3.1814
  0.01262028       3.1798
  0.01262038       3.1794
  0.01262002       3.1807
  0.01261960       3.1824
  0.01261974       3.1818
  0.01262065       3.1784
  0.01262029       3.1797
  0.01262029       3.1797
  0.01262036       3.1795
  0.01262006       3.1806
  0.01262039       3.1793
  0.01262036       3.1795
  0.01261959       3.1824
  0.01261954       3.1826
