# Supplementary material for: Size effects on the mechanical behavior and the compressive failure strength of concrete: an extensive dataset
Source: Data Brief. 2020 Nov 2;33:106477. doi: 10.1016/j.dib.2020.106477 (PMC7674298; doi:10.1016/j.dib.2020.106477)
Supplement: Supplementary file 1 [file mmc1.zip › Stress_Strain_Data_DIB/C-40x80-mm/C4-B1-5.txt]

      Strain  Stress(MPa)
  0.00000000       0.0000
  0.00001570       0.2792
  0.00001559       0.2774
  0.00001580       0.2811
  0.00001587       0.2824
  0.00001555       0.2766
  0.00001573       0.2798
  0.00001588       0.2826
  0.00001576       0.2803
  0.00001573       0.2798
  0.00001580       0.2811
  0.00001567       0.2789
  0.00001592       0.2833
  0.00001563       0.2781
  0.00001586       0.2821
  0.00001574       0.2800
  0.00001586       0.2821
  0.00001592       0.2832
  0.00001548       0.2754
  0.00001585       0.2820
  0.00001574       0.2800
  0.00001552       0.2762
  0.00001575       0.2802
  0.00001583       0.2816
  0.00001594       0.2835
  0.00001593       0.2834
  0.00001606       0.2858
  0.00001563       0.2781
  0.00001583       0.2817
  0.00001621       0.2885
  0.00001611       0.2865
  0.00001625       0.2892
  0.00001615       0.2874
  0.00001577       0.2805
  0.00001586       0.2822
  0.00001579       0.2809
  0.00001623       0.2887
  0.00001564       0.2782
  0.00001553       0.2762
  0.00001582       0.2815
  0.00001599       0.2845
  0.00001607       0.2860
  0.00001614       0.2872
  0.00001614       0.2871
  0.00001615       0.2874
  0.00001632       0.2904
  0.00001623       0.2887
  0.00001670       0.2972
  0.00001630       0.2900
  0.00001669       0.2968
  0.00001635       0.2909
  0.00001643       0.2923
  0.00001633       0.2905
  0.00001695       0.3015
  0.00001676       0.2981
  0.00001672       0.2975
  0.00001649       0.2934
  0.00001709       0.3041
  0.00001717       0.3054
  0.00001732       0.3081
  0.00001708       0.3039
  0.00001717       0.3054
  0.00001743       0.3101
  0.00001752       0.3116
  0.00001771       0.3150
  0.00001819       0.3235
  0.00001837       0.3268
  0.00001849       0.3290
  0.00001820       0.3238
  0.00001880       0.3344
  0.00001869       0.3326
  0.00001936       0.3444
  0.00001944       0.3458
  0.00001932       0.3437
  0.00001966       0.3497
  0.00001990       0.3541
  0.00002054       0.3654
  0.00002035       0.3620
  0.00002056       0.3658
  0.00002112       0.3757
  0.00002112       0.3758
  0.00002157       0.3838
  0.00002161       0.3845
  0.00002213       0.3937
  0.00002212       0.3936
  0.00002222       0.3954
  0.00002252       0.4006
  0.00002270       0.4039
  0.00002271       0.4040
  0.00002289       0.4073
  0.00002325       0.4136
  0.00002315       0.4119
  0.00002446       0.4352
  0.00002434       0.4330
  0.00002489       0.4429
  0.00002470       0.4395
  0.00002507       0.4461
  0.00002552       0.4541
  0.00002555       0.4546
  0.00002590       0.4607
  0.00002614       0.4650
  0.00002634       0.4686
  0.00002673       0.4755
  0.00002657       0.4727
  0.00002670       0.4750
  0.00002690       0.4785
  0.00002699       0.4802
  0.00002744       0.4881
  0.00002746       0.4885
  0.00002757       0.4904
  0.00002808       0.4995
  0.00002815       0.5008
  0.00002797       0.4977
  0.00002811       0.5001
  0.00002872       0.5110
  0.00002843       0.5058
  0.00002896       0.5152
  0.00002922       0.5198
  0.00002937       0.5226
  0.00002952       0.5252
  0.00002997       0.5333
  0.00002969       0.5283
  0.00003033       0.5396
  0.00003030       0.5390
  0.00003098       0.5512
  0.00003088       0.5494
  0.00003152       0.5608
  0.00003151       0.5606
  0.00003160       0.5623
  0.00003179       0.5656
  0.00003243       0.5770
  0.00003250       0.5783
  0.00003269       0.5817
  0.00003293       0.5859
  0.00003327       0.5919
  0.00003371       0.5997
  0.00003375       0.6005
  0.00003374       0.6003
  0.00003460       0.6156
  0.00003460       0.6156
  0.00003497       0.6222
  0.00003508       0.6242
  0.00003528       0.6276
  0.00003558       0.6329
  0.00003555       0.6324
  0.00003578       0.6365
  0.00003613       0.6428
  0.00003643       0.6481
  0.00003678       0.6544
  0.00003757       0.6684
  0.00003771       0.6708
  0.00003741       0.6655
  0.00003828       0.6811
  0.00003887       0.6915
  0.00003904       0.6946
  0.00003950       0.7027
  0.00003945       0.7018
  0.00004024       0.7160
  0.00004023       0.7157
  0.00004070       0.7241
  0.00004113       0.7317
  0.00004152       0.7386
  0.00004140       0.7365
  0.00004216       0.7501
  0.00004220       0.7508
  0.00004340       0.7721
  0.00004405       0.7836
  0.00004435       0.7889
  0.00004434       0.7889
  0.00004491       0.7990
  0.00004512       0.8027
  0.00004567       0.8126
  0.00004603       0.8188
  0.00004664       0.8298
  0.00004688       0.8340
  0.00004736       0.8425
  0.00004793       0.8527
  0.00004810       0.8557
  0.00004854       0.8636
  0.00004917       0.8748
  0.00004912       0.8739
  0.00004987       0.8872
  0.00005008       0.8910
  0.00005064       0.9009
  0.00005103       0.9079
  0.00005164       0.9188
  0.00005193       0.9239
  0.00005230       0.9305
  0.00005248       0.9337
  0.00005299       0.9427
  0.00005358       0.9533
  0.00005382       0.9575
  0.00005426       0.9653
  0.00005580       0.9926
  0.00005622       1.0001
  0.00005659       1.0068
  0.00005676       1.0097
  0.00005712       1.0162
  0.00005790       1.0301
  0.00005854       1.0415
  0.00005913       1.0520
  0.00006001       1.0676
  0.00006112       1.0873
  0.00006268       1.1151
  0.00006522       1.1604
  0.00006651       1.1833
  0.00006741       1.1993
  0.00006825       1.2143
  0.00006954       1.2372
  0.00007074       1.2585
  0.00007102       1.2635
  0.00007136       1.2696
  0.00007295       1.2979
  0.00007427       1.3212
  0.00007440       1.3237
  0.00007529       1.3396
  0.00007536       1.3408
  0.00007608       1.3535
  0.00007648       1.3606
  0.00007701       1.3701
  0.00007738       1.3767
  0.00007826       1.3923
  0.00007888       1.4034
  0.00008033       1.4291
  0.00008155       1.4509
  0.00008213       1.4611
  0.00008393       1.4932
  0.00008438       1.5012
  0.00008484       1.5093
  0.00008550       1.5212
  0.00008604       1.5306
  0.00008676       1.5436
  0.00008702       1.5481
  0.00008773       1.5608
  0.00008822       1.5694
  0.00008881       1.5801
  0.00008937       1.5900
  0.00008991       1.5996
  0.00009057       1.6113
  0.00009110       1.6208
  0.00009175       1.6322
  0.00009230       1.6422
  0.00009279       1.6509
  0.00009435       1.6785
  0.00009524       1.6944
  0.00009561       1.7010
  0.00009605       1.7088
  0.00009676       1.7215
  0.00009728       1.7307
  0.00009801       1.7436
  0.00009859       1.7539
  0.00009910       1.7630
  0.00009974       1.7745
  0.00010041       1.7864
  0.00010114       1.7993
  0.00010150       1.8058
  0.00010207       1.8158
  0.00010274       1.8278
  0.00010323       1.8366
  0.00010377       1.8462
  0.00010431       1.8558
  0.00010482       1.8648
  0.00010585       1.8831
  0.00010620       1.8893
  0.00010676       1.8993
  0.00010729       1.9088
  0.00010795       1.9205
  0.00010881       1.9358
  0.00010968       1.9513
  0.00011032       1.9628
  0.00011095       1.9738
  0.00011156       1.9847
  0.00011217       1.9956
  0.00011259       2.0031
  0.00011332       2.0161
  0.00011401       2.0283
  0.00011489       2.0440
  0.00011530       2.0513
  0.00011566       2.0577
  0.00011662       2.0747
  0.00011718       2.0847
  0.00011745       2.0895
  0.00011802       2.0996
  0.00011871       2.1119
  0.00011918       2.1203
  0.00012001       2.1350
  0.00012060       2.1455
  0.00012145       2.1606
  0.00012193       2.1693
  0.00012221       2.1742
  0.00012279       2.1845
  0.00012563       2.2351
  0.00012619       2.2451
  0.00012704       2.2601
  0.00012758       2.2698
  0.00012821       2.2810
  0.00012885       2.2923
  0.00012952       2.3042
  0.00013018       2.3159
  0.00013082       2.3273
  0.00013137       2.3371
  0.00013207       2.3496
  0.00013267       2.3603
  0.00013376       2.3796
  0.00013418       2.3872
  0.00013513       2.4041
  0.00013553       2.4111
  0.00013640       2.4267
  0.00013690       2.4356
  0.00013744       2.4451
  0.00013828       2.4601
  0.00013900       2.4728
  0.00013966       2.4847
  0.00014009       2.4922
  0.00014087       2.5062
  0.00014169       2.5207
  0.00014216       2.5290
  0.00014299       2.5439
  0.00014352       2.5533
  0.00014410       2.5637
  0.00014512       2.5818
  0.00014558       2.5900
  0.00014645       2.6054
  0.00014717       2.6183
  0.00014798       2.6327
  0.00014863       2.6443
  0.00014922       2.6547
  0.00014986       2.6662
  0.00015066       2.6803
  0.00015124       2.6907
  0.00015205       2.7051
  0.00015273       2.7172
  0.00015357       2.7321
  0.00015413       2.7421
  0.00015491       2.7559
  0.00015548       2.7661
  0.00015627       2.7801
  0.00015676       2.7889
  0.00015773       2.8061
  0.00015834       2.8170
  0.00015919       2.8321
  0.00015958       2.8391
  0.00016058       2.8568
  0.00016144       2.8721
  0.00016204       2.8828
  0.00016285       2.8972
  0.00016357       2.9101
  0.00016414       2.9201
  0.00016523       2.9396
  0.00016582       2.9501
  0.00016948       3.0151
  0.00017024       3.0287
  0.00017087       3.0400
  0.00017151       3.0512
  0.00017243       3.0676
  0.00017285       3.0752
  0.00017390       3.0938
  0.00017458       3.1060
  0.00017524       3.1177
  0.00017622       3.1350
  0.00017698       3.1485
  0.00017800       3.1668
  0.00017860       3.1774
  0.00017919       3.1878
  0.00018030       3.2076
  0.00018089       3.2181
  0.00018170       3.2326
  0.00018269       3.2502
  0.00018344       3.2635
  0.00018419       3.2769
  0.00018441       3.2809
  0.00018541       3.2986
  0.00018630       3.3144
  0.00018732       3.3326
  0.00018766       3.3387
  0.00018844       3.3526
  0.00018948       3.3710
  0.00019017       3.3832
  0.00019088       3.3959
  0.00019159       3.4084
  0.00019267       3.4277
  0.00019341       3.4409
  0.00019393       3.4502
  0.00019480       3.4656
  0.00019567       3.4810
  0.00019658       3.4973
  0.00019737       3.5114
  0.00019822       3.5264
  0.00019903       3.5409
  0.00019962       3.5514
  0.00020047       3.5665
  0.00020127       3.5807
  0.00020199       3.5936
  0.00020295       3.6106
  0.00020366       3.6232
  0.00020454       3.6389
  0.00020540       3.6542
  0.00020618       3.6681
  0.00020708       3.6840
  0.00020803       3.7009
  0.00020843       3.7081
  0.00020941       3.7256
  0.00021016       3.7388
  0.00021098       3.7535
  0.00021176       3.7673
  0.00021254       3.7813
  0.00021319       3.7927
  0.00021417       3.8103
  0.00021523       3.8290
  0.00021578       3.8388
  0.00021649       3.8516
  0.00021747       3.8689
  0.00021831       3.8839
  0.00021910       3.8979
  0.00021991       3.9124
  0.00022097       3.9312
  0.00022152       3.9410
  0.00022238       3.9563
  0.00022333       3.9733
  0.00022410       3.9869
  0.00022490       4.0012
  0.00022590       4.0190
  0.00022696       4.0377
  0.00022773       4.0515
  0.00022855       4.0660
  0.00022921       4.0779
  0.00023013       4.0942
  0.00023086       4.1072
  0.00023199       4.1272
  0.00023248       4.1360
  0.00023333       4.1512
  0.00023436       4.1694
  0.00023506       4.1818
  0.00023626       4.2033
  0.00023670       4.2111
  0.00023786       4.2316
  0.00023882       4.2487
  0.00023964       4.2634
  0.00024059       4.2802
  0.00024119       4.2910
  0.00024493       4.3575
  0.00024555       4.3686
  0.00024643       4.3842
  0.00024729       4.3994
  0.00024816       4.4149
  0.00024950       4.4388
  0.00025015       4.4504
  0.00025104       4.4662
  0.00025213       4.4855
  0.00025294       4.5000
  0.00025382       4.5157
  0.00025494       4.5355
  0.00025569       4.5489
  0.00025647       4.5629
  0.00025742       4.5797
  0.00025831       4.5955
  0.00025937       4.6144
  0.00026003       4.6261
  0.00026108       4.6447
  0.00026215       4.6638
  0.00026282       4.6758
  0.00026388       4.6946
  0.00026468       4.7089
  0.00026581       4.7290
  0.00026652       4.7416
  0.00026744       4.7580
  0.00026844       4.7757
  0.00026913       4.7880
  0.00027044       4.8114
  0.00027102       4.8217
  0.00027223       4.8432
  0.00027303       4.8575
  0.00027415       4.8773
  0.00027515       4.8951
  0.00027567       4.9044
  0.00027678       4.9241
  0.00027774       4.9412
  0.00027837       4.9523
  0.00027942       4.9711
  0.00028035       4.9877
  0.00028114       5.0016
  0.00028247       5.0254
  0.00028347       5.0431
  0.00028440       5.0597
  0.00028551       5.0795
  0.00028641       5.0955
  0.00028738       5.1127
  0.00028816       5.1266
  0.00028915       5.1442
  0.00029030       5.1646
  0.00029101       5.1773
  0.00029218       5.1981
  0.00029306       5.2137
  0.00029437       5.2370
  0.00029504       5.2489
  0.00029559       5.2588
  0.00029679       5.2801
  0.00029792       5.3003
  0.00029890       5.3177
  0.00029981       5.3339
  0.00030094       5.3540
  0.00030193       5.3716
  0.00030272       5.3857
  0.00030366       5.4024
  0.00030483       5.4231
  0.00030912       5.4995
  0.00030958       5.5076
  0.00031078       5.5291
  0.00031153       5.5424
  0.00031274       5.5639
  0.00031361       5.5793
  0.00031438       5.5931
  0.00031541       5.6114
  0.00031658       5.6323
  0.00031729       5.6448
  0.00031829       5.6626
  0.00031941       5.6826
  0.00032061       5.7040
  0.00032176       5.7243
  0.00032265       5.7402
  0.00032363       5.7577
  0.00032492       5.7805
  0.00032568       5.7941
  0.00032660       5.8105
  0.00032761       5.8285
  0.00032866       5.8471
  0.00032988       5.8687
  0.00033098       5.8883
  0.00033230       5.9119
  0.00033309       5.9260
  0.00033446       5.9502
  0.00033534       5.9660
  0.00033620       5.9813
  0.00033731       6.0010
  0.00033870       6.0258
  0.00033926       6.0356
  0.00034066       6.0607
  0.00034158       6.0769
  0.00034263       6.0957
  0.00034372       6.1150
  0.00034444       6.1278
  0.00034569       6.1500
  0.00034658       6.1659
  0.00034803       6.1917
  0.00034889       6.2070
  0.00034991       6.2252
  0.00035094       6.2435
  0.00035234       6.2683
  0.00035356       6.2900
  0.00035449       6.3066
  0.00035559       6.3262
  0.00035668       6.3456
  0.00035777       6.3649
  0.00035834       6.3751
  0.00035989       6.4027
  0.00036070       6.4171
  0.00036184       6.4374
  0.00036311       6.4600
  0.00036482       6.4904
  0.00036550       6.5025
  0.00036672       6.5242
  0.00036776       6.5428
  0.00036863       6.5582
  0.00036989       6.5807
  0.00037080       6.5968
  0.00037201       6.6184
  0.00037314       6.6385
  0.00037382       6.6506
  0.00037519       6.6750
  0.00037602       6.6896
  0.00037744       6.7149
  0.00037850       6.7338
  0.00037974       6.7558
  0.00038082       6.7750
  0.00038211       6.7981
  0.00038316       6.8167
  0.00038379       6.8278
  0.00038510       6.8512
  0.00038630       6.8726
  0.00038779       6.8990
  0.00038887       6.9182
  0.00038997       6.9379
  0.00039113       6.9586
  0.00039196       6.9733
  0.00039329       6.9970
  0.00039788       7.0787
  0.00039874       7.0938
  0.00040012       7.1184
  0.00040131       7.1395
  0.00040243       7.1596
  0.00040343       7.1774
  0.00040495       7.2044
  0.00040569       7.2176
  0.00040722       7.2447
  0.00040855       7.2683
  0.00040936       7.2828
  0.00041062       7.3052
  0.00041188       7.3276
  0.00041294       7.3465
  0.00041430       7.3707
  0.00041489       7.3811
  0.00041653       7.4104
  0.00041739       7.4258
  0.00041888       7.4521
  0.00042001       7.4723
  0.00042113       7.4922
  0.00042187       7.5053
  0.00042340       7.5326
  0.00042448       7.5517
  0.00042574       7.5742
  0.00042696       7.5960
  0.00042809       7.6160
  0.00042899       7.6321
  0.00043041       7.6574
  0.00043152       7.6771
  0.00043276       7.6990
  0.00043379       7.7175
  0.00043492       7.7376
  0.00043611       7.7587
  0.00043723       7.7786
  0.00043870       7.8048
  0.00043964       7.8215
  0.00044103       7.8462
  0.00044228       7.8685
  0.00044341       7.8886
  0.00044469       7.9113
  0.00044587       7.9324
  0.00044697       7.9519
  0.00044831       7.9758
  0.00044946       7.9963
  0.00045042       8.0133
  0.00045208       8.0429
  0.00045295       8.0583
  0.00045399       8.0768
  0.00045542       8.1023
  0.00045665       8.1241
  0.00045786       8.1457
  0.00045915       8.1686
  0.00046048       8.1923
  0.00046168       8.2137
  0.00046286       8.2346
  0.00046436       8.2613
  0.00046557       8.2828
  0.00046683       8.3052
  0.00046756       8.3182
  0.00046901       8.3441
  0.00047279       8.4113
  0.00047507       8.4284
  0.00047649       8.4556
  0.00048115       8.5177
  0.00048508       8.5886
  0.00048924       8.6567
  0.00049357       8.7228
  0.00049570       8.7415
  0.00049619       8.7651
  0.00049817       8.7856
  0.00050043       8.8029
  0.00050103       8.8252
  0.00050261       8.8505
  0.00050410       8.8769
  0.00050499       8.8957
  0.00050633       8.9238
  0.00050848       8.9423
  0.00050894       8.9663
  0.00051141       9.0104
  0.00051566       9.0775
  0.00051591       9.1039
  0.00052089       9.1623
  0.00052426       9.2398
  0.00052505       9.2598
  0.00052689       9.2820
  0.00052825       9.3100
  0.00052890       9.3316
  0.00053081       9.3530
  0.00053258       9.3760
  0.00053407       9.4025
  0.00053461       9.4254
  0.00053642       9.4479
  0.00053872       9.4647
  0.00054247       9.5377
  0.00054322       9.5582
  0.00054463       9.5856
  0.00054495       9.6112
  0.00054699       9.6309
  0.00054924       9.6777
  0.00055343       9.7455
  0.00055497       9.7712
  0.00055542       9.7953
  0.00055725       9.8176
  0.00055800       9.8381
  0.00055932       9.8666
  0.00056115       9.8888
  0.00056170       9.9118
  0.00056306       9.9397
  0.00056524       9.9578
  0.00056652       9.9867
  0.00056743      10.0052
  0.00056895      10.0313
  0.00057251      10.0547
  0.00057459      10.0771
  0.00057661      10.1004
  0.00057834      10.1277
  0.00058038      10.1506
  0.00058234      10.1748
  0.00058316      10.1976
  0.00058721      10.2440
  0.00059035      10.2689
  0.00059274      10.2870
  0.00059433      10.3164
  0.00059619      10.3418
  0.00059810      10.3666
  0.00060018      10.3890
  0.00060186      10.4171
  0.00060515      10.4399
  0.00060693      10.4664
  0.00060885      10.4911
  0.00061085      10.5147
  0.00061390      10.5408
  0.00061586      10.5649
  0.00061902      10.5895
  0.00062095      10.6141
  0.00062405      10.6394
  0.00062729      10.6629
  0.00063060      10.6854
  0.00063383      10.7091
  0.00063821      10.7339
  0.00064247      10.7603
  0.00064704      10.7825
  0.00065031      10.8056
  0.00065473      10.8297
  0.00065909      10.8548
  0.00066200      10.8829
  0.00066619      10.9104
  0.00067069      10.9335
  0.00067430      10.9518
  0.00067868      10.9766
  0.00068215      10.9969
  0.00068476      11.0291
  0.00068919      11.0532
  0.00069258      11.0747
  0.00070539      11.1707
  0.00070832      11.1984
  0.00071145      11.2234
  0.00071468      11.2470
  0.00071799      11.2696
  0.00072076      11.2996
  0.00072270      11.3240
  0.00072569      11.3509
  0.00072722      11.3809
  0.00073065      11.4019
  0.00073271      11.4246
  0.00073576      11.4506
  0.00073749      11.4779
  0.00074034      11.5068
  0.00074238      11.5299
  0.00074562      11.5533
  0.00074740      11.5799
  0.00075058      11.6042
  0.00075249      11.6291
  0.00075546      11.6563
  0.00075719      11.6836
  0.00076024      11.7097
  0.00076399      11.7359
  0.00076744      11.7593
  0.00076957      11.7841
  0.00077187      11.8061
  0.00077515      11.8321
  0.00077710      11.8597
  0.00078043      11.8850
  0.00078236      11.9128
  0.00078430      11.9405
  0.00078749      11.9680
  0.00078982      11.9896
  0.00079177      12.0172
  0.00079490      12.0455
  0.00079734      12.0654
  0.00080059      12.0918
  0.00080232      12.1229
  0.00080446      12.1474
  0.00080645      12.1744
  0.00080956      12.2030
  0.00081188      12.2248
  0.00081388      12.2516
  0.00081549      12.2845
  0.00081778      12.3067
  0.00081997      12.3304
  0.00082192      12.3580
  0.00082403      12.3830
  0.00082613      12.4083
  0.00082846      12.4297
  0.00083044      12.4570
  0.00083242      12.4840
  0.00083561      12.5115
  0.00083783      12.5347
  0.00083962      12.5647
  0.00084191      12.5870
  0.00084387      12.6144
  0.00084607      12.6380
  0.00084796      12.6665
  0.00085144      12.6894
  0.00085325      12.7191
  0.00085536      12.7442
  0.00085736      12.7709
  0.00085930      12.7987
  0.00086139      12.8240
  0.00086444      12.8538
  0.00086643      12.8806
  0.00086831      12.9093
  0.00087147      12.9372
  0.00087354      12.9628
  0.00087550      12.9902
  0.00087751      13.0169
  0.00088049      13.0477
  0.00088265      13.0719
  0.00088621      13.0934
  0.00088801      13.1234
  0.00088981      13.1533
  0.00090219      13.2886
  0.00090401      13.3181
  0.00090611      13.3434
  0.00090959      13.3663
  0.00091180      13.3946
  0.00091398      13.4209
  0.00091614      13.4478
  0.00091830      13.4746
  0.00092151      13.5045
  0.00092364      13.5319
  0.00092563      13.5615
  0.00092767      13.5906
  0.00093005      13.6135
  0.00093351      13.6392
  0.00093540      13.6705
  0.00093793      13.6910
  0.00093996      13.7201
  0.00094207      13.7477
  0.00094526      13.7780
  0.00094752      13.8030
  0.00094972      13.8291
  0.00095208      13.8524
  0.00095537      13.8811
  0.00095747      13.9090
  0.00095957      13.9367
  0.00096172      13.9636
  0.00096482      13.9956
  0.00096724      14.0178
  0.00096913      14.0492
  0.00097119      14.0779
  0.00097344      14.1031
  0.00097690      14.1288
  0.00097903      14.1561
  0.00098116      14.1833
  0.00098327      14.2110
  0.00098541      14.2381
  0.00098754      14.2654
  0.00098961      14.2938
  0.00099178      14.3204
  0.00099366      14.3521
  0.00099586      14.3782
  0.00099809      14.4037
  0.00100014      14.4325
  0.00100227      14.4597
  0.00100430      14.4888
  0.00100649      14.5150
  0.00100725      14.5446
  0.00101057      14.5727
  0.00101274      14.5994
  0.00101481      14.6277
  0.00101688      14.6561
  0.00101907      14.6824
  0.00102107      14.7120
  0.00102301      14.7426
  0.00102527      14.7675
  0.00102707      14.8007
  0.00102954      14.8220
  0.00103150      14.8523
  0.00103352      14.8815
  0.00103572      14.9076
  0.00103766      14.9382
  0.00103979      14.9656
  0.00104328      14.9907
  0.00104543      15.0177
  0.00104754      15.0453
  0.00104878      15.0748
  0.00105125      15.0974
  0.00105324      15.1286
  0.00105528      15.1588
  0.00105771      15.1821
  0.00106100      15.2122
  0.00106324      15.2388
  0.00106509      15.2726
  0.00106741      15.2979
  0.00106964      15.3247
  0.00107148      15.3587
  0.00107390      15.3821
  0.00107627      15.4063
  0.00107812      15.4401
  0.00108005      15.4725
  0.00108121      15.4963
  0.00108358      15.5206
  0.00108557      15.5519
  0.00108759      15.5826
  0.00108953      15.6147
  0.00109175      15.6418
  0.00109430      15.6628
  0.00109659      15.6886
  0.00109839      15.7233
  0.00110060      15.7505
  0.00110150      15.7790
  0.00110485      15.8081
  0.00110675      15.8409
  0.00110936      15.8609
  0.00111159      15.8877
  0.00111372      15.9165
  0.00111845      16.0102
  0.00112050      16.0403
  0.00112399      16.0668
  0.00112609      16.0959
  0.00112819      16.1252
  0.00113036      16.1531
  0.00113224      16.1865
  0.00113460      16.2109
  0.00113668      16.2406
  0.00113882      16.2689
  0.00114081      16.3003
  0.00114296      16.3285
  0.00114534      16.3527
  0.00114725      16.3854
  0.00114949      16.4121
  0.00115139      16.4449
  0.00115392      16.4664
  0.00115587      16.4983
  0.00115782      16.5303
  0.00116019      16.5547
  0.00116251      16.5798
  0.00116433      16.6142
  0.00116663      16.6397
  0.00116889      16.6660
  0.00116948      16.7003
  0.00117158      16.7296
  0.00117443      16.7564
  0.00117652      16.7862
  0.00117844      16.8192
  0.00118078      16.8445
  0.00118291      16.8736
  0.00118500      16.9035
  0.00118712      16.9327
  0.00118926      16.9616
  0.00119131      16.9923
  0.00119347      17.0208
  0.00119582      17.0458
  0.00119814      17.0714
  0.00119993      17.1068
  0.00120224      17.1325
  0.00120519      17.1693
  0.00120758      17.1936
  0.00120979      17.2212
  0.00121188      17.2511
  0.00121393      17.2817
  0.00121589      17.3140
  0.00121968      17.3352
  0.00122193      17.3620
  0.00122375      17.3969
  0.00122713      17.4257
  0.00122896      17.4603
  0.00123113      17.4887
  0.00123325      17.5181
  0.00123544      17.5460
  0.00123758      17.5749
  0.00124093      17.6043
  0.00124321      17.6306
  0.00124520      17.6623
  0.00124755      17.6875
  0.00124953      17.7193
  0.00125152      17.7510
  0.00125379      17.7775
  0.00125562      17.8122
  0.00125927      17.8359
  0.00126131      17.8668
  0.00126351      17.8945
  0.00126444      17.9230
  0.00126619      17.9592
  0.00126872      17.9809
  0.00127039      18.0185
  0.00127272      18.0439
  0.00127482      18.0736
  0.00127677      18.1059
  0.00128029      18.1322
  0.00128242      18.1613
  0.00128305      18.1954
  0.00128570      18.2148
  0.00128741      18.2518
  0.00129066      18.2829
  0.00129287      18.3105
  0.00129472      18.3448
  0.00129689      18.3732
  0.00130042      18.3991
  0.00130260      18.4323
  0.00130491      18.4600
  0.00130712      18.4897
  0.00130924      18.5212
  0.00131153      18.5492
  0.00131502      18.5779
  0.00131741      18.6040
  0.00131901      18.6457
  0.00132165      18.6669
  0.00132382      18.6972
  0.00132582      18.7311
  0.00132920      18.7620
  0.00133163      18.7872
  0.00133360      18.8217
  0.00133601      18.8474
  0.00134375      18.9387
  0.00134569      18.9737
  0.00134798      19.0017
  0.00135017      19.0318
  0.00135267      19.0557
  0.00135471      19.0888
  0.00135805      19.1205
  0.00136012      19.1529
  0.00136245      19.1802
  0.00136456      19.2118
  0.00136687      19.2394
  0.00136925      19.2657
  0.00137110      19.3025
  0.00137330      19.3324
  0.00137528      19.3666
  0.00137883      19.3941
  0.00138094      19.4257
  0.00138327      19.4531
  0.00138534      19.4855
  0.00138747      19.5167
  0.00138999      19.5401
  0.00139223      19.5692
  0.00139548      19.6028
  0.00139779      19.6304
  0.00139994      19.6613
  0.00140988      19.7824
  0.00142309      19.9368
  0.00142496      19.9732
  0.00142713      20.0035
  0.00142944      20.0313
  0.00143138      20.0662
  0.00143348      20.0928
  0.00143676      20.1266
  0.00143917      20.1529
  0.00144133      20.1841
  0.00144890      20.2813
  0.00145135      20.3069
  0.00145320      20.3445
  0.00145406      20.3773
  0.00145652      20.4025
  0.00145974      20.4375
  0.00146198      20.4671
  0.00146443      20.4927
  0.00146651      20.5258
  0.00146986      20.5581
  0.00147210      20.5879
  0.00147424      20.6195
  0.00147625      20.6541
  0.00147856      20.6823
  0.00148088      20.7106
  0.00148418      20.7438
  0.00148638      20.7744
  0.00148864      20.8039
  0.00149214      20.8330
  0.00149429      20.8645
  0.00149776      20.8946
  0.00149980      20.9284
  0.00150203      20.9583
  0.00150408      20.9919
  0.00150756      21.0216
  0.00150997      21.0479
  0.00151215      21.0789
  0.00151571      21.1069
  0.00151791      21.1374
  0.00152136      21.1677
  0.00152318      21.2061
  0.00152649      21.2391
  0.00152872      21.2691
  0.00153116      21.2949
  0.00153318      21.3290
  0.00153546      21.3581
  0.00153884      21.3896
  0.00154089      21.4233
  0.00154290      21.4578
  0.00154642      21.4867
  0.00154877      21.5142
  0.00155073      21.5496
  0.00155459      21.5715
  0.00155643      21.6095
  0.00155857      21.6413
  0.00156087      21.6698
  0.00156291      21.7035
  0.00156637      21.7336
  0.00156855      21.7646
  0.00157298      21.8025
  0.00157530      21.8324
  0.00157877      21.8640
  0.00158088      21.8982
  0.00158329      21.9262
  0.00158681      21.9568
  0.00159045      21.9846
  0.00159250      22.0204
  0.00159482      22.0501
  0.00159709      22.0811
  0.00160075      22.1087
  0.00160286      22.1430
  0.00160627      22.1759
  0.00160972      22.2079
  0.00161206      22.2374
  0.00161550      22.2697
  0.00161783      22.2992
  0.00162135      22.3299
  0.00162354      22.3624
  0.00162588      22.3918
  0.00162927      22.4253
  0.00163151      22.4567
  0.00163376      22.4882
  0.00163734      22.5173
  0.00163931      22.5547
  0.00164308      22.5800
  0.00164499      22.6186
  0.00164728      22.6491
  0.00165094      22.6766
  0.00165309      22.7101
  0.00165547      22.7385
  0.00165762      22.7721
  0.00165986      22.8037
  0.00166353      22.8311
  0.00166557      22.8668
  0.00166794      22.8955
  0.00167150      22.9252
  0.00167486      22.9593
  0.00167726      22.9874
  0.00168059      23.0222
  0.00168289      23.0524
  0.00168642      23.0826
  0.00168854      23.1168
  0.00169101      23.1435
  0.00169427      23.1796
  0.00169649      23.2115
  0.00169999      23.2426
  0.00170245      23.2693
  0.00170599      23.2995
  0.00170794      23.3373
  0.00171145      23.3681
  0.00171512      23.3954
  0.00171726      23.4291
  0.00171838      23.4607
  0.00172153      23.4994
  0.00172395      23.5272
  0.00172739      23.5597
  0.00172973      23.5893
  0.00173281      23.6294
  0.00173503      23.6616
  0.00173856      23.6921
  0.00174071      23.7256
  0.00174414      23.7584
  0.00174654      23.7866
  0.00174869      23.8202
  0.00175084      23.8539
  0.00175445      23.8825
  0.00175661      23.9159
  0.00176028      23.9434
  0.00176233      23.9791
  0.00176590      24.0089
  0.00176806      24.0422
  0.00177152      24.0742
  0.00177397      24.1015
  0.00177598      24.1380
  0.00177962      24.1662
  0.00178189      24.1971
  0.00178525      24.2313
  0.00178776      24.2572
  0.00179118      24.2901
  0.00179451      24.3248
  0.00179654      24.3611
  0.00180023      24.3881
  0.00180357      24.4228
  0.00180583      24.4540
  0.00180820      24.4828
  0.00181165      24.5151
  0.00181523      24.5446
  0.00181756      24.5743
  0.00182064      24.6144
  0.00182420      24.6443
  0.00182662      24.6720
  0.00183024      24.7006
  0.00183340      24.7390
  0.00183591      24.7650
  0.00183782      24.8038
  0.00184130      24.8353
  0.00184354      24.8669
  0.00184695      24.9001
  0.00185031      24.9344
  0.00185269      24.9629
  0.00185619      24.9940
  0.00185841      25.0262
  0.00186051      25.0610
  0.00186253      25.0973
  0.00186720      25.1264
  0.00186946      25.1574
  0.00187287      25.1902
  0.00187500      25.2239
  0.00187835      25.2579
  0.00188062      25.2886
  0.00188278      25.3216
  0.00188629      25.3524
  0.00188848      25.3847
  0.00189183      25.4189
  0.00189406      25.4505
  0.00189767      25.4789
  0.00190107      25.5119
  0.00190347      25.5399
  0.00190539      25.5780
  0.00190885      25.6097
  0.00191200      25.6481
  0.00191438      25.6765
  0.00191791      25.7066
  0.00192113      25.7435
  0.00192337      25.7747
  0.00192659      25.8116
  0.00193023      25.8394
  0.00193273      25.8652
  0.00193481      25.9000
  0.00193822      25.9328
  0.00194046      25.9642
  0.00194379      25.9985
  0.00194708      26.0339
  0.00194940      26.0635
  0.00195265      26.0998
  0.00195496      26.1297
  0.00195833      26.1632
  0.00196187      26.1932
  0.00196423      26.2220
  0.00196629      26.2572
  0.00196961      26.2919
  0.00197202      26.3198
  0.00197530      26.3552
  0.00197871      26.3880
  0.00198107      26.4167
  0.00198424      26.4548
  0.00198740      26.4928
  0.00199090      26.5236
  0.00199331      26.5514
  0.00199535      26.5870
  0.00199887      26.6175
  0.00200230      26.6498
  0.00200557      26.6856
  0.00200774      26.7184
  0.00201116      26.7508
  0.00201441      26.7872
  0.00201756      26.8159
  0.00202116      26.8465
  0.00202360      26.8753
  0.00202668      26.9177
  0.00202898      26.9498
  0.00203256      26.9808
  0.00203614      27.0118
  0.00203950      27.0479
  0.00204173      27.0815
  0.00204530      27.1127
  0.00204872      27.1473
  0.00205113      27.1769
  0.00205461      27.2103
  0.00205819      27.2413
  0.00206039      27.2754
  0.00206381      27.3101
  0.00206581      27.3491
  0.00206947      27.3782
  0.00207321      27.4057
  0.00207543      27.4394
  0.00207893      27.4723
  0.00208248      27.5041
  0.00208582      27.5405
  0.00208817      27.5714
  0.00209148      27.6086
  0.00209370      27.6424
  0.00209744      27.6696
  0.00210114      27.6980
  0.00210444      27.7354
  0.00210805      27.7656
  0.00211153      27.7989
  0.00211487      27.8354
  0.00211862      27.8626
  0.00212061      27.9016
  0.00212421      27.9323
  0.00212789      27.9609
  0.00213143      27.9928
  0.00213475      28.0299
  0.00213729      28.0564
  0.00214065      28.0925
  0.00214413      28.1256
  0.00214772      28.1564
  0.00215102      28.1938
  0.00215467      28.2233
  0.00215687      28.2576
  0.00216038      28.2901
  0.00216265      28.3230
  0.00216608      28.3572
  0.00216969      28.3876
  0.00217316      28.4212
  0.00217653      28.4570
  0.00218037      28.4910
  0.00218287      28.5188
  0.00218631      28.5535
  0.00218972      28.5886
  0.00219293      28.6284
  0.00219675      28.6543
  0.00219892      28.6896
  0.00220247      28.7217
  0.00220601      28.7540
  0.00220954      28.7864
  0.00221289      28.8229
  0.00221645      28.8547
  0.00222019      28.8825
  0.00222344      28.9214
  0.00222686      28.9564
  0.00223066      28.9827
  0.00223400      29.0195
  0.00223780      29.0458
  0.00224104      29.0849
  0.00224463      29.1161
  0.00224809      29.1502
  0.00225158      29.1835
  0.00225390      29.2154
  0.00225749      29.2466
  0.00226085      29.2830
  0.00226449      29.3130
  0.00226791      29.3478
  0.00227028      29.3787
  0.00227388      29.4096
  0.00227729      29.4447
  0.00228082      29.4774
  0.00228438      29.5090
  0.00228790      29.5417
  0.00229133      29.5766
  0.00229491      29.6078
  0.00229812      29.6477
  0.00230059      29.6762
  0.00230405      29.7103
  0.00230740      29.7470
  0.00231122      29.7726
  0.00231480      29.8039
  0.00231812      29.8413
  0.00232168      29.8731
  0.00232511      29.9079
  0.00232978      29.9427
  0.00233350      29.9708
  0.00233552      30.0095
  0.00234725      30.1091
  0.00234990      30.1447
  0.00235380      30.1697
  0.00235718      30.2074
  0.00236092      30.2364
  0.00236428      30.2747
  0.00236658      30.3085
  0.00237709      30.4128
  0.00238051      30.4495
  0.00238428      30.4778
  0.00238784      30.5111
  0.00239146      30.5429
  0.00239509      30.5746
  0.00239873      30.6061
  0.00240209      30.6443
  0.00240559      30.6790
  0.00240921      30.7109
  0.00241279      30.7439
  0.00241623      30.7801
  0.00241982      30.8128
  0.00242335      30.8468
  0.00242684      30.8817
  0.00243054      30.9119
  0.00243412      30.9447
  0.00243784      30.9742
  0.00244126      31.0109
  0.00244494      31.0413
  0.00244845      31.0759
  0.00245333      31.1072
  0.00245689      31.1404
  0.00245910      31.1767
  0.00246398      31.2079
  0.00246736      31.2456
  0.00247094      31.2786
  0.00247434      31.3158
  0.00247787      31.3497
  0.00248159      31.3793
  0.00248503      31.4154
  0.00248740      31.4479
  0.00249087      31.4834
  0.00249448      31.5156
  0.00249821      31.5446
  0.00250057      31.5773
  0.00250407      31.6121
  0.00250647      31.6435
  0.00250975      31.6836
  0.00251232      31.7112
  0.00251438      31.7510
  0.00251796      31.7837
  0.00252092      31.8124
  0.00252438      31.8476
  0.00252656      31.8837
  0.00252857      31.9242
  0.00253091      31.9566
  0.00253464      31.9855
  0.00253676      32.0231
  0.00253937      32.0491
  0.00254164      32.0833
  0.00254502      32.1204
  0.00254713      32.1585
  0.00254953      32.1895
  0.00255195      32.2199
  0.00255419      32.2550
  0.00255757      32.2921
  0.00255994      32.3239
  0.00256245      32.3523
  0.00256492      32.3816
  0.00256697      32.4210
  0.00257073      32.4489
  0.00257291      32.4854
  0.00257489      32.5263
  0.00257750      32.5525
  0.00257964      32.5897
  0.00258202      32.6212
  0.00258558      32.6541
  0.00258776      32.6902
  0.00259019      32.7205
  0.00259240      32.7561
  0.00259463      32.7913
  0.00260513      32.9234
  0.00261425      33.0591
  0.00261789      33.0899
  0.00262029      33.1209
  0.00262241      33.1588
  0.00262493      33.1870
  0.00262851      33.2193
  0.00263056      33.2586
  0.00263300      33.2889
  0.00263641      33.3251
  0.00263882      33.3560
  0.00264117      33.3883
  0.00264338      33.4237
  0.00264686      33.4586
  0.00264917      33.4917
  0.00265283      33.5223
  0.00265488      33.5615
  0.00265877      33.5865
  0.00266246      33.6161
  0.00266737      33.6462
  0.00267228      33.6764
  0.00267715      33.7073
  0.00268183      33.7429
  0.00268560      33.7707
  0.00268907      33.8058
  0.00269272      33.8364
  0.00269636      33.8673
  0.00270000      33.8982
  0.00270219      33.9343
  0.00270599      33.9613
  0.00270945      33.9965
  0.00271175      34.0299
  0.00271546      34.0592
  0.00271786      34.0904
  0.00272136      34.1247
  0.00272496      34.1564
  0.00272742      34.1861
  0.00273100      34.2184
  0.00273326      34.2529
  0.00273683      34.2854
  0.00274045      34.3169
  0.00274256      34.3549
  0.00274622      34.3852
  0.00274856      34.4176
  0.00275196      34.4543
  0.00275568      34.4833
  0.00275793      34.5178
  0.00276158      34.5487
  0.00276366      34.5873
  0.00276717      34.6213
  0.00276973      34.6486
  0.00277305      34.6871
  0.00277553      34.7162
  0.00277914      34.7479
  0.00278281      34.7780
  0.00278505      34.8130
  0.00278855      34.8471
  0.00279097      34.8778
  0.00279290      34.9200
  0.00279669      34.9474
  0.00279890      34.9829
  0.00280225      35.0206
  0.00280456      35.0539
  0.00280703      35.0833
  0.00281032      35.1226
  0.00281286      35.1502
  0.00281647      35.1818
  0.00281887      35.2130
  0.00282108      35.2486
  0.00282458      35.2829
  0.00282684      35.3170
  0.00283031      35.3521
  0.00283281      35.3807
  0.00283615      35.4188
  0.00283841      35.4533
  0.00284073      35.4861
  0.00284445      35.5152
  0.00284670      35.5498
  0.00284990      35.5912
  0.00285252      35.6171
  0.00285593      35.6534
  0.00285850      35.6805
  0.00286187      35.7178
  0.00286419      35.7507
  0.00286788      35.7804
  0.00287011      35.8156
  0.00287363      35.8494
  0.00287573      35.8876
  0.00287938      35.9183
  0.00288179      35.9491
  0.00288537      35.9814
  0.00288763      36.0158
  0.00289098      36.0535
  0.00289349      36.0820
  0.00289699      36.1162
  0.00289903      36.1558
  0.00290165      36.1817
  0.00290514      36.2162
  0.00290752      36.2478
  0.00290985      36.2804
  0.00291346      36.3121
  0.00291562      36.3488
  0.00291909      36.3837
  0.00292161      36.4119
  0.00292382      36.4474
  0.00292739      36.4802
  0.00292961      36.5156
  0.00293199      36.5470
  0.00293569      36.5764
  0.00293791      36.6118
  0.00294104      36.6549
  0.00294359      36.6823
  0.00294715      36.7153
  0.00295086      36.7444
  0.00295319      36.7772
  0.00295537      36.8135
  0.00295860      36.8542
  0.00296227      36.8844
  0.00296476      36.9133
  0.00296817      36.9495
  0.00297043      36.9840
  0.00297364      37.0252
  0.00297760      37.0485
  0.00297981      37.0840
  0.00298343      37.1155
  0.00298562      37.1515
  0.00298901      37.1884
  0.00299143      37.2190
  0.00299502      37.2511
  0.00299742      37.2821
  0.00300106      37.3130
  0.00300336      37.3463
  0.00300575      37.3776
  0.00300910      37.4155
  0.00301171      37.4415
  0.00301404      37.4743
  0.00301772      37.5042
  0.00301989      37.5407
  0.00302222      37.5735
  0.00302609      37.5988
  0.00302845      37.6310
  0.00303097      37.6592
  0.00303313      37.6958
  0.00303552      37.7271
  0.00303818      37.7521
  0.00304071      37.7800
  0.00304308      37.8118
  0.00304530      37.8471
  0.00304788      37.8738
  0.00305029      37.9046
  0.00305399      37.9342
  0.00305637      37.9656
  0.00305867      37.9991
  0.00306245      38.0266
  0.00306512      38.0514
  0.00306860      38.0860
  0.00307226      38.1165
  0.00307606      38.1436
  0.00307960      38.1770
  0.00308323      38.2080
  0.00308686      38.2392
  0.00308946      38.2654
  0.00309328      38.2921
  0.00309642      38.3350
  0.00309920      38.3568
  0.00310279      38.3890
  0.00310633      38.4223
  0.00310898      38.4474
  0.00311253      38.4805
  0.00311638      38.5063
  0.00311841      38.5462
  0.00312226      38.5721
  0.00312466      38.6032
  0.00312796      38.6422
  0.00313153      38.6748
  0.00313392      38.7062
  0.00313750      38.7385
  0.00314131      38.7653
  0.00314492      38.7970
  0.00314740      38.8262
  0.00315081      38.8625
  0.00315456      38.8909
  0.00315803      38.9259
  0.00316145      38.9619
  0.00317953      39.1193
  0.00318357      39.1407
  0.00318848      39.1709
  0.00319196      39.2055
  0.00319710      39.2301
  0.00320052      39.2663
  0.00320551      39.2946
  0.00320895      39.3302
  0.00321394      39.3583
  0.00321755      39.3901
  0.00322260      39.4168
  0.00322745      39.4481
  0.00323098      39.4818
  0.00323579      39.5143
  0.00323940      39.5457
  0.00324441      39.5737
  0.00324798      39.6061
  0.00325293      39.6353
  0.00325773      39.6678
  0.00326145      39.6969
  0.00326644      39.7252
  0.00327115      39.7600
  0.00327604      39.7905
  0.00328056      39.8299
  0.00328438      39.8565
  0.00328940      39.8840
  0.00329401      39.9212
  0.00329924      39.9438
  0.00330405      39.9762
  0.00330895      40.0063
  0.00331354      40.0441
  0.00331859      40.0708
  0.00332363      40.0978
  0.00332807      40.1392
  0.00333286      40.1720
  0.00333793      40.1984
  0.00334296      40.2256
  0.00334750      40.2644
  0.00335255      40.2911
  0.00335618      40.3223
  0.00336132      40.3468
  0.00336558      40.3925
  0.00336941      40.4188
  0.00338412      40.5096
  0.00338879      40.5454
  0.00339382      40.5727
  0.00339983      40.6058
  0.00340487      40.6329
  0.00340968      40.6654
  0.00341593      40.6928
  0.00342083      40.7232
  0.00342697      40.7533
  0.00343333      40.7783
  0.00343947      40.8083
  0.00344566      40.8375
  0.00345062      40.8664
  0.00345707      40.8891
  0.00346303      40.9235
  0.00346953      40.9451
  0.00347434      40.9776
  0.00348066      41.0035
  0.00348690      41.0313
  0.00349212      41.0541
  0.00349803      41.0896
  0.00352329      41.1937
  0.00352948      41.2229
  0.00353914      41.3161
  0.00356502      41.3466
  0.00357593      41.3514
  0.00358944      41.3532
  0.00360323      41.3480
  0.00364068      41.2795
  0.00393192      37.1367
  0.01156714      18.1471
  0.01837498       4.9125
  0.01847136       4.5486
  0.01851116       4.4546
  0.01853246       4.4463
  0.01854494       4.4654
  0.01855449       4.4936
  0.01856228       4.5179
  0.01856862       4.5435
  0.01857425       4.5662
  0.01857938       4.5850
  0.01858501       4.6011
  0.01858893       4.6198
  0.01859332       4.6359
  0.01859659       4.6515
  0.01860007       4.6659
  0.01860378       4.6790
  0.01860701       4.6882
  0.01861125       4.6986
  0.01861392       4.7107
  0.01861735       4.7188
  0.01861913       4.7291
  0.01862251       4.7374
  0.01862602       4.7451
  0.01862870       4.7505
  0.01863068       4.7598
  0.01863357       4.7641
  0.01863696       4.7724
  0.01864323       4.7917
  0.01864649       4.7941
  0.01865188       4.8115
  0.01865503       4.8144
  0.01865620       4.8214
  0.01865795       4.8253
  0.01866070       4.8304
  0.01866240       4.8345
  0.01866326       4.8431
  0.01866542       4.8447
  0.01866759       4.8463
  0.01866957       4.8489
  0.01867092       4.8549
  0.01867273       4.8585
  0.01867478       4.8607
  0.01867703       4.8685
  0.01867885       4.8719
  0.01868018       4.8781
  0.01868276       4.8841
  0.01868526       4.8905
  0.01868789       4.8962
  0.01869013       4.9041
