# Supplementary material for: Size effects on the mechanical behavior and the compressive failure strength of concrete: an extensive dataset
Source: Data Brief. 2020 Nov 2;33:106477. doi: 10.1016/j.dib.2020.106477 (PMC7674298; doi:10.1016/j.dib.2020.106477)
Supplement: Supplementary file 1 [file mmc1.zip › Stress_Strain_Data_DIB/C-40x80-mm/C4-B1-6.txt]

      Strain  Stress(MPa)
  0.00000000       0.0000
  0.00001481       0.2584
  0.00001492       0.2603
  0.00001482       0.2586
  0.00001494       0.2606
  0.00001475       0.2573
  0.00001490       0.2599
  0.00001451       0.2531
  0.00001515       0.2643
  0.00001505       0.2626
  0.00001526       0.2662
  0.00001548       0.2700
  0.00001565       0.2730
  0.00001550       0.2705
  0.00001569       0.2738
  0.00001625       0.2836
  0.00001713       0.2989
  0.00001664       0.2903
  0.00001721       0.3003
  0.00001724       0.3008
  0.00001786       0.3117
  0.00001786       0.3116
  0.00001775       0.3097
  0.00001821       0.3177
  0.00001814       0.3165
  0.00001852       0.3232
  0.00001921       0.3352
  0.00001954       0.3409
  0.00001910       0.3333
  0.00001947       0.3397
  0.00002001       0.3491
  0.00001983       0.3459
  0.00002003       0.3495
  0.00002035       0.3551
  0.00002049       0.3575
  0.00002093       0.3651
  0.00002092       0.3651
  0.00002099       0.3663
  0.00002143       0.3738
  0.00002152       0.3754
  0.00002137       0.3728
  0.00002201       0.3839
  0.00002268       0.3957
  0.00002374       0.4142
  0.00002394       0.4177
  0.00002485       0.4336
  0.00002506       0.4372
  0.00002595       0.4527
  0.00002615       0.4562
  0.00002635       0.4597
  0.00002706       0.4721
  0.00002719       0.4744
  0.00002761       0.4817
  0.00002784       0.4857
  0.00002834       0.4945
  0.00002843       0.4961
  0.00002911       0.5079
  0.00002882       0.5029
  0.00002910       0.5077
  0.00002921       0.5097
  0.00002897       0.5055
  0.00002934       0.5120
  0.00002931       0.5114
  0.00002939       0.5128
  0.00002997       0.5229
  0.00002985       0.5208
  0.00003028       0.5282
  0.00003068       0.5353
  0.00003069       0.5354
  0.00003087       0.5385
  0.00003106       0.5419
  0.00003158       0.5509
  0.00003216       0.5612
  0.00003202       0.5587
  0.00003242       0.5657
  0.00003300       0.5758
  0.00003342       0.5831
  0.00003350       0.5845
  0.00003364       0.5870
  0.00003385       0.5906
  0.00003471       0.6056
  0.00003519       0.6139
  0.00003485       0.6080
  0.00003507       0.6119
  0.00003573       0.6233
  0.00003595       0.6272
  0.00003596       0.6274
  0.00003649       0.6367
  0.00003660       0.6385
  0.00003674       0.6410
  0.00003700       0.6456
  0.00003745       0.6535
  0.00003817       0.6659
  0.00003787       0.6607
  0.00003838       0.6696
  0.00003843       0.6704
  0.00003881       0.6771
  0.00003907       0.6816
  0.00003952       0.6895
  0.00003969       0.6926
  0.00004001       0.6981
  0.00004096       0.7147
  0.00004122       0.7192
  0.00004282       0.7471
  0.00004309       0.7518
  0.00004338       0.7570
  0.00004379       0.7640
  0.00004385       0.7651
  0.00004452       0.7767
  0.00004488       0.7831
  0.00004542       0.7925
  0.00004569       0.7972
  0.00004641       0.8097
  0.00004651       0.8116
  0.00004676       0.8158
  0.00004696       0.8193
  0.00004741       0.8272
  0.00004859       0.8478
  0.00004938       0.8615
  0.00004953       0.8642
  0.00004984       0.8696
  0.00005032       0.8779
  0.00005050       0.8812
  0.00005135       0.8960
  0.00005157       0.8998
  0.00005183       0.9043
  0.00005209       0.9088
  0.00005241       0.9145
  0.00005305       0.9257
  0.00005323       0.9288
  0.00005387       0.9399
  0.00005424       0.9464
  0.00005436       0.9485
  0.00005485       0.9571
  0.00005491       0.9580
  0.00005581       0.9738
  0.00005602       0.9774
  0.00005611       0.9790
  0.00005683       0.9916
  0.00005730       0.9997
  0.00005738       1.0011
  0.00005781       1.0086
  0.00005823       1.0160
  0.00005860       1.0224
  0.00005912       1.0315
  0.00005946       1.0374
  0.00005922       1.0333
  0.00005991       1.0453
  0.00006050       1.0556
  0.00006079       1.0606
  0.00006173       1.0771
  0.00006170       1.0765
  0.00006197       1.0812
  0.00006275       1.0948
  0.00006300       1.0992
  0.00006344       1.1068
  0.00006396       1.1160
  0.00006378       1.1129
  0.00006452       1.1258
  0.00006475       1.1298
  0.00006514       1.1365
  0.00006559       1.1443
  0.00006623       1.1556
  0.00006647       1.1597
  0.00006680       1.1656
  0.00006737       1.1755
  0.00006746       1.1770
  0.00006786       1.1841
  0.00006836       1.1928
  0.00006888       1.2018
  0.00006912       1.2060
  0.00006964       1.2151
  0.00006992       1.2200
  0.00007051       1.2301
  0.00007089       1.2369
  0.00007136       1.2450
  0.00007177       1.2523
  0.00007218       1.2593
  0.00007251       1.2652
  0.00007295       1.2728
  0.00007334       1.2797
  0.00007370       1.2859
  0.00007407       1.2924
  0.00007437       1.2976
  0.00007491       1.3070
  0.00007543       1.3161
  0.00007571       1.3209
  0.00007610       1.3277
  0.00007757       1.3533
  0.00007821       1.3646
  0.00007861       1.3715
  0.00007911       1.3804
  0.00007957       1.3884
  0.00007986       1.3933
  0.00008028       1.4007
  0.00008062       1.4065
  0.00008086       1.4107
  0.00008136       1.4196
  0.00008171       1.4257
  0.00008212       1.4328
  0.00008247       1.4388
  0.00008277       1.4441
  0.00008337       1.4546
  0.00008356       1.4580
  0.00008414       1.4680
  0.00008464       1.4768
  0.00008497       1.4825
  0.00008536       1.4893
  0.00008587       1.4981
  0.00008625       1.5049
  0.00008660       1.5110
  0.00008716       1.5208
  0.00008754       1.5274
  0.00008816       1.5381
  0.00008857       1.5453
  0.00008878       1.5489
  0.00008946       1.5609
  0.00008965       1.5641
  0.00008984       1.5675
  0.00009008       1.5717
  0.00009057       1.5803
  0.00009115       1.5903
  0.00009152       1.5968
  0.00009203       1.6057
  0.00009271       1.6176
  0.00009282       1.6194
  0.00009334       1.6285
  0.00009371       1.6349
  0.00009412       1.6421
  0.00009432       1.6456
  0.00009477       1.6536
  0.00009534       1.6634
  0.00009603       1.6754
  0.00009639       1.6818
  0.00009680       1.6890
  0.00009714       1.6949
  0.00009779       1.7062
  0.00009834       1.7157
  0.00009876       1.7231
  0.00009906       1.7284
  0.00009960       1.7378
  0.00009995       1.7438
  0.00010022       1.7487
  0.00010104       1.7630
  0.00010147       1.7703
  0.00010199       1.7794
  0.00010228       1.7846
  0.00010250       1.7884
  0.00010333       1.8029
  0.00010364       1.8083
  0.00010455       1.8241
  0.00010502       1.8324
  0.00010540       1.8390
  0.00010556       1.8418
  0.00010627       1.8541
  0.00010674       1.8624
  0.00010699       1.8667
  0.00010760       1.8773
  0.00010823       1.8884
  0.00010874       1.8973
  0.00010938       1.9085
  0.00011004       1.9200
  0.00011065       1.9305
  0.00011108       1.9380
  0.00011186       1.9517
  0.00011209       1.9557
  0.00011274       1.9670
  0.00011326       1.9761
  0.00011376       1.9849
  0.00011432       1.9945
  0.00011515       2.0091
  0.00011543       2.0139
  0.00011608       2.0253
  0.00011634       2.0299
  0.00011704       2.0421
  0.00011742       2.0487
  0.00011799       2.0586
  0.00011847       2.0669
  0.00011908       2.0776
  0.00011969       2.0882
  0.00011996       2.0930
  0.00012052       2.1028
  0.00012090       2.1095
  0.00012174       2.1240
  0.00012232       2.1342
  0.00012269       2.1406
  0.00012321       2.1497
  0.00012343       2.1535
  0.00012397       2.1630
  0.00012439       2.1703
  0.00012483       2.1780
  0.00012521       2.1847
  0.00012577       2.1945
  0.00012636       2.2046
  0.00012695       2.2149
  0.00012741       2.2230
  0.00012776       2.2291
  0.00012820       2.2368
  0.00012861       2.2440
  0.00012955       2.2604
  0.00013041       2.2754
  0.00013043       2.2758
  0.00013067       2.2798
  0.00013157       2.2956
  0.00013206       2.3041
  0.00013247       2.3113
  0.00013328       2.3254
  0.00013382       2.3348
  0.00013431       2.3433
  0.00013471       2.3503
  0.00013557       2.3654
  0.00013631       2.3782
  0.00013683       2.3874
  0.00013731       2.3957
  0.00013790       2.4060
  0.00013833       2.4135
  0.00013900       2.4251
  0.00013959       2.4354
  0.00014026       2.4472
  0.00014072       2.4552
  0.00014113       2.4625
  0.00014208       2.4789
  0.00014273       2.4904
  0.00014342       2.5024
  0.00014386       2.5100
  0.00014420       2.5160
  0.00014453       2.5218
  0.00014534       2.5359
  0.00014591       2.5457
  0.00014634       2.5533
  0.00014674       2.5602
  0.00014750       2.5735
  0.00014810       2.5839
  0.00014867       2.5938
  0.00014930       2.6050
  0.00015016       2.6199
  0.00015062       2.6279
  0.00015115       2.6372
  0.00015197       2.6515
  0.00015256       2.6617
  0.00015305       2.6704
  0.00015348       2.6778
  0.00015418       2.6901
  0.00015447       2.6951
  0.00015517       2.7074
  0.00015593       2.7206
  0.00015672       2.7344
  0.00015722       2.7430
  0.00015799       2.7565
  0.00015819       2.7600
  0.00015918       2.7772
  0.00015991       2.7900
  0.00016057       2.8015
  0.00016125       2.8133
  0.00016177       2.8226
  0.00016232       2.8320
  0.00016309       2.8455
  0.00016362       2.8548
  0.00016412       2.8636
  0.00016468       2.8732
  0.00016531       2.8842
  0.00016586       2.8939
  0.00016673       2.9090
  0.00016725       2.9180
  0.00016800       2.9313
  0.00016838       2.9379
  0.00016883       2.9457
  0.00016962       2.9595
  0.00017035       2.9721
  0.00017090       2.9818
  0.00017152       2.9926
  0.00017258       3.0110
  0.00017277       3.0145
  0.00017324       3.0227
  0.00017402       3.0361
  0.00017435       3.0420
  0.00017535       3.0594
  0.00017589       3.0688
  0.00017662       3.0815
  0.00017729       3.0933
  0.00017790       3.1040
  0.00017834       3.1116
  0.00017911       3.1250
  0.00017967       3.1348
  0.00018038       3.1472
  0.00018097       3.1575
  0.00018167       3.1697
  0.00018211       3.1774
  0.00018285       3.1903
  0.00018335       3.1989
  0.00018420       3.2139
  0.00018522       3.2316
  0.00018553       3.2370
  0.00018622       3.2490
  0.00018676       3.2586
  0.00018782       3.2771
  0.00018854       3.2896
  0.00018885       3.2950
  0.00018960       3.3081
  0.00019005       3.3159
  0.00019059       3.3254
  0.00019143       3.3400
  0.00019211       3.3519
  0.00019306       3.3685
  0.00019365       3.3787
  0.00019445       3.3926
  0.00019533       3.4080
  0.00019543       3.4098
  0.00019643       3.4271
  0.00019688       3.4351
  0.00019750       3.4459
  0.00019822       3.4584
  0.00019921       3.4758
  0.00020008       3.4909
  0.00020080       3.5034
  0.00020140       3.5140
  0.00020179       3.5207
  0.00020264       3.5356
  0.00020338       3.5484
  0.00020426       3.5639
  0.00020455       3.5688
  0.00020557       3.5867
  0.00020625       3.5986
  0.00020709       3.6132
  0.00020773       3.6244
  0.00020833       3.6349
  0.00020890       3.6449
  0.00020982       3.6608
  0.00021281       3.7131
  0.00021501       3.7514
  0.00021514       3.7537
  0.00021602       3.7690
  0.00021706       3.7871
  0.00021768       3.7980
  0.00021816       3.8063
  0.00021932       3.8265
  0.00022047       3.8467
  0.00022080       3.8524
  0.00022156       3.8657
  0.00022237       3.8798
  0.00022326       3.8953
  0.00022376       3.9040
  0.00022466       3.9197
  0.00022546       3.9337
  0.00022634       3.9491
  0.00022711       3.9625
  0.00022797       3.9774
  0.00022838       3.9847
  0.00022936       4.0017
  0.00023035       4.0190
  0.00023086       4.0280
  0.00023156       4.0402
  0.00023264       4.0589
  0.00023355       4.0749
  0.00023422       4.0866
  0.00023489       4.0982
  0.00023588       4.1155
  0.00023663       4.1286
  0.00023710       4.1368
  0.00023813       4.1549
  0.00023913       4.1723
  0.00023980       4.1839
  0.00024031       4.1929
  0.00024112       4.2069
  0.00024234       4.2282
  0.00024303       4.2402
  0.00024373       4.2525
  0.00024460       4.2677
  0.00024571       4.2871
  0.00024636       4.2983
  0.00024732       4.3151
  0.00024809       4.3286
  0.00024889       4.3426
  0.00024973       4.3572
  0.00025046       4.3699
  0.00025132       4.3849
  0.00025239       4.4036
  0.00025318       4.4174
  0.00025351       4.4232
  0.00025460       4.4422
  0.00025581       4.4632
  0.00025683       4.4811
  0.00025711       4.4859
  0.00025813       4.5038
  0.00025907       4.5202
  0.00025980       4.5328
  0.00026054       4.5459
  0.00026144       4.5615
  0.00026272       4.5838
  0.00026338       4.5954
  0.00026408       4.6075
  0.00026517       4.6265
  0.00026557       4.6336
  0.00026642       4.6484
  0.00026759       4.6687
  0.00026828       4.6809
  0.00026897       4.6928
  0.00027034       4.7167
  0.00027098       4.7280
  0.00027167       4.7399
  0.00027244       4.7534
  0.00027355       4.7728
  0.00027409       4.7822
  0.00027509       4.7996
  0.00027615       4.8182
  0.00027721       4.8366
  0.00027790       4.8487
  0.00027874       4.8634
  0.00027950       4.8766
  0.00028055       4.8949
  0.00028141       4.9099
  0.00028243       4.9276
  0.00028348       4.9459
  0.00028411       4.9571
  0.00028521       4.9762
  0.00028643       4.9975
  0.00028701       5.0076
  0.00028784       5.0221
  0.00028892       5.0409
  0.00028970       5.0546
  0.00029108       5.0786
  0.00029204       5.0954
  0.00029299       5.1119
  0.00029391       5.1281
  0.00029488       5.1450
  0.00029569       5.1591
  0.00029663       5.1754
  0.00029782       5.1963
  0.00029865       5.2108
  0.00029951       5.2257
  0.00030034       5.2402
  0.00030180       5.2656
  0.00030275       5.2823
  0.00030359       5.2970
  0.00030466       5.3156
  0.00030549       5.3301
  0.00030656       5.3487
  0.00030741       5.3636
  0.00030830       5.3790
  0.00030955       5.4010
  0.00031006       5.4097
  0.00031151       5.4351
  0.00031222       5.4475
  0.00031305       5.4620
  0.00031429       5.4837
  0.00031549       5.5045
  0.00031614       5.5158
  0.00031731       5.5362
  0.00031874       5.5612
  0.00031945       5.5735
  0.00032037       5.5897
  0.00032128       5.6055
  0.00032220       5.6216
  0.00032329       5.6406
  0.00032465       5.6643
  0.00032517       5.6734
  0.00032671       5.7003
  0.00032736       5.7116
  0.00032864       5.7340
  0.00032925       5.7446
  0.00032992       5.7564
  0.00033089       5.7733
  0.00033192       5.7912
  0.00033308       5.8114
  0.00033427       5.8322
  0.00033518       5.8480
  0.00033624       5.8665
  0.00033690       5.8781
  0.00033831       5.9026
  0.00033914       5.9171
  0.00034055       5.9417
  0.00034156       5.9594
  0.00034243       5.9746
  0.00034301       5.9846
  0.00034454       6.0114
  0.00034552       6.0284
  0.00034643       6.0443
  0.00034750       6.0630
  0.00034846       6.0797
  0.00034981       6.1033
  0.00035091       6.1225
  0.00035191       6.1400
  0.00035328       6.1639
  0.00035402       6.1768
  0.00035540       6.2009
  0.00035613       6.2135
  0.00035748       6.2372
  0.00035824       6.2504
  0.00035936       6.2700
  0.00036039       6.2880
  0.00036142       6.3060
  0.00036236       6.3223
  0.00036377       6.3470
  0.00036509       6.3700
  0.00036564       6.3795
  0.00036696       6.4025
  0.00036850       6.4293
  0.00036930       6.4434
  0.00037014       6.4580
  0.00037133       6.4788
  0.00037292       6.5065
  0.00037370       6.5202
  0.00037501       6.5430
  0.00037613       6.5626
  0.00037739       6.5845
  0.00037831       6.6006
  0.00037920       6.6160
  0.00038042       6.6373
  0.00038135       6.6536
  0.00038280       6.6789
  0.00038388       6.6977
  0.00038479       6.7136
  0.00038586       6.7323
  0.00038733       6.7579
  0.00038824       6.7738
  0.00038951       6.7960
  0.00039047       6.8127
  0.00039152       6.8310
  0.00039284       6.8541
  0.00039383       6.8713
  0.00039514       6.8942
  0.00039619       6.9126
  0.00039757       6.9366
  0.00039862       6.9550
  0.00039970       6.9737
  0.00040112       6.9985
  0.00040214       7.0163
  0.00040289       7.0295
  0.00040430       7.0540
  0.00040563       7.0772
  0.00040709       7.1028
  0.00040794       7.1176
  0.00040931       7.1414
  0.00041073       7.1663
  0.00041145       7.1788
  0.00041264       7.1995
  0.00041397       7.2228
  0.00041538       7.2473
  0.00041642       7.2655
  0.00041745       7.2834
  0.00041890       7.3087
  0.00042012       7.3301
  0.00042088       7.3432
  0.00042248       7.3712
  0.00042363       7.3913
  0.00042492       7.4138
  0.00042613       7.4349
  0.00042732       7.4557
  0.00042831       7.4729
  0.00042951       7.4938
  0.00043105       7.5207
  0.00043235       7.5435
  0.00043308       7.5561
  0.00043456       7.5820
  0.00043572       7.6022
  0.00043686       7.6222
  0.00043783       7.6391
  0.00043923       7.6635
  0.00044070       7.6891
  0.00044188       7.7097
  0.00044325       7.7336
  0.00044455       7.7563
  0.00044562       7.7750
  0.00044714       7.8014
  0.00044836       7.8228
  0.00044983       7.8485
  0.00045109       7.8704
  0.00045228       7.8911
  0.00045375       7.9168
  0.00045465       7.9325
  0.00045606       7.9571
  0.00045773       7.9862
  0.00045868       8.0027
  0.00046009       8.0274
  0.00046139       8.0501
  0.00046269       8.0728
  0.00046765       8.1593
  0.00047142       8.2251
  0.00047282       8.2496
  0.00047401       8.2702
  0.00047541       8.2947
  0.00047681       8.3192
  0.00047789       8.3380
  0.00047907       8.3585
  0.00048043       8.3823
  0.00048171       8.4113
  0.00048375       8.4313
  0.00048513       8.4590
  0.00048760       8.4739
  0.00048957       8.4948
  0.00049073       8.5252
  0.00049356       8.5358
  0.00049437       8.5703
  0.00049601       8.5950
  0.00049813       8.6141
  0.00050029       8.6326
  0.00050219       8.6543
  0.00050364       8.6812
  0.00050592       8.6984
  0.00050726       8.7267
  0.00050925       8.7472
  0.00051074       8.7737
  0.00051261       8.7956
  0.00051444       8.8181
  0.00051578       8.8464
  0.00051764       8.8685
  0.00051949       8.8908
  0.00052140       8.9122
  0.00052188       8.9360
  0.00052370       8.9585
  0.00052544       8.9821
  0.00052755       9.0013
  0.00052905       9.0276
  0.00053096       9.0492
  0.00053254       9.0746
  0.00053414       9.0997
  0.00053957       9.1972
  0.00054149       9.2186
  0.00054301       9.2448
  0.00054708       9.3143
  0.00054839       9.3429
  0.00055066       9.3601
  0.00055216       9.3865
  0.00055330       9.4172
  0.00055545       9.4358
  0.00055710       9.4604
  0.00055864       9.4863
  0.00056019       9.5121
  0.00056166       9.5389
  0.00056552       9.6108
  0.00056732       9.6337
  0.00056888       9.6592
  0.00057062       9.6828
  0.00057289       9.7001
  0.00057397       9.7314
  0.00057582       9.7536
  0.00057788       9.7734
  0.00057921       9.8018
  0.00058071       9.8281
  0.00058280       9.8475
  0.00058616       9.9254
  0.00058774       9.9508
  0.00058912       9.9787
  0.00059104      10.0001
  0.00059224      10.0300
  0.00059572      10.0545
  0.00060036      10.1273
  0.00060235      10.1511
  0.00060396      10.1803
  0.00060576      10.2068
  0.00060796      10.2277
  0.00060853      10.2540
  0.00060985      10.2872
  0.00061213      10.3070
  0.00061400      10.3325
  0.00061598      10.3565
  0.00062057      10.4301
  0.00062234      10.4569
  0.00062417      10.4829
  0.00062602      10.5087
  0.00062788      10.5344
  0.00062975      10.5599
  0.00063164      10.5851
  0.00063322      10.6147
  0.00063536      10.6364
  0.00063717      10.6628
  0.00063759      10.6912
  0.00064010      10.7079
  0.00064170      10.7371
  0.00064353      10.7633
  0.00064559      10.7862
  0.00064735      10.8132
  0.00064920      10.8390
  0.00065135      10.8606
  0.00065341      10.8836
  0.00065492      10.9140
  0.00065678      10.9397
  0.00065882      10.9629
  0.00065909      10.9933
  0.00066118      11.0158
  0.00066284      11.0442
  0.00066489      11.0672
  0.00066684      11.0916
  0.00066903      11.1127
  0.00067335      11.1900
  0.00067484      11.2207
  0.00067675      11.2457
  0.00067849      11.2729
  0.00067886      11.3021
  0.00068082      11.3263
  0.00068272      11.3515
  0.00068445      11.3789
  0.00068550      11.3986
  0.00068709      11.4280
  0.00068862      11.4582
  0.00069069      11.4809
  0.00069243      11.5082
  0.00069421      11.5350
  0.00069582      11.5641
  0.00069666      11.5866
  0.00069808      11.6184
  0.00069999      11.6434
  0.00070168      11.6713
  0.00070382      11.6931
  0.00071014      11.7744
  0.00071200      11.8036
  0.00071404      11.8299
  0.00072199      11.9384
  0.00072664      12.0210
  0.00072876      12.0460
  0.00073096      12.0700
  0.00073275      12.1002
  0.00073504      12.1226
  0.00073707      12.1491
  0.00074196      12.2278
  0.00074382      12.2570
  0.00074876      12.3350
  0.00075075      12.3622
  0.00075515      12.4486
  0.00075713      12.4759
  0.00075944      12.4980
  0.00075977      12.5317
  0.00076188      12.5568
  0.00076399      12.5821
  0.00076619      12.6059
  0.00076687      12.6340
  0.00076905      12.6582
  0.00077046      12.6945
  0.00077251      12.7206
  0.00077463      12.7458
  0.00077542      12.7721
  0.00077757      12.7968
  0.00077939      12.8265
  0.00078130      12.8549
  0.00078605      12.9358
  0.00078794      12.9646
  0.00079001      12.9905
  0.00079203      13.0170
  0.00079383      13.0472
  0.00079587      13.0735
  0.00079788      13.1003
  0.00079939      13.1348
  0.00080188      13.1542
  0.00080369      13.1841
  0.00080860      13.2627
  0.00081058      13.2898
  0.00081255      13.3173
  0.00081429      13.3483
  0.00081669      13.3690
  0.00081902      13.3959
  0.00082083      13.4288
  0.00082297      13.4562
  0.00082507      13.4844
  0.00082711      13.5133
  0.00082782      13.5439
  0.00083006      13.5696
  0.00083203      13.5999
  0.00083424      13.6261
  0.00083513      13.6537
  0.00083734      13.6797
  0.00083952      13.7065
  0.00084172      13.7327
  0.00084252      13.7617
  0.00084470      13.7884
  0.00084640      13.8235
  0.00084910      13.8411
  0.00085087      13.8749
  0.00085628      13.9530
  0.00085845      13.9799
  0.00086019      14.0141
  0.00086227      14.0425
  0.00086303      14.0722
  0.00086532      14.0969
  0.00086757      14.1225
  0.00086948      14.1538
  0.00087162      14.1812
  0.00087383      14.2073
  0.00087599      14.2344
  0.00087709      14.2582
  0.00087890      14.2912
  0.00088090      14.3210
  0.00088295      14.3499
  0.00088501      14.3787
  0.00088682      14.4117
  0.00088922      14.4346
  0.00089119      14.4649
  0.00089337      14.4916
  0.00089512      14.5258
  0.00090017      14.6100
  0.00090252      14.6338
  0.00090476      14.6594
  0.00090667      14.6908
  0.00090874      14.7193
  0.00091082      14.7477
  0.00091182      14.7733
  0.00091369      14.8053
  0.00091570      14.8349
  0.00091796      14.8602
  0.00092309      14.9431
  0.00092794      15.0308
  0.00093047      15.0515
  0.00093469      15.1400
  0.00093634      15.1776
  0.00093883      15.2000
  0.00094089      15.2302
  0.00094199      15.2553
  0.00094424      15.2821
  0.00094621      15.3139
  0.00094832      15.3431
  0.00095029      15.3751
  0.00095265      15.3997
  0.00095483      15.4278
  0.00095706      15.4549
  0.00095795      15.4838
  0.00095989      15.5161
  0.00096229      15.5403
  0.00096444      15.5687
  0.00096633      15.6019
  0.00096868      15.6270
  0.00097083      15.6556
  0.00097317      15.6807
  0.00097508      15.7135
  0.00097720      15.7427
  0.00097811      15.7712
  0.00098046      15.7962
  0.00098252      15.8264
  0.00098442      15.8594
  0.00098671      15.8853
  0.00098868      15.9172
  0.00099074      15.9475
  0.00099174      15.9744
  0.00099358      16.0086
  0.00099549      16.0414
  0.00099801      16.0633
  0.00100324      16.1485
  0.00100508      16.1827
  0.00100593      16.2123
  0.00100851      16.2332
  0.00101056      16.2636
  0.00101570      16.3504
  0.00101789      16.3783
  0.00101986      16.4101
  0.00102560      16.4861
  0.00102752      16.5189
  0.00102977      16.5457
  0.00103159      16.5802
  0.00103257      16.6074
  0.00103470      16.6363
  0.00103673      16.6670
  0.00103903      16.6930
  0.00104109      16.7231
  0.00104389      16.7511
  0.00104606      16.7798
  0.00104805      16.8117
  0.00105003      16.8437
  0.00105218      16.8727
  0.00105935      16.9921
  0.00106796      17.1079
  0.00106994      17.1400
  0.00107257      17.1601
  0.00107448      17.1935
  0.00107541      17.2220
  0.00107723      17.2571
  0.00107960      17.2822
  0.00108173      17.3114
  0.00108369      17.3439
  0.00108493      17.3668
  0.00108682      17.4005
  0.00108887      17.4313
  0.00109426      17.5150
  0.00109920      17.6068
  0.00110124      17.6379
  0.00110673      17.7196
  0.00110868      17.7523
  0.00111107      17.7768
  0.00111321      17.8060
  0.00111532      17.8357
  0.00111634      17.8627
  0.00111819      17.8971
  0.00112043      17.9244
  0.00112258      17.9533
  0.00112491      17.9791
  0.00112667      18.0153
  0.00112892      18.0424
  0.00113087      18.0750
  0.00113327      18.0995
  0.00113392      18.1332
  0.00114058      18.2162
  0.00114257      18.2482
  0.00114471      18.2774
  0.00114646      18.3137
  0.00114888      18.3376
  0.00115091      18.3688
  0.00115293      18.4002
  0.00115499      18.4361
  0.00115749      18.4603
  0.00115997      18.4849
  0.00116066      18.5201
  0.00116296      18.5484
  0.00116518      18.5782
  0.00116737      18.6084
  0.00116966      18.6368
  0.00117504      18.7267
  0.00117738      18.7539
  0.00117966      18.7825
  0.00118166      18.8166
  0.00118264      18.8464
  0.00118520      18.8692
  0.00118690      18.9093
  0.00118917      18.9380
  0.00119172      18.9612
  0.00119362      18.9971
  0.00119576      19.0285
  0.00119770      19.0637
  0.00120022      19.0875
  0.00120275      19.1112
  0.00120470      19.1462
  0.00120681      19.1782
  0.00120920      19.2044
  0.00121135      19.2356
  0.00121674      19.3252
  0.00122349      19.4126
  0.00122569      19.4428
  0.00122766      19.4774
  0.00123010      19.5028
  0.00123217      19.5354
  0.00123397      19.5734
  0.00123627      19.6017
  0.00123867      19.6278
  0.00124086      19.6580
  0.00124290      19.6913
  0.00124537      19.7162
  0.00124771      19.7435
  0.00124984      19.7749
  0.00125198      19.8062
  0.00125405      19.8390
  0.00125629      19.8682
  0.00125851      19.8980
  0.00126071      19.9281
  0.00126302      19.9561
  0.00126529      19.9847
  0.00126761      20.0125
  0.00126977      20.0434
  0.00127194      20.0741
  0.00127388      20.1042
  0.00127620      20.1326
  0.00127830      20.1656
  0.00128052      20.1961
  0.00128282      20.2249
  0.00128486      20.2590
  0.00128736      20.2838
  0.00129076      20.3154
  0.00129275      20.3505
  0.00129628      20.3796
  0.00129864      20.4072
  0.00130076      20.4397
  0.00130401      20.4744
  0.00130685      20.4924
  0.00131011      20.5268
  0.00131260      20.5520
  0.00131459      20.5870
  0.00131821      20.6143
  0.00132008      20.6518
  0.00132243      20.6796
  0.00132485      20.7059
  0.00132830      20.7367
  0.00133035      20.7707
  0.00133267      20.7990
  0.00133479      20.8315
  0.00133849      20.8572
  0.00134086      20.8845
  0.00134308      20.9151
  0.00134512      20.9491
  0.00134758      20.9747
  0.00134963      21.0086
  0.00135178      21.0404
  0.00135433      21.0642
  0.00135639      21.0980
  0.00136516      21.2220
  0.00136713      21.2575
  0.00136979      21.2790
  0.00137207      21.3082
  0.00137401      21.3443
  0.00137648      21.3698
  0.00137863      21.4017
  0.00138072      21.4347
  0.00138315      21.4610
  0.00138541      21.4906
  0.00138758      21.5221
  0.00138982      21.5520
  0.00139215      21.5802
  0.00139397      21.6189
  0.00139621      21.6489
  0.00139864      21.6750
  0.00140068      21.7092
  0.00140443      21.7337
  0.00140766      21.7695
  0.00140975      21.8045
  0.00141215      21.8329
  0.00141455      21.8614
  0.00141666      21.8959
  0.00141903      21.9249
  0.00142103      21.9620
  0.00142461      21.9917
  0.00142719      22.0164
  0.00142941      22.0486
  0.00143168      22.0798
  0.00143389      22.1122
  0.00143627      22.1411
  0.00143867      22.1696
  0.00144094      22.2009
  0.00144349      22.2260
  0.00144566      22.2593
  0.00144761      22.2974
  0.00145009      22.3241
  0.00145258      22.3506
  0.00145452      22.3889
  0.00145711      22.4131
  0.00145930      22.4460
  0.00146156      22.4776
  0.00146394      22.5064
  0.00146628      22.5360
  0.00146842      22.5700
  0.00147047      22.6059
  0.00147297      22.6322
  0.00147560      22.6558
  0.00147771      22.6904
  0.00148000      22.7211
  0.00148210      22.7560
  0.00148455      22.7833
  0.00148685      22.8140
  0.00148919      22.8437
  0.00149151      22.8738
  0.00149387      22.9031
  0.00149634      22.9299
  0.00149961      22.9662
  0.00150215      22.9918
  0.00150434      23.0248
  0.00150647      23.0588
  0.00150909      23.0825
  0.00151119      23.1175
  0.00151476      23.1474
  0.00151707      23.1778
  0.00151940      23.2077
  0.00152170      23.2383
  0.00152397      23.2694
  0.00152626      23.3002
  0.00152829      23.3365
  0.00153213      23.3608
  0.00153446      23.3906
  0.00153670      23.4225
  0.00153783      23.4541
  0.00154002      23.4870
  0.00154235      23.5171
  0.00154452      23.5506
  0.00154655      23.5871
  0.00154895      23.6157
  0.00155267      23.6426
  0.00155483      23.6763
  0.00155726      23.7042
  0.00155948      23.7365
  0.00156188      23.7651
  0.00156391      23.8015
  0.00156633      23.8296
  0.00156857      23.8618
  0.00157080      23.8939
  0.00157323      23.9218
  0.00157542      23.9548
  0.00157911      23.9823
  0.00158140      24.0132
  0.00158356      24.0470
  0.00158578      24.0795
  0.00158835      24.1043
  0.00159189      24.1350
  0.00159420      24.1654
  0.00159668      24.1923
  0.00159897      24.2232
  0.00160215      24.2616
  0.00160460      24.2891
  0.00160666      24.3250
  0.00160905      24.3538
  0.00161270      24.3821
  0.00161490      24.4150
  0.00161691      24.4520
  0.00161943      24.4778
  0.00162329      24.5018
  0.00162559      24.5324
  0.00162771      24.5669
  0.00162991      24.5998
  0.00163230      24.6285
  0.00163560      24.6644
  0.00163806      24.6918
  0.00164715      24.8169
  0.00165077      24.8459
  0.00165267      24.8852
  0.00165501      24.9152
  0.00165728      24.9464
  0.00165955      24.9777
  0.00166205      25.0041
  0.00166430      25.0360
  0.00166751      25.0737
  0.00166986      25.1033
  0.00167343      25.1300
  0.00167550      25.1652
  0.00167883      25.2002
  0.00168106      25.2320
  0.00168340      25.2616
  0.00168547      25.2969
  0.00168906      25.3263
  0.00169132      25.3574
  0.00169343      25.3919
  0.00169711      25.4194
  0.00169937      25.4506
  0.00170174      25.4795
  0.00170502      25.5155
  0.00170733      25.5457
  0.00170950      25.5788
  0.00171297      25.6107
  0.00171510      25.6447
  0.00171747      25.6738
  0.00172117      25.7007
  0.00172314      25.7381
  0.00172541      25.7692
  0.00172784      25.7968
  0.00173127      25.8295
  0.00173352      25.8610
  0.00173682      25.8966
  0.00173924      25.9244
  0.00174130      25.9600
  0.00174341      25.9942
  0.00174718      26.0199
  0.00174924      26.0553
  0.00175178      26.0807
  0.00175387      26.1155
  0.00175612      26.1469
  0.00175947      26.1814
  0.00176168      26.2138
  0.00176413      26.2409
  0.00176665      26.2667
  0.00176860      26.3045
  0.00177076      26.3379
  0.00177308      26.3678
  0.00177668      26.3970
  0.00177863      26.4349
  0.00178090      26.4659
  0.00178324      26.4955
  0.00178684      26.5246
  0.00178901      26.5577
  0.00179131      26.5880
  0.00179472      26.6213
  0.00179681      26.6562
  0.00179900      26.6889
  0.00180240      26.7223
  0.00180473      26.7521
  0.00180692      26.7848
  0.00180851      26.8211
  0.00181229      26.8482
  0.00181492      26.8730
  0.00181805      26.9148
  0.00182044      26.9450
  0.00182277      26.9768
  0.00182527      27.0045
  0.00182846      27.0449
  0.00183084      27.0754
  0.00183321      27.1062
  0.00183675      27.1386
  0.00183912      27.1695
  0.00184115      27.2080
  0.00184377      27.2332
  0.00184724      27.2669
  0.00184947      27.3010
  0.00185201      27.3279
  0.00185412      27.3645
  0.00185670      27.3906
  0.00186012      27.4257
  0.00186262      27.4536
  0.00186487      27.4871
  0.00186839      27.5200
  0.00187075      27.5511
  0.00187294      27.5857
  0.00187515      27.6202
  0.00187871      27.6521
  0.00188147      27.6740
  0.00188346      27.7134
  0.00188727      27.7397
  0.00188927      27.7789
  0.00189297      27.8078
  0.00189531      27.8391
  0.00189751      27.8738
  0.00190089      27.9099
  0.00190320      27.9421
  0.00190548      27.9747
  0.00190914      28.0045
  0.00191149      28.0359
  0.00191477      28.0740
  0.00191731      28.1010
  0.00191959      28.1338
  0.00192323      28.1639
  0.00192530      28.2014
  0.00192781      28.2292
  0.00193110      28.2671
  0.00193352      28.2969
  0.00193705      28.3295
  0.00193935      28.3619
  0.00194285      28.3951
  0.00194537      28.4226
  0.00194749      28.4590
  0.00195030      28.4889
  0.00195368      28.5253
  0.00195588      28.5602
  0.00195834      28.5893
  0.00196192      28.6210
  0.00196405      28.6578
  0.00196668      28.6828
  0.00196999      28.7208
  0.00197250      28.7486
  0.00197597      28.7830
  0.00197855      28.8093
  0.00198191      28.8462
  0.00198412      28.8811
  0.00198792      28.9079
  0.00199024      28.9401
  0.00199380      28.9724
  0.00199609      29.0053
  0.00199965      29.0376
  0.00200309      29.0726
  0.00200534      29.1065
  0.00200899      29.1367
  0.00201241      29.1722
  0.00201428      29.2147
  0.00201817      29.2394
  0.00202162      29.2742
  0.00202523      29.3054
  0.00202904      29.3321
  0.00203137      29.3641
  0.00203493      29.3963
  0.00203865      29.4250
  0.00204192      29.4639
  0.00204554      29.4949
  0.00204915      29.5260
  0.00205277      29.5570
  0.00205764      29.5877
  0.00206384      29.6163
  0.00207002      29.6455
  0.00207591      29.6813
  0.00208083      29.7110
  0.00208706      29.7391
  0.00209305      29.7725
  0.00209809      29.7994
  0.00210401      29.8346
  0.00210882      29.8666
  0.00211496      29.8968
  0.00212014      29.9205
  0.00212479      29.9562
  0.00212963      29.9877
  0.00213570      30.0195
  0.00214062      30.0490
  0.00214549      30.0796
  0.00215015      30.1152
  0.00215428      30.1458
  0.00215935      30.1730
  0.00216409      30.2084
  0.00216904      30.2388
  0.00217393      30.2705
  0.00217772      30.2989
  0.00218247      30.3342
  0.00218752      30.3620
  0.00219090      30.4003
  0.00219604      30.4261
  0.00220092      30.4580
  0.00220465      30.4877
  0.00220947      30.5213
  0.00221434      30.5534
  0.00221796      30.5859
  0.00222299      30.6142
  0.00222791      30.6453
  0.00223292      30.6742
  0.00223639      30.7104
  0.00224137      30.7398
  0.00224620      30.7731
  0.00225098      30.8076
  0.00225573      30.8427
  0.00225963      30.8683
  0.00226452      30.9002
  0.00226921      30.9368
  0.00227401      30.9707
  0.00227911      30.9974
  0.00228275      31.0293
  0.00228890      31.0608
  0.00230345      31.1589
  0.00232176      31.2861
  0.00232660      31.3191
  0.00233155      31.3494
  0.00233673      31.3743
  0.00234140      31.4115
  0.00234758      31.4421
  0.00235233      31.4772
  0.00235731      31.5066
  0.00236223      31.5379
  0.00236730      31.5652
  0.00237468      31.5969
  0.00238487      31.6206
  0.00239353      31.6513
  0.00240351      31.6802
  0.00241082      31.7135
  0.00241976      31.7376
  0.00242824      31.7727
  0.00243441      31.8035
  0.00244216      31.8365
  0.00244981      31.8613
  0.00245595      31.8923
  0.00246214      31.9223
  0.00246948      31.9543
  0.00247586      31.9796
  0.00248175      32.0167
  0.00248797      32.0459
  0.00249533      32.0776
  0.00250153      32.1072
  0.00250781      32.1349
  0.00251393      32.1664
  0.00252018      32.1951
  0.00252499      32.2281
  0.00253118      32.2579
  0.00253717      32.2927
  0.00254343      32.3208
  0.00254830      32.3527
  0.00255425      32.3881
  0.00256043      32.4184
  0.00256546      32.4462
  0.00257009      32.4838
  0.00257632      32.5126
  0.00258120      32.5441
  0.00258585      32.5813
  0.00259211      32.6093
  0.00259694      32.6421
  0.00260297      32.6757
  0.00260794      32.7051
  0.00261280      32.7372
  0.00261905      32.7655
  0.00262501      32.8009
  0.00262984      32.8337
  0.00263469      32.8658
  0.00264082      32.8973
  0.00264552      32.9329
  0.00265181      32.9604
  0.00265653      32.9958
  0.00266290      33.0215
  0.00266761      33.0571
  0.00267245      33.0895
  0.00267878      33.1160
  0.00268351      33.1510
  0.00268834      33.1838
  0.00269322      33.2153
  0.00269792      33.2511
  0.00270415      33.2800
  0.00270914      33.3090
  0.00271514      33.3433
  0.00272015      33.3717
  0.00272625      33.4038
  0.00273108      33.4364
  0.00273729      33.4660
  0.00274318      33.5030
  0.00274830      33.5288
  0.00275426      33.5640
  0.00276038      33.5957
  0.00276520      33.6285
  0.00277135      33.6595
  0.00277768      33.6859
  0.00278371      33.7196
  0.00278851      33.7530
  0.00279476      33.7816
  0.00280073      33.8167
  0.00280678      33.8499
  0.00281188      33.8762
  0.00281785      33.9114
  0.00282399      33.9425
  0.00282899      33.9710
  0.00283524      33.9994
  0.00284016      34.0300
  0.00284610      34.0659
  0.00285194      34.1041
  0.00285820      34.1323
  0.00286422      34.1664
  0.00287047      34.1947
  0.00287682      34.2210
  0.00288150      34.2572
  0.00288876      34.2910
  0.00289351      34.3257
  0.00289995      34.3497
  0.00290582      34.3870
  0.00291209      34.4151
  0.00291843      34.4414
  0.00292430      34.4790
  0.00293043      34.5104
  0.00293657      34.5413
  0.00294274      34.5718
  0.00294869      34.6074
  0.00295373      34.6350
  0.00296003      34.6624
  0.00296591      34.6996
  0.00297224      34.7261
  0.00297828      34.7597
  0.00298423      34.7953
  0.00299205      34.8160
  0.00299796      34.8524
  0.00300396      34.8868
  0.00301014      34.9170
  0.00301615      34.9511
  0.00302361      34.9805
  0.00302959      35.0152
  0.00303704      35.0447
  0.00306414      35.1677
  0.00307029      35.1987
  0.00307785      35.2256
  0.00308387      35.2593
  0.00311957      35.4141
  0.00312717      35.4400
  0.00313447      35.4731
  0.00314292      35.5084
  0.00315048      35.5353
  0.00315792      35.5649
  0.00316538      35.5941
  0.00317404      35.6244
  0.00318149      35.6540
  0.00318867      35.6898
  0.00319631      35.7147
  0.00320357      35.7487
  0.00321239      35.7753
  0.00321958      35.8107
  0.00322692      35.8430
  0.00323561      35.8726
  0.00324302      35.9028
  0.00325160      35.9351
  0.00326041      35.9618
  0.00326906      35.9922
  0.00327751      36.0275
  0.00328520      36.0513
  0.00329398      36.0787
  0.00330382      36.1103
  0.00331127      36.1399
  0.00331994      36.1699
  0.00332852      36.2019
  0.00333718      36.2322
  0.00334452      36.2643
  0.00335314      36.2955
  0.00336216      36.3172
  0.00336954      36.3485
  0.00337796      36.3844
  0.00338665      36.4138
  0.00339530      36.4442
  0.00340418      36.4693
  0.00341282      36.5000
  0.00342106      36.5403
  0.00342889      36.5608
  0.00343744      36.5936
  0.00344624      36.6206
  0.00345477      36.6538
  0.00346215      36.6850
  0.00347089      36.7133
  0.00347949      36.7449
  0.00348681      36.7776
  0.00349546      36.8080
  0.00350309      36.8332
  0.00351192      36.8594
  0.00352064      36.8882
  0.00355774      37.0100
  0.00356649      37.0380
  0.00357641      37.0678
  0.00358522      37.0944
  0.00359491      37.1298
  0.00360498      37.1561
  0.00361510      37.1811
  0.00362370      37.2128
  0.00363388      37.2365
  0.00364370      37.2687
  0.00365503      37.2946
  0.00366648      37.3175
  0.00367768      37.3466
  0.00369026      37.3720
  0.00370299      37.3943
  0.00371703      37.4148
  0.00373217      37.4387
  0.00374735      37.4615
  0.00376406      37.4777
  0.00377954      37.4935
  0.00379705      37.5202
  0.00381485      37.5399
  0.00383380      37.5619
  0.00385263      37.5866
  0.00387096      37.5938
  0.00388976      37.6191
  0.00390616      37.6425
  0.00392415      37.6579
  0.00394330      37.6750
  0.00396095      37.6983
  0.00397872      37.7189
  0.00399633      37.7430
  0.00401537      37.7628
  0.00403187      37.7838
  0.00404969      37.8032
  0.00406635      37.8205
  0.00408287      37.8411
  0.00409936      37.8625
  0.00411553      37.8912
  0.00413228      37.9065
  0.00414767      37.9244
  0.00416317      37.9399
  0.00417718      37.9611
  0.00419137      37.9779
  0.00420436      37.9941
  0.00421725      38.0122
  0.00422983      38.0380
  0.00424272      38.0563
  0.00425565      38.0737
  0.00426719      38.0946
  0.00427997      38.1154
  0.00429252      38.1418
  0.00430423      38.1588
  0.00431711      38.1774
  0.00432877      38.1955
  0.00434174      38.2118
  0.00435477      38.2268
  0.00436754      38.2480
  0.00438558      38.2620
  0.00440740      38.2749
  0.00442548      38.2879
  0.00444489      38.2989
  0.00446299      38.3115
  0.00448116      38.3227
  0.00449961      38.3270
  0.00452159      38.3358
  0.00454849      38.3165
  0.00458669      38.2947
  0.00463543      38.2581
  0.00468981      38.2354
  0.00473910      38.2156
  0.00479098      38.1930
  0.00483648      38.1746
  0.00488827      38.1543
  0.00494815      38.1189
  0.00504655      38.0244
  0.00531638      37.5772
  0.00694032      35.9227
  0.00932886      29.6922
  0.02310916       1.9423
  0.02320452       1.8668
  0.02327353       1.8283
  0.02333968       1.8072
  0.02338882       1.7929
  0.02342470       1.7893
  0.02345773       1.7830
  0.02348651       1.7783
  0.02351412       1.7774
  0.02354085       1.7712
  0.02356557       1.7676
  0.02358882       1.7607
  0.02360933       1.7587
  0.02363006       1.7559
  0.02365199       1.7492
  0.02367100       1.7480
  0.02368919       1.7454
  0.02370585       1.7398
  0.02372076       1.7398
  0.02373696       1.7356
  0.02375029       1.7326
  0.02376436       1.7313
  0.02377738       1.7294
  0.02379073       1.7264
  0.02380437       1.7224
  0.02381535       1.7231
  0.02382555       1.7222
  0.02383695       1.7215
  0.02384724       1.7204
  0.02385746       1.7195
  0.02386673       1.7176
  0.02387503       1.7189
  0.02388432       1.7169
  0.02389587       1.7117
  0.02390600       1.7071
  0.02391508       1.7059
  0.02392315       1.7039
  0.02393104       1.7024
  0.02393795       1.7002
  0.02394604       1.6981
  0.02395233       1.6979
  0.02395956       1.6986
  0.02396546       1.6996
  0.02397155       1.7000
  0.02397697       1.6985
  0.02398368       1.6969
  0.02398958       1.6979
  0.02399440       1.6984
  0.02400064       1.6983
  0.02400523       1.6995
  0.02400990       1.7005
  0.02401453       1.7016
