# Supplementary material for: Size effects on the mechanical behavior and the compressive failure strength of concrete: an extensive dataset
Source: Data Brief. 2020 Nov 2;33:106477. doi: 10.1016/j.dib.2020.106477 (PMC7674298; doi:10.1016/j.dib.2020.106477)
Supplement: Supplementary file 1 [file mmc1.zip › Stress_Strain_Data_DIB/C-40x80-mm/C4-B1-7.txt]

      Strain  Stress(MPa)
  0.00000000       0.0000
  0.00006638       0.3654
  0.00006632       0.3651
  0.00006677       0.3676
  0.00006624       0.3647
  0.00006662       0.3667
  0.00006763       0.3723
  0.00006788       0.3737
  0.00006886       0.3791
  0.00007071       0.3893
  0.00007116       0.3917
  0.00007094       0.3905
  0.00007351       0.4047
  0.00007465       0.4110
  0.00007459       0.4106
  0.00007568       0.4166
  0.00007683       0.4229
  0.00007748       0.4266
  0.00007973       0.4389
  0.00008022       0.4416
  0.00008164       0.4494
  0.00008323       0.4582
  0.00008378       0.4612
  0.00008520       0.4690
  0.00008596       0.4732
  0.00008646       0.4760
  0.00008643       0.4758
  0.00008834       0.4863
  0.00008969       0.4937
  0.00008979       0.4943
  0.00009077       0.4997
  0.00009159       0.5042
  0.00009193       0.5061
  0.00009115       0.5018
  0.00009190       0.5059
  0.00009214       0.5073
  0.00009218       0.5075
  0.00009285       0.5111
  0.00009418       0.5185
  0.00009418       0.5185
  0.00009499       0.5229
  0.00009698       0.5339
  0.00009832       0.5412
  0.00009878       0.5438
  0.00009952       0.5479
  0.00010052       0.5534
  0.00010142       0.5583
  0.00010087       0.5553
  0.00010163       0.5595
  0.00010271       0.5654
  0.00010319       0.5681
  0.00010370       0.5709
  0.00010414       0.5733
  0.00010417       0.5735
  0.00010498       0.5779
  0.00010554       0.5810
  0.00010548       0.5807
  0.00010741       0.5913
  0.00010789       0.5940
  0.00010962       0.6035
  0.00010917       0.6010
  0.00010993       0.6052
  0.00011066       0.6092
  0.00011068       0.6093
  0.00011135       0.6130
  0.00011182       0.6156
  0.00011196       0.6164
  0.00011315       0.6229
  0.00011416       0.6285
  0.00011629       0.6402
  0.00011567       0.6368
  0.00011612       0.6392
  0.00011726       0.6456
  0.00011704       0.6443
  0.00011875       0.6537
  0.00011996       0.6604
  0.00012045       0.6631
  0.00012052       0.6635
  0.00012171       0.6701
  0.00012253       0.6746
  0.00012267       0.6753
  0.00012365       0.6807
  0.00012503       0.6883
  0.00012584       0.6927
  0.00012600       0.6936
  0.00012737       0.7012
  0.00012833       0.7065
  0.00012917       0.7111
  0.00013037       0.7177
  0.00013164       0.7247
  0.00013266       0.7303
  0.00013402       0.7378
  0.00013557       0.7463
  0.00013653       0.7516
  0.00013762       0.7576
  0.00013835       0.7617
  0.00013866       0.7633
  0.00014077       0.7749
  0.00014164       0.7798
  0.00014297       0.7871
  0.00014419       0.7938
  0.00014470       0.7966
  0.00014605       0.8040
  0.00014783       0.8138
  0.00014869       0.8186
  0.00014982       0.8248
  0.00015125       0.8326
  0.00015217       0.8377
  0.00015372       0.8462
  0.00015360       0.8456
  0.00015554       0.8563
  0.00015679       0.8631
  0.00015819       0.8709
  0.00015991       0.8803
  0.00016056       0.8839
  0.00016180       0.8907
  0.00016288       0.8967
  0.00016475       0.9070
  0.00016586       0.9131
  0.00016783       0.9239
  0.00016906       0.9307
  0.00017033       0.9377
  0.00017119       0.9424
  0.00017333       0.9542
  0.00017365       0.9560
  0.00017543       0.9658
  0.00017632       0.9707
  0.00017850       0.9827
  0.00018004       0.9912
  0.00018078       0.9952
  0.00018258       1.0052
  0.00018351       1.0102
  0.00018486       1.0177
  0.00018673       1.0280
  0.00018717       1.0304
  0.00018843       1.0373
  0.00018977       1.0447
  0.00019158       1.0547
  0.00019626       1.0805
  0.00019885       1.0947
  0.00020073       1.1051
  0.00020189       1.1115
  0.00020270       1.1159
  0.00020408       1.1235
  0.00020521       1.1297
  0.00020632       1.1358
  0.00020914       1.1514
  0.00021006       1.1564
  0.00021211       1.1677
  0.00021321       1.1737
  0.00021508       1.1841
  0.00021583       1.1882
  0.00021738       1.1967
  0.00021873       1.2042
  0.00022433       1.2350
  0.00022608       1.2446
  0.00022742       1.2520
  0.00022979       1.2650
  0.00023129       1.2733
  0.00023258       1.2804
  0.00023395       1.2879
  0.00023527       1.2952
  0.00023786       1.3094
  0.00023952       1.3186
  0.00024042       1.3236
  0.00024296       1.3376
  0.00024450       1.3460
  0.00024477       1.3475
  0.00024714       1.3606
  0.00024897       1.3706
  0.00025070       1.3802
  0.00025162       1.3852
  0.00025336       1.3948
  0.00025500       1.4038
  0.00025635       1.4112
  0.00025769       1.4187
  0.00025993       1.4310
  0.00026218       1.4433
  0.00026193       1.4420
  0.00026432       1.4551
  0.00026556       1.4620
  0.00026738       1.4720
  0.00026984       1.4855
  0.00027088       1.4912
  0.00027802       1.5306
  0.00027919       1.5370
  0.00028174       1.5510
  0.00028314       1.5587
  0.00028512       1.5696
  0.00028662       1.5779
  0.00028718       1.5810
  0.00029032       1.5983
  0.00029243       1.6099
  0.00029413       1.6192
  0.00029562       1.6275
  0.00029718       1.6360
  0.00030013       1.6523
  0.00030099       1.6570
  0.00030243       1.6649
  0.00030447       1.6761
  0.00030511       1.6797
  0.00030757       1.6932
  0.00030935       1.7030
  0.00031119       1.7131
  0.00031311       1.7237
  0.00031511       1.7347
  0.00031634       1.7415
  0.00031896       1.7559
  0.00032064       1.7652
  0.00032232       1.7745
  0.00032438       1.7858
  0.00032621       1.7959
  0.00032814       1.8065
  0.00032971       1.8151
  0.00033086       1.8214
  0.00033312       1.8339
  0.00033614       1.8505
  0.00033852       1.8636
  0.00033964       1.8698
  0.00034125       1.8786
  0.00034303       1.8884
  0.00034512       1.9000
  0.00034608       1.9053
  0.00035523       1.9556
  0.00035723       1.9666
  0.00035950       1.9791
  0.00036133       1.9892
  0.00036342       2.0007
  0.00036557       2.0125
  0.00036837       2.0279
  0.00036999       2.0368
  0.00037234       2.0498
  0.00037417       2.0598
  0.00037530       2.0661
  0.00037788       2.0803
  0.00037966       2.0901
  0.00038096       2.0972
  0.00038262       2.1064
  0.00038411       2.1146
  0.00038602       2.1251
  0.00038875       2.1401
  0.00039088       2.1518
  0.00039199       2.1580
  0.00039431       2.1707
  0.00039679       2.1844
  0.00039790       2.1905
  0.00040068       2.2058
  0.00040327       2.2201
  0.00040488       2.2289
  0.00040699       2.2406
  0.00040866       2.2498
  0.00041091       2.2621
  0.00041345       2.2761
  0.00041571       2.2886
  0.00041793       2.3008
  0.00042023       2.3135
  0.00042249       2.3259
  0.00042328       2.3302
  0.00042662       2.3486
  0.00042886       2.3610
  0.00042979       2.3661
  0.00043111       2.3734
  0.00043334       2.3856
  0.00043485       2.3939
  0.00043613       2.4009
  0.00043882       2.4158
  0.00044082       2.4268
  0.00044255       2.4363
  0.00044451       2.4471
  0.00044747       2.4634
  0.00044825       2.4677
  0.00045085       2.4820
  0.00045335       2.4958
  0.00045455       2.5024
  0.00045725       2.5172
  0.00045939       2.5290
  0.00046135       2.5398
  0.00046412       2.5551
  0.00046587       2.5647
  0.00046869       2.5802
  0.00047093       2.5925
  0.00047259       2.6017
  0.00047517       2.6159
  0.00047676       2.6247
  0.00047945       2.6395
  0.00048099       2.6479
  0.00048288       2.6584
  0.00048534       2.6719
  0.00048791       2.6860
  0.00048892       2.6916
  0.00049196       2.7083
  0.00049451       2.7224
  0.00049620       2.7317
  0.00049857       2.7447
  0.00050114       2.7589
  0.00050291       2.7686
  0.00050496       2.7799
  0.00050700       2.7911
  0.00051051       2.8104
  0.00051158       2.8163
  0.00051471       2.8336
  0.00051641       2.8429
  0.00051940       2.8594
  0.00052099       2.8681
  0.00052350       2.8819
  0.00052615       2.8966
  0.00052820       2.9079
  0.00052950       2.9150
  0.00053173       2.9273
  0.00053340       2.9365
  0.00053641       2.9530
  0.00053915       2.9681
  0.00054073       2.9768
  0.00054289       2.9887
  0.00054613       3.0066
  0.00054830       3.0185
  0.00055023       3.0291
  0.00055267       3.0425
  0.00055435       3.0518
  0.00055667       3.0646
  0.00055873       3.0759
  0.00056100       3.0884
  0.00056371       3.1033
  0.00056472       3.1089
  0.00056771       3.1254
  0.00057048       3.1406
  0.00057157       3.1466
  0.00057473       3.1640
  0.00057673       3.1750
  0.00057931       3.1892
  0.00058185       3.2032
  0.00058368       3.2132
  0.00058714       3.2323
  0.00058904       3.2428
  0.00059130       3.2552
  0.00059434       3.2720
  0.00060540       3.3328
  0.00060760       3.3449
  0.00061050       3.3609
  0.00061156       3.3667
  0.00061417       3.3811
  0.00061589       3.3906
  0.00061651       3.3940
  0.00062021       3.4144
  0.00062318       3.4307
  0.00062562       3.4442
  0.00062732       3.4535
  0.00063018       3.4692
  0.00063147       3.4763
  0.00063375       3.4889
  0.00063678       3.5056
  0.00063976       3.5220
  0.00064219       3.5354
  0.00064453       3.5483
  0.00064591       3.5558
  0.00064847       3.5699
  0.00065233       3.5912
  0.00065422       3.6016
  0.00065722       3.6181
  0.00065921       3.6291
  0.00066198       3.6443
  0.00066366       3.6536
  0.00066584       3.6655
  0.00066860       3.6808
  0.00067081       3.6929
  0.00067306       3.7053
  0.00067673       3.7255
  0.00067847       3.7351
  0.00068222       3.7557
  0.00068468       3.7693
  0.00068612       3.7772
  0.00068880       3.7920
  0.00069166       3.8077
  0.00069419       3.8216
  0.00069584       3.8307
  0.00069935       3.8501
  0.00070179       3.8635
  0.00070414       3.8764
  0.00070815       3.8985
  0.00070977       3.9074
  0.00071234       3.9215
  0.00071438       3.9328
  0.00071668       3.9455
  0.00071873       3.9567
  0.00072944       4.0157
  0.00073131       4.0260
  0.00073444       4.0432
  0.00073623       4.0531
  0.00073911       4.0689
  0.00074139       4.0815
  0.00074437       4.0979
  0.00074787       4.1171
  0.00074969       4.1272
  0.00075118       4.1354
  0.00075398       4.1508
  0.00075678       4.1662
  0.00075952       4.1813
  0.00076281       4.1994
  0.00076550       4.2142
  0.00076765       4.2260
  0.00076947       4.2361
  0.00077245       4.2525
  0.00077501       4.2666
  0.00077813       4.2837
  0.00077837       4.2851
  0.00078316       4.3114
  0.00078513       4.3223
  0.00078689       4.3320
  0.00079164       4.3581
  0.00079237       4.3621
  0.00079542       4.3789
  0.00079740       4.3898
  0.00080044       4.4065
  0.00080332       4.4224
  0.00080662       4.4406
  0.00080929       4.4553
  0.00081178       4.4690
  0.00081417       4.4822
  0.00081635       4.4942
  0.00081923       4.5100
  0.00082228       4.5268
  0.00082429       4.5379
  0.00082636       4.5493
  0.00082971       4.5677
  0.00083300       4.5858
  0.00083611       4.6029
  0.00083810       4.6139
  0.00083999       4.6243
  0.00084264       4.6389
  0.00084546       4.6544
  0.00084799       4.6683
  0.00085015       4.6802
  0.00085338       4.6980
  0.00085622       4.7137
  0.00085894       4.7286
  0.00086158       4.7431
  0.00086476       4.7607
  0.00086668       4.7712
  0.00087053       4.7924
  0.00087257       4.8037
  0.00087533       4.8189
  0.00087763       4.8315
  0.00088065       4.8481
  0.00088342       4.8634
  0.00088570       4.8759
  0.00088840       4.8908
  0.00089223       4.9119
  0.00089450       4.9244
  0.00089849       4.9463
  0.00089983       4.9537
  0.00090298       4.9711
  0.00090638       4.9898
  0.00090901       5.0043
  0.00091093       5.0149
  0.00091453       5.0346
  0.00091651       5.0455
  0.00091924       5.0606
  0.00092160       5.0736
  0.00092598       5.0977
  0.00092851       5.1116
  0.00093158       5.1285
  0.00093348       5.1390
  0.00093652       5.1557
  0.00093974       5.1734
  0.00094164       5.1839
  0.00094511       5.2030
  0.00094810       5.2195
  0.00095198       5.2408
  0.00095409       5.2524
  0.00095758       5.2716
  0.00096011       5.2856
  0.00096302       5.3016
  0.00096588       5.3173
  0.00096887       5.3338
  0.00097181       5.3500
  0.00097519       5.3686
  0.00097710       5.3791
  0.00098034       5.3970
  0.00098265       5.4097
  0.00098595       5.4278
  0.00098873       5.4431
  0.00099146       5.4581
  0.00099492       5.4772
  0.00099711       5.4893
  0.00099882       5.4987
  0.00100299       5.5216
  0.00100507       5.5331
  0.00100786       5.5485
  0.00101240       5.5735
  0.00101314       5.5775
  0.00101602       5.5934
  0.00101972       5.6138
  0.00102216       5.6272
  0.00102604       5.6485
  0.00102866       5.6630
  0.00103078       5.6746
  0.00103592       5.7029
  0.00103795       5.7141
  0.00104057       5.7285
  0.00104370       5.7457
  0.00104716       5.7648
  0.00104960       5.7782
  0.00105286       5.7962
  0.00105649       5.8162
  0.00105970       5.8339
  0.00106281       5.8509
  0.00106520       5.8641
  0.00106897       5.8848
  0.00107121       5.8972
  0.00107333       5.9089
  0.00107777       5.9333
  0.00108069       5.9494
  0.00108260       5.9599
  0.00108582       5.9776
  0.00108939       5.9973
  0.00109268       6.0154
  0.00109522       6.0294
  0.00109809       6.0452
  0.00110113       6.0619
  0.00110405       6.0780
  0.00110802       6.0998
  0.00111097       6.1161
  0.00111441       6.1350
  0.00111738       6.1514
  0.00111940       6.1625
  0.00112377       6.1866
  0.00112607       6.1992
  0.00112958       6.2185
  0.00113210       6.2324
  0.00113577       6.2526
  0.00113871       6.2688
  0.00114228       6.2885
  0.00114581       6.3079
  0.00114895       6.3252
  0.00115206       6.3423
  0.00115503       6.3586
  0.00115754       6.3725
  0.00116075       6.3901
  0.00116469       6.4118
  0.00116678       6.4233
  0.00117030       6.4427
  0.00117442       6.4654
  0.00117703       6.4798
  0.00118017       6.4970
  0.00118295       6.5124
  0.00118683       6.5337
  0.00118950       6.5484
  0.00119333       6.5695
  0.00119705       6.5900
  0.00119909       6.6012
  0.00120312       6.6234
  0.00120627       6.6407
  0.00120835       6.6522
  0.00121107       6.6672
  0.00121417       6.6843
  0.00121742       6.7021
  0.00122036       6.7183
  0.00122435       6.7403
  0.00122689       6.7543
  0.00123036       6.7733
  0.00123344       6.7903
  0.00123582       6.8034
  0.00123949       6.8236
  0.00124216       6.8383
  0.00124604       6.8597
  0.00125083       6.8860
  0.00125223       6.8938
  0.00125671       6.9184
  0.00125966       6.9346
  0.00126289       6.9524
  0.00126629       6.9711
  0.00126901       6.9862
  0.00127185       7.0018
  0.00127565       7.0227
  0.00127835       7.0375
  0.00128151       7.0549
  0.00128404       7.0689
  0.00128741       7.0874
  0.00129064       7.1052
  0.00129406       7.1240
  0.00129769       7.1440
  0.00130156       7.1653
  0.00130468       7.1825
  0.00130737       7.1973
  0.00131105       7.2176
  0.00131601       7.2449
  0.00131814       7.2566
  0.00132186       7.2771
  0.00132499       7.2943
  0.00132870       7.3147
  0.00133177       7.3316
  0.00133462       7.3473
  0.00133756       7.3635
  0.00134149       7.3851
  0.00134479       7.4033
  0.00134735       7.4174
  0.00135080       7.4364
  0.00135478       7.4583
  0.00135831       7.4777
  0.00136089       7.4920
  0.00136489       7.5140
  0.00136796       7.5308
  0.00137116       7.5485
  0.00137474       7.5682
  0.00137900       7.5916
  0.00138113       7.6034
  0.00138573       7.6287
  0.00138799       7.6411
  0.00139210       7.6638
  0.00139546       7.6823
  0.00139850       7.6990
  0.00140262       7.7217
  0.00140562       7.7382
  0.00140897       7.7566
  0.00141261       7.7767
  0.00141527       7.7913
  0.00141957       7.8150
  0.00142196       7.8282
  0.00142595       7.8501
  0.00142879       7.8658
  0.00143263       7.8869
  0.00143570       7.9038
  0.00143971       7.9258
  0.00144269       7.9423
  0.00144574       7.9590
  0.00145037       7.9846
  0.00145291       7.9986
  0.00145702       8.0212
  0.00146020       8.0387
  0.00146301       8.0541
  0.00146693       8.0757
  0.00147023       8.0939
  0.00147344       8.1116
  0.00147776       8.1354
  0.00148081       8.1521
  0.00148480       8.1741
  0.00148754       8.1892
  0.00149144       8.2107
  0.00149561       8.2336
  0.00149932       8.2540
  0.00150178       8.2676
  0.00150578       8.2896
  0.00150866       8.3054
  0.00151193       8.3235
  0.00151560       8.3437
  0.00151886       8.3616
  0.00152278       8.3832
  0.00152766       8.3980
  0.00153275       8.4246
  0.00153798       8.4355
  0.00154329       8.4596
  0.00154776       8.4792
  0.00155207       8.5006
  0.00155800       8.5176
  0.00156256       8.5362
  0.00156751       8.5501
  0.00157269       8.5757
  0.00157744       8.5922
  0.00158181       8.6129
  0.00158575       8.6385
  0.00159207       8.6510
  0.00159644       8.6717
  0.00160084       8.6922
  0.00160540       8.7106
  0.00160968       8.7325
  0.00161426       8.7508
  0.00161844       8.7736
  0.00162283       8.7942
  0.00162743       8.8122
  0.00163171       8.8340
  0.00163586       8.8572
  0.00164047       8.8751
  0.00164596       8.8972
  0.00165065       8.9143
  0.00165497       8.9355
  0.00167357       9.0197
  0.00167828       9.0366
  0.00168234       9.0609
  0.00168831       9.0774
  0.00169287       9.0959
  0.00169692       9.1204
  0.00170157       9.1378
  0.00170560       9.1625
  0.00170997       9.1832
  0.00171441       9.2031
  0.00171876       9.2240
  0.00172175       9.2465
  0.00173461       9.3115
  0.00173902       9.3318
  0.00174384       9.3473
  0.00174775       9.3733
  0.00175334       9.3943
  0.00177071       9.4784
  0.00177525       9.4972
  0.00177940       9.5204
  0.00178402       9.5383
  0.00178830       9.5600
  0.00179250       9.5827
  0.00179674       9.6050
  0.00180117       9.6249
  0.00180522       9.6494
  0.00180938       9.6725
  0.00181415       9.6886
  0.00181821       9.7129
  0.00182228       9.7371
  0.00182560       9.7557
  0.00182995       9.7766
  0.00183429       9.7977
  0.00183739       9.8188
  0.00184991       9.8877
  0.00185419       9.9095
  0.00185832       9.9330
  0.00186285       9.9519
  0.00186707       9.9744
  0.00187140       9.9956
  0.00187553      10.0190
  0.00187999      10.0387
  0.00188438      10.0595
  0.00188877      10.0838
  0.00189339      10.1049
  0.00189769      10.1304
  0.00190251      10.1488
  0.00190725      10.1683
  0.00191154      10.1939
  0.00191489      10.2156
  0.00191955      10.2362
  0.00192392      10.2607
  0.00192868      10.2800
  0.00193172      10.3057
  0.00193652      10.3245
  0.00194090      10.3489
  0.00194446      10.3677
  0.00194897      10.3903
  0.00195323      10.4163
  0.00195659      10.4378
  0.00196126      10.4583
  0.00196559      10.4833
  0.00197046      10.5011
  0.00197477      10.5264
  0.00197921      10.5500
  0.00198382      10.5713
  0.00198801      10.5982
  0.00199116      10.6227
  0.00199607      10.6399
  0.00200021      10.6675
  0.00200468      10.6907
  0.00200942      10.7102
  0.00201265      10.7335
  0.00201698      10.7585
  0.00202139      10.7825
  0.00202505      10.7999
  0.00202945      10.8240
  0.00203382      10.8486
  0.00203713      10.8707
  0.00204179      10.8913
  0.00204504      10.9143
  0.00204941      10.9389
  0.00205348      10.9675
  0.00205683      10.9890
  0.00206163      11.0078
  0.00206480      11.0318
  0.00206936      11.0537
  0.00207355      11.0808
  0.00207813      11.1025
  0.00208154      11.1232
  0.00208594      11.1474
  0.00209013      11.1744
  0.00209338      11.1973
  0.00209797      11.2188
  0.00210225      11.2446
  0.00210588      11.2624
  0.00211000      11.2904
  0.00211455      11.3125
  0.00211888      11.3375
  0.00212199      11.3625
  0.00212676      11.3816
  0.00212953      11.4111
  0.00213413      11.4325
  0.00213778      11.4500
  0.00214221      11.4737
  0.00214541      11.4975
  0.00214875      11.5191
  0.00215273      11.5491
  0.00215594      11.5725
  0.00216025      11.5979
  0.00216344      11.6217
  0.00216784      11.6459
  0.00217108      11.6690
  0.00217563      11.6910
  0.00217904      11.7118
  0.00218389      11.7397
  0.00218735      11.7625
  0.00219206      11.7849
  0.00219667      11.8088
  0.00219986      11.8355
  0.00220468      11.8562
  0.00220827      11.8770
  0.00221252      11.9064
  0.00221590      11.9303
  0.00222075      11.9506
  0.00222473      11.9841
  0.00222846      12.0026
  0.00223323      12.0241
  0.00223670      12.0466
  0.00224112      12.0734
  0.00224480      12.0926
  0.00224791      12.1208
  0.00225251      12.1447
  0.00225586      12.1691
  0.00226032      12.1953
  0.00226398      12.2149
  0.00226720      12.2412
  0.00227194      12.2632
  0.00227507      12.2909
  0.00227957      12.3164
  0.00228298      12.3398
  0.00228650      12.3615
  0.00229158      12.3783
  0.00229467      12.4066
  0.00229936      12.4294
  0.00230245      12.4576
  0.00230731      12.4777
  0.00231042      12.5058
  0.00231471      12.5346
  0.00231825      12.5560
  0.00232276      12.5814
  0.00232733      12.6060
  0.00233052      12.6328
  0.00233414      12.6531
  0.00233883      12.6758
  0.00234200      12.7028
  0.00234641      12.7298
  0.00235009      12.7491
  0.00235337      12.7745
  0.00235806      12.7972
  0.00236150      12.8202
  0.00236457      12.8488
  0.00236798      12.8721
  0.00237238      12.8993
  0.00237580      12.9226
  0.00237891      12.9505
  0.00238279      12.9667
  0.00238737      12.9912
  0.00239093      13.0122
  0.00239415      13.0385
  0.00239673      13.0747
  0.00240132      13.0989
  0.00240506      13.1173
  0.00240964      13.1417
  0.00241281      13.1688
  0.00241636      13.1901
  0.00242079      13.2166
  0.00243629      13.3197
  0.00243985      13.3407
  0.00244275      13.3720
  0.00244776      13.3898
  0.00245278      13.4137
  0.00245599      13.4428
  0.00246057      13.4696
  0.00246448      13.4869
  0.00246774      13.5150
  0.00247127      13.5387
  0.00247466      13.5648
  0.00247927      13.5911
  0.00248259      13.6183
  0.00248606      13.6430
  0.00248944      13.6693
  0.00249415      13.6938
  0.00249774      13.7165
  0.00250082      13.7478
  0.00250450      13.7689
  0.00250800      13.7930
  0.00251249      13.8213
  0.00251602      13.8451
  0.00252047      13.8741
  0.00252383      13.9006
  0.00252752      13.9215
  0.00253209      13.9485
  0.00253561      13.9725
  0.00253901      13.9983
  0.00254350      14.0266
  0.00254712      14.0488
  0.00255040      14.0767
  0.00255514      14.1007
  0.00255858      14.1259
  0.00256215      14.1490
  0.00256560      14.1741
  0.00257077      14.1908
  0.00257394      14.2207
  0.00257729      14.2473
  0.00258044      14.2774
  0.00258432      14.2952
  0.00258709      14.3317
  0.00259090      14.3507
  0.00259546      14.3778
  0.00259898      14.4016
  0.00260255      14.4246
  0.00260569      14.4549
  0.00260916      14.4796
  0.00261417      14.4991
  0.00261739      14.5280
  0.00262110      14.5487
  0.00262523      14.5830
  0.00262870      14.6078
  0.00263220      14.6319
  0.00263682      14.6580
  0.00264037      14.6814
  0.00264390      14.7051
  0.00264852      14.7311
  0.00265206      14.7548
  0.00265525      14.7842
  0.00267488      14.9108
  0.00267813      14.9391
  0.00268151      14.9655
  0.00268652      14.9849
  0.00268985      15.0121
  0.00269329      15.0372
  0.00269718      15.0548
  0.00269930      15.0843
  0.00270264      15.1136
  0.00270640      15.1353
  0.00270942      15.1703
  0.00271294      15.1964
  0.00271754      15.2252
  0.00272115      15.2495
  0.00272466      15.2757
  0.00272824      15.3007
  0.00273183      15.3253
  0.00273573      15.3445
  0.00273886      15.3777
  0.00274348      15.4060
  0.00274710      15.4303
  0.00275075      15.4538
  0.00275440      15.4775
  0.00275749      15.5114
  0.00276112      15.5355
  0.00276452      15.5637
  0.00276964      15.5829
  0.00277306      15.6108
  0.00277653      15.6377
  0.00278017      15.6615
  0.00278360      15.6892
  0.00278717      15.7143
  0.00279047      15.7443
  0.00279392      15.7715
  0.00279764      15.7939
  0.00280086      15.8255
  0.00280439      15.8512
  0.00280815      15.8728
  0.00281128      15.9060
  0.00281512      15.9262
  0.00282866      16.0401
  0.00283244      16.0613
  0.00283591      16.0884
  0.00283942      16.1144
  0.00284277      16.1435
  0.00284627      16.1699
  0.00284963      16.1989
  0.00285328      16.2226
  0.00285647      16.2546
  0.00286021      16.2767
  0.00286347      16.3074
  0.00286713      16.3308
  0.00287066      16.3567
  0.00287395      16.3869
  0.00287744      16.4135
  0.00289480      16.5478
  0.00289806      16.5786
  0.00290149      16.6063
  0.00290372      16.6334
  0.00290728      16.6586
  0.00291093      16.6822
  0.00291419      16.7130
  0.00291770      16.7392
  0.00291975      16.7644
  0.00292332      16.7893
  0.00292656      16.8200
  0.00293016      16.8444
  0.00293352      16.8729
  0.00293565      16.9014
  0.00293922      16.9262
  0.00294256      16.9552
  0.00294613      16.9800
  0.00294945      17.0093
  0.00295165      17.0367
  0.00295535      17.0590
  0.00295863      17.0890
  0.00296223      17.1135
  0.00296572      17.1396
  0.00296890      17.1715
  0.00297233      17.1987
  0.00297457      17.2254
  0.00297813      17.2503
  0.00298147      17.2793
  0.00298500      17.3049
  0.00298829      17.3347
  0.00299174      17.3618
  0.00299400      17.3878
  0.00299744      17.4150
  0.00300080      17.4436
  0.00300449      17.4662
  0.00300780      17.4957
  0.00301006      17.5219
  0.00301342      17.5506
  0.00301677      17.5794
  0.00301858      17.6136
  0.00302238      17.6344
  0.00302592      17.6597
  0.00302944      17.6853
  0.00303158      17.7138
  0.00303543      17.7334
  0.00303841      17.7688
  0.00304182      17.7966
  0.00304385      17.8269
  0.00304731      17.8537
  0.00305099      17.8765
  0.00305434      17.9053
  0.00305770      17.9340
  0.00306007      17.9582
  0.00306362      17.9834
  0.00306704      18.0109
  0.00307042      18.0392
  0.00307264      18.0660
  0.00307594      18.0956
  0.00307943      18.1219
  0.00308257      18.1545
  0.00308613      18.1796
  0.00308816      18.2098
  0.00309195      18.2307
  0.00309526      18.2602
  0.00309872      18.2870
  0.00310094      18.3138
  0.00310439      18.3408
  0.00310767      18.3708
  0.00310974      18.4006
  0.00311416      18.4276
  0.00311767      18.4550
  0.00311951      18.4907
  0.00312311      18.5163
  0.00312665      18.5432
  0.00312906      18.5679
  0.00313253      18.5959
  0.00313465      18.6263
  0.00313810      18.6547
  0.00314168      18.6808
  0.00314381      18.7110
  0.00314743      18.7361
  0.00314962      18.7652
  0.00315332      18.7888
  0.00315703      18.8124
  0.00315917      18.8424
  0.00316264      18.8705
  0.00316609      18.8989
  0.00316960      18.9263
  0.00317191      18.9529
  0.00317541      18.9806
  0.00317853      19.0153
  0.00318095      19.0399
  0.00318467      19.0634
  0.00318788      19.0964
  0.00319012      19.1244
  0.00319350      19.1543
  0.00319716      19.1787
  0.00319915      19.2115
  0.00320288      19.2346
  0.00320634      19.2629
  0.00320883      19.2862
  0.00321200      19.3200
  0.00321566      19.3446
  0.00321770      19.3763
  0.00322138      19.4005
  0.00322473      19.4309
  0.00322693      19.4596
  0.00323028      19.4901
  0.00323248      19.5189
  0.00323615      19.5432
  0.00323851      19.5689
  0.00324158      19.6047
  0.00324406      19.6282
  0.00324780      19.6512
  0.00324966      19.6864
  0.00325358      19.7058
  0.00325703      19.7344
  0.00325943      19.7593
  0.00326265      19.7922
  0.00326582      19.8261
  0.00326822      19.8511
  0.00327145      19.8838
  0.00327504      19.9096
  0.00327732      19.9370
  0.00328093      19.9624
  0.00328453      19.9880
  0.00328674      20.0166
  0.00328991      20.0504
  0.00329344      20.0774
  0.00329588      20.1036
  0.00329807      20.1345
  0.00330164      20.1625
  0.00330549      20.1848
  0.00330901      20.2137
  0.00331265      20.2401
  0.00331607      20.2713
  0.00331988      20.2944
  0.00332222      20.3222
  0.00332569      20.3523
  0.00332937      20.3780
  0.00333178      20.4045
  0.00333532      20.4331
  0.00333792      20.4557
  0.00334152      20.4830
  0.00334501      20.5127
  0.00334728      20.5418
  0.00335101      20.5666
  0.00335313      20.5990
  0.00335683      20.6243
  0.00335890      20.6577
  0.00336251      20.6848
  0.00336584      20.7177
  0.00336820      20.7451
  0.00337179      20.7728
  0.00337423      20.7987
  0.00337760      20.8307
  0.00338121      20.8579
  0.00338352      20.8862
  0.00338686      20.9189
  0.00338916      20.9476
  0.00339281      20.9741
  0.00339645      21.0006
  0.00339889      21.0263
  0.00340249      21.0537
  0.00340497      21.0789
  0.00340848      21.1080
  0.00341059      21.1407
  0.00341426      21.1666
  0.00341657      21.1951
  0.00342010      21.2237
  0.00342252      21.2500
  0.00342594      21.2812
  0.00342814      21.3119
  0.00343165      21.3411
  0.00343405      21.3676
  0.00343643      21.3948
  0.00344003      21.4222
  0.00344211      21.4554
  0.00344445      21.4832
  0.00344798      21.5120
  0.00345029      21.5405
  0.00345381      21.5695
  0.00345611      21.5982
  0.00346434      21.6823
  0.00346796      21.7093
  0.00347044      21.7343
  0.00347401      21.7623
  0.00347705      21.7921
  0.00348077      21.8176
  0.00348408      21.8515
  0.00348665      21.8750
  0.00349013      21.9053
  0.00349391      21.9296
  0.00349588      21.9656
  0.00349959      21.9913
  0.00350196      22.0191
  0.00350542      22.0497
  0.00350903      22.0774
  0.00351131      22.1072
  0.00351509      22.1313
  0.00351723      22.1637
  0.00352061      22.1963
  0.00352296      22.2245
  0.00352651      22.2533
  0.00353717      22.3657
  0.00354067      22.3955
  0.00354289      22.4265
  0.00355386      22.5322
  0.00355603      22.5642
  0.00355832      22.5937
  0.00356173      22.6255
  0.00356412      22.6528
  0.00356645      22.6814
  0.00356878      22.7101
  0.00357235      22.7385
  0.00357474      22.7659
  0.00357695      22.7971
  0.00358033      22.8296
  0.00358295      22.8521
  0.00358513      22.8838
  0.00358846      22.9174
  0.00359109      22.9397
  0.00359304      22.9762
  0.00359688      22.9990
  0.00359912      23.0296
  0.00360135      23.0603
  0.00360475      23.0922
  0.00360713      23.1199
  0.00360934      23.1510
  0.00361289      23.1799
  0.00361523      23.2082
  0.00361727      23.2429
  0.00362091      23.2699
  0.00362338      23.2957
  0.00362557      23.3273
  0.00362923      23.3539
  0.00363138      23.3861
  0.00363351      23.4189
  0.00363545      23.4508
  0.00363912      23.4782
  0.00364145      23.5076
  0.00364372      23.5387
  0.00364603      23.5687
  0.00364850      23.5953
  0.00365080      23.6257
  0.00365444      23.6537
  0.00365671      23.6846
  0.00365909      23.7133
  0.00366140      23.7433
  0.00366361      23.7755
  0.00366600      23.8040
  0.00366980      23.8286
  0.00367207      23.8594
  0.00367430      23.8913
  0.00367646      23.9246
  0.00368027      23.9490
  0.00368284      23.9734
  0.00368489      24.0091
  0.00368732      24.0367
  0.00369096      24.0646
  0.00369359      24.0879
  0.00369610      24.1137
  0.00369971      24.1423
  0.00370187      24.1756
  0.00370436      24.2018
  0.00370783      24.2336
  0.00370995      24.2678
  0.00371263      24.2899
  0.00371598      24.3241
  0.00371860      24.3475
  0.00372078      24.3803
  0.00372424      24.4123
  0.00372640      24.4458
  0.00372879      24.4741
  0.00373241      24.5024
  0.00373490      24.5287
  0.00373740      24.5547
  0.00373968      24.5854
  0.00374196      24.6161
  0.00374555      24.6453
  0.00374774      24.6780
  0.00374999      24.7093
  0.00375232      24.7390
  0.00375458      24.7702
  0.00375733      24.7908
  0.00376060      24.8268
  0.00376311      24.8524
  0.00376518      24.8877
  0.00376764      24.9147
  0.00377129      24.9424
  0.00377337      24.9776
  0.00377557      25.0101
  0.00377774      25.0431
  0.00378142      25.0703
  0.00378381      25.0986
  0.00378584      25.1347
  0.00378944      25.1636
  0.00379204      25.1874
  0.00379406      25.2238
  0.00379786      25.2484
  0.00380011      25.2799
  0.00380240      25.3104
  0.00380587      25.3420
  0.00380808      25.3742
  0.00381032      25.4058
  0.00381267      25.4350
  0.00381631      25.4631
  0.00381871      25.4912
  0.00382192      25.5286
  0.00382435      25.5560
  0.00382683      25.5824
  0.00382896      25.6164
  0.00383261      25.6444
  0.00383488      25.6752
  0.00383705      25.7082
  0.00383934      25.7389
  0.00384316      25.7629
  0.00384527      25.7973
  0.00384767      25.8256
  0.00384986      25.8583
  0.00385360      25.8840
  0.00385553      25.9224
  0.00385798      25.9495
  0.00386014      25.9829
  0.00386247      26.0125
  0.00386604      26.0421
  0.00386823      26.0747
  0.00387027      26.1106
  0.00387240      26.1446
  0.00387628      26.1674
  0.00387852      26.1991
  0.00388198      26.2309
  0.00388431      26.2605
  0.00388668      26.2894
  0.00389010      26.3221
  0.00389226      26.3554
  0.00389576      26.3866
  0.00389823      26.4131
  0.00390029      26.4486
  0.00390398      26.4755
  0.00390633      26.5048
  0.00390973      26.5381
  0.00391205      26.5680
  0.00391427      26.6000
  0.00391772      26.6321
  0.00391988      26.6653
  0.00392317      26.7009
  0.00392532      26.7346
  0.00392778      26.7614
  0.00393113      26.7957
  0.00393370      26.8201
  0.00393565      26.8580
  0.00393927      26.8865
  0.00394150      26.9184
  0.00394382      26.9481
  0.00394584      26.9846
  0.00394964      27.0091
  0.00395176      27.0434
  0.00395401      27.0746
  0.00395627      27.1058
  0.00395982      27.1359
  0.00396207      27.1671
  0.00396444      27.1959
  0.00396669      27.2273
  0.00397021      27.2579
  0.00397248      27.2889
  0.00397611      27.3172
  0.00397821      27.3517
  0.00398029      27.3869
  0.00398390      27.4155
  0.00398641      27.4413
  0.00398965      27.4780
  0.00399202      27.5067
  0.00399553      27.5375
  0.00399735      27.5782
  0.00399989      27.6035
  0.00400332      27.6359
  0.00400677      27.6680
  0.00400917      27.6962
  0.00401154      27.7249
  0.00401477      27.7619
  0.00401722      27.7889
  0.00402069      27.8206
  0.00402306      27.8495
  0.00402654      27.8809
  0.00402882      27.9116
  0.00403230      27.9432
  0.00403458      27.9739
  0.00403655      28.0114
  0.00404023      28.0384
  0.00404266      28.0660
  0.00404482      28.0994
  0.00404830      28.1307
  0.00405034      28.1667
  0.00405284      28.1928
  0.00405619      28.2271
  0.00405867      28.2534
  0.00406102      28.2826
  0.00406477      28.3084
  0.00406676      28.3454
  0.00406889      28.3793
  0.00407107      28.4121
  0.00407432      28.4487
  0.00407674      28.4763
  0.00408061      28.4994
  0.00408268      28.5346
  0.00408467      28.5716
  0.00408798      28.6068
  0.00409016      28.6397
  0.00409384      28.6668
  0.00409622      28.6954
  0.00409955      28.7302
  0.00410179      28.7618
  0.00410524      28.7939
  0.00410755      28.8239
  0.00410973      28.8570
  0.00411327      28.8871
  0.00411551      28.9186
  0.00411910      28.9478
  0.00412113      28.9840
  0.00412484      29.0105
  0.00412700      29.0438
  0.00412926      29.0749
  0.00413236      29.1147
  0.00413490      29.1397
  0.00413846      29.1695
  0.00414047      29.2061
  0.00414285      29.2346
  0.00414632      29.2663
  0.00414845      29.3003
  0.00415083      29.3289
  0.00415428      29.3611
  0.00415677      29.3873
  0.00415866      29.4264
  0.00416124      29.4507
  0.00416472      29.4821
  0.00416676      29.5180
  0.00417041      29.5459
  0.00417281      29.5741
  0.00417518      29.6028
  0.00417740      29.6348
  0.00418061      29.6721
  0.00418320      29.6961
  0.00418645      29.7326
  0.00418890      29.7598
  0.00419243      29.7900
  0.00419566      29.8270
  0.00419801      29.8561
  0.00420168      29.8836
  0.00420385      29.9167
  0.00420753      29.9438
  0.00420995      29.9716
  0.00421307      30.0108
  0.00421531      30.0423
  0.00421874      30.0749
  0.00422120      30.1019
  0.00422459      30.1352
  0.00422677      30.1683
  0.00423029      30.1989
  0.00423272      30.2263
  0.00423607      30.2605
  0.00423830      30.2924
  0.00424210      30.3170
  0.00424396      30.3567
  0.00424635      30.3852
  0.00424855      30.4175
  0.00425228      30.4437
  0.00425454      30.4749
  0.00425665      30.5092
  0.00426030      30.5371
  0.00426255      30.5683
  0.00426452      30.6058
  0.00426792      30.6392
  0.00427041      30.6654
  0.00427378      30.6992
  0.00427601      30.7310
  0.00427846      30.7581
  0.00428192      30.7900
  0.00428435      30.8174
  0.00428779      30.8498
  0.00428989      30.8844
  0.00429318      30.9200
  0.00429543      30.9515
  0.00429889      30.9833
  0.00430123      31.0128
  0.00430466      31.0453
  0.00430702      31.0744
  0.00430930      31.1051
  0.00431281      31.1359
  0.00431610      31.1714
  0.00431874      31.1945
  0.00432091      31.2275
  0.00432439      31.2591
  0.00432652      31.2930
  0.00433007      31.3229
  0.00433198      31.3616
  0.00433561      31.3899
  0.00433794      31.4196
  0.00433995      31.4563
  0.00434365      31.4829
  0.00434599      31.5123
  0.00434802      31.5486
  0.00435159      31.5780
  0.00435375      31.6112
  0.00435604      31.6419
  0.00435843      31.6702
  0.00436190      31.7019
  0.00436379      31.7411
  0.00436647      31.7631
  0.00437011      31.7912
  0.00437218      31.8266
  0.00437446      31.8573
  0.00437806      31.8861
  0.00438031      31.9175
  0.00438385      31.9477
  0.00438607      31.9797
  0.00438850      32.0071
  0.00439166      32.0457
  0.00439389      32.0773
  0.00439731      32.1101
  0.00439953      32.1422
  0.00440296      32.1747
  0.00440517      32.2071
  0.00440853      32.2411
  0.00441115      32.2644
  0.00441431      32.3029
  0.00441694      32.3261
  0.00442045      32.3570
  0.00442238      32.3952
  0.00442610      32.4214
  0.00442952      32.4543
  0.00443181      32.4847
  0.00443399      32.5177
  0.00443737      32.5513
  0.00444098      32.5800
  0.00444298      32.6168
  0.00444525      32.6477
  0.00444896      32.6744
  0.00445109      32.7082
  0.00445467      32.7376
  0.00445694      32.7686
  0.00446031      32.8024
  0.00446273      32.8301
  0.00446620      32.8618
  0.00446839      32.8945
  0.00447198      32.9237
  0.00447420      32.9557
  0.00447783      32.9839
  0.00448126      33.0164
  0.00448385      33.0404
  0.00448740      33.0705
  0.00449113      33.0966
  0.00449337      33.1280
  0.00449700      33.1565
  0.00450057      33.1860
  0.00450447      33.2083
  0.00450962      33.2038
  0.00452341      33.1458
  0.00454604      33.1106
  0.00456214      33.0826
  0.00457506      33.0702
  0.00458622      33.0693
  0.00459611      33.0690
  0.00460584      33.0721
  0.00461422      33.0779
  0.00462395      33.0809
  0.00463201      33.0936
  0.00464166      33.0984
  0.00464986      33.1079
  0.00465791      33.1208
  0.00466495      33.1286
  0.00467287      33.1442
  0.00467951      33.1609
  0.00468652      33.1694
  0.00469448      33.1842
  0.00470093      33.2048
  0.00470805      33.2111
  0.00471488      33.2235
  0.00472207      33.2282
  0.00473327      33.1995
  0.00475804      32.9579
  0.00570255      19.4538
  0.01620410       0.3508
  0.01619331       0.3461
  0.01618177       0.3474
  0.01617392       0.3450
  0.01616396       0.3453
  0.01615589       0.3435
  0.01614665       0.3416
  0.01613646       0.3426
  0.01612609       0.3440
  0.01611811       0.3383
  0.01610845       0.3377
  0.01610051       0.3355
  0.01609088       0.3348
  0.01608356       0.3345
  0.01607739       0.3270
  0.01607081       0.3245
  0.01606438       0.3215
  0.01605651       0.3192
  0.01604810       0.3222
  0.01604203       0.3219
  0.01603616       0.3210
  0.01602984       0.3215
  0.01602447       0.3190
  0.01601790       0.3203
  0.01601338       0.3190
  0.01600900       0.3173
  0.01600374       0.3183
  0.01599821       0.3201
  0.01599440       0.3166
  0.01598310       0.3172
  0.01597965       0.3164
  0.01596851       0.3165
  0.01596705       0.3172
  0.01596722       0.3130
  0.01596713       0.3095
  0.01596453       0.3136
  0.01596360       0.3127
  0.01596300       0.3108
  0.01595704       0.3139
  0.01595674       0.3110
  0.01595338       0.3175
  0.01595276       0.3156
  0.01595144       0.3159
  0.01595091       0.3137
  0.01595038       0.3116
  0.01594829       0.3142
  0.01594759       0.3126
  0.01594689       0.3110
  0.01594493       0.3132
  0.01593946       0.3185
  0.01593561       0.3152
  0.01593516       0.3128
  0.01593275       0.3164
  0.01593209       0.3146
  0.01593005       0.3171
  0.01592686       0.3118
  0.01592643       0.3094
  0.01592343       0.3147
  0.01592228       0.3144
  0.01592132       0.3136
  0.01592018       0.3134
  0.01591913       0.3128
  0.01591813       0.3121
  0.01591683       0.3123
  0.01591526       0.3133
  0.01591443       0.3121
  0.01591185       0.3161
