# Supplementary material for: Size effects on the mechanical behavior and the compressive failure strength of concrete: an extensive dataset
Source: Data Brief. 2020 Nov 2;33:106477. doi: 10.1016/j.dib.2020.106477 (PMC7674298; doi:10.1016/j.dib.2020.106477)
Supplement: Supplementary file 1 [file mmc1.zip › Stress_Strain_Data_DIB/C-40x80-mm/C4-B1-8.txt]

      Strain  Stress(MPa)
  0.00000000       0.0000
  0.00002834       0.2826
  0.00002811       0.2803
  0.00002854       0.2846
  0.00002850       0.2842
  0.00002822       0.2814
  0.00002815       0.2807
  0.00002813       0.2805
  0.00002809       0.2802
  0.00002861       0.2853
  0.00002828       0.2820
  0.00002838       0.2831
  0.00002831       0.2823
  0.00002871       0.2863
  0.00002905       0.2898
  0.00002923       0.2915
  0.00002991       0.2983
  0.00002932       0.2924
  0.00002992       0.2984
  0.00002991       0.2983
  0.00003024       0.3016
  0.00003015       0.3007
  0.00003038       0.3030
  0.00003070       0.3061
  0.00003086       0.3077
  0.00003128       0.3120
  0.00003179       0.3171
  0.00003212       0.3203
  0.00003216       0.3207
  0.00003248       0.3239
  0.00003268       0.3259
  0.00003344       0.3335
  0.00003301       0.3292
  0.00003384       0.3375
  0.00003393       0.3384
  0.00003356       0.3347
  0.00003403       0.3394
  0.00003485       0.3476
  0.00003476       0.3466
  0.00003507       0.3498
  0.00003473       0.3464
  0.00003500       0.3491
  0.00003536       0.3527
  0.00003594       0.3585
  0.00003603       0.3593
  0.00003670       0.3660
  0.00003657       0.3647
  0.00003737       0.3727
  0.00003729       0.3719
  0.00003770       0.3760
  0.00003783       0.3772
  0.00003815       0.3805
  0.00003804       0.3794
  0.00003865       0.3855
  0.00003871       0.3861
  0.00003905       0.3894
  0.00003931       0.3921
  0.00003936       0.3926
  0.00003964       0.3954
  0.00003947       0.3937
  0.00003988       0.3977
  0.00003991       0.3981
  0.00004023       0.4012
  0.00004068       0.4057
  0.00004022       0.4012
  0.00004075       0.4064
  0.00004128       0.4117
  0.00004137       0.4126
  0.00004185       0.4173
  0.00004173       0.4162
  0.00004198       0.4187
  0.00004227       0.4216
  0.00004262       0.4250
  0.00004282       0.4271
  0.00004312       0.4300
  0.00004329       0.4318
  0.00004371       0.4360
  0.00004355       0.4343
  0.00004433       0.4421
  0.00004428       0.4416
  0.00004446       0.4434
  0.00004454       0.4442
  0.00004496       0.4484
  0.00004483       0.4471
  0.00004514       0.4502
  0.00004551       0.4539
  0.00004572       0.4560
  0.00004539       0.4527
  0.00004555       0.4543
  0.00004594       0.4581
  0.00004567       0.4555
  0.00004560       0.4548
  0.00004600       0.4587
  0.00004576       0.4563
  0.00004627       0.4615
  0.00004607       0.4595
  0.00004642       0.4629
  0.00004677       0.4664
  0.00004695       0.4682
  0.00004773       0.4761
  0.00004755       0.4743
  0.00004780       0.4767
  0.00004837       0.4825
  0.00004793       0.4780
  0.00004881       0.4868
  0.00004834       0.4821
  0.00004933       0.4919
  0.00004930       0.4917
  0.00004996       0.4982
  0.00005009       0.4996
  0.00005003       0.4990
  0.00005050       0.5037
  0.00005051       0.5037
  0.00005093       0.5080
  0.00005086       0.5073
  0.00005126       0.5112
  0.00005199       0.5186
  0.00005225       0.5211
  0.00005300       0.5285
  0.00005263       0.5249
  0.00005304       0.5290
  0.00005356       0.5342
  0.00005394       0.5380
  0.00005437       0.5422
  0.00005473       0.5458
  0.00005479       0.5465
  0.00005482       0.5467
  0.00005520       0.5505
  0.00005541       0.5527
  0.00005600       0.5585
  0.00005685       0.5670
  0.00005691       0.5675
  0.00005669       0.5654
  0.00005760       0.5744
  0.00005794       0.5778
  0.00005807       0.5792
  0.00005812       0.5797
  0.00005826       0.5810
  0.00005829       0.5813
  0.00005850       0.5835
  0.00005902       0.5886
  0.00005926       0.5910
  0.00005987       0.5971
  0.00006037       0.6020
  0.00006108       0.6091
  0.00006074       0.6058
  0.00006133       0.6116
  0.00006167       0.6151
  0.00006203       0.6187
  0.00006218       0.6202
  0.00006236       0.6219
  0.00006300       0.6283
  0.00006330       0.6313
  0.00006364       0.6347
  0.00006390       0.6373
  0.00006436       0.6419
  0.00006539       0.6521
  0.00006576       0.6558
  0.00006602       0.6584
  0.00006731       0.6713
  0.00006731       0.6713
  0.00006736       0.6718
  0.00006806       0.6788
  0.00006815       0.6797
  0.00006837       0.6819
  0.00006936       0.6918
  0.00006968       0.6949
  0.00007006       0.6987
  0.00007055       0.7036
  0.00007171       0.7152
  0.00007324       0.7305
  0.00007507       0.7486
  0.00007490       0.7470
  0.00007572       0.7552
  0.00007587       0.7566
  0.00007627       0.7607
  0.00007650       0.7630
  0.00007700       0.7680
  0.00007760       0.7739
  0.00007764       0.7744
  0.00007797       0.7776
  0.00007826       0.7806
  0.00007857       0.7836
  0.00007888       0.7867
  0.00007906       0.7885
  0.00008004       0.7983
  0.00008008       0.7987
  0.00008036       0.8014
  0.00008050       0.8028
  0.00008083       0.8061
  0.00008152       0.8130
  0.00008228       0.8206
  0.00008227       0.8205
  0.00008298       0.8275
  0.00008261       0.8239
  0.00008324       0.8302
  0.00008350       0.8328
  0.00008363       0.8341
  0.00008422       0.8400
  0.00008455       0.8432
  0.00008424       0.8401
  0.00008525       0.8502
  0.00008541       0.8518
  0.00008547       0.8524
  0.00008563       0.8540
  0.00008667       0.8644
  0.00008670       0.8647
  0.00008672       0.8649
  0.00008691       0.8668
  0.00008783       0.8760
  0.00008777       0.8754
  0.00008821       0.8798
  0.00008834       0.8811
  0.00008843       0.8820
  0.00008865       0.8842
  0.00008907       0.8883
  0.00008937       0.8913
  0.00008990       0.8966
  0.00009020       0.8996
  0.00009006       0.8981
  0.00009035       0.9011
  0.00009069       0.9045
  0.00009086       0.9061
  0.00009117       0.9093
  0.00009119       0.9095
  0.00009185       0.9160
  0.00009198       0.9174
  0.00009242       0.9217
  0.00009240       0.9215
  0.00009269       0.9244
  0.00009269       0.9244
  0.00009280       0.9255
  0.00009297       0.9272
  0.00009315       0.9290
  0.00009318       0.9293
  0.00009344       0.9319
  0.00009320       0.9295
  0.00009351       0.9326
  0.00009387       0.9362
  0.00009420       0.9395
  0.00009415       0.9390
  0.00009448       0.9422
  0.00009472       0.9447
  0.00009499       0.9473
  0.00009486       0.9461
  0.00009549       0.9523
  0.00009591       0.9565
  0.00009575       0.9549
  0.00009583       0.9557
  0.00009607       0.9582
  0.00009616       0.9590
  0.00009655       0.9629
  0.00009636       0.9610
  0.00009709       0.9683
  0.00009676       0.9650
  0.00009674       0.9648
  0.00009695       0.9669
  0.00009727       0.9701
  0.00009767       0.9741
  0.00009762       0.9736
  0.00009773       0.9747
  0.00009840       0.9814
  0.00009832       0.9806
  0.00009861       0.9834
  0.00009875       0.9848
  0.00009877       0.9850
  0.00009866       0.9839
  0.00009898       0.9872
  0.00009943       0.9917
  0.00009942       0.9915
  0.00009958       0.9931
  0.00009988       0.9961
  0.00010029       1.0002
  0.00010046       1.0019
  0.00010031       1.0005
  0.00010040       1.0014
  0.00010050       1.0023
  0.00010128       1.0101
  0.00010183       1.0155
  0.00010198       1.0171
  0.00010218       1.0191
  0.00010250       1.0222
  0.00010242       1.0215
  0.00010254       1.0227
  0.00010298       1.0271
  0.00010351       1.0324
  0.00010323       1.0295
  0.00010433       1.0405
  0.00010462       1.0434
  0.00010479       1.0451
  0.00010480       1.0452
  0.00010515       1.0487
  0.00010507       1.0478
  0.00010547       1.0519
  0.00010541       1.0513
  0.00010574       1.0546
  0.00010613       1.0584
  0.00010620       1.0591
  0.00010700       1.0672
  0.00010680       1.0652
  0.00010789       1.0760
  0.00010795       1.0766
  0.00010814       1.0785
  0.00010861       1.0832
  0.00010886       1.0857
  0.00010903       1.0874
  0.00010949       1.0920
  0.00010914       1.0885
  0.00010970       1.0941
  0.00010999       1.0970
  0.00011045       1.1015
  0.00011028       1.0999
  0.00011085       1.1055
  0.00011223       1.1193
  0.00011213       1.1183
  0.00011257       1.1227
  0.00011280       1.1249
  0.00011347       1.1317
  0.00011376       1.1345
  0.00011391       1.1361
  0.00011409       1.1378
  0.00011455       1.1425
  0.00011494       1.1463
  0.00011540       1.1509
  0.00011565       1.1534
  0.00011566       1.1535
  0.00011642       1.1610
  0.00011623       1.1592
  0.00011655       1.1624
  0.00011729       1.1697
  0.00011772       1.1740
  0.00011779       1.1748
  0.00011874       1.1842
  0.00011858       1.1826
  0.00011947       1.1915
  0.00011966       1.1934
  0.00012037       1.2005
  0.00012081       1.2048
  0.00012104       1.2071
  0.00012124       1.2092
  0.00012218       1.2185
  0.00012236       1.2203
  0.00012291       1.2258
  0.00012345       1.2312
  0.00012430       1.2396
  0.00012463       1.2430
  0.00012505       1.2471
  0.00012553       1.2519
  0.00012592       1.2558
  0.00012682       1.2648
  0.00012722       1.2688
  0.00012756       1.2722
  0.00012824       1.2790
  0.00012918       1.2884
  0.00012987       1.2953
  0.00013071       1.3036
  0.00013132       1.3096
  0.00013360       1.3324
  0.00013460       1.3424
  0.00013547       1.3511
  0.00013621       1.3584
  0.00013681       1.3644
  0.00013741       1.3704
  0.00013826       1.3789
  0.00013894       1.3857
  0.00013996       1.3958
  0.00014070       1.4032
  0.00014133       1.4095
  0.00014200       1.4162
  0.00014322       1.4283
  0.00014376       1.4337
  0.00014450       1.4412
  0.00014554       1.4515
  0.00014652       1.4613
  0.00014725       1.4686
  0.00014770       1.4731
  0.00014841       1.4801
  0.00014971       1.4931
  0.00014981       1.4941
  0.00015089       1.5048
  0.00015179       1.5138
  0.00015239       1.5198
  0.00015318       1.5277
  0.00015452       1.5410
  0.00015554       1.5512
  0.00015627       1.5585
  0.00015684       1.5642
  0.00015762       1.5720
  0.00015827       1.5785
  0.00015925       1.5883
  0.00016004       1.5961
  0.00016074       1.6031
  0.00016135       1.6092
  0.00016234       1.6191
  0.00016353       1.6309
  0.00016395       1.6351
  0.00016455       1.6411
  0.00016556       1.6511
  0.00016663       1.6618
  0.00016750       1.6705
  0.00016777       1.6732
  0.00016854       1.6809
  0.00016936       1.6890
  0.00017039       1.6993
  0.00017140       1.7094
  0.00017204       1.7158
  0.00017248       1.7202
  0.00017373       1.7326
  0.00017406       1.7360
  0.00017578       1.7530
  0.00017602       1.7554
  0.00017641       1.7594
  0.00017624       1.7576
  0.00017728       1.7681
  0.00017786       1.7738
  0.00017852       1.7804
  0.00017971       1.7923
  0.00018015       1.7966
  0.00018112       1.8063
  0.00018171       1.8122
  0.00018241       1.8193
  0.00018332       1.8283
  0.00018437       1.8388
  0.00018484       1.8434
  0.00018545       1.8496
  0.00018678       1.8628
  0.00018772       1.8722
  0.00018853       1.8802
  0.00018926       1.8875
  0.00018984       1.8933
  0.00019068       1.9017
  0.00019170       1.9119
  0.00019287       1.9236
  0.00019394       1.9342
  0.00019476       1.9424
  0.00019585       1.9533
  0.00019672       1.9619
  0.00019740       1.9687
  0.00019870       1.9817
  0.00019970       1.9916
  0.00020031       1.9977
  0.00020132       2.0078
  0.00020179       2.0125
  0.00020293       2.0238
  0.00020613       2.0558
  0.00020677       2.0622
  0.00020804       2.0748
  0.00020855       2.0799
  0.00020976       2.0920
  0.00021046       2.0989
  0.00021099       2.1043
  0.00021205       2.1148
  0.00021285       2.1228
  0.00021355       2.1297
  0.00021492       2.1434
  0.00021545       2.1487
  0.00021629       2.1571
  0.00021720       2.1662
  0.00021803       2.1744
  0.00021887       2.1829
  0.00022005       2.1946
  0.00022043       2.1984
  0.00022170       2.2110
  0.00022207       2.2147
  0.00022346       2.2286
  0.00022410       2.2350
  0.00022536       2.2475
  0.00022644       2.2583
  0.00022687       2.2626
  0.00022764       2.2703
  0.00022893       2.2832
  0.00022965       2.2903
  0.00023034       2.2972
  0.00023139       2.3077
  0.00023223       2.3160
  0.00023357       2.3294
  0.00023416       2.3353
  0.00023534       2.3471
  0.00023625       2.3562
  0.00023718       2.3654
  0.00023798       2.3734
  0.00023907       2.3843
  0.00023976       2.3911
  0.00024079       2.4014
  0.00024174       2.4109
  0.00024232       2.4167
  0.00024385       2.4320
  0.00024432       2.4366
  0.00024576       2.4510
  0.00024660       2.4594
  0.00024740       2.4674
  0.00024872       2.4805
  0.00024940       2.4873
  0.00025023       2.4956
  0.00025113       2.5045
  0.00025230       2.5163
  0.00025353       2.5285
  0.00025493       2.5425
  0.00025602       2.5533
  0.00025698       2.5629
  0.00025752       2.5683
  0.00025882       2.5813
  0.00026005       2.5935
  0.00026090       2.6020
  0.00026193       2.6123
  0.00026326       2.6256
  0.00026430       2.6359
  0.00026460       2.6389
  0.00026569       2.6497
  0.00026662       2.6591
  0.00026765       2.6693
  0.00026929       2.6856
  0.00026980       2.6908
  0.00027145       2.7072
  0.00027181       2.7108
  0.00027274       2.7201
  0.00027357       2.7284
  0.00027482       2.7408
  0.00027579       2.7505
  0.00027740       2.7666
  0.00027829       2.7754
  0.00027962       2.7887
  0.00028068       2.7992
  0.00028175       2.8099
  0.00028229       2.8153
  0.00028402       2.8326
  0.00028521       2.8444
  0.00028627       2.8551
  0.00028722       2.8645
  0.00028808       2.8731
  0.00028916       2.8839
  0.00029030       2.8952
  0.00029142       2.9064
  0.00029265       2.9187
  0.00029374       2.9295
  0.00029481       2.9402
  0.00029600       2.9520
  0.00029712       2.9632
  0.00029812       2.9732
  0.00029984       2.9904
  0.00030048       2.9967
  0.00030146       3.0066
  0.00030289       3.0207
  0.00030416       3.0334
  0.00030514       3.0432
  0.00030602       3.0519
  0.00030753       3.0671
  0.00030841       3.0758
  0.00030947       3.0864
  0.00031085       3.1002
  0.00031182       3.1098
  0.00031268       3.1184
  0.00031390       3.1306
  0.00031512       3.1427
  0.00031693       3.1608
  0.00031736       3.1651
  0.00031901       3.1815
  0.00031990       3.1904
  0.00032099       3.2013
  0.00032212       3.2125
  0.00032336       3.2249
  0.00032451       3.2364
  0.00032592       3.2505
  0.00032647       3.2559
  0.00032814       3.2726
  0.00032921       3.2833
  0.00033026       3.2938
  0.00033154       3.3065
  0.00033282       3.3193
  0.00033392       3.3303
  0.00033481       3.3391
  0.00033638       3.3548
  0.00033704       3.3614
  0.00033876       3.3785
  0.00034008       3.3917
  0.00034026       3.3935
  0.00034250       3.4159
  0.00034312       3.4220
  0.00034461       3.4368
  0.00034576       3.4484
  0.00034734       3.4641
  0.00034830       3.4737
  0.00034925       3.4832
  0.00035044       3.4950
  0.00035181       3.5087
  0.00035283       3.5188
  0.00035342       3.5247
  0.00035541       3.5445
  0.00035631       3.5535
  0.00035784       3.5688
  0.00035873       3.5777
  0.00036016       3.5920
  0.00036125       3.6028
  0.00036232       3.6135
  0.00036356       3.6259
  0.00036429       3.6331
  0.00036604       3.6506
  0.00036720       3.6622
  0.00036815       3.6717
  0.00036950       3.6851
  0.00037105       3.7006
  0.00037209       3.7109
  0.00037334       3.7234
  0.00037449       3.7349
  0.00037589       3.7488
  0.00037675       3.7574
  0.00037795       3.7693
  0.00037956       3.7855
  0.00038052       3.7950
  0.00038149       3.8047
  0.00038246       3.8143
  0.00038414       3.8311
  0.00038545       3.8442
  0.00038622       3.8518
  0.00038797       3.8693
  0.00038883       3.8779
  0.00039015       3.8911
  0.00039110       3.9005
  0.00039295       3.9190
  0.00039402       3.9297
  0.00039552       3.9446
  0.00039685       3.9578
  0.00039784       3.9677
  0.00039903       3.9796
  0.00040102       3.9994
  0.00040186       4.0078
  0.00040269       4.0161
  0.00040430       4.0321
  0.00040569       4.0460
  0.00040691       4.0582
  0.00040803       4.0693
  0.00041007       4.0897
  0.00041120       4.1010
  0.00041251       4.1140
  0.00041396       4.1285
  0.00041540       4.1429
  0.00041678       4.1567
  0.00041795       4.1683
  0.00041909       4.1796
  0.00042069       4.1957
  0.00042220       4.2107
  0.00042300       4.2186
  0.00042494       4.2380
  0.00042643       4.2528
  0.00042771       4.2657
  0.00042899       4.2784
  0.00043024       4.2908
  0.00043143       4.3027
  0.00043345       4.3229
  0.00043494       4.3378
  0.00043614       4.3497
  0.00043763       4.3646
  0.00043892       4.3775
  0.00044005       4.3887
  0.00044142       4.4023
  0.00044309       4.4190
  0.00044435       4.4316
  0.00044611       4.4492
  0.00044759       4.4639
  0.00044886       4.4766
  0.00045013       4.4892
  0.00045185       4.5063
  0.00045350       4.5228
  0.00045422       4.5301
  0.00045610       4.5488
  0.00045699       4.5577
  0.00045868       4.5745
  0.00045971       4.5847
  0.00046174       4.6050
  0.00046313       4.6189
  0.00046467       4.6342
  0.00046580       4.6455
  0.00046747       4.6622
  0.00046885       4.6759
  0.00047015       4.6889
  0.00047144       4.7018
  0.00047285       4.7158
  0.00047464       4.7336
  0.00047577       4.7449
  0.00047759       4.7630
  0.00047923       4.7794
  0.00048096       4.7967
  0.00048235       4.8106
  0.00048366       4.8236
  0.00048508       4.8378
  0.00048634       4.8504
  0.00048777       4.8646
  0.00048941       4.8810
  0.00049133       4.9001
  0.00049193       4.9061
  0.00049391       4.9258
  0.00049526       4.9394
  0.00049658       4.9525
  0.00049806       4.9673
  0.00049938       4.9804
  0.00050082       4.9947
  0.00050267       5.0132
  0.00050444       5.0309
  0.00050582       5.0446
  0.00050698       5.0562
  0.00050848       5.0712
  0.00051005       5.0868
  0.00051184       5.1047
  0.00051327       5.1189
  0.00051496       5.1358
  0.00051681       5.1542
  0.00051799       5.1660
  0.00052013       5.1874
  0.00052154       5.2014
  0.00052257       5.2117
  0.00052412       5.2271
  0.00052572       5.2431
  0.00052773       5.2631
  0.00052860       5.2718
  0.00053049       5.2907
  0.00053222       5.3079
  0.00053322       5.3179
  0.00053490       5.3346
  0.00053619       5.3475
  0.00053790       5.3645
  0.00053960       5.3815
  0.00054100       5.3955
  0.00054255       5.4109
  0.00054428       5.4282
  0.00054615       5.4469
  0.00054721       5.4574
  0.00054912       5.4765
  0.00055062       5.4914
  0.00055208       5.5060
  0.00055369       5.5220
  0.00055561       5.5412
  0.00055742       5.5592
  0.00055881       5.5731
  0.00055997       5.5847
  0.00056119       5.5969
  0.00056305       5.6154
  0.00056456       5.6305
  0.00056635       5.6483
  0.00056752       5.6600
  0.00056951       5.6798
  0.00057111       5.6958
  0.00057293       5.7139
  0.00057450       5.7296
  0.00057564       5.7410
  0.00057748       5.7593
  0.00057892       5.7736
  0.00058022       5.7867
  0.00058209       5.8053
  0.00058375       5.8219
  0.00058532       5.8375
  0.00058689       5.8532
  0.00058854       5.8696
  0.00058989       5.8831
  0.00059146       5.8988
  0.00059305       5.9146
  0.00059477       5.9318
  0.00059660       5.9500
  0.00059815       5.9654
  0.00059988       5.9827
  0.00060129       5.9968
  0.00060307       6.0146
  0.00060473       6.0311
  0.00060656       6.0493
  0.00060806       6.0643
  0.00060996       6.0833
  0.00061186       6.1022
  0.00061315       6.1151
  0.00061511       6.1346
  0.00061686       6.1521
  0.00061858       6.1692
  0.00062057       6.1890
  0.00062173       6.2006
  0.00062658       6.2490
  0.00062828       6.2659
  0.00063041       6.2872
  0.00063143       6.2974
  0.00063322       6.3152
  0.00063468       6.3298
  0.00063656       6.3485
  0.00063866       6.3695
  0.00063969       6.3798
  0.00064117       6.3945
  0.00064333       6.4160
  0.00064457       6.4284
  0.00064634       6.4460
  0.00064777       6.4603
  0.00064976       6.4802
  0.00065106       6.4931
  0.00065319       6.5144
  0.00065517       6.5341
  0.00065624       6.5448
  0.00065852       6.5676
  0.00065992       6.5815
  0.00066141       6.5963
  0.00066338       6.6160
  0.00066470       6.6291
  0.00066659       6.6480
  0.00066820       6.6641
  0.00067014       6.6835
  0.00067171       6.6991
  0.00067325       6.7145
  0.00067532       6.7351
  0.00067714       6.7532
  0.00067890       6.7708
  0.00068086       6.7904
  0.00068250       6.8067
  0.00068413       6.8230
  0.00068570       6.8387
  0.00068782       6.8597
  0.00068918       6.8733
  0.00069108       6.8922
  0.00069350       6.9164
  0.00069466       6.9279
  0.00069643       6.9457
  0.00070381       7.0192
  0.00070505       7.0316
  0.00070730       7.0540
  0.00070915       7.0725
  0.00071071       7.0880
  0.00071272       7.1081
  0.00071435       7.1243
  0.00071594       7.1402
  0.00072321       7.2127
  0.00072496       7.2302
  0.00072660       7.2465
  0.00072826       7.2630
  0.00073049       7.2853
  0.00073206       7.3010
  0.00073367       7.3171
  0.00073580       7.3383
  0.00073744       7.3546
  0.00073914       7.3715
  0.00074098       7.3899
  0.00074248       7.4049
  0.00074457       7.4257
  0.00074649       7.4448
  0.00074792       7.4592
  0.00074992       7.4791
  0.00075206       7.5004
  0.00075371       7.5169
  0.00075543       7.5340
  0.00075768       7.5564
  0.00075963       7.5759
  0.00076139       7.5935
  0.00076309       7.6105
  0.00076530       7.6325
  0.00076756       7.6550
  0.00076877       7.6671
  0.00077107       7.6900
  0.00077301       7.7094
  0.00077455       7.7248
  0.00077657       7.7449
  0.00077862       7.7653
  0.00078049       7.7839
  0.00078243       7.8033
  0.00078419       7.8209
  0.00078620       7.8409
  0.00078817       7.8606
  0.00079060       7.8848
  0.00079219       7.9006
  0.00079423       7.9210
  0.00079598       7.9384
  0.00079786       7.9572
  0.00079989       7.9775
  0.00080178       7.9963
  0.00080361       8.0145
  0.00080585       8.0368
  0.00080766       8.0549
  0.00080964       8.0747
  0.00081166       8.0949
  0.00081398       8.1179
  0.00081549       8.1330
  0.00081754       8.1535
  0.00081941       8.1722
  0.00082135       8.1914
  0.00082349       8.2128
  0.00082515       8.2294
  0.00082726       8.2504
  0.00082919       8.2697
  0.00083111       8.2888
  0.00083321       8.3098
  0.00083495       8.3271
  0.00083720       8.3495
  0.00083923       8.3698
  0.00084144       8.3918
  0.00085163       8.4465
  0.00085479       8.4676
  0.00085809       8.4870
  0.00086099       8.5111
  0.00086433       8.5301
  0.00086733       8.5530
  0.00087057       8.5732
  0.00087388       8.5924
  0.00087708       8.6131
  0.00087929       8.6308
  0.00088218       8.6550
  0.00088538       8.6757
  0.00088857       8.6963
  0.00089202       8.7140
  0.00089489       8.7385
  0.00089797       8.7604
  0.00090139       8.7785
  0.00090477       8.7969
  0.00090749       8.8232
  0.00091065       8.8442
  0.00091372       8.8664
  0.00091671       8.8894
  0.00091838       8.9135
  0.00092214       8.9275
  0.00092517       8.9502
  0.00092804       8.9747
  0.00093123       8.9953
  0.00093446       9.0155
  0.00093763       9.0365
  0.00093932       9.0604
  0.00094229       9.0837
  0.00094525       9.1071
  0.00094813       9.1315
  0.00095023       9.1505
  0.00095356       9.1696
  0.00095650       9.1933
  0.00095814       9.2176
  0.00096140       9.2375
  0.00096461       9.2580
  0.00096602       9.2851
  0.00096913       9.3069
  0.00097122       9.3260
  0.00097428       9.3483
  0.00097704       9.3740
  0.00097914       9.3931
  0.00098220       9.4152
  0.00098529       9.4372
  0.00098719       9.4585
  0.00098992       9.4847
  0.00099331       9.5030
  0.00099633       9.5257
  0.00099932       9.5489
  0.00100103       9.5725
  0.00100389       9.5970
  0.00100701       9.6186
  0.00100989       9.6430
  0.00101294       9.6654
  0.00101456       9.6901
  0.00101736       9.7154
  0.00102054       9.7362
  0.00102352       9.7594
  0.00102608       9.7876
  0.00102791       9.8097
  0.00103098       9.8319
  0.00103298       9.8521
  0.00103594       9.8755
  0.00103874       9.9008
  0.00104052       9.9236
  0.00104324       9.9499
  0.00104513       9.9714
  0.00104766      10.0000
  0.00105061      10.0235
  0.00105277      10.0418
  0.00105461      10.0693
  0.00105649      10.0932
  0.00105957      10.1175
  0.00106273      10.1409
  0.00106469      10.1638
  0.00106776      10.1883
  0.00106934      10.2162
  0.00107251      10.2395
  0.00107550      10.2650
  0.00107843      10.2914
  0.00108061      10.3114
  0.00108361      10.3367
  0.00108703      10.3567
  0.00108845      10.3866
  0.00109184      10.4069
  0.00109490      10.4316
  0.00109674      10.4561
  0.00109988      10.4797
  0.00110350      10.4970
  0.00110500      10.5259
  0.00110837      10.5465
  0.00111002      10.5735
  0.00111284      10.6012
  0.00111618      10.6222
  0.00111811      10.6455
  0.00112106      10.6716
  0.00112322      10.6919
  0.00112593      10.7211
  0.00112764      10.7473
  0.00112982      10.7673
  0.00113276      10.7935
  0.00113499      10.8128
  0.00113794      10.8389
  0.00113950      10.8671
  0.00114294      10.8867
  0.00114428      10.9177
  0.00114760      10.9391
  0.00114965      10.9607
  0.00115234      10.9902
  0.00115424      11.0139
  0.00115609      11.0383
  0.00115874      11.0683
  0.00116247      11.0841
  0.00116398      11.1129
  0.00116730      11.1341
  0.00116882      11.1628
  0.00117218      11.1836
  0.00117418      11.2058
  0.00117694      11.2344
  0.00117885      11.2580
  0.00118178      11.2844
  0.00118329      11.3131
  0.00118698      11.3295
  0.00118863      11.3566
  0.00119111      11.3888
  0.00119319      11.4101
  0.00119617      11.4357
  0.00119798      11.4607
  0.00120091      11.4870
  0.00120247      11.5151
  0.00120434      11.5391
  0.00120747      11.5629
  0.00120912      11.5899
  0.00121078      11.6167
  0.00121369      11.6434
  0.00121597      11.6621
  0.00121769      11.6880
  0.00121941      11.7140
  0.00122154      11.7359
  0.00122346      11.7613
  0.00122570      11.7821
  0.00122757      11.8081
  0.00122929      11.8363
  0.00123271      11.8578
  0.00123440      11.8864
  0.00123664      11.9072
  0.00123845      11.9341
  0.00124155      11.9601
  0.00124337      11.9869
  0.00124515      12.0141
  0.00124858      12.0357
  0.00125016      12.0657
  0.00125221      12.0892
  0.00125499      12.1198
  0.00125725      12.1403
  0.00125897      12.1685
  0.00126168      12.2001
  0.00126409      12.2185
  0.00126573      12.2478
  0.00126896      12.2720
  0.00127117      12.2932
  0.00127265      12.3249
  0.00127579      12.3503
  0.00127777      12.3748
  0.00128009      12.3945
  0.00128188      12.4216
  0.00128481      12.4501
  0.00128666      12.4765
  0.00128880      12.4987
  0.00129165      12.5283
  0.00129357      12.5536
  0.00129533      12.5812
  0.00129767      12.6007
  0.00129951      12.6271
  0.00130307      12.6466
  0.00130453      12.6784
  0.00130631      12.7057
  0.00130845      12.7279
  0.00131005      12.7579
  0.00131184      12.7850
  0.00132040      12.8913
  0.00132231      12.9168
  0.00132396      12.9459
  0.00132759      12.9645
  0.00132903      12.9966
  0.00133107      13.0203
  0.00133324      13.0420
  0.00133995      13.1220
  0.00134336      13.1438
  0.00134521      13.1701
  0.00134707      13.1962
  0.00134880      13.2243
  0.00135190      13.2503
  0.00135376      13.2766
  0.00135559      13.3031
  0.00135729      13.3316
  0.00136006      13.3623
  0.00136240      13.3817
  0.00136452      13.4092
  0.00136764      13.4367
  0.00136990      13.4584
  0.00137177      13.4861
  0.00137369      13.5131
  0.00137746      13.5679
  0.00138075      13.5927
  0.00138264      13.6200
  0.00138454      13.6473
  0.00138656      13.6727
  0.00138851      13.6991
  0.00139044      13.7259
  0.00139248      13.7509
  0.00139449      13.7765
  0.00139667      13.7995
  0.00139838      13.8296
  0.00140023      13.8574
  0.00140211      13.8850
  0.00140392      13.9136
  0.00140605      13.9373
  0.00140920      13.9642
  0.00141120      13.9900
  0.00141283      14.0213
  0.00141504      14.0438
  0.00141667      14.0750
  0.00142021      14.0961
  0.00142191      14.1263
  0.00142417      14.1481
  0.00142598      14.1767
  0.00142773      14.2061
  0.00143093      14.2323
  0.00143285      14.2593
  0.00143496      14.2833
  0.00143666      14.3135
  0.00143903      14.3337
  0.00144110      14.3582
  0.00144382      14.3917
  0.00144575      14.4184
  0.00144810      14.4389
  0.00144955      14.4729
  0.00145187      14.4937
  0.00145391      14.5189
  0.00145553      14.5503
  0.00145882      14.5751
  0.00146092      14.5992
  0.00146274      14.6276
  0.00146444      14.6579
  0.00146634      14.6851
  0.00146834      14.7108
  0.00147048      14.7344
  0.00147210      14.7657
  0.00147416      14.7906
  0.00147613      14.8168
  0.00147795      14.8451
  0.00147979      14.8733
  0.00148177      14.8992
  0.00148384      14.9239
  0.00148560      14.9532
  0.00148715      14.9857
  0.00148928      15.0094
  0.00149156      15.0308
  0.00149293      15.0660
  0.00149644      15.0890
  0.00149843      15.1161
  0.00150041      15.1433
  0.00150326      15.1763
  0.00150519      15.2044
  0.00150714      15.2322
  0.00150893      15.2624
  0.00151125      15.2844
  0.00151450      15.3111
  0.00151628      15.3414
  0.00151857      15.3637
  0.00152010      15.3982
  0.00152180      15.4298
  0.00152539      15.4512
  0.00152720      15.4812
  0.00152920      15.5080
  0.00153101      15.5381
  0.00153304      15.5646
  0.00153504      15.5915
  0.00153842      15.6161
  0.00154012      15.6478
  0.00154220      15.6735
  0.00154421      15.7003
  0.00154603      15.7301
  0.00154819      15.7545
  0.00155002      15.7841
  0.00155198      15.8116
  0.00155421      15.8349
  0.00155610      15.8636
  0.00155791      15.8936
  0.00156000      15.9192
  0.00156216      15.9435
  0.00156410      15.9715
  0.00156554      16.0073
  0.00156757      16.0338
  0.00156938      16.0637
  0.00157152      16.0884
  0.00157345      16.1165
  0.00157683      16.1412
  0.00157882      16.1682
  0.00158068      16.1974
  0.00158267      16.2244
  0.00158459      16.2526
  0.00158649      16.2812
  0.00158978      16.3072
  0.00159182      16.3336
  0.00159358      16.3643
  0.00159544      16.3934
  0.00159719      16.4244
  0.00160045      16.4509
  0.00160230      16.4803
  0.00160445      16.5049
  0.00160595      16.5397
  0.00160815      16.5635
  0.00161118      16.5937
  0.00161311      16.6218
  0.00161489      16.6521
  0.00161679      16.6807
  0.00161999      16.7082
  0.00162188      16.7368
  0.00162341      16.7704
  0.00162588      16.7909
  0.00162798      16.8177
  0.00162989      16.8477
  0.00163212      16.8722
  0.00163413      16.9005
  0.00163722      16.9312
  0.00163892      16.9646
  0.00164090      16.9935
  0.00164288      17.0222
  0.00164518      17.0456
  0.00164698      17.0774
  0.00164873      17.1100
  0.00165083      17.1367
  0.00165283      17.1651
  0.00165522      17.1870
  0.00165831      17.2178
  0.00166041      17.2445
  0.00166218      17.2768
  0.00166428      17.3036
  0.00166614      17.3343
  0.00166860      17.3550
  0.00167177      17.3845
  0.00167366      17.4148
  0.00167556      17.4450
  0.00167750      17.4743
  0.00168064      17.5044
  0.00168259      17.5335
  0.00168453      17.5629
  0.00168638      17.5939
  0.00168949      17.6244
  0.00169153      17.6522
  0.00169377      17.6766
  0.00169541      17.7111
  0.00169852      17.7416
  0.00170043      17.7714
  0.00170254      17.7979
  0.00170458      17.8257
  0.00170748      17.8597
  0.00170992      17.8809
  0.00171163      17.9140
  0.00171364      17.9423
  0.00171553      17.9726
  0.00171897      17.9976
  0.00172068      18.0308
  0.00172254      18.0615
  0.00172458      18.0892
  0.00172633      18.1219
  0.00172830      18.1508
  0.00173056      18.1750
  0.00173355      18.2074
  0.00173550      18.2366
  0.00173703      18.2729
  0.00173908      18.3005
  0.00174105      18.3295
  0.00174449      18.3544
  0.00174623      18.3872
  0.00174835      18.4136
  0.00174919      18.4447
  0.00175107      18.4760
  0.00175439      18.5036
  0.00175633      18.5339
  0.00175828      18.5640
  0.00176180      18.5884
  0.00176370      18.6192
  0.00176548      18.6522
  0.00176750      18.6810
  0.00176976      18.7058
  0.00177272      18.7396
  0.00177488      18.7661
  0.00177679      18.7969
  0.00178004      18.8258
  0.00178197      18.8562
  0.00178414      18.8824
  0.00178603      18.9135
  0.00178801      18.9431
  0.00179125      18.9722
  0.00179330      19.0006
  0.00179502      19.0345
  0.00179844      19.0606
  0.00180008      19.0960
  0.00180218      19.1234
  0.00180426      19.1512
  0.00180625      19.1807
  0.00180773      19.2187
  0.00181138      19.2408
  0.00181322      19.2728
  0.00181517      19.3028
  0.00181716      19.3322
  0.00181890      19.3658
  0.00182223      19.3934
  0.00182436      19.4203
  0.00182631      19.4504
  0.00182821      19.4814
  0.00183737      19.5994
  0.00184045      19.6312
  0.00184256      19.6585
  0.00184447      19.6893
  0.00184747      19.7225
  0.00184935      19.7538
  0.00185143      19.7816
  0.00185467      19.8107
  0.00185673      19.8389
  0.00185986      19.8698
  0.00186171      19.9016
  0.00186383      19.9287
  0.00186682      19.9621
  0.00186901      19.9881
  0.00187095      20.0183
  0.00187409      20.0491
  0.00187580      20.0832
  0.00187860      20.1110
  0.00188196      20.1384
  0.00188388      20.1693
  0.00188574      20.2012
  0.00188902      20.2300
  0.00189079      20.2637
  0.00189274      20.2940
  0.00189478      20.3229
  0.00189656      20.3564
  0.00190011      20.3805
  0.00190220      20.4085
  0.00190395      20.4423
  0.00190576      20.4753
  0.00190776      20.5047
  0.00191099      20.5345
  0.00191283      20.5669
  0.00191502      20.5931
  0.00191674      20.6275
  0.00192033      20.6509
  0.00192207      20.6850
  0.00192423      20.7118
  0.00192728      20.7445
  0.00192926      20.7745
  0.00193114      20.8062
  0.00193437      20.8359
  0.00193647      20.8636
  0.00193962      20.8948
  0.00194149      20.9266
  0.00194343      20.9572
  0.00194660      20.9878
  0.00194861      21.0172
  0.00195169      21.0494
  0.00195357      21.0811
  0.00195675      21.1116
  0.00195887      21.1391
  0.00196067      21.1722
  0.00196372      21.2050
  0.00196606      21.2286
  0.00196754      21.2672
  0.00197093      21.2942
  0.00197285      21.3250
  0.00197481      21.3554
  0.00197777      21.3897
  0.00197978      21.4191
  0.00198181      21.4481
  0.00198489      21.4804
  0.00198684      21.5109
  0.00198906      21.5365
  0.00199090      21.5689
  0.00199292      21.5982
  0.00199604      21.6297
  0.00199793      21.6611
  0.00200023      21.6855
  0.00200319      21.7200
  0.00200520      21.7493
  0.00200744      21.7810
  0.00201059      21.8133
  0.00201281      21.8400
  0.00201477      21.8717
  0.00201652      21.9070
  0.00201985      21.9360
  0.00202199      21.9643
  0.00202506      21.9981
  0.00202723      22.0258
  0.00202910      22.0589
  0.00203235      22.0895
  0.00203440      22.1193
  0.00203645      22.1491
  0.00203951      22.1831
  0.00204163      22.2117
  0.00204483      22.2432
  0.00204669      22.2765
  0.00205020      22.3022
  0.00205221      22.3328
  0.00205449      22.3587
  0.00205735      22.3961
  0.00205932      22.4275
  0.00206262      22.4571
  0.00207192      22.5792
  0.00207380      22.6120
  0.00207697      22.6441
  0.00207877      22.6785
  0.00208105      22.7042
  0.00208367      22.7460
  0.00208612      22.7687
  0.00208787      22.8041
  0.00209002      22.8322
  0.00209282      22.8707
  0.00209492      22.8997
  0.00209814      22.9308
  0.00210016      22.9613
  0.00210224      22.9907
  0.00210550      23.0208
  0.00210716      23.0578
  0.00211056      23.0856
  0.00211245      23.1184
  0.00211443      23.1496
  0.00211789      23.1763
  0.00211977      23.2093
  0.00212311      23.2382
  0.00212509      23.2692
  0.00212833      23.2999
  0.00213017      23.3338
  0.00213371      23.3589
  0.00213581      23.3879
  0.00213777      23.4194
  0.00213983      23.4515
  0.00214157      23.4872
  0.00214507      23.5132
  0.00214705      23.5444
  0.00215052      23.5711
  0.00215260      23.6004
  0.00215427      23.6373
  0.00215782      23.6625
  0.00215954      23.6985
  0.00216312      23.7230
  0.00216483      23.7592
  0.00216713      23.7846
  0.00217024      23.8177
  0.00217244      23.8450
  0.00217433      23.8777
  0.00217771      23.9060
  0.00217981      23.9351
  0.00218147      23.9721
  0.00218522      23.9936
  0.00218697      24.0290
  0.00218860      24.0666
  0.00219200      24.0945
  0.00219398      24.1256
  0.00219719      24.1570
  0.00219909      24.1898
  0.00220242      24.2188
  0.00220439      24.2503
  0.00220752      24.2830
  0.00220959      24.3126
  0.00221298      24.3407
  0.00221467      24.3772
  0.00221794      24.4073
  0.00221992      24.4387
  0.00222189      24.4701
  0.00222498      24.5035
  0.00222711      24.5320
  0.00223024      24.5648
  0.00223246      24.5917
  0.00223553      24.6254
  0.00223761      24.6550
  0.00223946      24.6886
  0.00224273      24.7187
  0.00224487      24.7470
  0.00224792      24.7813
  0.00225000      24.8107
  0.00225208      24.8401
  0.00225522      24.8726
  0.00225698      24.9079
  0.00225902      24.9381
  0.00226116      24.9663
  0.00226421      25.0006
  0.00226637      25.0286
  0.00226839      25.0591
  0.00227113      25.0990
  0.00227308      25.1247
  0.00227490      25.1585
  0.00227837      25.1847
  0.00228034      25.2157
  0.00228351      25.2474
  0.00228540      25.2797
  0.00228742      25.3097
  0.00229051      25.3428
  0.00229258      25.3719
  0.00229545      25.4090
  0.00229774      25.4341
  0.00230113      25.4619
  0.00230298      25.4949
  0.00230574      25.5339
  0.00230776      25.5640
  0.00230964      25.5965
  0.00231301      25.6246
  0.00231467      25.6611
  0.00231795      25.6907
  0.00231995      25.7213
  0.00232342      25.7475
  0.00232521      25.7815
  0.00232716      25.8129
  0.00233050      25.8415
  0.00233244      25.8730
  0.00233563      25.9042
  0.00233733      25.9400
  0.00233943      25.9688
  0.00234270      25.9986
  0.00234420      26.0380
  0.00234620      26.0684
  0.00234949      26.0978
  0.00235160      26.1263
  0.00235344      26.1596
  0.00235646      26.1938
  0.00235857      26.2223
  0.00236030      26.2576
  0.00236208      26.2919
  0.00236539      26.3210
  0.00236745      26.3504
  0.00236935      26.3827
  0.00237232      26.4178
  0.00237442      26.4464
  0.00237642      26.4770
  0.00237992      26.5026
  0.00238187      26.5339
  0.00238478      26.5702
  0.00238680      26.6002
  0.00239004      26.6307
  0.00239196      26.6626
  0.00239382      26.6955
  0.00239707      26.7256
  0.00239900      26.7573
  0.00240201      26.7925
  0.00240406      26.8238
  0.00240738      26.8544
  0.00240943      26.8857
  0.00241140      26.9184
  0.00241470      26.9494
  0.00241670      26.9817
  0.00242008      27.0111
  0.00242214      27.0421
  0.00242374      27.0819
  0.00242699      27.1138
  0.00242922      27.1416
  0.00243248      27.1733
  0.00243449      27.2054
  0.00243663      27.2349
  0.00244605      27.3601
  0.00244938      27.3905
  0.00245111      27.4279
  0.00245318      27.4587
  0.00245550      27.4849
  0.00245853      27.5210
  0.00246034      27.5567
  0.00246237      27.5884
  0.00246573      27.6182
  0.00246784      27.6483
  0.00247126      27.6771
  0.00247313      27.7116
  0.00247470      27.7519
  0.00247859      27.7718
  0.00248056      27.8045
  0.00248371      27.8384
  0.00248571      27.8706
  0.00248753      27.9061
  0.00249094      27.9350
  0.00249313      27.9636
  0.00249648      27.9936
  0.00249862      28.0232
  0.00250052      28.0573
  0.00250356      28.0931
  0.00250563      28.1240
  0.00250761      28.1566
  0.00251110      28.1839
  0.00251301      28.2179
  0.00251624      28.2502
  0.00251808      28.2853
  0.00252033      28.3127
  0.00252222      28.3470
  0.00252537      28.3808
  0.00252737      28.4130
  0.00252953      28.4423
  0.00253175      28.4745
  0.00253381      28.5062
  0.00253576      28.5399
  0.00253794      28.5691
  0.00254127      28.6001
  0.00254325      28.6332
  0.00254560      28.6592
  0.00254880      28.6926
  0.00255092      28.7231
  0.00255259      28.7622
  0.00255585      28.7946
  0.00255789      28.8265
  0.00255991      28.8588
  0.00256311      28.8924
  0.00256537      28.9202
  0.00256718      28.9565
  0.00257057      28.9864
  0.00257257      29.0191
  0.00257575      29.0530
  0.00257785      29.0836
  0.00257996      29.1144
  0.00258315      29.1479
  0.00258534      29.1772
  0.00258720      29.2125
  0.00259005      29.2527
  0.00259237      29.2793
  0.00259562      29.3118
  0.00259767      29.3436
  0.00259995      29.3710
  0.00260314      29.4046
  0.00260554      29.4297
  0.00260718      29.4694
  0.00261059      29.4988
  0.00261251      29.5330
  0.00261492      29.5580
  0.00261785      29.5966
  0.00261988      29.6287
  0.00262180      29.6630
  0.00262378      29.6962
  0.00262593      29.7261
  0.00262793      29.7588
  0.00263143      29.7865
  0.00263329      29.8220
  0.00263525      29.8554
  0.00263861      29.8858
  0.00264075      29.9160
  0.00264245      29.9544
  0.00264490      29.9785
  0.00264793      30.0153
  0.00264993      30.0481
  0.00265179      30.0834
  0.00265526      30.1117
  0.00265809      30.1425
  0.00266110      30.1804
  0.00266328      30.2102
  0.00266667      30.2406
  0.00266889      30.2697
  0.00267069      30.3069
  0.00267387      30.3415
  0.00267624      30.3676
  0.00267915      30.4073
  0.00268128      30.4382
  0.00268350      30.4673
  0.00268666      30.5022
  0.00268864      30.5358
  0.00269205      30.5660
  0.00269400      30.6002
  0.00269749      30.6287
  0.00269977      30.6565
  0.00270313      30.6875
  0.00270488      30.7258
  0.00270822      30.7572
  0.00271019      30.7912
  0.00271279      30.8128
  0.00271465      30.8488
  0.00271777      30.8846
  0.00271991      30.9152
  0.00272186      30.9497
  0.00272529      30.9791
  0.00272735      31.0114
  0.00272941      31.0437
  0.00273275      31.0750
  0.00273470      31.1092
  0.00273687      31.1394
  0.00273879      31.1743
  0.00274233      31.2017
  0.00274443      31.2333
  0.00274659      31.2635
  0.00274992      31.2950
  0.00275194      31.3279
  0.00275393      31.3616
  0.00275694      31.3993
  0.00275917      31.4283
  0.00276106      31.4637
  0.00276462      31.4909
  0.00276647      31.5272
  0.00276978      31.5591
  0.00277159      31.5962
  0.00277392      31.6230
  0.00277723      31.6551
  0.00277895      31.6939
  0.00278267      31.7177
  0.00278452      31.7541
  0.00278807      31.7814
  0.00278936      31.8140
  0.00279132      31.8496
  0.00279448      31.8861
  0.00279690      31.9124
  0.00279894      31.9465
  0.00280247      31.9755
  0.00280427      32.0145
  0.00280665      32.0418
  0.00280984      32.0775
  0.00281183      32.1127
  0.00281405      32.1431
  0.00281616      32.1758
  0.00281938      32.2110
  0.00282169      32.2397
  0.00282385      32.2713
  0.00282588      32.3055
  0.00282924      32.3380
  0.00283151      32.3674
  0.00283389      32.3945
  0.00283688      32.4344
  0.00283957      32.4553
  0.00284137      32.4944
  0.00284462      32.5289
  0.00284654      32.5654
  0.00284980      32.5999
  0.00285213      32.6281
  0.00285430      32.6595
  0.00285763      32.6925
  0.00285965      32.7270
  0.00286192      32.7564
  0.00286403      32.7892
  0.00286760      32.8172
  0.00286915      32.8613
  0.00287271      32.8896
  0.00287502      32.9182
  0.00287729      32.9476
  0.00288041      32.9849
  0.00288290      33.0099
  0.00288496      33.0435
  0.00288819      33.0786
  0.00289016      33.1140
  0.00289233      33.1456
  0.00289464      33.1741
  0.00289791      33.2083
  0.00289993      33.2429
  0.00290196      33.2773
  0.00290414      33.3085
  0.00290628      33.3405
  0.00290973      33.3711
  0.00291180      33.4047
  0.00291400      33.4354
  0.00291588      33.4728
  0.00291863      33.5013
  0.00292164      33.5416
  0.00292384      33.5728
  0.00292621      33.6006
  0.00292842      33.6316
  0.00293175      33.6651
  0.00293368      33.7020
  0.00293587      33.7335
  0.00293911      33.7688
  0.00294159      33.7944
  0.00294320      33.8380
  0.00294666      33.8687
  0.00294895      33.8981
  0.00295114      33.9295
  0.00295404      33.9720
  0.00295645      33.9989
  0.00295869      34.0295
  0.00296206      34.0621
  0.00296432      34.0921
  0.00296620      34.1300
  0.00296973      34.1593
  0.00297174      34.1946
  0.00297408      34.2230
  0.00297746      34.2553
  0.00297956      34.2888
  0.00298155      34.3245
  0.00298385      34.3536
  0.00298730      34.3847
  0.00298914      34.4233
  0.00299137      34.4541
  0.00299343      34.4884
  0.00299552      34.5218
  0.00300536      34.6511
  0.00300724      34.6890
  0.00300965      34.7159
  0.00301192      34.7457
  0.00301495      34.7854
  0.00301723      34.8152
  0.00301899      34.8555
  0.00302166      34.8770
  0.00302485      34.9134
  0.00302703      34.9453
  0.00302909      34.9795
  0.00303125      35.0115
  0.00303451      35.0465
  0.00303662      35.0796
  0.00303847      35.1182
  0.00304222      35.1428
  0.00304450      35.1764
  0.00304672      35.2091
  0.00305006      35.2445
  0.00305246      35.2733
  0.00305460      35.3080
  0.00305813      35.3391
  0.00306030      35.3731
  0.00306256      35.4048
  0.00306573      35.4439
  0.00306823      35.4706
  0.00307007      35.5119
  0.00307228      35.5449
  0.00307581      35.5761
  0.00307795      35.6105
  0.00308018      35.6432
  0.00308229      35.6783
  0.00308599      35.7059
  0.00308799      35.7434
  0.00308997      35.7816
  0.00309213      35.8158
  0.00309452      35.8447
  0.00309795      35.8782
  0.00310045      35.9048
  0.00310240      35.9435
  0.00310490      35.9702
  0.00310836      36.0028
  0.00311038      36.0400
  0.00311282      36.0680
  0.00311519      36.0976
  0.00311857      36.1320
  0.00312087      36.1631
  0.00312283      36.2017
  0.00312521      36.2309
  0.00312867      36.2637
  0.00313080      36.2983
  0.00313295      36.3327
  0.00313639      36.3659
  0.00313874      36.3958
  0.00314077      36.4329
  0.00314447      36.4601
  0.00314675      36.4916
  0.00314911      36.5214
  0.00315236      36.5588
  0.00315438      36.5960
  0.00315663      36.6281
  0.00316021      36.6582
  0.00316213      36.6976
  0.00316464      36.7240
  0.00316663      36.7620
  0.00316990      36.7989
  0.00317228      36.8281
  0.00317371      36.8634
  0.00317741      36.8906
  0.00317959      36.9239
  0.00318191      36.9542
  0.00318412      36.9870
  0.00318756      37.0198
  0.00318976      37.0528
  0.00319194      37.0861
  0.00319411      37.1198
  0.00319627      37.1535
  0.00319868      37.1819
  0.00320200      37.2174
  0.00320417      37.2511
  0.00320634      37.2846
  0.00320853      37.3177
  0.00321204      37.3491
  0.00321410      37.3850
  0.00321649      37.4137
  0.00321961      37.4537
  0.00322187      37.4852
  0.00322414      37.5167
  0.00322747      37.5519
  0.00322973      37.5836
  0.00323200      37.6150
  0.00323561      37.6441
  0.00323733      37.6875
  0.00324008      37.7084
  0.00324321      37.7481
  0.00324550      37.7791
  0.00324767      37.8127
  0.00325143      37.8384
  0.00325331      37.8785
  0.00325559      37.9097
  0.00325919      37.9388
  0.00326128      37.9742
  0.00326331      38.0108
  0.00326673      38.0442
  0.00326905      38.0745
  0.00327098      38.1134
  0.00327181      38.2035
  0.00328695      38.3044
  0.00328925      38.3351
  0.00329134      38.3706
  0.00329491      38.4006
  0.00330376      38.5423
  0.00330754      38.5690
  0.00330990      38.5999
  0.00331206      38.6353
  0.00331556      38.6685
  0.00332587      38.8009
  0.00332921      38.8376
  0.00333139      38.8728
  0.00333510      38.9009
  0.00333723      38.9372
  0.00334096      38.9651
  0.00334315      39.0001
  0.00334542      39.0329
  0.00334896      39.0653
  0.00335131      39.0965
  0.00335473      39.1313
  0.00335727      39.1583
  0.00335939      39.1947
  0.00336307      39.2237
  0.00336527      39.2582
  0.00336859      39.2957
  0.00337089      39.3280
  0.00337341      39.3552
  0.00337713      39.3833
  0.00337940      39.4163
  0.00338152      39.4528
  0.00338496      39.4873
  0.00338741      39.5162
  0.00338961      39.5509
  0.00339172      39.5875
  0.00339532      39.6183
  0.00339764      39.6502
  0.00339997      39.6818
  0.00340189      39.7230
  0.00340555      39.7524
  0.00340767      39.7890
  0.00341152      39.8140
  0.00341406      39.8409
  0.00341601      39.8812
  0.00341964      39.9113
  0.00342189      39.9448
  0.00342570      39.9708
  0.00342765      40.0111
  0.00342985      40.0458
  0.00343341      40.0777
  0.00343547      40.1155
  0.00343921      40.1431
  0.00344104      40.1811
  0.00344484      40.2076
  0.00344683      40.2472
  0.00345040      40.2788
  0.00345405      40.3087
  0.00345628      40.3428
  0.00345878      40.3706
  0.00346226      40.4043
  0.00346594      40.4333
  0.00346824      40.4660
  0.00347162      40.5019
  0.00347383      40.5364
  0.00347599      40.5722
  0.00347953      40.6044
  0.00348168      40.6405
  0.00348546      40.6674
  0.00348781      40.6986
  0.00349119      40.7347
  0.00349377      40.7607
  0.00349580      40.7993
  0.00349941      40.8301
  0.00350139      40.8700
  0.00350519      40.8962
  0.00350755      40.9274
  0.00351097      40.9624
  0.00351349      40.9899
  0.00351566      41.0254
  0.00351920      41.0576
  0.00352179      41.0835
  0.00352499      41.1237
  0.00352731      41.1556
  0.00353086      41.1878
  0.00353440      41.2202
  0.00353723      41.2403
  0.00354037      41.2820
  0.00354279      41.3116
  0.00354646      41.3410
  0.00354862      41.3766
  0.00355222      41.4076
  0.00355446      41.4414
  0.00355798      41.4743
  0.00356151      41.5068
  0.00356378      41.5400
  0.00356723      41.5744
  0.00357078      41.6066
  0.00357320      41.6362
  0.00357663      41.6711
  0.00357903      41.7013
  0.00358247      41.7359
  0.00358496      41.7640
  0.00358823      41.8027
  0.00359067      41.8318
  0.00359557      41.8638
  0.00359777      41.8990
  0.00360028      41.9269
  0.00360270      41.9570
  0.00360606      41.9941
  0.00360825      42.0295
  0.00361192      42.0592
  0.00361408      42.0954
  0.00361788      42.1220
  0.00362029      42.1524
  0.00362378      42.1864
  0.00363542      42.3187
  0.00363930      42.3436
  0.00364135      42.3823
  0.00364475      42.4183
  0.00364836      42.4495
  0.00365072      42.4808
  0.00365443      42.5097
  0.00365799      42.5420
  0.00366041      42.5722
  0.00366376      42.6095
  0.00366735      42.6410
  0.00366967      42.6733
  0.00367337      42.7023
  0.00367575      42.7336
  0.00367895      42.7743
  0.00368279      42.7999
  0.00368487      42.8380
  0.00368738      42.8660
  0.00369099      42.8972
  0.00369339      42.9277
  0.00369696      42.9598
  0.00369942      42.9890
  0.00370292      43.0226
  0.00370531      43.0534
  0.00370865      43.0908
  0.00371232      43.1206
  0.00371464      43.1530
  0.00371807      43.1884
  0.00372175      43.2178
  0.00372434      43.2439
  0.00372775      43.2797
  0.00373146      43.3086
  0.00373361      43.3450
  0.00373717      43.3773
  0.00374092      43.4051
  0.00374445      43.4383
  0.00374699      43.4655
  0.00375013      43.5076
  0.00375521      43.5333
  0.00375891      43.5622
  0.00376406      43.5862
  0.00376752      43.6208
  0.00377140      43.6456
  0.00377598      43.6830
  0.00377941      43.7184
  0.00378324      43.7443
  0.00378668      43.7793
  0.00378916      43.8081
  0.00379275      43.8397
  0.00379627      43.8730
  0.00379974      43.9074
  0.00380323      43.9414
  0.00380571      43.9699
  0.00381868      44.1001
  0.00382130      44.1255
  0.00382470      44.1616
  0.00382743      44.1843
  0.00383055      44.2271
  0.00383435      44.2536
  0.00383665      44.2865
  0.00384020      44.3192
  0.00384376      44.3514
  0.00384616      44.3819
  0.00384971      44.4145
  0.00385343      44.4430
  0.00385553      44.4807
  0.00385907      44.5135
  0.00386266      44.5450
  0.00386636      44.5741
  0.00387007      44.6029
  0.00387250      44.6327
  0.00387592      44.6682
  0.00387950      44.7000
  0.00388211      44.7258
  0.00388546      44.7629
  0.00388919      44.7913
  0.00389287      44.8208
  0.00389643      44.8531
  0.00390019      44.8808
  0.00390233      44.9173
  0.00390617      44.9431
  0.00390965      44.9773
  0.00391303      45.0137
  0.00391652      45.0477
  0.00391924      45.0708
  0.00392268      45.1060
  0.00392649      45.1325
  0.00392995      45.1671
  0.00393368      45.1953
  0.00393602      45.2274
  0.00393975      45.2557
  0.00394466      45.2853
  0.00394821      45.3177
  0.00395168      45.3522
  0.00395557      45.3767
  0.00395941      45.4025
  0.00396422      45.4346
  0.00396949      45.4557
  0.00397541      45.4904
  0.00398070      45.5112
  0.00398555      45.5422
  0.00399056      45.5694
  0.00399564      45.5952
  0.00399947      45.6211
  0.00400464      45.6445
  0.00400969      45.6708
  0.00401468      45.6986
  0.00401942      45.7323
  0.00402454      45.7568
  0.00402824      45.7858
  0.00403340      45.8096
  0.00403706      45.8395
  0.00404209      45.8663
  0.00404564      45.8989
  0.00405068      45.9254
  0.00405435      45.9552
  0.00405936      45.9823
  0.00406360      45.9989
  0.00407135      46.0198
  0.00407778      46.0427
  0.00408435      46.0623
  0.00409111      46.0774
  0.00409762      46.0985
  0.00410567      46.1124
  0.00411349      46.1315
  0.00412316      46.1364
  0.00414078      46.1286
  0.00415823      46.1247
  0.00417740      46.1093
  0.00419631      46.1003
  0.00421691      46.0804
  0.00424143      46.0555
  0.00426384      46.0221
  0.00428611      45.9921
  0.00431039      45.9437
  0.00433949      45.8406
  0.00440288      45.5411
  0.00479555      39.5563
  0.01517700      16.6656
  0.02449537       0.3601
  0.02449201       0.3587
  0.02449170       0.3502
  0.02448755       0.3520
  0.02448435       0.3500
  0.02448188       0.3451
  0.02447879       0.3426
  0.02447733       0.3386
  0.02447650       0.3321
  0.02447353       0.3341
  0.02447152       0.3323
  0.02446772       0.3229
  0.02446596       0.3152
  0.02446364       0.3097
  0.02445989       0.3050
  0.02445901       0.3036
  0.02445438       0.3023
  0.02445333       0.3016
  0.02445354       0.2959
  0.02445201       0.2970
  0.02445045       0.2983
  0.02444915       0.2986
  0.02444854       0.2961
  0.02444686       0.2979
  0.02444670       0.2936
  0.02444587       0.2920
  0.02444500       0.2906
  0.02444275       0.2946
  0.02444030       0.2994
  0.02444025       0.2947
  0.02443838       0.2972
  0.02443838       0.2923
  0.02443679       0.2938
  0.02443752       0.2860
  0.02443701       0.2831
