# Supplementary material for: Size effects on the mechanical behavior and the compressive failure strength of concrete: an extensive dataset
Source: Data Brief. 2020 Nov 2;33:106477. doi: 10.1016/j.dib.2020.106477 (PMC7674298; doi:10.1016/j.dib.2020.106477)
Supplement: Supplementary file 1 [file mmc1.zip › Stress_Strain_Data_DIB/C-40x80-mm/C4-B1-9.txt]

      Strain  Stress(MPa)
  0.00000000       0.0000
  0.00011566       0.6105
  0.00011592       0.6119
  0.00011682       0.6167
  0.00011670       0.6160
  0.00011620       0.6134
  0.00011623       0.6135
  0.00011654       0.6152
  0.00011690       0.6171
  0.00011768       0.6212
  0.00011875       0.6269
  0.00012049       0.6360
  0.00012151       0.6414
  0.00012222       0.6452
  0.00012332       0.6510
  0.00012476       0.6586
  0.00012739       0.6724
  0.00012731       0.6721
  0.00012899       0.6809
  0.00013006       0.6866
  0.00013128       0.6930
  0.00013293       0.7017
  0.00013324       0.7033
  0.00013450       0.7100
  0.00013485       0.7118
  0.00013788       0.7278
  0.00013887       0.7330
  0.00013941       0.7359
  0.00014165       0.7477
  0.00014306       0.7552
  0.00014519       0.7664
  0.00014607       0.7711
  0.00014594       0.7704
  0.00014749       0.7786
  0.00014896       0.7863
  0.00015034       0.7936
  0.00015047       0.7943
  0.00015197       0.8022
  0.00015271       0.8061
  0.00015531       0.8198
  0.00015616       0.8243
  0.00015743       0.8310
  0.00015825       0.8353
  0.00016074       0.8485
  0.00016178       0.8540
  0.00016321       0.8615
  0.00016348       0.8629
  0.00016475       0.8696
  0.00016802       0.8869
  0.00016853       0.8896
  0.00017063       0.9007
  0.00017161       0.9059
  0.00017330       0.9148
  0.00017562       0.9270
  0.00017633       0.9308
  0.00017768       0.9379
  0.00018037       0.9521
  0.00018147       0.9579
  0.00018254       0.9636
  0.00018520       0.9776
  0.00018677       0.9859
  0.00018914       0.9984
  0.00019044       1.0053
  0.00019173       1.0121
  0.00019232       1.0152
  0.00019407       1.0244
  0.00019656       1.0376
  0.00019795       1.0449
  0.00019962       1.0537
  0.00020130       1.0626
  0.00020319       1.0726
  0.00020606       1.0877
  0.00020696       1.0924
  0.00020919       1.1042
  0.00020956       1.1062
  0.00021195       1.1188
  0.00021438       1.1316
  0.00021474       1.1335
  0.00021703       1.1456
  0.00021920       1.1571
  0.00021955       1.1589
  0.00022153       1.1694
  0.00022407       1.1828
  0.00022521       1.1888
  0.00022756       1.2012
  0.00022861       1.2067
  0.00023043       1.2164
  0.00023226       1.2260
  0.00023385       1.2344
  0.00023574       1.2444
  0.00023859       1.2594
  0.00023909       1.2621
  0.00024048       1.2694
  0.00024248       1.2800
  0.00024479       1.2922
  0.00024703       1.3040
  0.00024866       1.3126
  0.00024907       1.3147
  0.00025288       1.3348
  0.00025339       1.3376
  0.00025553       1.3488
  0.00025710       1.3572
  0.00025814       1.3626
  0.00026023       1.3737
  0.00026128       1.3792
  0.00026356       1.3913
  0.00026624       1.4054
  0.00026622       1.4053
  0.00026862       1.4179
  0.00026983       1.4243
  0.00027155       1.4334
  0.00027419       1.4473
  0.00027554       1.4545
  0.00027706       1.4625
  0.00027937       1.4747
  0.00028169       1.4869
  0.00028288       1.4932
  0.00028450       1.5018
  0.00028693       1.5146
  0.00028826       1.5216
  0.00028953       1.5283
  0.00029207       1.5417
  0.00029365       1.5501
  0.00029499       1.5571
  0.00029782       1.5721
  0.00029986       1.5829
  0.00030195       1.5939
  0.00030332       1.6011
  0.00030545       1.6124
  0.00030791       1.6253
  0.00031085       1.6409
  0.00031150       1.6443
  0.00031404       1.6577
  0.00031577       1.6669
  0.00031707       1.6737
  0.00031909       1.6844
  0.00032032       1.6908
  0.00032301       1.7051
  0.00032460       1.7135
  0.00032709       1.7266
  0.00032880       1.7356
  0.00033137       1.7492
  0.00033399       1.7630
  0.00033471       1.7668
  0.00033666       1.7771
  0.00033777       1.7830
  0.00033998       1.7946
  0.00034267       1.8088
  0.00034431       1.8175
  0.00034761       1.8349
  0.00034783       1.8361
  0.00034970       1.8459
  0.00035201       1.8581
  0.00035397       1.8685
  0.00035672       1.8830
  0.00035746       1.8869
  0.00036034       1.9021
  0.00036202       1.9110
  0.00036392       1.9210
  0.00036797       1.9424
  0.00036931       1.9495
  0.00037229       1.9652
  0.00037392       1.9738
  0.00037637       1.9867
  0.00037834       1.9971
  0.00037948       2.0031
  0.00038182       2.0155
  0.00038387       2.0263
  0.00038607       2.0379
  0.00038730       2.0444
  0.00038966       2.0569
  0.00039219       2.0702
  0.00039400       2.0798
  0.00039584       2.0895
  0.00039797       2.1007
  0.00039963       2.1095
  0.00040234       2.1238
  0.00040445       2.1350
  0.00040774       2.1523
  0.00040859       2.1568
  0.00041120       2.1706
  0.00041373       2.1839
  0.00041608       2.1963
  0.00041760       2.2044
  0.00041944       2.2141
  0.00042129       2.2239
  0.00042428       2.2396
  0.00042573       2.2473
  0.00042841       2.2614
  0.00042972       2.2683
  0.00043281       2.2846
  0.00043517       2.2971
  0.00043725       2.3081
  0.00043892       2.3169
  0.00044066       2.3261
  0.00044299       2.3384
  0.00044477       2.3478
  0.00044657       2.3573
  0.00044924       2.3714
  0.00045153       2.3835
  0.00045316       2.3921
  0.00045628       2.4086
  0.00045787       2.4169
  0.00045991       2.4277
  0.00046222       2.4399
  0.00046448       2.4518
  0.00046632       2.4615
  0.00046975       2.4797
  0.00047631       2.5143
  0.00047873       2.5270
  0.00048131       2.5406
  0.00048292       2.5492
  0.00048530       2.5617
  0.00048755       2.5736
  0.00048968       2.5849
  0.00049154       2.5947
  0.00049402       2.6078
  0.00049632       2.6199
  0.00049773       2.6274
  0.00050049       2.6419
  0.00050256       2.6528
  0.00050507       2.6661
  0.00050672       2.6748
  0.00050933       2.6886
  0.00051139       2.6994
  0.00051379       2.7121
  0.00051643       2.7261
  0.00051830       2.7359
  0.00052069       2.7486
  0.00052268       2.7591
  0.00052481       2.7703
  0.00052740       2.7840
  0.00052902       2.7925
  0.00053188       2.8076
  0.00053468       2.8224
  0.00053634       2.8311
  0.00053912       2.8458
  0.00054167       2.8593
  0.00054429       2.8731
  0.00054509       2.8774
  0.00054778       2.8915
  0.00055063       2.9066
  0.00055213       2.9145
  0.00055455       2.9273
  0.00055627       2.9364
  0.00055885       2.9500
  0.00056202       2.9667
  0.00056442       2.9794
  0.00056697       2.9928
  0.00056876       3.0023
  0.00057179       3.0183
  0.00057355       3.0276
  0.00057620       3.0416
  0.00057828       3.0525
  0.00058115       3.0677
  0.00058331       3.0791
  0.00058648       3.0958
  0.00058808       3.1043
  0.00059014       3.1151
  0.00059274       3.1289
  0.00059544       3.1431
  0.00059787       3.1559
  0.00060080       3.1714
  0.00060335       3.1849
  0.00060563       3.1969
  0.00060925       3.2160
  0.00061137       3.2272
  0.00061372       3.2396
  0.00061623       3.2529
  0.00061848       3.2648
  0.00062254       3.2862
  0.00062406       3.2942
  0.00062677       3.3085
  0.00062971       3.3240
  0.00063203       3.3362
  0.00063421       3.3478
  0.00063738       3.3645
  0.00063954       3.3759
  0.00064220       3.3899
  0.00064540       3.4068
  0.00064829       3.4221
  0.00064949       3.4284
  0.00065270       3.4454
  0.00065521       3.4586
  0.00065740       3.4702
  0.00066045       3.4863
  0.00066258       3.4975
  0.00066518       3.5113
  0.00066862       3.5294
  0.00067107       3.5423
  0.00067403       3.5580
  0.00067679       3.5725
  0.00067801       3.5790
  0.00068120       3.5958
  0.00068437       3.6126
  0.00068781       3.6307
  0.00069026       3.6436
  0.00069291       3.6576
  0.00069480       3.6676
  0.00069749       3.6818
  0.00070038       3.6971
  0.00070232       3.7073
  0.00070502       3.7216
  0.00070856       3.7403
  0.00071124       3.7544
  0.00071332       3.7653
  0.00071565       3.7777
  0.00071904       3.7956
  0.00072095       3.8056
  0.00072460       3.8249
  0.00072674       3.8362
  0.00072859       3.8460
  0.00073217       3.8649
  0.00073482       3.8789
  0.00073722       3.8915
  0.00074002       3.9063
  0.00074254       3.9196
  0.00074545       3.9350
  0.00074809       3.9489
  0.00075038       3.9610
  0.00075378       3.9789
  0.00075728       3.9974
  0.00075927       4.0079
  0.00076140       4.0192
  0.00076443       4.0351
  0.00076847       4.0565
  0.00077125       4.0712
  0.00077423       4.0869
  0.00077650       4.0989
  0.00077881       4.1111
  0.00078157       4.1257
  0.00078388       4.1378
  0.00078745       4.1567
  0.00079149       4.1780
  0.00079473       4.1951
  0.00080578       4.2534
  0.00080862       4.2684
  0.00081153       4.2838
  0.00081374       4.2955
  0.00081688       4.3120
  0.00081903       4.3234
  0.00082159       4.3369
  0.00082483       4.3540
  0.00082738       4.3675
  0.00082986       4.3806
  0.00083295       4.3969
  0.00083634       4.4147
  0.00083988       4.4334
  0.00084281       4.4489
  0.00084471       4.4590
  0.00084824       4.4776
  0.00085103       4.4923
  0.00085360       4.5059
  0.00085759       4.5269
  0.00086004       4.5399
  0.00086322       4.5566
  0.00086476       4.5647
  0.00086734       4.5784
  0.00087072       4.5962
  0.00087365       4.6117
  0.00087692       4.6290
  0.00087997       4.6451
  0.00088290       4.6605
  0.00088586       4.6761
  0.00089761       4.7382
  0.00090093       4.7557
  0.00090381       4.7709
  0.00090624       4.7837
  0.00090888       4.7977
  0.00091228       4.8156
  0.00091444       4.8270
  0.00091783       4.8449
  0.00092079       4.8605
  0.00092404       4.8777
  0.00092779       4.8975
  0.00093078       4.9133
  0.00093298       4.9249
  0.00093670       4.9445
  0.00094029       4.9635
  0.00094297       4.9776
  0.00094553       4.9911
  0.00094847       5.0067
  0.00095229       5.0268
  0.00095581       5.0454
  0.00095803       5.0571
  0.00096207       5.0784
  0.00096381       5.0876
  0.00096657       5.1022
  0.00096975       5.1190
  0.00097305       5.1364
  0.00097542       5.1489
  0.00097801       5.1626
  0.00098044       5.1754
  0.00098357       5.1920
  0.00098624       5.2060
  0.00099061       5.2291
  0.00099253       5.2392
  0.00099597       5.2574
  0.00100066       5.2821
  0.00100340       5.2966
  0.00100537       5.3070
  0.00100813       5.3216
  0.00101100       5.3367
  0.00101383       5.3516
  0.00101622       5.3643
  0.00102108       5.3899
  0.00102351       5.4028
  0.00102566       5.4141
  0.00103911       5.4851
  0.00104154       5.4979
  0.00104477       5.5150
  0.00104819       5.5330
  0.00105120       5.5489
  0.00105440       5.5658
  0.00105734       5.5813
  0.00105928       5.5916
  0.00106422       5.6176
  0.00106678       5.6312
  0.00106958       5.6459
  0.00107277       5.6628
  0.00107661       5.6831
  0.00107973       5.6995
  0.00108333       5.7185
  0.00108587       5.7319
  0.00108997       5.7536
  0.00109140       5.7611
  0.00109426       5.7762
  0.00109723       5.7919
  0.00110039       5.8086
  0.00110426       5.8290
  0.00110729       5.8450
  0.00111070       5.8630
  0.00111428       5.8819
  0.00111701       5.8963
  0.00112036       5.9140
  0.00112334       5.9297
  0.00112705       5.9493
  0.00112949       5.9622
  0.00113228       5.9769
  0.00113506       5.9916
  0.00113892       6.0120
  0.00114214       6.0289
  0.00114591       6.0489
  0.00114844       6.0622
  0.00115220       6.0821
  0.00115475       6.0955
  0.00115821       6.1138
  0.00116182       6.1329
  0.00116434       6.1461
  0.00116662       6.1582
  0.00117015       6.1768
  0.00117502       6.2025
  0.00117704       6.2132
  0.00118057       6.2318
  0.00118308       6.2451
  0.00118543       6.2575
  0.00118923       6.2775
  0.00119257       6.2952
  0.00119620       6.3143
  0.00119910       6.3296
  0.00120275       6.3489
  0.00120680       6.3703
  0.00120967       6.3854
  0.00121191       6.3972
  0.00121601       6.4189
  0.00121880       6.4336
  0.00122173       6.4491
  0.00122678       6.4758
  0.00122938       6.4895
  0.00123267       6.5068
  0.00123608       6.5248
  0.00123823       6.5362
  0.00124053       6.5484
  0.00124509       6.5724
  0.00124820       6.5888
  0.00125189       6.6083
  0.00125459       6.6226
  0.00125810       6.6411
  0.00126116       6.6572
  0.00126513       6.6782
  0.00126798       6.6932
  0.00127120       6.7102
  0.00127469       6.7287
  0.00127855       6.7490
  0.00128164       6.7654
  0.00128593       6.7880
  0.00128845       6.8013
  0.00129233       6.8218
  0.00129564       6.8392
  0.00129801       6.8517
  0.00130286       6.8773
  0.00130551       6.8913
  0.00130795       6.9042
  0.00131336       6.9328
  0.00131591       6.9462
  0.00131858       6.9603
  0.00132175       6.9771
  0.00132686       7.0040
  0.00132815       7.0108
  0.00133301       7.0365
  0.00133582       7.0513
  0.00133893       7.0678
  0.00134262       7.0872
  0.00134568       7.1034
  0.00134807       7.1160
  0.00135260       7.1399
  0.00135435       7.1491
  0.00135950       7.1763
  0.00136268       7.1931
  0.00136621       7.2117
  0.00136897       7.2263
  0.00137271       7.2461
  0.00138516       7.3118
  0.00138836       7.3287
  0.00139266       7.3514
  0.00139598       7.3689
  0.00140007       7.3905
  0.00140262       7.4040
  0.00140791       7.4319
  0.00140988       7.4423
  0.00141351       7.4614
  0.00141759       7.4829
  0.00142113       7.5016
  0.00142380       7.5158
  0.00142781       7.5369
  0.00143150       7.5564
  0.00143310       7.5648
  0.00143675       7.5841
  0.00143919       7.5970
  0.00144305       7.6174
  0.00144633       7.6347
  0.00144901       7.6488
  0.00145317       7.6708
  0.00145635       7.6876
  0.00146034       7.7086
  0.00146460       7.7311
  0.00146822       7.7502
  0.00147081       7.7639
  0.00147492       7.7856
  0.00147698       7.7964
  0.00148128       7.8191
  0.00148491       7.8384
  0.00148855       7.8576
  0.00149135       7.8723
  0.00149473       7.8902
  0.00149710       7.9027
  0.00150123       7.9245
  0.00150490       7.9438
  0.00150923       7.9667
  0.00151885       8.0175
  0.00152164       8.0322
  0.00152554       8.0528
  0.00152897       8.0709
  0.00153198       8.0868
  0.00153598       8.1079
  0.00153891       8.1234
  0.00154223       8.1409
  0.00154576       8.1595
  0.00154870       8.1751
  0.00155348       8.2003
  0.00155630       8.2152
  0.00155990       8.2342
  0.00156348       8.2531
  0.00156658       8.2694
  0.00157038       8.2895
  0.00157478       8.3127
  0.00157611       8.3197
  0.00157931       8.3366
  0.00158350       8.3587
  0.00158667       8.3755
  0.00158971       8.3982
  0.00159447       8.4150
  0.00159918       8.4324
  0.00160306       8.4597
  0.00160800       8.4745
  0.00161227       8.4971
  0.00161735       8.5102
  0.00162114       8.5385
  0.00162631       8.5505
  0.00163091       8.5692
  0.00163533       8.5901
  0.00164004       8.6075
  0.00164407       8.6330
  0.00164923       8.6452
  0.00165365       8.6661
  0.00165780       8.6901
  0.00166246       8.7082
  0.00166712       8.7262
  0.00167137       8.7492
  0.00167501       8.7646
  0.00167968       8.7825
  0.00168361       8.8092
  0.00168846       8.8250
  0.00169187       8.8432
  0.00169634       8.8635
  0.00170065       8.8857
  0.00170435       8.9005
  0.00170923       8.9159
  0.00171358       8.9375
  0.00171792       8.9594
  0.00172287       8.9740
  0.00172685       9.0001
  0.00173073       9.0128
  0.00173523       9.0327
  0.00173953       9.0549
  0.00174429       9.0718
  0.00174859       9.0941
  0.00175214       9.1107
  0.00175696       9.1267
  0.00176094       9.1530
  0.00176554       9.1717
  0.00177010       9.1909
  0.00177313       9.2136
  0.00177734       9.2370
  0.00178248       9.2493
  0.00178506       9.2775
  0.00179020       9.2898
  0.00179273       9.3184
  0.00179774       9.3323
  0.00180167       9.3590
  0.00180663       9.3735
  0.00180929       9.4007
  0.00181437       9.4137
  0.00181891       9.4331
  0.00182299       9.4580
  0.00182759       9.4767
  0.00183207       9.4969
  0.00183566       9.5130
  0.00183973       9.5380
  0.00184483       9.5508
  0.00184870       9.5783
  0.00185325       9.5977
  0.00185790       9.6158
  0.00186105       9.6371
  0.00186570       9.6552
  0.00186993       9.6784
  0.00187418       9.7013
  0.00187895       9.7180
  0.00188229       9.7371
  0.00188675       9.7574
  0.00188955       9.7830
  0.00189435       9.7993
  0.00189720       9.8242
  0.00190150       9.8465
  0.00190564       9.8707
  0.00190918       9.8875
  0.00191382       9.9057
  0.00191698       9.9269
  0.00192132       9.9487
  0.00192588       9.9679
  0.00193032       9.9885
  0.00193312      10.0141
  0.00193784      10.0314
  0.00194429      10.0490
  0.00194737      10.0746
  0.00195204      10.0954
  0.00195644      10.1199
  0.00196015      10.1370
  0.00196463      10.1603
  0.00196908      10.1841
  0.00197377      10.2046
  0.00197751      10.2211
  0.00198153      10.2510
  0.00198554      10.2638
  0.00198974      10.2911
  0.00199487      10.3055
  0.00199788      10.3322
  0.00200171      10.3475
  0.00200622      10.3705
  0.00200988      10.3882
  0.00201398      10.4168
  0.00201754      10.4359
  0.00202233      10.4551
  0.00202566      10.4772
  0.00203003      10.5022
  0.00203335      10.5245
  0.00203821      10.5427
  0.00204264      10.5669
  0.00204634      10.5839
  0.00205080      10.6076
  0.00205561      10.6265
  0.00205870      10.6521
  0.00206343      10.6720
  0.00206646      10.6985
  0.00207147      10.7145
  0.00207585      10.7393
  0.00207974      10.7537
  0.00208369      10.7845
  0.00208858      10.8022
  0.00209198      10.8235
  0.00209617      10.8510
  0.00209966      10.8710
  0.00210379      10.8992
  0.00210776      10.9126
  0.00211116      10.9338
  0.00211564      10.9572
  0.00211970      10.9695
  0.00212262      10.9973
  0.00212729      11.0181
  0.00213054      11.0414
  0.00213403      11.0615
  0.00213836      11.0870
  0.00214190      11.1063
  0.00214508      11.1307
  0.00214945      11.1555
  0.00215276      11.1782
  0.00215753      11.1975
  0.00216075      11.2213
  0.00216542      11.2421
  0.00216878      11.2639
  0.00217308      11.2898
  0.00217630      11.3136
  0.00218098      11.3341
  0.00218425      11.3572
  0.00218771      11.3776
  0.00219219      11.4012
  0.00219539      11.4251
  0.00219983      11.4491
  0.00220335      11.4687
  0.00220642      11.4946
  0.00221124      11.5133
  0.00221431      11.5391
  0.00221784      11.5585
  0.00222118      11.5806
  0.00222542      11.6075
  0.00222876      11.6296
  0.00223194      11.6538
  0.00223542      11.6740
  0.00223985      11.6981
  0.00224454      11.7274
  0.00224859      11.7414
  0.00225185      11.7678
  0.00225675      11.7878
  0.00226022      11.8109
  0.00226407      11.8279
  0.00226727      11.8552
  0.00227103      11.8737
  0.00227576      11.8963
  0.00227946      11.9157
  0.00228278      11.9413
  0.00228616      11.9657
  0.00229106      11.9856
  0.00229454      12.0086
  0.00229838      12.0259
  0.00230179      12.0499
  0.00230481      12.0801
  0.00231011      12.0937
  0.00231371      12.1147
  0.00231702      12.1403
  0.00232051      12.1630
  0.00232387      12.1879
  0.00232745      12.2093
  0.00233112      12.2291
  0.00233443      12.2547
  0.00233819      12.2733
  0.00234176      12.2947
  0.00234516      12.3189
  0.00234861      12.3422
  0.00235197      12.3671
  0.00235568      12.3863
  0.00235933      12.4066
  0.00236288      12.4283
  0.00236618      12.4541
  0.00237008      12.4705
  0.00237343      12.4953
  0.00237749      12.4898
  0.00238158      12.5030
  0.00238636      12.5250
  0.00239138      12.5431
  0.00239532      12.5587
  0.00239988      12.5841
  0.00240377      12.6006
  0.00240754      12.6189
  0.00241218      12.6431
  0.00241583      12.6633
  0.00241926      12.6869
  0.00242397      12.7099
  0.00242744      12.7330
  0.00243087      12.7567
  0.00243394      12.7861
  0.00243764      12.8055
  0.00244144      12.8233
  0.00244478      12.8485
  0.00244947      12.8717
  0.00245284      12.8964
  0.00245507      12.9196
  0.00245876      12.9392
  0.00246201      12.9657
  0.00246552      12.9880
  0.00246931      13.0061
  0.00247272      13.0302
  0.00247583      13.0589
  0.00247917      13.0839
  0.00248295      13.1022
  0.00248631      13.1269
  0.00248954      13.1538
  0.00249325      13.1731
  0.00249672      13.1962
  0.00250031      13.2173
  0.00250372      13.2413
  0.00250735      13.2619
  0.00251055      13.2892
  0.00251373      13.3168
  0.00251737      13.3373
  0.00252098      13.3581
  0.00252442      13.3815
  0.00252815      13.4066
  0.00253190      13.4273
  0.00253531      13.4538
  0.00253760      13.4783
  0.00254120      13.5015
  0.00254483      13.5242
  0.00254834      13.5489
  0.00255193      13.5723
  0.00255566      13.5934
  0.00255899      13.6213
  0.00256139      13.6438
  0.00256495      13.6677
  0.00256848      13.6923
  0.00257184      13.7196
  0.00257422      13.7426
  0.00257779      13.7663
  0.00258155      13.7867
  0.00258493      13.8138
  0.00258807      13.8450
  0.00259172      13.8673
  0.00259530      13.8910
  0.00259790      13.9101
  0.00260118      13.9389
  0.00260475      13.9627
  0.00260812      13.9899
  0.00261197      14.0088
  0.00261541      14.0347
  0.00261891      14.0597
  0.00262217      14.0889
  0.00262603      14.1076
  0.00262942      14.1343
  0.00263290      14.1597
  0.00263635      14.1855
  0.00264001      14.2076
  0.00264357      14.2316
  0.00264709      14.2562
  0.00264907      14.2861
  0.00265289      14.3056
  0.00265638      14.3308
  0.00265997      14.3540
  0.00266200      14.3831
  0.00266565      14.4056
  0.00266931      14.4276
  0.00267116      14.4599
  0.00267500      14.4789
  0.00267847      14.5044
  0.00268082      14.5278
  0.00268435      14.5523
  0.00268786      14.5770
  0.00269097      14.6088
  0.00269317      14.6349
  0.00269686      14.6565
  0.00270062      14.6770
  0.00270418      14.7009
  0.00270758      14.7277
  0.00271092      14.7553
  0.00271466      14.7762
  0.00271939      14.8013
  0.00272283      14.8272
  0.00272782      14.8478
  0.00274462      14.9417
  0.00274822      14.9651
  0.00275279      14.9929
  0.00275771      15.0146
  0.00276129      15.0381
  0.00276486      15.0618
  0.00276880      15.0881
  0.00277235      15.1134
  0.00277581      15.1403
  0.00277944      15.1641
  0.00278325      15.1846
  0.00278688      15.2085
  0.00279044      15.2338
  0.00279398      15.2591
  0.00279758      15.2835
  0.00280130      15.3058
  0.00280489      15.3303
  0.00280829      15.3583
  0.00281205      15.3798
  0.00281566      15.4041
  0.00281812      15.4268
  0.00282154      15.4544
  0.00282506      15.4802
  0.00282888      15.5006
  0.00283217      15.5307
  0.00283591      15.5526
  0.00283968      15.5738
  0.00284150      15.6082
  0.00284551      15.6252
  0.00284909      15.6499
  0.00285237      15.6800
  0.00285597      15.7046
  0.00285943      15.7315
  0.00286292      15.7579
  0.00286554      15.7776
  0.00286882      15.8078
  0.00287229      15.8346
  0.00287624      15.8526
  0.00287852      15.8785
  0.00288206      15.9040
  0.00288530      15.9351
  0.00288799      15.9535
  0.00289137      15.9819
  0.00289480      16.0094
  0.00289732      16.0309
  0.00290060      16.0612
  0.00290415      16.0865
  0.00290633      16.1143
  0.00291009      16.1358
  0.00291343      16.1648
  0.00291683      16.1929
  0.00291929      16.2156
  0.00292277      16.2422
  0.00292654      16.2635
  0.00292858      16.2938
  0.00293220      16.3179
  0.00293580      16.3422
  0.00293934      16.3676
  0.00294162      16.3935
  0.00294478      16.4260
  0.00294834      16.4512
  0.00295060      16.4775
  0.00295427      16.5007
  0.00295765      16.5289
  0.00296023      16.5495
  0.00296365      16.5771
  0.00296714      16.6035
  0.00297057      16.6311
  0.00297298      16.6547
  0.00297643      16.6818
  0.00298016      16.7038
  0.00298221      16.7339
  0.00298634      16.7600
  0.00298869      16.7851
  0.00299225      16.8107
  0.00299439      16.8394
  0.00299832      16.8581
  0.00300022      16.8916
  0.00300240      16.9197
  0.00300592      16.9460
  0.00300828      16.9707
  0.00301079      16.9928
  0.00301432      17.0188
  0.00301634      17.0500
  0.00301880      17.0731
  0.00302205      17.1042
  0.00302442      17.1289
  0.00302794      17.1552
  0.00303013      17.1832
  0.00303223      17.2128
  0.00303572      17.2396
  0.00303798      17.2662
  0.00304182      17.2867
  0.00304381      17.3183
  0.00304724      17.3462
  0.00304931      17.3764
  0.00305173      17.4001
  0.00305511      17.4290
  0.00305742      17.4547
  0.00306096      17.4805
  0.00306345      17.5030
  0.00306553      17.5330
  0.00306895      17.5611
  0.00307110      17.5898
  0.00307330      17.6177
  0.00307684      17.6435
  0.00307911      17.6700
  0.00308142      17.6958
  0.00308328      17.7300
  0.00308592      17.7496
  0.00308926      17.7793
  0.00309131      17.8098
  0.00309354      17.8371
  0.00309575      17.8646
  0.00309793      17.8929
  0.00310023      17.9189
  0.00310223      17.9503
  0.00310427      17.9811
  0.00310793      18.0048
  0.00311025      18.0303
  0.00311223      18.0622
  0.00311427      18.0930
  0.00311679      18.1149
  0.00311873      18.1475
  0.00312100      18.1741
  0.00312439      18.2026
  0.00312677      18.2272
  0.00312878      18.2585
  0.00313101      18.2857
  0.00313325      18.3127
  0.00313534      18.3426
  0.00314592      18.4499
  0.00314788      18.4844
  0.00315147      18.5112
  0.00315363      18.5419
  0.00315596      18.5691
  0.00315811      18.6000
  0.00316032      18.6297
  0.00316293      18.6513
  0.00316516      18.6807
  0.00316731      18.7114
  0.00316973      18.7368
  0.00317213      18.7629
  0.00317432      18.7929
  0.00317646      18.8239
  0.00317870      18.8530
  0.00318086      18.8835
  0.00318315      18.9116
  0.00318546      18.9392
  0.00318772      18.9679
  0.00319006      18.9950
  0.00319210      19.0280
  0.00319463      19.0514
  0.00319700      19.0777
  0.00319904      19.1109
  0.00320120      19.1414
  0.00320686      19.2252
  0.00320935      19.2491
  0.00321138      19.2824
  0.00321349      19.3139
  0.00321543      19.3489
  0.00321773      19.3769
  0.00322016      19.4023
  0.00322213      19.4366
  0.00322480      19.4570
  0.00322787      19.4943
  0.00323028      19.5199
  0.00323252      19.5488
  0.00323471      19.5789
  0.00323672      19.6126
  0.00323911      19.6385
  0.00324155      19.6637
  0.00325051      19.7798
  0.00325259      19.8120
  0.00325478      19.8422
  0.00325685      19.8745
  0.00325919      19.9017
  0.00326144      19.9304
  0.00326229      19.9626
  0.00326465      19.9892
  0.00327532      20.1408
  0.00327763      20.1692
  0.00327977      20.2011
  0.00328083      20.2297
  0.00328317      20.2575
  0.00329297      20.4096
  0.00329505      20.4426
  0.00329723      20.4735
  0.00329969      20.4989
  0.00330161      20.5352
  0.00330272      20.5629
  0.00330489      20.5941
  0.00330691      20.6282
  0.00330937      20.6535
  0.00331143      20.6870
  0.00331371      20.7159
  0.00331589      20.7469
  0.00331804      20.7785
  0.00331906      20.8078
  0.00332127      20.8384
  0.00332345      20.8694
  0.00332561      20.9007
  0.00332785      20.9305
  0.00332977      20.9668
  0.00333228      20.9909
  0.00333436      21.0240
  0.00333530      21.0552
  0.00333754      21.0849
  0.00333975      21.1152
  0.00334211      21.1425
  0.00334418      21.1758
  0.00334660      21.2019
  0.00334863      21.2360
  0.00334993      21.2597
  0.00335198      21.2933
  0.00335428      21.3220
  0.00335659      21.3503
  0.00335885      21.3796
  0.00335950      21.4166
  0.00336198      21.4414
  0.00336418      21.4721
  0.00336602      21.5100
  0.00337140      21.6013
  0.00337397      21.6244
  0.00337914      21.7202
  0.00338816      21.8426
  0.00339051      21.8718
  0.00339273      21.9037
  0.00339369      21.9364
  0.00339602      21.9660
  0.00339800      22.0031
  0.00340044      22.0302
  0.00340264      22.0627
  0.00340497      22.0924
  0.00340721      22.1238
  0.00341269      22.2187
  0.00341498      22.2490
  0.00341715      22.2821
  0.00341934      22.3148
  0.00342192      22.3390
  0.00342721      22.4379
  0.00342968      22.4645
  0.00343180      22.4985
  0.00343398      22.5315
  0.00343610      22.5656
  0.00343743      22.5902
  0.00343968      22.6215
  0.00344170      22.6578
  0.00344412      22.6853
  0.00344985      22.7748
  0.00345183      22.8120
  0.00345312      22.8373
  0.00345506      22.8753
  0.00345761      22.9002
  0.00345868      22.9303
  0.00346106      22.9589
  0.00346320      22.9925
  0.00346434      23.0212
  0.00346966      23.1195
  0.00347177      23.1537
  0.00347460      23.1727
  0.00347506      23.2160
  0.00347762      23.2407
  0.00347970      23.2757
  0.00348074      23.3064
  0.00348298      23.3380
  0.00348516      23.3707
  0.00348748      23.4007
  0.00348878      23.4259
  0.00348988      23.4579
  0.00349203      23.4915
  0.00349416      23.5256
  0.00349514      23.5579
  0.00349748      23.5873
  0.00349976      23.6181
  0.00350201      23.6495
  0.00350293      23.6830
  0.00350509      23.7164
  0.00350735      23.7478
  0.00350950      23.7815
  0.00351059      23.8113
  0.00351294      23.8407
  0.00351510      23.8740
  0.00352060      23.9688
  0.00352303      23.9964
  0.00352817      24.0988
  0.00353380      24.1907
  0.00353636      24.2156
  0.00353707      24.2536
  0.00353935      24.2843
  0.00354157      24.3166
  0.00354275      24.3445
  0.00354478      24.3808
  0.00354598      24.4081
  0.00355155      24.5014
  0.00355661      24.6056
  0.00355765      24.6366
  0.00355996      24.6667
  0.00356221      24.6982
  0.00356338      24.7263
  0.00356556      24.7593
  0.00356769      24.7933
  0.00356873      24.8243
  0.00357071      24.8616
  0.00357299      24.8924
  0.00357529      24.9228
  0.00357629      24.9547
  0.00357861      24.9846
  0.00358097      25.0138
  0.00358179      25.0494
  0.00358406      25.0804
  0.00358731      25.1137
  0.00358961      25.1438
  0.00359067      25.1741
  0.00359283      25.2070
  0.00359502      25.2396
  0.00359716      25.2730
  0.00359833      25.3009
  0.00360033      25.3374
  0.00360269      25.3661
  0.00360498      25.3965
  0.00360585      25.4308
  0.00360791      25.4660
  0.00361008      25.4989
  0.00361555      25.5933
  0.00362103      25.6874
  0.00362325      25.7193
  0.00362413      25.7533
  0.00362666      25.7784
  0.00362739      25.8157
  0.00363295      25.9083
  0.00363834      26.0045
  0.00363926      26.0377
  0.00364157      26.0675
  0.00364238      26.1031
  0.00364446      26.1379
  0.00364990      26.2331
  0.00365323      26.2939
  0.00365845      26.3938
  0.00366083      26.4220
  0.00366142      26.4623
  0.00366391      26.4884
  0.00366473      26.5237
  0.00366698      26.5548
  0.00366925      26.5856
  0.00367141      26.6188
  0.00367274      26.6430
  0.00367434      26.6883
  0.00367666      26.7179
  0.00367768      26.7489
  0.00367988      26.7810
  0.00368149      26.8165
  0.00368259      26.8478
  0.00368518      26.8733
  0.00369042      26.9790
  0.00369625      27.0715
  0.00370143      27.1786
  0.00370262      27.2078
  0.00370480      27.2426
  0.00370613      27.2687
  0.00370842      27.3010
  0.00371049      27.3382
  0.00371156      27.3702
  0.00371272      27.4001
  0.00371495      27.4337
  0.00371696      27.4723
  0.00371818      27.5008
  0.00372062      27.5296
  0.00372177      27.5598
  0.00372268      27.5953
  0.00372510      27.6247
  0.00372714      27.6627
  0.00372829      27.6928
  0.00373063      27.7239
  0.00373164      27.7572
  0.00373502      27.8209
  0.00374046      27.9222
  0.00374279      27.9537
  0.00374406      27.9809
  0.00374589      28.0238
  0.00374722      28.0497
  0.00374957      28.0806
  0.00375170      28.1164
  0.00375288      28.1458
  0.00375847      28.2437
  0.00375956      28.2752
  0.00376159      28.3134
  0.00376411      28.3404
  0.00376477      28.3818
  0.00376703      28.4147
  0.00376826      28.4430
  0.00377089      28.4763
  0.00377435      28.5390
  0.00377987      28.6394
  0.00378209      28.6736
  0.00378311      28.7070
  0.00378558      28.7356
  0.00378666      28.7675
  0.00379017      28.8291
  0.00379424      28.9345
  0.00380008      29.0274
  0.00380088      29.0659
  0.00380330      29.0957
  0.00380436      29.1281
  0.00380562      29.1561
  0.00380767      29.1941
  0.00380904      29.2195
  0.00381328      29.3210
  0.00381558      29.3534
  0.00381677      29.3828
  0.00382150      29.4731
  0.00382233      29.5109
  0.00382481      29.5391
  0.00382614      29.5655
  0.00382834      29.6001
  0.00382948      29.6307
  0.00383046      29.6652
  0.00383298      29.6924
  0.00383414      29.7225
  0.00383868      29.8173
  0.00383998      29.8441
  0.00384101      29.8774
  0.00384215      29.9081
  0.00384653      30.0064
  0.00385251      30.0961
  0.00385338      30.1330
  0.00385493      30.1664
  0.00385607      30.1985
  0.00386182      30.2984
  0.00386307      30.3279
  0.00386549      30.3589
  0.00386677      30.3878
  0.00387033      30.4510
  0.00387597      30.5535
  0.00387740      30.5786
  0.00388194      30.6780
  0.00388431      30.7102
  0.00388530      30.7461
  0.00388650      30.7766
  0.00388888      30.8087
  0.00389036      30.8327
  0.00389480      30.9344
  0.00389717      30.9665
  0.00389827      30.9998
  0.00390285      31.0980
  0.00390626      31.1649
  0.00390997      31.2245
  0.00391328      31.2938
  0.00392471      31.5250
  0.00393066      31.6201
  0.00393177      31.6529
  0.00393271      31.6899
  0.00393536      31.7154
  0.00393645      31.7487
  0.00393870      31.7839
  0.00394034      31.8147
  0.00394576      31.9208
  0.00394676      31.9558
  0.00394822      31.9798
  0.00395391      32.0795
  0.00395500      32.1123
  0.00395596      32.1483
  0.00395829      32.1809
  0.00395952      32.2105
  0.00396045      32.2471
  0.00396483      32.3486
  0.00396638      32.3705
  0.00396838      32.4112
  0.00396978      32.4366
  0.00397088      32.4692
  0.00397183      32.5054
  0.00397640      32.6023
  0.00397721      32.6418
  0.00398199      32.7337
  0.00398299      32.7689
  0.00398524      32.8034
  0.00398636      32.8354
  0.00398749      32.8675
  0.00398846      32.9030
  0.00399313      32.9977
  0.00399557      33.0279
  0.00399637      33.0675
  0.00399769      33.0950
  0.00399866      33.1305
  0.00399989      33.1602
  0.00400231      33.1907
  0.00400347      33.2220
  0.00400434      33.2599
  0.00400552      33.2908
  0.00400998      33.3903
  0.00401119      33.4202
  0.00401354      33.4524
  0.00401469      33.4839
  0.00401583      33.5155
  0.00401694      33.5480
  0.00401801      33.5813
  0.00402011      33.6195
  0.00402118      33.6528
  0.00402245      33.6814
  0.00402346      33.7162
  0.00402894      33.8797
  0.00402995      33.9144
  0.00403135      33.9397
  0.00403232      33.9755
  0.00403348      34.0066
  0.00403480      34.0339
  0.00403588      34.0671
  0.00403694      34.1007
  0.00403796      34.1352
  0.00403929      34.1624
  0.00404034      34.1961
  0.00404153      34.2266
  0.00404257      34.2607
  0.00404382      34.2897
  0.00404488      34.3233
  0.00404588      34.3583
  0.00404719      34.3858
  0.00404828      34.4186
  0.00404929      34.4534
  0.00405041      34.4855
  0.00405157      34.5166
  0.00405373      34.5534
  0.00405497      34.5827
  0.00405607      34.6152
  0.00405745      34.6412
  0.00405830      34.6798
  0.00405948      34.7105
  0.00406055      34.7439
  0.00406282      34.7781
  0.00406399      34.8090
  0.00406531      34.8362
  0.00406614      34.8754
  0.00406716      34.9099
  0.00406957      34.9405
  0.00407074      34.9715
  0.00407151      35.0120
  0.00407275      35.0414
  0.00407724      35.1403
  0.00407842      35.1709
  0.00408096      35.1986
  0.00408201      35.2324
  0.00408288      35.2704
  0.00408757      35.3646
  0.00408864      35.3980
  0.00409093      35.4315
  0.00409192      35.4669
  0.00409886      35.6250
  0.00410116      35.6585
  0.00410200      35.6971
  0.00410322      35.7269
  0.00410439      35.7578
  0.00410553      35.7896
  0.00410771      35.8258
  0.00410893      35.8555
  0.00410977      35.8943
  0.00411093      35.9256
  0.00411202      35.9584
  0.00411337      35.9851
  0.00411770      36.0877
  0.00411883      36.1197
  0.00411998      36.1510
  0.00412106      36.1842
  0.00412224      36.2149
  0.00412322      36.2502
  0.00412564      36.2810
  0.00412697      36.3080
  0.00412784      36.3461
  0.00412879      36.3822
  0.00412979      36.4172
  0.00413111      36.4446
  0.00413188      36.4850
  0.00413320      36.5125
  0.00413424      36.5466
  0.00413665      36.5774
  0.00413766      36.6119
  0.00413874      36.6451
  0.00413964      36.6825
  0.00414082      36.7132
  0.00414206      36.7424
  0.00414310      36.7764
  0.00414549      36.8079
  0.00414674      36.8369
  0.00414755      36.8764
  0.00414870      36.9077
  0.00414977      36.9412
  0.00415205      36.9749
  0.00415297      37.0118
  0.00415426      37.0401
  0.00415536      37.0726
  0.00415640      37.1066
  0.00415766      37.1354
  0.00416030      37.1608
  0.00416103      37.2021
  0.00416216      37.2341
  0.00416346      37.2620
  0.00416453      37.2951
  0.00416544      37.3322
  0.00417018      37.4253
  0.00417111      37.4618
  0.00417208      37.4976
  0.00417321      37.5295
  0.00417431      37.5620
  0.00417561      37.5899
  0.00417684      37.6194
  0.00418131      37.7189
  0.00418259      37.7470
  0.00418360      37.7818
  0.00418485      37.8109
  0.00418596      37.8433
  0.00418670      37.8845
  0.00418791      37.9144
  0.00418900      37.9472
  0.00419013      37.9791
  0.00419137      38.0085
  0.00419211      38.0498
  0.00419360      38.0730
  0.00419492      38.1002
  0.00419587      38.1365
  0.00419704      38.1674
  0.00419829      38.1964
  0.00419925      38.2323
  0.00420042      38.2633
  0.00420148      38.2970
  0.00420257      38.3299
  0.00420372      38.3613
  0.00420500      38.3895
  0.00420599      38.4247
  0.00420704      38.4878
  0.00420809      38.5217
  0.00420916      38.5551
  0.00421050      38.5820
  0.00421152      38.6165
  0.00421261      38.6492
  0.00421408      38.6730
  0.00421517      38.7059
  0.00421617      38.7409
  0.00421738      38.7710
  0.00421860      38.8006
  0.00421971      38.8329
  0.00422092      38.8631
  0.00422240      38.8865
  0.00422362      38.9163
  0.00422448      38.9546
  0.00422554      38.9881
  0.00422661      39.0216
  0.00422912      39.1088
  0.00423036      39.1380
  0.00423164      39.1663
  0.00423297      39.1934
  0.00423543      39.2820
  0.00423661      39.3125
  0.00423798      39.3388
  0.00423904      39.3723
  0.00424040      39.3987
  0.00424167      39.4568
  0.00424283      39.4879
  0.00424427      39.5124
  0.00424537      39.5744
  0.00424683      39.5984
  0.00424809      39.6566
  0.00424979      39.7043
  0.00425278      39.7214
  0.00425617      39.7287
  0.00425908      39.7477
  0.00426086      39.7641
  0.00426302      39.7716
  0.00426491      39.8146
  0.00426294      39.9205
  0.00425461      39.9718
  0.00425150      39.9870
  0.00424377      40.0242
  0.00423829      40.0371
  0.00423379      40.0559
  0.00422819      40.0718
  0.00422364      40.0918
  0.00421848      40.0971
  0.00421263      40.1189
  0.00420579      40.1347
  0.00419906      40.1481
  0.00419218      40.1650
  0.00418411      40.1807
  0.00417605      40.1962
  0.00416818      40.2072
  0.00415742      40.2283
  0.00414689      40.2439
  0.00413749      40.2618
  0.00412695      40.2776
  0.00411494      40.2992
  0.00410373      40.3014
  0.00409133      40.3322
  0.00407975      40.3434
  0.00406774      40.3646
  0.00405473      40.3805
  0.00404044      40.3974
  0.00402473      40.4186
  0.00400920      40.4358
  0.00399367      40.4529
  0.00397692      40.4694
  0.00396011      40.4876
  0.00394474      40.5009
  0.00392814      40.5139
  0.00391042      40.5244
  0.00389044      40.5297
  0.00386988      40.5195
  0.00384523      40.4891
  0.00379801      40.4377
  0.00374489      40.3208
  0.00370776      40.1173
  0.00389607      30.7244
  0.02139262       0.5911
  0.02147564       0.4599
  0.02152993       0.4089
  0.02156552       0.3911
  0.02160197       0.3794
  0.02162644       0.3802
  0.02165258       0.3747
  0.02167216       0.3754
  0.02168880       0.3732
  0.02170692       0.3700
  0.02172403       0.3660
  0.02173938       0.3687
  0.02175669       0.3639
  0.02177219       0.3613
  0.02178841       0.3560
  0.02180021       0.3581
  0.02181288       0.3569
  0.02182586       0.3545
  0.02183793       0.3509
  0.02184998       0.3473
  0.02186060       0.3446
  0.02187298       0.3398
  0.02188284       0.3398
  0.02189400       0.3397
  0.02190369       0.3404
  0.02191399       0.3388
  0.02192416       0.3377
  0.02193301       0.3369
  0.02194362       0.3341
  0.02195312       0.3309
  0.02196174       0.3310
  0.02197001       0.3324
  0.02197736       0.3326
  0.02198676       0.3297
  0.02199458       0.3282
  0.02200157       0.3297
  0.02200855       0.3313
  0.02201632       0.3300
  0.02202412       0.3285
  0.02203057       0.3275
  0.02203743       0.3295
  0.02204310       0.3314
  0.02205053       0.3313
  0.02205812       0.3260
  0.02206397       0.3272
  0.02207086       0.3291
  0.02207743       0.3277
  0.02208283       0.3306
  0.02209116       0.3271
  0.02209655       0.3301
  0.02210281       0.3297
  0.02210929       0.3286
  0.02211776       0.3246
  0.02212320       0.3273
  0.02212844       0.3308
  0.02213439       0.3270
  0.02214103       0.3253
  0.02214735       0.3247
  0.02215353       0.3247
  0.02215829       0.3253
  0.02216515       0.3228
  0.02216901       0.3268
  0.02217467       0.3241
  0.02217935       0.3251
  0.02218564       0.3246
  0.02219022       0.3260
  0.02219543       0.3250
  0.02219972       0.3274
  0.02220495       0.3263
  0.02221030       0.3248
  0.02221510       0.3253
