# Supplementary material for: Size effects on the mechanical behavior and the compressive failure strength of concrete: an extensive dataset
Source: Data Brief. 2020 Nov 2;33:106477. doi: 10.1016/j.dib.2020.106477 (PMC7674298; doi:10.1016/j.dib.2020.106477)
Supplement: Supplementary file 1 [file mmc1.zip › Stress_Strain_Data_DIB/C-70x140-mm/C7-B1-1.txt]

      Strain  Stress(MPa)
  0.00000000       0.0000
  0.00064388      12.0494
  0.00065312      12.2224
  0.00065620      12.2800
  0.00066109      12.3715
  0.00067185      12.5729
  0.00068248      12.7718
  0.00069260      12.9612
  0.00070396      13.1737
  0.00071311      13.3450
  0.00072394      13.7094
  0.00073703      13.8356
  0.00074306      13.9520
  0.00074919      14.0595
  0.00075513      14.1857
  0.00076095      14.3250
  0.00076698      14.4420
  0.00077335      14.5239
  0.00077945      14.6332
  0.00078581      14.7157
  0.00079237      14.7778
  0.00079804      14.9321
  0.00081088      15.0846
  0.00081590      15.3085
  0.00082246      15.3697
  0.00082856      15.4798
  0.00083510      15.5434
  0.00084148      15.6231
  0.00084687      15.8084
  0.00085305      15.9094
  0.00085982      15.9492
  0.00086516      16.1384
  0.00087163      16.2095
  0.00087714      16.3814
  0.00088332      16.4826
  0.00088986      16.5464
  0.00089558      16.6957
  0.00090332      16.6329
  0.00090809      16.8830
  0.00091496      16.9115
  0.00092108      17.0194
  0.00092717      17.1308
  0.00093290      17.2790
  0.00093862      17.4289
  0.00094511      17.4976
  0.00095084      17.6470
  0.00095709      17.7410
  0.00096381      17.7851
  0.00096978      17.9094
  0.00097563      18.0449
  0.00098176      18.1522
  0.00098779      18.2685
  0.00099379      18.3892
  0.00099992      18.4964
  0.00100577      18.6319
  0.00101219      18.7080
  0.00101912      18.7305
  0.00102425      18.9432
  0.00103026      19.0624
  0.00103676      19.1301
  0.00104298      19.2268
  0.00104908      19.3368
  0.00105524      19.4401
  0.00106128      19.5569
  0.00106734      19.6708
  0.00107322      19.8037
  0.00107950      19.8942
  0.00108599      19.9627
  0.00109151      20.1343
  0.00109801      20.2019
  0.00110439      20.2824
  0.00111015      20.4281
  0.00111617      20.5458
  0.00112216      20.6678
  0.00112806      20.7985
  0.00113419      20.9054
  0.00114023      21.0213
  0.00114716      21.0432
  0.00115293      21.1886
  0.00115948      21.2510
  0.00116487      21.4349
  0.00117171      21.4666
  0.00117776      21.5823
  0.00118356      21.7236
  0.00119014      21.7825
  0.00119612      21.9059
  0.00120219      22.0182
  0.00120921      22.0316
  0.00121479      22.1959
  0.00122123      22.2700
  0.00122772      22.3389
  0.00123348      22.4846
  0.00123996      22.5539
  0.00124612      22.6576
  0.00125204      22.7862
  0.00125821      22.8892
  0.00126459      22.9698
  0.00127153      22.9903
  0.00127812      23.0492
  0.00128386      23.1970
  0.00129026      23.2749
  0.00129683      23.3348
  0.00130339      23.3965
  0.00130943      23.5127
  0.00131533      23.6437
  0.00132182      23.7128
  0.00132830      23.7818
  0.00133488      23.8411
  0.00134750      24.0170
  0.00135423      24.0605
  0.00136111      24.0885
  0.00136714      24.2058
  0.00137404      24.2308
  0.00137993      24.3633
  0.00138684      24.3871
  0.00139326      24.4630
  0.00139959      24.5493
  0.00140645      24.5793
  0.00141160      24.7889
  0.00141807      24.8597
  0.00142505      24.8772
  0.00143137      24.9637
  0.00143778      25.0403
  0.00144409      25.1282
  0.00145021      25.2359
  0.00145730      25.2413
  0.00146345      25.3458
  0.00146980      25.4297
  0.00147649      25.4775
  0.00148226      25.6215
  0.00148916      25.6472
  0.00150158      25.8440
  0.00150835      25.8838
  0.00151511      25.9241
  0.00152074      26.0833
  0.00152758      26.1151
  0.00153404      26.1868
  0.00154070      26.2377
  0.00154686      26.3413
  0.00155292      26.4550
  0.00155956      26.5086
  0.00156692      26.4850
  0.00157244      26.6558
  0.00157869      26.7508
  0.00158546      26.7896
  0.00159146      26.9101
  0.00159821      26.9512
  0.00160442      27.0497
  0.00161130      27.0769
  0.00161780      27.1454
  0.00162423      27.2202
  0.00163031      27.3322
  0.00163678      27.4023
  0.00164363      27.4338
  0.00164961      27.5565
  0.00165656      27.5760
  0.00166247      27.7067
  0.00166902      27.7689
  0.00167562      27.8262
  0.00168236      27.8685
  0.00168832      27.9934
  0.00169549      27.9906
  0.00170160      28.0985
  0.00170759      28.2200
  0.00172096      28.3163
  0.00172683      28.4503
  0.00173333      28.5185
  0.00174005      28.5634
  0.00174724      28.5584
  0.00175294      28.7103
  0.00176007      28.7111
  0.00176638      28.7994
  0.00177263      28.8929
  0.00177953      28.9183
  0.00178556      29.0359
  0.00179181      29.1298
  0.00179883      29.1429
  0.00180477      29.2696
  0.00181170      29.2923
  0.00181781      29.4009
  0.00182456      29.4422
  0.00183072      29.5458
  0.00183830      29.4992
  0.00184513      29.5326
  0.00185101      29.6656
  0.00185716      29.7702
  0.00186491      29.7062
  0.00187045      29.8753
  0.00187746      29.8888
  0.00188406      29.9458
  0.00189098      29.9695
  0.00189749      30.0365
  0.00191042      30.1791
  0.00191739      30.1977
  0.00192382      30.2723
  0.00193020      30.3525
  0.00194306      30.5027
  0.00194981      30.5438
  0.00195654      30.5874
  0.00196365      30.5910
  0.00196955      30.7219
  0.00197637      30.7557
  0.00198344      30.7641
  0.00198960      30.8673
  0.00199635      30.9089
  0.00200263      31.0000
  0.00200892      31.0896
  0.00201563      31.1354
  0.00202207      31.2085
  0.00202865      31.2680
  0.00204120      31.4514
  0.00204801      31.4856
  0.00205511      31.4908
  0.00206067      31.6573
  0.00206725      31.7167
  0.00208098      31.7756
  0.00208737      31.8546
  0.00209392      31.9165
  0.00210041      31.9852
  0.00210671      32.0749
  0.00211431      32.0259
  0.00212741      32.1508
  0.00213223      32.3961
  0.00213908      32.4264
  0.00214594      32.4564
  0.00215231      32.5378
  0.00215893      32.5927
  0.00216694      32.5014
  0.00217378      32.5332
  0.00218022      32.6076
  0.00218651      32.6973
  0.00219346      32.7172
  0.00219989      32.7923
  0.00220613      32.8874
  0.00221287      32.9302
  0.00221973      32.9597
  0.00222657      32.9915
  0.00223316      33.0498
  0.00223949      33.1353
  0.00224592      33.2108
  0.00225277      33.2420
  0.00226629      33.3226
  0.00227317      33.3500
  0.00227984      33.3994
  0.00228663      33.4365
  0.00229378      33.4359
  0.00230809      33.4341
  0.00231432      33.5299
  0.00232106      33.5726
  0.00232811      33.5823
  0.00233415      33.6985
  0.00234055      33.7764
  0.00234796      33.7481
  0.00235390      33.8745
  0.00236056      33.9262
  0.00236742      33.9557
  0.00237423      33.9909
  0.00238111      34.0179
  0.00238804      34.0404
  0.00240133      34.1452
  0.00241483      34.2288
  0.00247172      33.5028
  0.00254449      33.3612
  0.00260608      33.6449
  0.00262494      33.9155
  0.00265161      34.1156
  0.00267876      34.2655
  0.00269916      34.3740
  0.00272006      34.4299
  0.00272688      34.4639
  0.00274653      34.6510
  0.00275303      34.7186
  0.00276702      34.7500
  0.00277385      34.7833
  0.00278035      34.8506
  0.00279339      34.9821
  0.00279983      35.0556
  0.00280758      34.9924
  0.00281463      35.0015
  0.00282134      35.0477
  0.00282769      35.1312
  0.00284191      35.1377
  0.00285712      35.0402
  0.00286570      34.8894
  0.00287510      34.6510
  0.00290262      34.7619
  0.00292276      34.8982
  0.00293558      35.0525
  0.00295550      35.2114
  0.00296936      35.2560
  0.00298353      35.2683
  0.00299714      35.3394
  0.00301090      35.3942
  0.00302410      35.5093
  0.00303770      35.5808
  0.00305162      35.6199
  0.00305846      35.6511
  0.00307244      35.6842
  0.00308629      35.7300
  0.00310791      35.7090
  0.00312230      35.6982
  0.00313702      35.6528
  0.00315513      35.2501
  0.00323729      33.3676
  0.00369877      25.3881
  0.00417396      17.4688
