# Supplementary material for: Size effects on the mechanical behavior and the compressive failure strength of concrete: an extensive dataset
Source: Data Brief. 2020 Nov 2;33:106477. doi: 10.1016/j.dib.2020.106477 (PMC7674298; doi:10.1016/j.dib.2020.106477)
Supplement: Supplementary file 1 [file mmc1.zip › Stress_Strain_Data_DIB/C-70x140-mm/C7-B1-10.txt]

      Strain  Stress(MPa)
  0.00000000       0.0000
  0.00066581      10.9523
  0.00067490      11.1018
  0.00069746      11.4729
  0.00070833      11.6518
  0.00071537      11.7675
  0.00072148      11.8681
  0.00072922      11.9954
  0.00073601      12.1071
  0.00074171      12.2008
  0.00074679      12.2843
  0.00075592      12.4346
  0.00075959      12.4949
  0.00076931      12.6548
  0.00077402      12.7323
  0.00078604      12.9300
  0.00079122      13.0152
  0.00079735      13.1160
  0.00080122      13.1797
  0.00080937      13.3138
  0.00081567      13.4068
  0.00082234      13.4619
  0.00082848      13.5723
  0.00083499      13.6441
  0.00084159      13.7063
  0.00084783      13.8052
  0.00085406      13.9063
  0.00086039      13.9969
  0.00086608      14.1538
  0.00087946      14.2599
  0.00088502      14.4309
  0.00089160      14.4951
  0.00089744      14.6368
  0.00090433      14.6681
  0.00091033      14.7931
  0.00091700      14.8482
  0.00092349      14.9219
  0.00092948      15.0469
  0.00093498      15.2247
  0.00094805      15.3629
  0.00095437      15.4536
  0.00096053      15.5618
  0.00096713      15.6239
  0.00097331      15.7308
  0.00097938      15.8474
  0.00098604      15.9037
  0.00099232      15.9995
  0.00099798      16.1594
  0.00100409      16.2733
  0.00101124      16.2781
  0.00101728      16.3984
  0.00102327      16.5248
  0.00103014      16.5586
  0.00103622      16.6751
  0.00104272      16.7478
  0.00104854      16.8914
  0.00105545      16.9211
  0.00106070      17.1241
  0.00106730      17.1859
  0.00107331      17.3102
  0.00107981      17.3823
  0.00108619      17.4674
  0.00109225      17.5862
  0.00109837      17.6987
  0.00110483      17.7755
  0.00111086      17.8977
  0.00111758      17.9469
  0.00112364      18.0660
  0.00113543      18.3374
  0.00114196      18.4065
  0.00114833      18.4926
  0.00115521      18.5252
  0.00116076      18.6977
  0.00116687      18.8105
  0.00117350      18.8697
  0.00117965      18.9793
  0.00118540      19.1304
  0.00119112      19.2849
  0.00119800      19.3174
  0.00120401      19.4413
  0.00121022      19.5441
  0.00121682      19.6061
  0.00122286      19.7263
  0.00122849      19.8908
  0.00123479      19.9840
  0.00124068      20.1208
  0.00124712      20.1992
  0.00125324      20.3118
  0.00125917      20.4440
  0.00126561      20.5230
  0.00127171      20.6367
  0.00127888      20.6394
  0.00128474      20.7795
  0.00129089      20.8883
  0.00129695      21.0072
  0.00130324      21.1009
  0.00130873      21.2797
  0.00131544      21.3303
  0.00132157      21.4419
  0.00132795      21.5268
  0.00133349      21.6994
  0.00133968      21.8042
  0.00134608      21.8877
  0.00135267      21.9509
  0.00135863      22.0801
  0.00136427      22.2423
  0.00137072      22.3207
  0.00137701      22.4151
  0.00138327      22.5125
  0.00138914      22.6509
  0.00139541      22.7480
  0.00140210      22.8010
  0.00140790      22.9465
  0.00141386      23.0754
  0.00142055      23.1277
  0.00142708      23.1976
  0.00143315      23.3155
  0.00143912      23.4429
  0.00144547      23.5312
  0.00145161      23.6418
  0.00145858      23.6651
  0.00146476      23.7716
  0.00147095      23.8759
  0.00147717      23.9785
  0.00148301      24.1198
  0.00149644      24.2200
  0.00150259      24.3295
  0.00150889      24.4221
  0.00151474      24.5633
  0.00152128      24.6320
  0.00152793      24.6887
  0.00153441      24.7634
  0.00154016      24.9145
  0.00154717      24.9339
  0.00155332      25.0423
  0.00155946      25.1528
  0.00156579      25.2434
  0.00157167      25.3803
  0.00157818      25.4518
  0.00158422      25.5729
  0.00159119      25.5961
  0.00159698      25.7433
  0.00160384      25.7785
  0.00160982      25.9055
  0.00161619      25.9910
  0.00162257      26.0760
  0.00162922      26.1333
  0.00163515      26.2652
  0.00164197      26.3050
  0.00164738      26.4915
  0.00165452      26.4968
  0.00166035      26.6395
  0.00166707      26.6893
  0.00167410      26.7058
  0.00168046      26.7931
  0.00168672      26.8911
  0.00169260      27.0284
  0.00170006      27.0005
  0.00170508      27.2280
  0.00171118      27.3425
  0.00171771      27.4126
  0.00172439      27.4656
  0.00173086      27.5415
  0.00173742      27.6083
  0.00174320      27.7555
  0.00175657      27.8628
  0.00176277      27.9664
  0.00176930      28.0360
  0.00177541      28.1495
  0.00178195      28.2177
  0.00178866      28.2682
  0.00179508      28.3487
  0.00180160      28.4192
  0.00180834      28.4669
  0.00181529      28.4927
  0.00182157      28.5880
  0.00182875      28.5903
  0.00183523      28.6650
  0.00184179      28.7305
  0.00184910      28.7184
  0.00185636      28.7114
  0.00187747      28.7616
  0.00189127      28.8232
  0.00189813      28.8579
  0.00190501      28.8905
  0.00191859      28.9755
  0.00193267      29.0077
  0.00195433      28.9994
  0.00196177      28.9736
  0.00199108      28.9183
  0.00210358      28.4385
  0.00235452      26.2709
  0.00252705      27.7900
  0.00256636      28.9454
  0.00262603      29.4758
  0.00267402      29.7234
  0.00270836      29.8949
  0.00272158      30.0166
  0.00274913      30.1447
  0.00277733      30.2055
  0.00279914      30.1812
  0.00281984      30.2743
  0.00282592      30.3901
  0.00284016      30.4054
  0.00286112      30.4711
  0.00288193      30.5521
  0.00288891      30.5740
  0.00290320      30.5843
  0.00291019      30.6059
  0.00291711      30.6349
  0.00293191      30.5919
  0.00293818      30.6882
  0.00294550      30.6753
  0.00295249      30.6964
  0.00295898      30.7703
  0.00297278      30.8313
  0.00297985      30.8443
  0.00300082      30.9089
  0.00300759      30.9529
  0.00301420      31.0141
  0.00302171      30.9810
  0.00303536      31.0582
  0.00304189      31.1274
  0.00304917      31.1187
  0.00305624      31.1319
  0.00306932      31.2690
  0.00308333      31.3086
  0.00308988      31.3752
  0.00310412      31.3911
  0.00311150      31.3715
  0.00311817      31.4267
  0.00312527      31.4359
  0.00313118      31.5711
  0.00313867      31.5396
  0.00314494      31.6361
  0.00315199      31.6514
  0.00315876      31.6957
  0.00316590      31.7019
  0.00317329      31.6812
  0.00317923      31.8122
  0.00318648      31.8068
  0.00319349      31.8257
  0.00319986      31.9121
  0.00320668      31.9508
  0.00321341      31.9996
  0.00321987      32.0758
  0.00322726      32.0558
  0.00323392      32.1113
  0.00324083      32.1414
  0.00324707      32.2411
  0.00326142      32.2450
  0.00326839      32.2681
  0.00327525      32.3031
  0.00328975      32.2920
  0.00330319      32.3906
  0.00331620      32.5354
  0.00332330      32.5446
  0.00333745      32.5699
  0.00335132      32.6246
  0.00335854      32.6217
  0.00336564      32.6310
  0.00338003      32.6315
  0.00339312      32.7668
  0.00340632      32.8909
  0.00342029      32.9349
  0.00343427      32.9774
  0.00344943      32.8972
  0.00347878      32.8372
  0.00350858      32.7304
  0.00354623      32.5550
  0.00366506      31.4136
  0.00381791      31.2279
  0.00405403      30.6109
  0.00435561      26.9094
  0.00485954      17.0952
