# Supplementary material for: Size effects on the mechanical behavior and the compressive failure strength of concrete: an extensive dataset
Source: Data Brief. 2020 Nov 2;33:106477. doi: 10.1016/j.dib.2020.106477 (PMC7674298; doi:10.1016/j.dib.2020.106477)
Supplement: Supplementary file 1 [file mmc1.zip › Stress_Strain_Data_DIB/C-70x140-mm/C7-B1-11.txt]

      Strain  Stress(MPa)
  0.00000000       0.0000
  0.00050661      11.9708
  0.00052259      12.3482
  0.00054236      12.8154
  0.00055384      13.0866
  0.00055837      13.1936
  0.00056310      13.4480
  0.00056846      13.6349
  0.00057444      13.7576
  0.00057974      13.9520
  0.00058541      14.1068
  0.00059088      14.2836
  0.00059676      14.4166
  0.00060256      14.5573
  0.00060848      14.6862
  0.00061469      14.7845
  0.00062076      14.8977
  0.00062626      15.0712
  0.00063245      15.1715
  0.00063929      15.2033
  0.00064494      15.3600
  0.00065145      15.4267
  0.00065782      15.5086
  0.00066366      15.6454
  0.00066967      15.7647
  0.00067629      15.8194
  0.00068280      15.8866
  0.00068888      15.9987
  0.00069476      16.1314
  0.00070103      16.2234
  0.00070753      16.2907
  0.00071308      16.4588
  0.00071970      16.5138
  0.00072577      16.6264
  0.00073214      16.7078
  0.00073806      16.8368
  0.00074474      16.8857
  0.00075050      17.0311
  0.00075711      17.0872
  0.00076286      17.2348
  0.00076955      17.2818
  0.00077613      17.3410
  0.00078226      17.4482
  0.00078806      17.5893
  0.00079471      17.6418
  0.00080072      17.7603
  0.00080772      17.7755
  0.00081322      17.9490
  0.00081918      18.0730
  0.00082484      18.2296
  0.00083160      18.2702
  0.00083792      18.3569
  0.00084368      18.5017
  0.00085037      18.5500
  0.00085640      18.6674
  0.00086260      18.7667
  0.00087489      18.9763
  0.00088106      19.0787
  0.00088715      19.1902
  0.00089338      19.2858
  0.00089992      19.3496
  0.00090611      19.4494
  0.00091145      19.6399
  0.00091768      19.7358
  0.00092386      19.8375
  0.00093065      19.8744
  0.00093671      19.9883
  0.00094238      20.1432
  0.00095507      20.3116
  0.00096123      20.4148
  0.00096721      20.5372
  0.00097308      20.6721
  0.00097888      20.8130
  0.00098545      20.8729
  0.00099165      20.9732
  0.00099770      21.0876
  0.00100421      21.1542
  0.00101007      21.2895
  0.00101614      21.4028
  0.00102259      21.4754
  0.00102871      21.5833
  0.00103459      21.7163
  0.00103375      22.5568
  0.00103676      22.9920
  0.00104189      23.2042
  0.00104690      23.4291
  0.00105278      23.5617
  0.00105792      23.7725
  0.00106360      23.9271
  0.00106967      24.0394
  0.00107512      24.2181
  0.00108107      24.3444
  0.00108626      24.5500
  0.00109285      24.6083
  0.00109874      24.7400
  0.00110483      24.8511
  0.00111073      24.9820
  0.00111736      25.0352
  0.00112325      25.1671
  0.00112904      25.3097
  0.00113542      25.3907
  0.00114135      25.5176
  0.00114761      25.6110
  0.00115386      25.7047
  0.00116013      25.7967
  0.00116570      25.9625
  0.00117191      26.0605
  0.00117806      26.1659
  0.00118413      26.2787
  0.00119035      26.3762
  0.00119711      26.4159
  0.00120290      26.5583
  0.00120874      26.6954
  0.00121515      26.7734
  0.00122213      26.7898
  0.00122816      26.9075
  0.00123429      27.0137
  0.00124011      27.1528
  0.00124617      27.2675
  0.00125262      27.3405
  0.00125871      27.4508
  0.00126517      27.5236
  0.00127192      27.5647
  0.00127750      27.7294
  0.00128500      27.6912
  0.00129018      27.8983
  0.00129657      27.9778
  0.00130353      27.9968
  0.00130935      28.1361
  0.00131566      28.2234
  0.00132258      28.2468
  0.00132826      28.4014
  0.00133449      28.4979
  0.00134091      28.5737
  0.00134752      28.6301
  0.00135350      28.7526
  0.00135999      28.8211
  0.00136658      28.8789
  0.00137279      28.9775
  0.00137905      29.0701
  0.00138571      29.1213
  0.00139906      29.2200
  0.00140601      29.2405
  0.00141167      29.3962
  0.00142522      29.4743
  0.00143197      29.5153
  0.00143843      29.5870
  0.00144455      29.6944
  0.00145112      29.7554
  0.00145768      29.8167
  0.00147119      29.8982
  0.00147733      30.0039
  0.00148406      30.0477
  0.00149025      30.1473
  0.00149667      30.2235
  0.00150348      30.2593
  0.00150998      30.3263
  0.00151649      30.3933
  0.00152271      30.4903
  0.00153542      30.6566
  0.00154236      30.6782
  0.00154947      30.6815
  0.00155554      30.7943
  0.00156225      30.8398
  0.00156811      30.9744
  0.00157516      30.9847
  0.00158116      31.1050
  0.00158812      31.1245
  0.00159468      31.1852
  0.00160083      31.2899
  0.00160774      31.3149
  0.00161416      31.3914
  0.00162135      31.3859
  0.00163539      31.4119
  0.00164163      31.5073
  0.00164856      31.5289
  0.00165496      31.6071
  0.00166086      31.7388
  0.00166752      31.7897
  0.00168110      31.8631
  0.00168814      31.8742
  0.00169462      31.9443
  0.00170140      31.9824
  0.00171564      31.9874
  0.00172331      31.9322
  0.00177490      31.7647
  0.00182339      31.1706
  0.00188570      31.3793
  0.00192446      31.8104
  0.00195106      32.0181
  0.00196418      32.1411
  0.00199859      32.2784
  0.00201239      32.3301
  0.00203284      32.4324
  0.00204679      32.4680
  0.00205341      32.5236
  0.00206736      32.5587
  0.00208054      32.6751
  0.00210100      32.7770
  0.00210757      32.8372
  0.00211482      32.8263
  0.00212807      32.9354
  0.00213495      32.9623
  0.00214171      33.0026
  0.00214875      33.0142
  0.00215578      33.0263
  0.00216952      33.0829
  0.00217663      33.0866
  0.00218295      33.1737
  0.00219621      33.2818
  0.00220310      33.3085
  0.00220990      33.3437
  0.00221681      33.3688
  0.00222358      33.4079
  0.00223751      33.4453
  0.00224428      33.4847
  0.00225158      33.4682
  0.00225852      33.4896
  0.00227201      33.5731
  0.00227855      33.6373
  0.00229241      33.6811
  0.00229953      33.6838
  0.00230630      33.7233
  0.00231338      33.7303
  0.00232720      33.7790
  0.00233418      33.7960
  0.00234123      33.8062
  0.00235545      33.8130
  0.00237675      33.8265
  0.00239735      33.9137
  0.00240400      33.9652
  0.00241801      33.9944
  0.00243195      34.0305
  0.00245314      34.0559
  0.00246696      34.1047
  0.00248801      34.1449
  0.00250181      34.1958
  0.00252281      34.2409
  0.00252966      34.2719
  0.00254369      34.2986
  0.00255732      34.3680
  0.00257811      34.4350
  0.00259906      34.4856
  0.00262021      34.5154
  0.00264112      34.5703
  0.00265573      34.5351
  0.00268366      34.6029
  0.00274188      34.4895
  0.00288099      33.3800
  0.00302376      33.3891
  0.00320227      33.3958
  0.00343818      30.3658
  0.00405160      22.9339
