# Supplementary material for: Size effects on the mechanical behavior and the compressive failure strength of concrete: an extensive dataset
Source: Data Brief. 2020 Nov 2;33:106477. doi: 10.1016/j.dib.2020.106477 (PMC7674298; doi:10.1016/j.dib.2020.106477)
Supplement: Supplementary file 1 [file mmc1.zip › Stress_Strain_Data_DIB/C-70x140-mm/C7-B1-12.txt]

      Strain  Stress(MPa)
  0.00000000       0.0000
  0.00055154      12.4530
  0.00056418      12.7384
  0.00057471      12.9761
  0.00058836      13.2844
  0.00059408      13.4389
  0.00060001      13.5706
  0.00060579      13.7183
  0.00061120      13.9058
  0.00061725      14.0252
  0.00062420      14.0508
  0.00063021      14.1747
  0.00063613      14.3080
  0.00064197      14.4491
  0.00064859      14.5093
  0.00065511      14.5794
  0.00066095      14.7214
  0.00066711      14.8298
  0.00067285      14.9812
  0.00068015      14.9703
  0.00068578      15.1340
  0.00069204      15.2319
  0.00069741      15.4221
  0.00070386      15.4999
  0.00070969      15.6428
  0.00071600      15.7358
  0.00072308      15.7475
  0.00072849      15.9341
  0.00073493      16.0129
  0.00074113      16.1171
  0.00074704      16.2513
  0.00075362      16.3157
  0.00075952      16.4510
  0.00076568      16.5589
  0.00077162      16.6905
  0.00077807      16.7681
  0.00079121      16.8984
  0.00079621      17.1281
  0.00080225      17.2489
  0.00080852      17.3454
  0.00081490      17.4307
  0.00082115      17.5292
  0.00082747      17.6209
  0.00083270      17.8262
  0.00083915      17.9037
  0.00084543      17.9989
  0.00085176      18.0895
  0.00085828      18.1599
  0.00086417      18.2960
  0.00087012      18.4269
  0.00087663      18.4983
  0.00088297      18.5880
  0.00088929      18.6794
  0.00089474      18.8614
  0.00090189      18.8656
  0.00090715      19.0682
  0.00091361      19.1449
  0.00092009      19.2196
  0.00092629      19.3239
  0.00093228      19.4494
  0.00093923      19.4749
  0.00094437      19.6898
  0.00095089      19.7604
  0.00095765      19.8055
  0.00096409      19.8849
  0.00096947      20.0742
  0.00097609      20.1347
  0.00098292      20.1721
  0.00098880      20.3104
  0.00099455      20.4606
  0.00100804      20.5549
  0.00101390      20.6944
  0.00102054      20.7525
  0.00102642      20.8896
  0.00103278      20.9773
  0.00103938      21.0393
  0.00104586      21.1140
  0.00105213      21.2101
  0.00105778      21.3716
  0.00106590      21.2748
  0.00107074      21.5213
  0.00107735      21.5827
  0.00108398      21.6411
  0.00109032      21.7304
  0.00109667      21.8193
  0.00110287      21.9227
  0.00110923      22.0106
  0.00111547      22.1104
  0.00112185      22.1955
  0.00112878      22.2224
  0.00113501      22.3237
  0.00114143      22.4052
  0.00115381      22.6143
  0.00116011      22.7077
  0.00116726      22.7129
  0.00117384      22.7767
  0.00117948      22.9398
  0.00118590      23.0209
  0.00119241      23.0923
  0.00119858      23.1988
  0.00120507      23.2727
  0.00121181      23.3208
  0.00121791      23.4344
  0.00122466      23.4812
  0.00123057      23.6151
  0.00123716      23.6784
  0.00124338      23.7807
  0.00125069      23.7684
  0.00125659      23.9034
  0.00126360      23.9227
  0.00126960      24.0484
  0.00127577      24.1549
  0.00128273      24.1792
  0.00128878      24.2997
  0.00129480      24.4217
  0.00130144      24.4803
  0.00130824      24.5217
  0.00131455      24.6136
  0.00132017      24.7780
  0.00132728      24.7874
  0.00133316      24.9240
  0.00133935      25.0291
  0.00134608      25.0785
  0.00135299      25.1078
  0.00135944      25.1855
  0.00136513      25.3431
  0.00137124      25.4558
  0.00137794      25.5076
  0.00138458      25.5664
  0.00139126      25.6198
  0.00139736      25.7346
  0.00140318      25.8779
  0.00141007      25.9092
  0.00141731      25.9052
  0.00142339      26.0212
  0.00142900      26.1871
  0.00143578      26.2303
  0.00144219      26.3127
  0.00144912      26.3404
  0.00145521      26.4559
  0.00146171      26.5285
  0.00146811      26.6111
  0.00147444      26.7014
  0.00148084      26.7848
  0.00148729      26.8624
  0.00149322      26.9951
  0.00149980      27.0588
  0.00150601      27.1613
  0.00151238      27.2476
  0.00151944      27.2622
  0.00152516      27.4160
  0.00153204      27.4485
  0.00153847      27.5287
  0.00154411      27.6918
  0.00155120      27.7022
  0.00155736      27.8107
  0.00156386      27.8827
  0.00157033      27.9593
  0.00157635      28.0816
  0.00158305      28.1335
  0.00158943      28.2180
  0.00159618      28.2648
  0.00160184      28.4255
  0.00160864      28.4666
  0.00161491      28.5629
  0.00162146      28.6309
  0.00162748      28.7535
  0.00163379      28.8460
  0.00164038      28.9091
  0.00164673      28.9976
  0.00165269      29.1258
  0.00166044      29.0681
  0.00166568      29.2728
  0.00167258      29.3029
  0.00167896      29.3888
  0.00168496      29.5133
  0.00169103      29.6313
  0.00169753      29.7034
  0.00170384      29.7957
  0.00171011      29.8926
  0.00171639      29.9883
  0.00172299      30.0502
  0.00172942      30.1299
  0.00173613      30.1814
  0.00174180      30.3402
  0.00174820      30.4234
  0.00175512      30.4519
  0.00176141      30.5464
  0.00176833      30.5751
  0.00177397      30.7374
  0.00178022      30.8361
  0.00178654      30.9276
  0.00179301      31.0040
  0.00179970      31.0560
  0.00180561      31.1909
  0.00181279      31.1923
  0.00181848      31.3495
  0.00182517      31.4022
  0.00183155      31.4869
  0.00183747      31.6203
  0.00184398      31.6922
  0.00184967      31.8498
  0.00185629      31.9092
  0.00186266      31.9952
  0.00186908      32.0765
  0.00187538      32.1700
  0.00188169      32.2631
  0.00188842      32.3113
  0.00189509      32.3657
  0.00190108      32.4924
  0.00190822      32.4972
  0.00191403      32.6426
  0.00192057      32.7109
  0.00192699      32.7918
  0.00193330      32.8847
  0.00193989      32.9474
  0.00194612      33.0486
  0.00195237      33.1473
  0.00195880      33.2266
  0.00196502      33.3285
  0.00197120      33.4349
  0.00197801      33.4755
  0.00198439      33.5604
  0.00199117      33.6030
  0.00199718      33.7275
  0.00200406      33.7604
  0.00201027      33.8625
  0.00201731      33.8792
  0.00202360      33.9735
  0.00203057      33.9971
  0.00203611      34.1703
  0.00204262      34.2419
  0.00204882      34.3459
  0.00205581      34.3669
  0.00206284      34.3844
  0.00206846      34.5484
  0.00207588      34.5252
  0.00208190      34.6481
  0.00208883      34.6754
  0.00209563      34.7171
  0.00210181      34.8229
  0.00210834      34.8924
  0.00211464      34.9858
  0.00212176      34.9937
  0.00212775      35.1199
  0.00213457      35.1592
  0.00214102      35.2370
  0.00214726      35.3365
  0.00215428      35.3545
  0.00216723      35.5052
  0.00217390      35.5594
  0.00218104      35.5656
  0.00218823      35.5656
  0.00219501      35.6087
  0.00221033      35.5118
  0.00223179      35.5244
  0.00225359      35.5018
  0.00228367      35.3655
  0.00233758      34.2426
  0.00246103      34.1224
  0.00257915      33.8067
  0.00265363      34.2940
  0.00270436      32.7511
  0.00281790      29.1530
  0.00307392      24.9504
  0.00351970      18.9595
