# Supplementary material for: Size effects on the mechanical behavior and the compressive failure strength of concrete: an extensive dataset
Source: Data Brief. 2020 Nov 2;33:106477. doi: 10.1016/j.dib.2020.106477 (PMC7674298; doi:10.1016/j.dib.2020.106477)
Supplement: Supplementary file 1 [file mmc1.zip › Stress_Strain_Data_DIB/C-70x140-mm/C7-B1-13.txt]

      Strain  Stress(MPa)
  0.00000000       0.0000
  0.00054565      10.4096
  0.00056198      10.7212
  0.00056663      10.8099
  0.00057306      10.9327
  0.00058227      11.1083
  0.00059356      11.3237
  0.00059836      11.4153
  0.00060349      11.5131
  0.00061090      11.6545
  0.00062106      11.8483
  0.00062544      11.9319
  0.00063173      12.0519
  0.00063904      12.1913
  0.00064690      12.3413
  0.00065596      12.5141
  0.00066629      12.7111
  0.00066945      12.7714
  0.00067267      12.8329
  0.00068195      13.0099
  0.00068659      13.0985
  0.00069341      13.2286
  0.00069960      13.3294
  0.00070603      13.4048
  0.00071223      13.5034
  0.00071850      13.5955
  0.00072354      13.8173
  0.00073010      13.8790
  0.00073637      13.9707
  0.00074211      14.1178
  0.00075446      14.3223
  0.00076024      14.4658
  0.00076667      14.5405
  0.00077298      14.6287
  0.00077916      14.7303
  0.00078499      14.8680
  0.00079092      14.9963
  0.00079748      15.0573
  0.00080308      15.2202
  0.00080831      15.4212
  0.00081534      15.4336
  0.00082073      15.6181
  0.00082699      15.7104
  0.00083306      15.8234
  0.00083939      15.9095
  0.00084523      16.0468
  0.00085151      16.1371
  0.00085731      16.2787
  0.00086400      16.3270
  0.00086942      16.5077
  0.00087630      16.5355
  0.00088191      16.6976
  0.00088737      16.8747
  0.00089386      16.9430
  0.00089965      17.0854
  0.00090656      17.1106
  0.00091174      17.3164
  0.00091770      17.4412
  0.00092415      17.5149
  0.00093063      17.5841
  0.00093619      17.7508
  0.00094183      17.9094
  0.00094776      18.0367
  0.00095353      18.1813
  0.00096042      18.2081
  0.00096616      18.3565
  0.00097865      18.5448
  0.00098449      18.6826
  0.00099055      18.7962
  0.00099652      18.9204
  0.00100258      19.0339
  0.00100871      19.1405
  0.00101480      19.2510
  0.00102087      19.3646
  0.00102715      19.4549
  0.00103296      19.5958
  0.00103910      19.7016
  0.00104485      19.8485
  0.00105143      19.9075
  0.00105710      20.0625
  0.00106281      20.2133
  0.00106906      20.3077
  0.00107557      20.3745
  0.00108132      20.5211
  0.00108764      20.6075
  0.00109351      20.7412
  0.00109936      20.8772
  0.00110577      20.9549
  0.00111205      21.0456
  0.00111771      21.2014
  0.00112343      21.3515
  0.00112996      21.4164
  0.00113559      21.5756
  0.00114235      21.6158
  0.00114844      21.7267
  0.00115459      21.8315
  0.00116090      21.9187
  0.00116684      22.0454
  0.00117287      22.1635
  0.00117877      22.2942
  0.00118528      22.3600
  0.00119054      22.5584
  0.00119723      22.6067
  0.00120326      22.7234
  0.00120943      22.8263
  0.00122153      23.0563
  0.00122827      23.0990
  0.00123483      23.1607
  0.00124116      23.2460
  0.00124764      23.3162
  0.00125328      23.4743
  0.00125990      23.5290
  0.00126636      23.6008
  0.00127220      23.7380
  0.00127865      23.8106
  0.00128479      23.9169
  0.00129077      24.0393
  0.00129717      24.1171
  0.00130351      24.2021
  0.00131015      24.2546
  0.00131632      24.3573
  0.00132223      24.4871
  0.00132864      24.5645
  0.00133443      24.7072
  0.00134058      24.8117
  0.00134751      24.8343
  0.00135376      24.9280
  0.00135958      25.0676
  0.00136666      25.0735
  0.00137224      25.2390
  0.00137889      25.2910
  0.00138497      25.4028
  0.00139122      25.4964
  0.00139719      25.6196
  0.00140359      25.6986
  0.00140967      25.8103
  0.00141564      25.9333
  0.00142222      25.9930
  0.00142932      25.9978
  0.00143483      26.1695
  0.00144159      26.2094
  0.00144741      26.3488
  0.00145331      26.4800
  0.00146024      26.5024
  0.00146615      26.6324
  0.00147311      26.6518
  0.00147883      26.8008
  0.00148611      26.7871
  0.00149183      26.9367
  0.00149862      26.9740
  0.00150462      27.0942
  0.00151124      27.1496
  0.00151772      27.2197
  0.00152421      27.2884
  0.00153045      27.3833
  0.00153726      27.4185
  0.00154310      27.5553
  0.00155595      27.7068
  0.00156252      27.7674
  0.00156895      27.8420
  0.00157594      27.8581
  0.00158175      27.9985
  0.00158818      28.0731
  0.00159471      28.1379
  0.00160144      28.1810
  0.00160707      28.3410
  0.00161320      28.4472
  0.00162647      28.5549
  0.00163256      28.6654
  0.00163956      28.6809
  0.00164587      28.7684
  0.00165207      28.8670
  0.00165921      28.8683
  0.00166420      29.0946
  0.00167089      29.1419
  0.00167753      29.1952
  0.00168392      29.2740
  0.00169032      29.3530
  0.00170293      29.5287
  0.00170943      29.5970
  0.00171589      29.6683
  0.00172129      29.8522
  0.00172818      29.8794
  0.00173473      29.9417
  0.00174056      30.0801
  0.00174763      30.0871
  0.00175331      30.2412
  0.00176027      30.2602
  0.00176577      30.4334
  0.00177277      30.4490
  0.00177939      30.5041
  0.00178509      30.6557
  0.00179212      30.6680
  0.00179809      30.7909
  0.00180431      30.8889
  0.00181063      30.9746
  0.00181727      31.0285
  0.00182307      31.1689
  0.00182977      31.2159
  0.00183839      31.0606
  0.00186167      30.8654
  0.00188036      31.1544
  0.00188659      31.2501
  0.00189321      31.3047
  0.00190681      31.3774
  0.00191290      31.4887
  0.00191929      31.5677
  0.00192586      31.6282
  0.00193169      31.7667
  0.00193863      31.7873
  0.00195294      31.7852
  0.00195933      31.8642
  0.00197292      31.9380
  0.00197905      32.0441
  0.00198583      32.0820
  0.00199271      32.1106
  0.00200560      32.2567
  0.00201275      32.2567
  0.00202649      32.3141
  0.00203313      32.3663
  0.00204695      32.4162
  0.00205368      32.4598
  0.00206036      32.5085
  0.00206679      32.5827
  0.00207312      32.6692
  0.00208687      32.7247
  0.00209384      32.7433
  0.00210059      32.7843
  0.00210728      32.8329
  0.00211366      32.9129
  0.00212048      32.9469
  0.00212741      32.9696
  0.00213391      33.0370
  0.00214048      33.0975
  0.00214715      33.1468
  0.00215355      33.2251
  0.00216038      33.2579
  0.00216650      33.3655
  0.00217343      33.3884
  0.00218019      33.4287
  0.00218724      33.4383
  0.00219361      33.5204
  0.00219982      33.6181
  0.00220685      33.6296
  0.00221362      33.6698
  0.00221995      33.7548
  0.00222727      33.7363
  0.00223394      33.7865
  0.00224073      33.8229
  0.00224688      33.9282
  0.00225366      33.9657
  0.00226063      33.9841
  0.00226675      34.0921
  0.00227329      34.1555
  0.00228727      34.1875
  0.00230679      33.6359
  0.00231889      33.8668
  0.00233843      34.0659
  0.00235888      34.1686
  0.00237218      34.2727
  0.00237879      34.3281
  0.00239220      34.4204
  0.00240561      34.5132
  0.00241244      34.5460
  0.00241837      34.6740
  0.00242558      34.6671
  0.00243969      34.6849
  0.00244581      34.7924
  0.00245967      34.8377
  0.00247312      34.9256
  0.00248688      34.9812
  0.00249278      35.1122
  0.00250003      35.1008
  0.00251385      35.1500
  0.00252085      35.1646
  0.00252758      35.2078
  0.00253454      35.2279
  0.00254766      35.3503
  0.00255431      35.4027
  0.00256092      35.4587
  0.00257482      35.4986
  0.00258187      35.5088
  0.00259581      35.5449
  0.00260965      35.5918
  0.00261584      35.6925
  0.00263012      35.6927
  0.00265191      35.6553
  0.00265934      35.6247
  0.00268062      35.6399
  0.00270153      35.6948
  0.00273798      35.6173
  0.00278171      35.5260
  0.00281075      35.4757
  0.00292678      34.5406
  0.00365492      20.2921
