# Supplementary material for: Size effects on the mechanical behavior and the compressive failure strength of concrete: an extensive dataset
Source: Data Brief. 2020 Nov 2;33:106477. doi: 10.1016/j.dib.2020.106477 (PMC7674298; doi:10.1016/j.dib.2020.106477)
Supplement: Supplementary file 1 [file mmc1.zip › Stress_Strain_Data_DIB/C-70x140-mm/C7-B1-14.txt]

      Strain  Stress(MPa)
  0.00000000       0.0000
  0.00051622      10.1183
  0.00052560      10.3023
  0.00053667      10.5192
  0.00054709      10.7234
  0.00055456      10.8698
  0.00055673      10.9125
  0.00056401      11.0551
  0.00056804      11.1340
  0.00057620      11.2939
  0.00058698      11.5053
  0.00059299      11.6230
  0.00059986      11.7578
  0.00060446      11.8479
  0.00060985      11.9536
  0.00061615      12.0771
  0.00062209      12.1936
  0.00062977      12.3441
  0.00063584      12.4630
  0.00064202      12.5841
  0.00065019      12.7443
  0.00065573      12.8529
  0.00065986      12.9338
  0.00066916      13.1160
  0.00067553      13.2410
  0.00068202      13.3099
  0.00068760      13.4746
  0.00069362      13.5927
  0.00069963      13.7123
  0.00070544      13.8527
  0.00071164      13.9520
  0.00071780      14.0553
  0.00072349      14.2086
  0.00072955      14.3229
  0.00073538      14.4605
  0.00074149      14.5697
  0.00074769      14.6685
  0.00075400      14.7566
  0.00076025      14.8511
  0.00076604      14.9927
  0.00077226      15.0908
  0.00077787      15.2520
  0.00078416      15.3413
  0.00079021      15.4562
  0.00079607      15.5915
  0.00080230      15.6881
  0.00080861      15.7754
  0.00081518      15.8363
  0.00082101      15.9737
  0.00082710      16.0851
  0.00083405      16.1059
  0.00083997      16.2339
  0.00084588      16.3642
  0.00085212      16.4589
  0.00086463      16.6464
  0.00087108      16.7193
  0.00087754      16.7914
  0.00088411      16.8514
  0.00089048      16.9331
  0.00089655      17.0460
  0.00090348      17.0680
  0.00090964      17.1714
  0.00091544      17.3135
  0.00092191      17.3840
  0.00092844      17.4491
  0.00093443      17.5696
  0.00094123      17.6056
  0.00094735      17.7143
  0.00095403      17.7622
  0.00096032      17.8521
  0.00096649      17.9550
  0.00097246      18.0783
  0.00097910      18.1318
  0.00098570      18.1885
  0.00099209      18.2674
  0.00099859      18.3360
  0.00100493      18.4203
  0.00101163      18.4663
  0.00101730      18.6219
  0.00102482      18.5823
  0.00103037      18.7499
  0.00103717      18.7861
  0.00104317      18.9060
  0.00105010      18.9286
  0.00105633      19.0247
  0.00106237      19.1407
  0.00106926      19.1682
  0.00107563      19.2488
  0.00108231      19.2982
  0.00108883      19.3630
  0.00109518      19.4472
  0.00110147      19.5368
  0.00110857      19.5411
  0.00111404      19.7173
  0.00112100      19.7362
  0.00112739      19.8161
  0.00113476      19.7923
  0.00114046      19.9442
  0.00114705      20.0025
  0.00115349      20.0763
  0.00116068      20.0716
  0.00116674      20.1850
  0.00117296      20.2828
  0.00117992      20.3021
  0.00118764      20.2414
  0.00120134      20.3026
  0.00121479      20.3907
  0.00122064      20.5267
  0.00123358      20.6685
  0.00124054      20.6876
  0.00124783      20.6729
  0.00125371      20.8059
  0.00126055      20.8376
  0.00126724      20.8846
  0.00127371      20.9564
  0.00128657      21.1058
  0.00129309      21.1719
  0.00130024      21.1713
  0.00130673      21.2393
  0.00131307      21.3241
  0.00132004      21.3428
  0.00132582      21.4863
  0.00133259      21.5256
  0.00133942      21.5585
  0.00134581      21.6373
  0.00135242      21.6937
  0.00135917      21.7351
  0.00137263      21.8216
  0.00137879      21.9254
  0.00138555      21.9657
  0.00139281      21.9538
  0.00139869      22.0861
  0.00140547      22.1251
  0.00141181      22.2094
  0.00141888      22.2166
  0.00142518      22.3058
  0.00143842      22.4157
  0.00144464      22.5134
  0.00145131      22.5628
  0.00145907      22.4982
  0.00146415      22.7152
  0.00147069      22.7789
  0.00147799      22.7618
  0.00148488      22.7887
  0.00149070      22.9285
  0.00149743      22.9710
  0.00150412      23.0191
  0.00151045      23.1049
  0.00151733      23.1320
  0.00152360      23.2241
  0.00153670      23.3494
  0.00154384      23.3494
  0.00155077      23.3721
  0.00155685      23.4843
  0.00156316      23.5716
  0.00157665      23.6557
  0.00158344      23.6922
  0.00158970      23.7854
  0.00159660      23.8113
  0.00160322      23.8658
  0.00160983      23.9226
  0.00161680      23.9406
  0.00162303      24.0372
  0.00162958      24.0991
  0.00164278      24.2130
  0.00164910      24.3006
  0.00166258      24.3848
  0.00166934      24.4250
  0.00167605      24.4711
  0.00168922      24.5884
  0.00169622      24.6039
  0.00170254      24.6906
  0.00170878      24.7851
  0.00171597      24.7802
  0.00172230      24.8662
  0.00172888      24.9249
  0.00174240      25.0060
  0.00174864      25.1010
  0.00175554      25.1265
  0.00176278      25.1157
  0.00177000      25.1078
  0.00177667      25.1576
  0.00178277      25.2678
  0.00179601      25.3776
  0.00180244      25.4531
  0.00180915      25.4989
  0.00182249      25.5978
  0.00182952      25.6100
  0.00183659      25.6177
  0.00184323      25.6704
  0.00185002      25.7076
  0.00185633      25.7951
  0.00186289      25.8573
  0.00187679      25.8972
  0.00188349      25.9447
  0.00189073      25.9336
  0.00189845      25.8735
  0.00191907      25.9587
  0.00193323      25.9720
  0.00193972      26.0407
  0.00195291      26.1554
  0.00195939      26.2258
  0.00196586      26.2961
  0.00197261      26.3379
  0.00198590      26.4424
  0.00199242      26.5079
  0.00199918      26.5481
  0.00201260      26.6393
  0.00202581      26.7529
  0.00203932      26.8348
  0.00204592      26.8918
  0.00205231      26.9715
  0.00206550      27.0870
  0.00207203      27.1511
  0.00207816      27.2574
  0.00208529      27.2588
  0.00209159      27.3476
  0.00210443      27.5004
  0.00211148      27.5105
  0.00211793      27.5835
  0.00212495      27.5959
  0.00213128      27.6818
  0.00213832      27.6925
  0.00214520      27.7201
  0.00215110      27.8510
  0.00215739      27.9406
  0.00216398      27.9986
  0.00217062      28.0517
  0.00217714      28.1174
  0.00218387      28.1611
  0.00219087      28.1757
  0.00219707      28.2754
  0.00220344      28.3566
  0.00221008      28.4093
  0.00221648      28.4880
  0.00222346      28.5055
  0.00222998      28.5705
  0.00223622      28.6657
  0.00224236      28.7717
  0.00224924      28.7991
  0.00225530      28.9129
  0.00226249      28.9080
  0.00226902      28.9727
  0.00227605      28.9849
  0.00228222      29.0872
  0.00228855      29.1723
  0.00229543      29.1999
  0.00230156      29.3072
  0.00230779      29.4029
  0.00231494      29.4029
  0.00232127      29.4877
  0.00232786      29.5463
  0.00233472      29.5759
  0.00234118      29.6482
  0.00234739      29.7464
  0.00235369      29.8353
  0.00236028      29.8930
  0.00236676      29.9627
  0.00237391      29.9621
  0.00238035      30.0359
  0.00238648      30.1430
  0.00239302      30.2069
  0.00239992      30.2316
  0.00240672      30.2677
  0.00241333      30.3239
  0.00241994      30.3804
  0.00242565      30.5316
  0.00243294      30.5159
  0.00243915      30.6140
  0.00244595      30.6502
  0.00245903      30.7769
  0.00246539      30.8593
  0.00247217      30.8974
  0.00247948      30.8808
  0.00248541      31.0077
  0.00249222      31.0435
  0.00249831      31.1538
  0.00250544      31.1558
  0.00251228      31.1873
  0.00252544      31.3055
  0.00253229      31.3368
  0.00253922      31.3590
  0.00254532      31.4689
  0.00255210      31.5070
  0.00255870      31.5643
  0.00256512      31.6402
  0.00257216      31.6514
  0.00257872      31.7129
  0.00258483      31.8213
  0.00259245      31.7712
  0.00259909      31.8244
  0.00261264      31.9019
  0.00261950      31.9317
  0.00262622      31.9759
  0.00263225      32.0928
  0.00263939      32.0932
  0.00264572      32.1795
  0.00265946      32.2364
  0.00266613      32.2864
  0.00267955      32.3780
  0.00268599      32.4511
  0.00269990      32.4911
  0.00270658      32.5395
  0.00271317      32.5978
  0.00272010      32.6201
  0.00272706      32.6397
  0.00273355      32.7088
  0.00274805      32.6857
  0.00275416      32.7945
  0.00276128      32.7970
  0.00276791      32.8514
  0.00277453      32.9059
  0.00278085      32.9926
  0.00278790      33.0025
  0.00280139      33.0860
  0.00280822      33.1196
  0.00281461      33.1986
  0.00282141      33.2351
  0.00282822      33.2703
  0.00283438      33.3735
  0.00284786      33.4579
  0.00285488      33.4707
  0.00286108      33.5706
  0.00287441      33.6714
  0.00288187      33.6376
  0.00288801      33.7433
  0.00290180      33.7960
  0.00290781      33.9153
  0.00291491      33.9196
  0.00292769      34.0775
  0.00294164      34.1137
  0.00294863      34.1297
  0.00295526      34.1830
  0.00296169      34.2590
  0.00296791      34.3562
  0.00298190      34.3870
  0.00298846      34.4479
  0.00299554      34.4545
  0.00300205      34.5211
  0.00300937      34.5032
  0.00301566      34.5932
  0.00302220      34.6567
  0.00302952      34.6375
  0.00303609      34.6982
  0.00304233      34.7933
  0.00304873      34.8708
  0.00305622      34.8343
  0.00306864      35.0312
  0.00307554      35.0569
  0.00308254      35.0720
  0.00308918      35.1243
  0.00310258      35.2182
  0.00310984      35.2053
  0.00311628      35.2792
  0.00312294      35.3305
  0.00312937      35.4060
  0.00314317      35.4564
  0.00314990      35.5003
  0.00316346      35.5763
  0.00317688      35.6680
  0.00318288      35.7880
  0.00318939      35.8548
  0.00319634      35.8749
  0.00320992      35.9490
  0.00321698      35.9580
  0.00322356      36.0176
  0.00323688      36.1189
  0.00324427      36.0934
  0.00325106      36.1302
  0.00325782      36.1707
  0.00326467      36.2016
  0.00327128      36.2578
  0.00327760      36.3443
  0.00328445      36.3756
  0.00329126      36.4106
  0.00330516      36.4513
  0.00331190      36.4934
  0.00331872      36.5275
  0.00332568      36.5462
  0.00333934      36.6120
  0.00334628      36.6334
  0.00335300      36.6787
  0.00335979      36.7156
  0.00337378      36.7468
  0.00338046      36.7950
  0.00338753      36.8030
  0.00339418      36.8545
  0.00340086      36.9037
  0.00341522      36.8956
  0.00342193      36.9418
  0.00345026      36.9666
  0.00347996      36.8480
  0.00358146      36.6902
  0.00362657      36.4534
  0.00378084      36.0027
  0.00436293      31.1190
  0.00485356      29.8485
  0.00509942      29.5328
  0.00581186      25.2132
