# Supplementary material for: Size effects on the mechanical behavior and the compressive failure strength of concrete: an extensive dataset
Source: Data Brief. 2020 Nov 2;33:106477. doi: 10.1016/j.dib.2020.106477 (PMC7674298; doi:10.1016/j.dib.2020.106477)
Supplement: Supplementary file 1 [file mmc1.zip › Stress_Strain_Data_DIB/C-70x140-mm/C7-B1-15.txt]

      Strain  Stress(MPa)
  0.00000000       0.0000
  0.00028798       9.8875
  0.00028992       9.9539
  0.00029685      10.1919
  0.00029806      10.2334
  0.00030730      10.5505
  0.00031065      10.6658
  0.00031537      10.8276
  0.00031989      10.9829
  0.00032312      11.0937
  0.00033164      11.3864
  0.00033438      11.4802
  0.00033920      11.6459
  0.00034508      11.8477
  0.00034982      12.0104
  0.00035503      12.1894
  0.00036103      12.3954
  0.00036349      12.4799
  0.00037130      12.7481
  0.00037596      12.9079
  0.00037869      13.0016
  0.00038442      13.1985
  0.00038996      13.3675
  0.00039507      13.5823
  0.00040075      13.7358
  0.00040611      13.9232
  0.00041127      14.1329
  0.00041646      14.3382
  0.00042182      14.5262
  0.00042807      14.6205
  0.00043309      14.8438
  0.00043816      15.0615
  0.00044320      15.2834
  0.00044847      15.4808
  0.00045398      15.6527
  0.00045975      15.7969
  0.00046537      15.9580
  0.00047038      16.1825
  0.00047580      16.3641
  0.00048126      16.5405
  0.00048727      16.6607
  0.00049303      16.8058
  0.00049920      16.9079
  0.00050539      17.0089
  0.00051187      17.0786
  0.00051743      17.2453
  0.00052398      17.3076
  0.00052919      17.5117
  0.00053543      17.6061
  0.00054199      17.6673
  0.00054785      17.8027
  0.00055374      17.9349
  0.00056011      18.0163
  0.00056588      18.1603
  0.00057170      18.3002
  0.00057872      18.3133
  0.00058430      18.4777
  0.00058984      18.6467
  0.00059572      18.7789
  0.00060220      18.8491
  0.00060796      18.9946
  0.00061366      19.1463
  0.00062000      19.2316
  0.00062633      19.3170
  0.00063238      19.4323
  0.00063816      19.5756
  0.00064494      19.6138
  0.00065071      19.7581
  0.00065701      19.8475
  0.00066234      20.0384
  0.00066871      20.1200
  0.00067461      20.2503
  0.00068076      20.3550
  0.00068703      20.4466
  0.00069289      20.5821
  0.00069959      20.6289
  0.00070579      20.7283
  0.00071135      20.8950
  0.00071790      20.9569
  0.00072346      21.1240
  0.00072984      21.2043
  0.00073617      21.2899
  0.00074208      21.4198
  0.00074852      21.4940
  0.00075477      21.5879
  0.00076045      21.7421
  0.00076720      21.7831
  0.00077337      21.8853
  0.00077945      21.9970
  0.00078586      22.0746
  0.00079169      22.2127
  0.00079800      22.3008
  0.00080367      22.4558
  0.00081054      22.4846
  0.00081694      22.5628
  0.00082308      22.6680
  0.00082913      22.7834
  0.00084192      22.9410
  0.00084751      23.1047
  0.00085399      23.1744
  0.00086026      23.2661
  0.00086701      23.3078
  0.00087294      23.4356
  0.00087988      23.4569
  0.00088619      23.5441
  0.00089264      23.6176
  0.00089864      23.7376
  0.00090443      23.8804
  0.00091758      24.0001
  0.00092425      24.0502
  0.00093087      24.1048
  0.00093683      24.2298
  0.00094340      24.2902
  0.00095023      24.3231
  0.00095721      24.3395
  0.00096411      24.3658
  0.00097139      24.3506
  0.00098492      24.4311
  0.00099076      24.5673
  0.00099828      24.5283
  0.00100474      24.6004
  0.00101166      24.6235
  0.00101786      24.7230
  0.00102429      24.7974
  0.00103085      24.8590
  0.00103744      24.9174
  0.00104443      24.9339
  0.00105805      25.0039
  0.00107115      25.1288
  0.00107818      25.1408
  0.00108433      25.2455
  0.00109822      25.2869
  0.00111185      25.3553
  0.00111827      25.4323
  0.00112496      25.4792
  0.00113136      25.5577
  0.00114571      25.5508
  0.00115259      25.5788
  0.00115912      25.6434
  0.00116573      25.6991
  0.00117956      25.7475
  0.00119296      25.8409
  0.00120015      25.8361
  0.00121621      25.6488
  0.00129411      24.9677
  0.00144097      24.5454
  0.00152186      25.0538
  0.00155377      25.4547
  0.00160801      25.7598
  0.00164942      25.9123
  0.00170544      26.0308
  0.00175411      26.1714
  0.00176689      26.3295
  0.00179346      26.5402
  0.00182109      26.6391
  0.00183402      26.7825
  0.00184043      26.8599
  0.00185432      26.9015
  0.00186799      26.9660
  0.00188164      27.0334
  0.00188872      27.0392
  0.00190215      27.1296
  0.00190877      27.1852
  0.00191525      27.2547
  0.00192243      27.2508
  0.00192893      27.3188
  0.00193551      27.3780
  0.00194244      27.4004
  0.00195649      27.4245
  0.00196303      27.4882
  0.00196968      27.5405
  0.00197668      27.5552
  0.00198371      27.5677
  0.00198923      27.7379
  0.00199644      27.7313
  0.00200336      27.7545
  0.00201692      27.8306
  0.00202419      27.8175
  0.00203046      27.9098
  0.00203718      27.9543
  0.00204409      27.9785
  0.00205122      27.9799
  0.00205801      28.0167
  0.00206422      28.1152
  0.00207119      28.1332
  0.00207774      28.1958
  0.00208450      28.2362
  0.00209197      28.2013
  0.00209828      28.2901
  0.00210457      28.3795
  0.00211121      28.4323
  0.00211838      28.4290
  0.00212524      28.4592
  0.00213183      28.5180
  0.00213897      28.5178
  0.00214591      28.5392
  0.00215202      28.6484
  0.00215909      28.6552
  0.00217300      28.6948
  0.00217975      28.7366
  0.00218636      28.7929
  0.00219299      28.8467
  0.00220007      28.8537
  0.00221310      28.9861
  0.00221984      29.0282
  0.00222698      29.0282
  0.00223361      29.0819
  0.00224046      29.1127
  0.00225378      29.2146
  0.00226768      29.2558
  0.00227399      29.3433
  0.00228158      29.2957
  0.00228759      29.4157
  0.00229459      29.4310
  0.00230753      29.5725
  0.00231438      29.6029
  0.00232130      29.6268
  0.00232790      29.6834
  0.00233466      29.7243
  0.00234135      29.7720
  0.00234844      29.7774
  0.00235532      29.8050
  0.00236223      29.8295
  0.00236877      29.8935
  0.00237534      29.9530
  0.00238216      29.9869
  0.00239577      30.0587
  0.00240231      30.1217
  0.00240912      30.1570
  0.00241587      30.1986
  0.00242277      30.2241
  0.00243668      30.2637
  0.00244305      30.3447
  0.00244988      30.3783
  0.00245647      30.4363
  0.00246369      30.4277
  0.00247061      30.4511
  0.00248443      30.5002
  0.00249108      30.5523
  0.00249800      30.5755
  0.00252049      29.7122
  0.00256441      29.6003
  0.00263513      29.6742
  0.00269824      29.7985
  0.00273242      29.9602
  0.00280301      30.0478
  0.00287393      30.1020
  0.00309250      28.8984
  0.00359889      25.2160
  0.00382551      20.9081
  0.00421531      19.7249
  0.00460792      18.2465
  0.00498023      17.4020
  0.00535735      16.0503
