# Supplementary material for: Size effects on the mechanical behavior and the compressive failure strength of concrete: an extensive dataset
Source: Data Brief. 2020 Nov 2;33:106477. doi: 10.1016/j.dib.2020.106477 (PMC7674298; doi:10.1016/j.dib.2020.106477)
Supplement: Supplementary file 1 [file mmc1.zip › Stress_Strain_Data_DIB/C-70x140-mm/C7-B1-16.txt]

      Strain  Stress(MPa)
  0.00000000       0.0000
  0.00067425      10.3413
  0.00070825      10.8628
  0.00072185      11.0715
  0.00073800      11.3192
  0.00074745      11.4640
  0.00075942      11.6477
  0.00076974      11.8059
  0.00077434      11.8765
  0.00077987      11.9613
  0.00079056      12.1253
  0.00079595      12.2080
  0.00080629      12.3665
  0.00080966      12.4182
  0.00081656      12.5241
  0.00082059      12.5859
  0.00082624      12.6726
  0.00083016      12.7327
  0.00083688      12.8357
  0.00084534      12.9654
  0.00085256      13.0762
  0.00085746      13.1513
  0.00086831      13.3178
  0.00087480      13.3889
  0.00088072      13.5196
  0.00088745      13.5658
  0.00089337      13.6967
  0.00089980      13.7740
  0.00090583      13.8943
  0.00091273      13.9216
  0.00091891      14.0253
  0.00092500      14.1388
  0.00093184      14.1731
  0.00093727      14.3556
  0.00094465      14.3340
  0.00095098      14.4218
  0.00095655      14.5893
  0.00096294      14.6709
  0.00096960      14.7244
  0.00097560      14.8476
  0.00098125      15.0060
  0.00098772      15.0795
  0.00099382      15.1915
  0.00100056      15.2364
  0.00100704      15.3087
  0.00101333      15.4017
  0.00101920      15.5374
  0.00102563      15.6155
  0.00103122      15.7803
  0.00103779      15.8434
  0.00104361      15.9852
  0.00105039      16.0256
  0.00105677      16.1083
  0.00106256      16.2531
  0.00106901      16.3291
  0.00107532      16.4191
  0.00108141      16.5320
  0.00108747      16.6479
  0.00109374      16.7428
  0.00109986      16.8524
  0.00110611      16.9486
  0.00111212      17.0703
  0.00111841      17.1627
  0.00112453      17.2723
  0.00113038      17.4111
  0.00113703      17.4660
  0.00114320      17.5708
  0.00114993      17.6163
  0.00115639      17.6902
  0.00116249      17.8024
  0.00116836      17.9386
  0.00117473      18.0225
  0.00118060      18.1590
  0.00118699      18.2408
  0.00119286      18.3766
  0.00119941      18.4416
  0.00120565      18.5390
  0.00121203      18.6224
  0.00121785      18.7635
  0.00122453      18.8149
  0.00123084      18.9053
  0.00123618      19.0970
  0.00124262      19.1732
  0.00124942      19.2120
  0.00125510      19.3683
  0.00126164      19.4338
  0.00127380      19.6630
  0.00128017      19.7461
  0.00128668      19.8160
  0.00129230      19.9778
  0.00129875      20.0537
  0.00130508      20.1414
  0.00131079      20.2949
  0.00131709      20.3853
  0.00132341      20.4745
  0.00132966      20.5706
  0.00133584      20.6743
  0.00134201      20.7801
  0.00134810      20.8924
  0.00135455      20.9686
  0.00136045      21.1009
  0.00136664      21.2040
  0.00137279      21.3112
  0.00137922      21.3886
  0.00138519      21.5142
  0.00139194      21.5581
  0.00139843      21.6289
  0.00140455      21.7390
  0.00141065      21.8510
  0.00141714      21.9221
  0.00142344      22.0133
  0.00142974      22.1050
  0.00143599      22.2011
  0.00144185      22.3385
  0.00144790      22.4559
  0.00145441      22.5249
  0.00146119      22.5656
  0.00146828      22.5744
  0.00147398      22.7279
  0.00148013      22.8354
  0.00148685      22.8823
  0.00149267      23.0231
  0.00149931      23.0792
  0.00150516      23.2170
  0.00151208      23.2440
  0.00151833      23.3404
  0.00152422      23.4735
  0.00153094      23.5216
  0.00153723      23.6132
  0.00154368      23.6885
  0.00154996      23.7818
  0.00155594      23.9062
  0.00156247      23.9732
  0.00156921      24.0191
  0.00157523      24.1388
  0.00158169      24.2133
  0.00158797      24.3066
  0.00159433      24.3919
  0.00160087      24.4574
  0.00160661      24.6079
  0.00161265      24.7255
  0.00161952      24.7568
  0.00162593      24.8363
  0.00163217      24.9344
  0.00163811      25.0634
  0.00164507      25.0847
  0.00165162      25.1501
  0.00165819      25.2129
  0.00166390      25.3662
  0.00167037      25.4387
  0.00167606      25.5939
  0.00168265      25.6547
  0.00168876      25.7662
  0.00169557      25.8041
  0.00170173      25.9096
  0.00170750      26.0557
  0.00171433      26.0919
  0.00172034      26.2129
  0.00172655      26.3141
  0.00173341      26.3458
  0.00173987      26.4207
  0.00174647      26.4804
  0.00175212      26.6396
  0.00175848      26.7250
  0.00176514      26.7775
  0.00177139      26.8738
  0.00177803      26.9295
  0.00178427      27.0267
  0.00179055      27.1206
  0.00179739      27.1544
  0.00180426      27.1865
  0.00181024      27.3113
  0.00181646      27.4107
  0.00182231      27.5485
  0.00182849      27.6522
  0.00183584      27.6340
  0.00184196      27.7437
  0.00184860      27.7992
  0.00185476      27.9045
  0.00186125      27.9758
  0.00186741      28.0815
  0.00187442      28.0987
  0.00188063      28.1994
  0.00188680      28.3036
  0.00189316      28.3891
  0.00190018      28.4043
  0.00190634      28.5100
  0.00191273      28.5922
  0.00192585      28.7190
  0.00193206      28.8197
  0.00193943      28.7993
  0.00194672      28.7863
  0.00196165      28.7242
  0.00196800      28.8097
  0.00197453      28.8772
  0.00198123      28.9256
  0.00200178      29.0258
  0.00200847      29.0761
  0.00202233      29.1262
  0.00202922      29.1560
  0.00203610      29.1860
  0.00204897      29.3396
  0.00205539      29.4182
  0.00206284      29.3890
  0.00206936      29.4566
  0.00207535      29.5811
  0.00208893      29.6603
  0.00209565      29.7072
  0.00210154      29.8415
  0.00210848      29.8650
  0.00211495      29.9388
  0.00212175      29.9777
  0.00212863      30.0080
  0.00213487      30.1053
  0.00214170      30.1402
  0.00214798      30.2339
  0.00215455      30.2961
  0.00216169      30.2991
  0.00216838      30.3497
  0.00219317      30.0052
  0.00220527      30.2394
  0.00222554      30.3694
  0.00223901      30.4603
  0.00224531      30.5514
  0.00225177      30.6258
  0.00225794      30.7309
  0.00226486      30.7565
  0.00227157      30.8050
  0.00227813      30.8692
  0.00228524      30.8754
  0.00229183      30.9355
  0.00229777      31.0644
  0.00230436      31.1250
  0.00231122      31.1572
  0.00231794      31.2042
  0.00232461      31.2566
  0.00233100      31.3387
  0.00233755      31.4040
  0.00234407      31.4715
  0.00235054      31.5453
  0.00235720      31.5981
  0.00236359      31.6802
  0.00236987      31.7728
  0.00237660      31.8197
  0.00238320      31.8783
  0.00239069      31.8446
  0.00239664      31.9727
  0.00240341      32.0149
  0.00240938      32.1405
  0.00241628      32.1689
  0.00242241      32.2775
  0.00242935      32.3014
  0.00243564      32.3937
  0.00244198      32.4805
  0.00244868      32.5295
  0.00245553      32.5637
  0.00246131      32.7090
  0.00246791      32.7686
  0.00247441      32.8385
  0.00248115      32.8842
  0.00248823      32.8937
  0.00249433      33.0055
  0.00250125      33.0317
  0.00250699      33.1816
  0.00251335      33.2660
  0.00251965      33.3574
  0.00252614      33.4283
  0.00253330      33.4290
  0.00253981      33.4990
  0.00254634      33.5653
  0.00255292      33.6269
  0.00255972      33.6657
  0.00256608      33.7502
  0.00257220      33.8608
  0.00257866      33.9350
  0.00258531      33.9899
  0.00259122      34.1212
  0.00259790      34.1729
  0.00260467      34.2149
  0.00261167      34.2324
  0.00261805      34.3148
  0.00262407      34.4358
  0.00263095      34.4664
  0.00263714      34.5682
  0.00264372      34.6308
  0.00265022      34.7002
  0.00265659      34.7848
  0.00266320      34.8425
  0.00266994      34.8874
  0.00267585      35.0204
  0.00268301      35.0209
  0.00269007      35.0324
  0.00269544      35.2210
  0.00270265      35.2166
  0.00270908      35.2936
  0.00271530      35.3932
  0.00272869      35.4927
  0.00273565      35.5154
  0.00274083      35.7233
  0.00276177      35.7834
  0.00280027      35.5040
  0.00281447      35.5181
  0.00282024      35.6655
  0.00283295      35.8363
  0.00284678      35.8895
  0.00285991      36.0153
  0.00286624      36.1035
  0.00287332      36.1133
  0.00288016      36.1479
  0.00288719      36.1623
  0.00289908      36.4188
  0.00290673      36.3680
  0.00291397      36.3605
  0.00292063      36.4140
  0.00292779      36.4152
  0.00293408      36.5068
  0.00294100      36.5331
  0.00294808      36.5425
  0.00295477      36.5923
  0.00296125      36.6647
  0.00296824      36.6837
  0.00297487      36.7404
  0.00298204      36.7399
  0.00298906      36.7555
  0.00300321      36.7749
  0.00301030      36.7834
  0.00301713      36.8188
  0.00303104      36.8634
  0.00304381      37.0280
  0.00305124      37.0013
  0.00305769      37.0761
  0.00306468      37.0947
  0.00307109      37.1748
  0.00307785      37.2174
  0.00308457      37.2645
  0.00309165      37.2741
  0.00309820      37.3390
  0.00311154      37.4430
  0.00311816      37.5011
  0.00312494      37.5420
  0.00313175      37.5788
  0.00313840      37.6337
  0.00314482      37.7117
  0.00315183      37.7293
  0.00315820      37.8123
  0.00316484      37.8678
  0.00317846      37.9430
  0.00318512      37.9966
  0.00319261      37.9632
  0.00319886      38.0597
  0.00320537      38.1283
  0.00321176      38.2102
  0.00321854      38.2514
  0.00322490      38.3354
  0.00323194      38.3492
  0.00323922      38.3375
  0.00325190      38.5112
  0.00325892      38.5267
  0.00326542      38.5971
  0.00327146      38.7155
  0.00328448      38.8541
  0.00329151      38.8677
  0.00329830      38.9083
  0.00331196      38.9789
  0.00331837      39.0591
  0.00332522      39.0918
  0.00333181      39.1522
  0.00334535      39.2368
  0.00335190      39.3014
  0.00335902      39.3059
  0.00336572      39.3553
  0.00337173      39.4775
  0.00337843      39.5264
  0.00338528      39.5592
  0.00339231      39.5738
  0.00339857      39.6693
  0.00341240      39.7230
  0.00342487      39.9187
  0.00343173      39.9513
  0.00343870      39.9715
  0.00344530      40.0312
  0.00345216      40.0639
  0.00345901      40.0976
  0.00346631      40.0830
  0.00347310      40.1237
  0.00347947      40.2066
  0.00348710      40.1591
  0.00350135      40.1679
  0.00350771      40.2523
  0.00351474      40.2672
  0.00352817      40.3619
  0.00354165      40.4524
  0.00355518      40.5363
  0.00356237      40.5343
  0.00357558      40.6531
  0.00358265      40.6634
  0.00358963      40.6832
  0.00360347      40.7346
  0.00361059      40.7404
  0.00361712      40.8071
  0.00363089      40.8668
  0.00364481      40.9103
  0.00365198      40.9099
  0.00366582      40.9622
  0.00367960      41.0205
  0.00369392      41.0231
  0.00370802      41.0476
  0.00371448      41.1216
  0.00372815      41.1922
  0.00374271      41.1689
  0.00376353      41.2408
  0.00377722      41.3086
  0.00378450      41.2968
  0.00380551      41.3487
  0.00381930      41.4062
  0.00386294      41.3402
  0.00391175      40.7311
  0.00425290      38.0304
  0.00462634      34.1974
  0.00493251      32.9102
  0.00553362      23.2403
