# Supplementary material for: Size effects on the mechanical behavior and the compressive failure strength of concrete: an extensive dataset
Source: Data Brief. 2020 Nov 2;33:106477. doi: 10.1016/j.dib.2020.106477 (PMC7674298; doi:10.1016/j.dib.2020.106477)
Supplement: Supplementary file 1 [file mmc1.zip › Stress_Strain_Data_DIB/C-70x140-mm/C7-B1-17.txt]

      Strain  Stress(MPa)
  0.00000000       0.0000
  0.00062557       9.7046
  0.00062960       9.7672
  0.00064293       9.9739
  0.00065364      10.1401
  0.00065779      10.2045
  0.00066233      10.2749
  0.00067264      10.4349
  0.00068195      10.5793
  0.00068908      10.6899
  0.00069300      10.7507
  0.00070053      10.8676
  0.00070451      10.9294
  0.00071078      11.0265
  0.00071445      11.0835
  0.00072201      11.2007
  0.00072884      11.3067
  0.00073288      11.3694
  0.00074141      11.5017
  0.00074384      11.5395
  0.00074996      11.6344
  0.00075791      11.7577
  0.00076208      11.8223
  0.00077250      11.9840
  0.00077432      12.0122
  0.00078605      12.1942
  0.00080104      12.4268
  0.00080482      12.4854
  0.00081335      12.6177
  0.00081851      12.6978
  0.00082579      12.8107
  0.00083234      12.9124
  0.00084047      13.0384
  0.00084547      13.1160
  0.00085402      13.2487
  0.00086041      13.3283
  0.00086713      13.3730
  0.00087271      13.5370
  0.00087958      13.5662
  0.00088569      13.6751
  0.00089202      13.7605
  0.00089795      13.8888
  0.00090476      13.9232
  0.00091145      13.9711
  0.00091702      14.1372
  0.00092292      14.2675
  0.00092922      14.3568
  0.00093573      14.4231
  0.00094205      14.5103
  0.00094802      14.6337
  0.00095449      14.7040
  0.00096111      14.7591
  0.00096752      14.8367
  0.00097317      14.9936
  0.00097974      15.0545
  0.00098511      15.2407
  0.00099213      15.2539
  0.00099790      15.3980
  0.00100404      15.5040
  0.00101042      15.5838
  0.00102326      15.7367
  0.00102961      15.8198
  0.00103527      15.9763
  0.00104148      16.0742
  0.00104780      16.1611
  0.00105381      16.2808
  0.00105980      16.4022
  0.00106729      16.3654
  0.00107308      16.5073
  0.00107881      16.6564
  0.00108523      16.7324
  0.00109107      16.8694
  0.00109801      16.8913
  0.00110428      16.9832
  0.00110991      17.1428
  0.00111671      17.1788
  0.00112298      17.2706
  0.00112851      17.4400
  0.00113493      17.5165
  0.00114129      17.5986
  0.00114741      17.7069
  0.00115993      17.8925
  0.00116667      17.9351
  0.00117270      18.0520
  0.00117839      18.2053
  0.00118445      18.3189
  0.00119082      18.4004
  0.00119688      18.5146
  0.00120333      18.5875
  0.00120995      18.6426
  0.00121676      18.6774
  0.00122238      18.8380
  0.00122854      18.9420
  0.00123457      19.0587
  0.00124106      19.1276
  0.00124775      19.1760
  0.00125476      19.1890
  0.00126026      19.3622
  0.00126646      19.4620
  0.00127296      19.5290
  0.00127979      19.5625
  0.00128587      19.6742
  0.00129266      19.7114
  0.00129811      19.8902
  0.00130476      19.9423
  0.00131122      20.0136
  0.00131721      20.1352
  0.00132388      20.1846
  0.00132992      20.3006
  0.00133669      20.3405
  0.00134356      20.3694
  0.00134939      20.5075
  0.00136234      20.6482
  0.00136881      20.7185
  0.00137509      20.8094
  0.00138175      20.8607
  0.00138800      20.9550
  0.00139428      21.0450
  0.00140062      21.1298
  0.00140744      21.1638
  0.00141412      21.2129
  0.00142069      21.2732
  0.00142717      21.3434
  0.00143390      21.3869
  0.00144018      21.4777
  0.00144658      21.5558
  0.00145344      21.5850
  0.00145935      21.7148
  0.00146582      21.7860
  0.00147867      21.9375
  0.00148506      22.0161
  0.00149820      22.1370
  0.00150541      22.1307
  0.00151077      22.3174
  0.00151759      22.3524
  0.00152425      22.4028
  0.00153109      22.4347
  0.00153767      22.4936
  0.00154388      22.5919
  0.00155053      22.6444
  0.00155787      22.6230
  0.00156405      22.7252
  0.00157076      22.7704
  0.00157691      22.8752
  0.00158388      22.8934
  0.00159015      22.9854
  0.00159701      23.0150
  0.00160306      23.1299
  0.00160971      23.1822
  0.00161667      23.2016
  0.00162321      23.2643
  0.00162977      23.3257
  0.00163667      23.3517
  0.00164336      23.3995
  0.00164973      23.4802
  0.00165676      23.4929
  0.00166368      23.5165
  0.00167701      23.6163
  0.00168367      23.6672
  0.00169000      23.7530
  0.00169646      23.8251
  0.00170333      23.8540
  0.00171734      23.8831
  0.00172369      23.9662
  0.00173086      23.9638
  0.00173764      24.0015
  0.00174383      24.1019
  0.00175792      24.1229
  0.00176419      24.2142
  0.00177118      24.2311
  0.00177777      24.2891
  0.00178429      24.3542
  0.00179098      24.4025
  0.00179774      24.4428
  0.00180394      24.5419
  0.00181079      24.5724
  0.00181784      24.5828
  0.00182422      24.6623
  0.00183143      24.6553
  0.00183790      24.7262
  0.00184465      24.7677
  0.00185134      24.8160
  0.00185771      24.8973
  0.00187138      24.9624
  0.00187803      25.0141
  0.00188513      25.0187
  0.00189185      25.0626
  0.00189786      25.1824
  0.00190468      25.2165
  0.00191170      25.2288
  0.00191815      25.3024
  0.00192538      25.2930
  0.00193166      25.3842
  0.00193856      25.4095
  0.00194536      25.4458
  0.00195810      25.6087
  0.00196515      25.6176
  0.00197228      25.6193
  0.00197861      25.7052
  0.00199196      25.8035
  0.00199839      25.8787
  0.00200547      25.8858
  0.00201240      25.9077
  0.00201853      26.0146
  0.00203212      26.0875
  0.00203862      26.1554
  0.00205351      26.0915
  0.00205918      26.2467
  0.00206537      26.3469
  0.00207222      26.3786
  0.00207890      26.4266
  0.00208533      26.5017
  0.00209189      26.5634
  0.00209857      26.6121
  0.00210568      26.6160
  0.00211241      26.6594
  0.00211926      26.6902
  0.00212557      26.7774
  0.00213237      26.8139
  0.00213930      26.8364
  0.00214585      26.8982
  0.00215308      26.8891
  0.00215955      26.9600
  0.00216612      27.0200
  0.00217240      27.1109
  0.00218595      27.1889
  0.00219263      27.2381
  0.00219926      27.2914
  0.00221298      27.3510
  0.00221918      27.4505
  0.00222558      27.5288
  0.00224039      27.4735
  0.00224639      27.5942
  0.00225281      27.6697
  0.00225916      27.7531
  0.00227265      27.8372
  0.00227945      27.8734
  0.00228565      27.9732
  0.00229241      28.0131
  0.00229950      28.0190
  0.00231278      28.1251
  0.00232616      28.2198
  0.00233965      28.3042
  0.00234669      28.3150
  0.00235340      28.3604
  0.00235967      28.4518
  0.00236623      28.5137
  0.00237949      28.6219
  0.00239309      28.6936
  0.00240587      28.8528
  0.00241322      28.8303
  0.00242031      28.8363
  0.00242670      28.9149
  0.00243284      29.0209
  0.00244663      29.0730
  0.00245314      29.1403
  0.00246686      29.1991
  0.00247353      29.2498
  0.00248683      29.3531
  0.00249381      29.3699
  0.00250055      29.4125
  0.00250718      29.4664
  0.00251412      29.4884
  0.00252118      29.4973
  0.00252770      29.5623
  0.00253421      29.6295
  0.00254071      29.6964
  0.00254752      29.7321
  0.00255456      29.7425
  0.00256093      29.8238
  0.00256760      29.8742
  0.00258088      29.9795
  0.00258778      30.0052
  0.00259448      30.0516
  0.00260142      30.0735
  0.00260810      30.1221
  0.00262188      30.1750
  0.00262832      30.2494
  0.00263536      30.2598
  0.00264184      30.3304
  0.00265497      30.4519
  0.00266150      30.5160
  0.00266836      30.5464
  0.00267541      30.5555
  0.00268229      30.5831
  0.00268916      30.6121
  0.00269531      30.7172
  0.00270896      30.7834
  0.00271536      30.8615
  0.00272189      30.9269
  0.00273583      30.9632
  0.00274280      30.9815
  0.00275714      30.9759
  0.00276417      30.9878
  0.00277119      31.0007
  0.00277736      31.1033
  0.00279091      31.1803
  0.00279738      31.2509
  0.00280389      31.3173
  0.00281793      31.3440
  0.00283239      31.3251
  0.00284569      31.4292
  0.00285240      31.4743
  0.00286607      31.5393
  0.00287264      31.6003
  0.00288562      31.7379
  0.00289324      31.6869
  0.00290005      31.7220
  0.00291339      31.8214
  0.00292038      31.8381
  0.00292738      31.8525
  0.00294094      31.9299
  0.00295498      31.9553
  0.00296168      32.0016
  0.00297504      32.0996
  0.00298196      32.1224
  0.00298888      32.1469
  0.00299557      32.1945
  0.00301836      32.0511
  0.00310135      31.5857
  0.00317054      31.8207
  0.00320425      32.0326
  0.00330884      31.5483
  0.00343806      31.4804
  0.00353638      31.6578
  0.00361400      31.0049
  0.00377368      30.7380
  0.00408319      29.7364
  0.00449574      29.1666
  0.00522875      24.9382
  0.00557533      17.7749
