# Supplementary material for: Size effects on the mechanical behavior and the compressive failure strength of concrete: an extensive dataset
Source: Data Brief. 2020 Nov 2;33:106477. doi: 10.1016/j.dib.2020.106477 (PMC7674298; doi:10.1016/j.dib.2020.106477)
Supplement: Supplementary file 1 [file mmc1.zip › Stress_Strain_Data_DIB/C-70x140-mm/C7-B1-18.txt]

      Strain  Stress(MPa)
  0.00000000       0.0000
  0.00057445       9.0074
  0.00059565       9.3398
  0.00060993       9.5637
  0.00061979       9.7183
  0.00063701       9.9883
  0.00064666      10.1396
  0.00065393      10.2536
  0.00066352      10.4039
  0.00066757      10.4674
  0.00067761      10.6250
  0.00068128      10.6825
  0.00069506      10.8986
  0.00069585      10.9108
  0.00069862      10.9543
  0.00070810      11.1030
  0.00071827      11.2624
  0.00072019      11.2926
  0.00072674      11.3953
  0.00073266      11.4881
  0.00073719      11.5591
  0.00074360      11.6596
  0.00074874      11.7402
  0.00075375      11.8188
  0.00076038      11.9227
  0.00076638      12.0169
  0.00077262      12.1147
  0.00077638      12.1736
  0.00078822      12.3593
  0.00079728      12.5013
  0.00080402      12.6070
  0.00080808      12.6706
  0.00081496      12.7786
  0.00081963      12.8517
  0.00082893      12.9977
  0.00083504      13.0933
  0.00083896      13.1548
  0.00084492      13.2483
  0.00085069      13.3951
  0.00085708      13.4761
  0.00086366      13.5381
  0.00087021      13.6033
  0.00087616      13.7310
  0.00088247      13.8210
  0.00088841      13.9499
  0.00089535      13.9743
  0.00090092      14.1421
  0.00090722      14.2329
  0.00091348      14.3281
  0.00091974      14.4240
  0.00092619      14.4987
  0.00093221      14.6194
  0.00093851      14.7104
  0.00094469      14.8150
  0.00095115      14.8887
  0.00095704      15.0231
  0.00096370      15.0762
  0.00096925      15.2465
  0.00097577      15.3146
  0.00098193      15.4198
  0.00098806      15.5286
  0.00099458      15.5973
  0.00100102      15.6738
  0.00100678      15.8212
  0.00101308      15.9122
  0.00101946      15.9951
  0.00102627      16.0332
  0.00103160      16.2262
  0.00103756      16.3530
  0.00104363      16.4674
  0.00105595      16.6799
  0.00106269      16.7250
  0.00106856      16.8604
  0.00107506      16.9309
  0.00108100      17.0595
  0.00108742      17.1386
  0.00109288      17.3179
  0.00109956      17.3694
  0.00110464      17.5885
  0.00111115      17.6576
  0.00111834      17.6554
  0.00112342      17.8747
  0.00113021      17.9140
  0.00113593      18.0655
  0.00114150      18.2333
  0.00114744      18.3624
  0.00115439      18.3857
  0.00116029      18.5185
  0.00116595      18.6764
  0.00117273      18.7174
  0.00118447      18.9902
  0.00119046      19.1140
  0.00119645      19.2376
  0.00120307      19.2956
  0.00120861      19.4661
  0.00121503      19.5451
  0.00122131      19.6374
  0.00122734      19.7574
  0.00123317      19.8976
  0.00123947      19.9885
  0.00124565      20.0931
  0.00125153      20.2275
  0.00125769      20.3333
  0.00126400      20.4234
  0.00126998      20.5481
  0.00127606      20.6632
  0.00128206      20.7856
  0.00128855      20.8569
  0.00129480      20.9528
  0.00130626      21.2544
  0.00131236      21.3673
  0.00131826      21.5004
  0.00133067      21.7024
  0.00133733      21.7562
  0.00134362      21.8478
  0.00134967      21.9651
  0.00135591      22.0624
  0.00136156      22.2218
  0.00137367      22.4558
  0.00138037      22.5051
  0.00138655      22.6087
  0.00139239      22.7478
  0.00139917      22.7891
  0.00140447      22.9848
  0.00141111      23.0408
  0.00141701      23.1730
  0.00142332      23.2640
  0.00142904      23.4156
  0.00143615      23.4214
  0.00144145      23.6174
  0.00144797      23.6860
  0.00145420      23.7848
  0.00146044      23.8822
  0.00146692      23.9536
  0.00147365      24.0002
  0.00147916      24.1741
  0.00148478      24.3366
  0.00149124      24.4113
  0.00149688      24.5714
  0.00150348      24.6313
  0.00151027      24.6703
  0.00151613      24.8077
  0.00152241      24.9017
  0.00152869      24.9950
  0.00153541      25.0417
  0.00154108      25.1988
  0.00154682      25.3489
  0.00156082      25.3838
  0.00156621      25.5706
  0.00157205      25.7098
  0.00157929      25.7029
  0.00158475      25.8816
  0.00159055      26.0253
  0.00159792      26.0048
  0.00160326      26.1968
  0.00160973      26.2699
  0.00161542      26.4246
  0.00162248      26.4357
  0.00162894      26.5104
  0.00163475      26.6534
  0.00164063      26.7882
  0.00164724      26.8466
  0.00165320      26.9739
  0.00165966      27.0482
  0.00166598      27.1372
  0.00167259      27.1962
  0.00167843      27.3354
  0.00168488      27.4107
  0.00169114      27.5061
  0.00169728      27.6141
  0.00170313      27.7526
  0.00170968      27.8171
  0.00171646      27.8578
  0.00172253      27.9736
  0.00172904      28.0421
  0.00173573      28.0928
  0.00174127      28.2636
  0.00174790      28.3203
  0.00175462      28.3665
  0.00176052      28.5003
  0.00176714      28.5580
  0.00177344      28.6486
  0.00178044      28.6667
  0.00178595      28.8399
  0.00179246      28.9096
  0.00180028      28.8416
  0.00180569      29.0255
  0.00181187      29.1293
  0.00181859      29.1763
  0.00182474      29.2831
  0.00183178      29.2973
  0.00183812      29.3837
  0.00184424      29.4936
  0.00185111      29.5252
  0.00185721      29.6371
  0.00186323      29.7573
  0.00186976      29.8247
  0.00187659      29.8600
  0.00188227      30.0163
  0.00188937      30.0238
  0.00189571      30.1105
  0.00190160      30.2444
  0.00190873      30.2490
  0.00191538      30.3036
  0.00192207      30.3540
  0.00192839      30.4425
  0.00193488      30.5138
  0.00194128      30.5943
  0.00194845      30.5946
  0.00195511      30.6479
  0.00196090      30.7926
  0.00196792      30.8081
  0.00197415      30.9062
  0.00198812      30.9451
  0.00199391      31.0890
  0.00200048      31.1525
  0.00200709      31.2110
  0.00201367      31.2725
  0.00201989      31.3723
  0.00202646      31.4345
  0.00203304      31.4962
  0.00203961      31.5592
  0.00204588      31.6539
  0.00205288      31.6715
  0.00205869      31.8142
  0.00206530      31.8727
  0.00207175      31.9477
  0.00207812      32.0320
  0.00208508      32.0537
  0.00209198      32.0818
  0.00209736      32.2699
  0.00210386      32.3399
  0.00211061      32.3841
  0.00211718      32.4465
  0.00212385      32.4992
  0.00213078      32.5240
  0.00213752      32.5690
  0.00214397      32.6443
  0.00215024      32.7390
  0.00215702      32.7793
  0.00217057      32.8617
  0.00217662      32.9793
  0.00218386      32.9721
  0.00219762      33.0326
  0.00220439      33.0744
  0.00221139      33.0919
  0.00221803      33.1468
  0.00222421      33.2514
  0.00223067      33.3256
  0.00223805      33.3030
  0.00224422      33.4078
  0.00225807      33.4593
  0.00226461      33.5250
  0.00227766      33.6602
  0.00228454      33.6902
  0.00229134      33.7284
  0.00229744      33.8407
  0.00230366      33.9409
  0.00231055      33.9696
  0.00231719      34.0247
  0.00232387      34.0764
  0.00233090      34.0907
  0.00233761      34.1395
  0.00234414      34.2065
  0.00235110      34.2282
  0.00235760      34.2983
  0.00236434      34.3430
  0.00237113      34.3826
  0.00237813      34.4010
  0.00238554      34.3751
  0.00268951      32.5666
  0.00276453      32.9689
  0.00285634      33.8661
  0.00292408      34.2796
  0.00297198      34.5196
  0.00299227      34.6468
  0.00302692      34.7725
  0.00306164      34.8896
  0.00308228      34.9804
  0.00310339      35.0224
  0.00310964      35.1187
  0.00313003      35.2355
  0.00315107      35.2840
  0.00316464      35.3646
  0.00317855      35.4097
  0.00319179      35.5251
  0.00320618      35.5194
  0.00321278      35.5786
  0.00322004      35.5697
  0.00322684      35.6083
  0.00323357      35.6543
  0.00324707      35.7417
  0.00326100      35.7841
  0.00327512      35.8073
  0.00328170      35.8686
  0.00328856      35.9015
  0.00330225      35.9697
  0.00330941      35.9700
  0.00332313      36.0347
  0.00332964      36.1043
  0.00333643      36.1438
  0.00334399      36.1030
  0.00335713      36.2284
  0.00336395      36.2646
  0.00337070      36.3087
  0.00337763      36.3337
  0.00338469      36.3448
  0.00339114      36.4202
  0.00339831      36.4201
  0.00340526      36.4437
  0.00341183      36.5057
  0.00341848      36.5603
  0.00342555      36.5704
  0.00343211      36.6351
  0.00343875      36.6896
  0.00345229      36.7738
  0.00345900      36.8215
  0.00346604      36.8350
  0.00347267      36.8922
  0.00347881      36.9999
  0.00348574      37.0250
  0.00349339      36.9743
  0.00349993      37.0399
  0.00350657      37.0954
  0.00352024      37.1654
  0.00352630      37.2821
  0.00353369      37.2588
  0.00354014      37.3342
  0.00354661      37.4077
  0.00355372      37.4137
  0.00356044      37.4605
  0.00356711      37.5134
  0.00357385      37.5575
  0.00358038      37.6251
  0.00358704      37.6783
  0.00359424      37.6749
  0.00360054      37.7659
  0.00360744      37.7943
  0.00361398      37.8607
  0.00362084      37.8921
  0.00362746      37.9501
  0.00364120      38.0132
  0.00364757      38.0965
  0.00365453      38.1183
  0.00366076      38.2172
  0.00366764      38.2477
  0.00367410      38.3218
  0.00368093      38.3568
  0.00368749      38.4214
  0.00370850      38.4726
  0.00371564      38.4755
  0.00372980      38.4950
  0.00373609      38.5866
  0.00374304      38.6101
  0.00374993      38.6394
  0.00375629      38.7238
  0.00376984      38.8065
  0.00377667      38.8422
  0.00378330      38.8979
  0.00378992      38.9563
  0.00379734      38.9295
  0.00380436      38.9450
  0.00381845      38.9712
  0.00382477      39.0604
  0.00384579      39.1111
  0.00385227      39.1833
  0.00385874      39.2563
  0.00386571      39.2770
  0.00387293      39.2721
  0.00388711      39.2881
  0.00389325      39.3962
  0.00390713      39.4440
  0.00391326      39.5530
  0.00392752      39.5614
  0.00393440      39.5920
  0.00394104      39.6473
  0.00395545      39.6392
  0.00396987      39.6308
  0.00398358      39.6962
  0.00399726      39.7659
  0.00401840      39.8042
  0.00402511      39.8518
  0.00403906      39.8929
  0.00406077      39.8712
  0.00406758      39.9088
  0.00410478      39.7656
  0.00413557      39.5439
  0.00420490      39.0390
  0.00443762      30.4143
