# Supplementary material for: Size effects on the mechanical behavior and the compressive failure strength of concrete: an extensive dataset
Source: Data Brief. 2020 Nov 2;33:106477. doi: 10.1016/j.dib.2020.106477 (PMC7674298; doi:10.1016/j.dib.2020.106477)
Supplement: Supplementary file 1 [file mmc1.zip › Stress_Strain_Data_DIB/C-70x140-mm/C7-B1-19.txt]

      Strain  Stress(MPa)
  0.00000000       0.0000
  0.00067042       9.6774
  0.00068027       9.8197
  0.00069107       9.9755
  0.00069942      10.0960
  0.00071093      10.2622
  0.00071400      10.3066
  0.00072749      10.5012
  0.00073489      10.6081
  0.00073897      10.6669
  0.00074763      10.7919
  0.00075886      10.9540
  0.00075923      10.9594
  0.00077414      11.1746
  0.00078482      11.3288
  0.00078859      11.3833
  0.00080279      11.5882
  0.00080721      11.6519
  0.00081278      11.7323
  0.00082026      11.8403
  0.00082295      11.8792
  0.00083304      12.0248
  0.00083633      12.0723
  0.00084486      12.1954
  0.00085352      12.3205
  0.00085664      12.3655
  0.00086630      12.5049
  0.00087030      12.5627
  0.00088502      12.7752
  0.00089028      12.8510
  0.00089153      12.8691
  0.00090261      13.0290
  0.00090974      13.1320
  0.00091299      13.1789
  0.00091919      13.2684
  0.00092537      13.3719
  0.00093130      13.5027
  0.00093748      13.6061
  0.00094367      13.7086
  0.00095060      13.7340
  0.00095670      13.8454
  0.00096289      13.9480
  0.00096920      14.0385
  0.00097582      14.0961
  0.00098259      14.1380
  0.00098924      14.1927
  0.00099475      14.3662
  0.00100080      14.4842
  0.00100765      14.5171
  0.00101363      14.6420
  0.00101942      14.7867
  0.00102575      14.8744
  0.00103271      14.8961
  0.00103938      14.9484
  0.00104513      15.0974
  0.00105085      15.2492
  0.00105770      15.2826
  0.00106341      15.4364
  0.00106983      15.5148
  0.00107587      15.6333
  0.00108243      15.6973
  0.00108906      15.7537
  0.00109497      15.8857
  0.00110104      16.0006
  0.00110740      16.0851
  0.00111405      16.1401
  0.00112011      16.2565
  0.00112580      16.4114
  0.00113251      16.4599
  0.00113887      16.5449
  0.00114576      16.5741
  0.00115154      16.7198
  0.00115794      16.7995
  0.00116399      16.9172
  0.00117086      16.9487
  0.00117616      17.1446
  0.00118313      17.1660
  0.00118878      17.3247
  0.00119517      17.4069
  0.00120120      17.5265
  0.00120797      17.5677
  0.00122047      17.7612
  0.00122616      17.9154
  0.00123276      17.9760
  0.00123898      18.0749
  0.00124573      18.1190
  0.00125146      18.2702
  0.00125751      18.3876
  0.00126398      18.4610
  0.00127621      18.6813
  0.00128261      18.7628
  0.00128900      18.8436
  0.00129548      18.9164
  0.00130108      19.0806
  0.00130740      19.1696
  0.00131396      19.2341
  0.00132029      19.3216
  0.00132626      19.4480
  0.00133830      19.6884
  0.00134452      19.7884
  0.00135157      19.8007
  0.00135697      19.9859
  0.00136315      20.0902
  0.00136990      20.1343
  0.00137593      20.2536
  0.00138244      20.3227
  0.00138859      20.4293
  0.00139528      20.4794
  0.00140173      20.5548
  0.00140727      20.7257
  0.00141380      20.7926
  0.00141963      20.9333
  0.00142588      21.0299
  0.00143225      21.1134
  0.00143899      21.1586
  0.00144571      21.2054
  0.00145136      21.3650
  0.00145736      21.4878
  0.00146382      21.5622
  0.00147073      21.5890
  0.00147659      21.7264
  0.00148263      21.8443
  0.00148879      21.9509
  0.00149556      21.9926
  0.00150191      22.0780
  0.00150854      22.1349
  0.00151492      22.2177
  0.00152073      22.3600
  0.00152726      22.4269
  0.00153380      22.4934
  0.00153975      22.6210
  0.00154652      22.6631
  0.00155311      22.7234
  0.00155945      22.8108
  0.00156552      22.9260
  0.00157192      23.0058
  0.00157902      23.0134
  0.00158451      23.1893
  0.00159143      23.2159
  0.00159788      23.2906
  0.00160418      23.3824
  0.00161038      23.4835
  0.00161666      23.5768
  0.00162345      23.6165
  0.00162971      23.7124
  0.00163692      23.7075
  0.00164238      23.8871
  0.00164850      23.9972
  0.00165502      24.0654
  0.00166132      24.1565
  0.00166790      24.2182
  0.00167429      24.2994
  0.00168060      24.3895
  0.00169369      24.5205
  0.00169990      24.6215
  0.00170628      24.7042
  0.00171262      24.7908
  0.00171944      24.8274
  0.00172623      24.8671
  0.00173239      24.9732
  0.00173841      25.0933
  0.00174491      25.1637
  0.00175162      25.2116
  0.00175804      25.2909
  0.00176434      25.3813
  0.00177738      25.5172
  0.00178366      25.6113
  0.00179059      25.6362
  0.00179622      25.7979
  0.00180317      25.8207
  0.00180978      25.8791
  0.00181618      25.9592
  0.00182250      26.0487
  0.00182959      26.0571
  0.00183575      26.1632
  0.00184170      26.2908
  0.00184808      26.3735
  0.00185407      26.4967
  0.00186056      26.5680
  0.00186712      26.6325
  0.00187381      26.6827
  0.00187974      26.8127
  0.00188702      26.8002
  0.00189285      26.9413
  0.00189934      27.0119
  0.00190632      27.0322
  0.00191169      27.2202
  0.00191794      27.3168
  0.00192421      27.4114
  0.00193798      27.4714
  0.00194322      27.6734
  0.00195038      27.6742
  0.00195720      27.7103
  0.00196329      27.8243
  0.00196939      27.9364
  0.00197654      27.9379
  0.00198211      28.1057
  0.00198957      28.0756
  0.00199600      28.1528
  0.00200236      28.2380
  0.00200883      28.3107
  0.00202135      28.5016
  0.00202792      28.5642
  0.00203533      28.5390
  0.00204150      28.6434
  0.00204748      28.7688
  0.00205395      28.8415
  0.00206084      28.8706
  0.00206709      28.9676
  0.00207391      29.0037
  0.00208696      29.1393
  0.00209292      29.2662
  0.00209975      29.3009
  0.00210617      29.3800
  0.00211239      29.4791
  0.00211877      29.5616
  0.00212542      29.6160
  0.00213173      29.7064
  0.00213852      29.7467
  0.00214505      29.8133
  0.00215084      29.9578
  0.00215802      29.9572
  0.00216383      30.0994
  0.00217073      30.1272
  0.00217695      30.2271
  0.00218333      30.3095
  0.00218958      30.4066
  0.00219692      30.3885
  0.00220340      30.4602
  0.00220868      30.6589
  0.00221538      30.7073
  0.00222179      30.7877
  0.00222864      30.8204
  0.00223443      30.9652
  0.00224131      30.9960
  0.00224741      31.1074
  0.00225384      31.1858
  0.00225954      31.3390
  0.00226641      31.3706
  0.00227258      31.4755
  0.00227899      31.5547
  0.00228506      31.6702
  0.00229190      31.7049
  0.00229877      31.7360
  0.00230420      31.9191
  0.00231095      31.9629
  0.00231747      32.0308
  0.00232309      32.1936
  0.00232985      32.2360
  0.00233591      32.3527
  0.00234248      32.4154
  0.00234884      32.5000
  0.00235493      32.6130
  0.00236152      32.6740
  0.00236764      32.7838
  0.00237419      32.8492
  0.00238063      32.9255
  0.00238666      33.0448
  0.00239305      33.1263
  0.00239928      33.2246
  0.00241222      33.3715
  0.00241837      33.4787
  0.00242431      33.6069
  0.00243063      33.6961
  0.00243725      33.7541
  0.00244375      33.8244
  0.00245005      33.9148
  0.00245604      34.0386
  0.00246228      34.1359
  0.00246836      34.2506
  0.00247589      34.2130
  0.00248137      34.3899
  0.00248791      34.4560
  0.00249406      34.5628
  0.00250140      34.5448
  0.00250729      34.6791
  0.00251343      34.7865
  0.00252570      35.0031
  0.00253288      35.0029
  0.00254506      35.2283
  0.00255221      35.2310
  0.00255804      35.3711
  0.00256446      35.4492
  0.00257105      35.5107
  0.00257676      35.6639
  0.00258288      35.7738
  0.00258978      35.8020
  0.00259548      35.9562
  0.00260243      35.9790
  0.00260951      35.9880
  0.00261543      36.1188
  0.00262246      36.1339
  0.00262864      36.2375
  0.00263527      36.2937
  0.00264101      36.4437
  0.00264812      36.4503
  0.00265469      36.5131
  0.00266078      36.6256
  0.00266778      36.6434
  0.00267332      36.8140
  0.00267979      36.8874
  0.00268642      36.9437
  0.00269326      36.9785
  0.00269929      37.0978
  0.00270527      37.2228
  0.00271242      37.2248
  0.00271880      37.3076
  0.00272494      37.4150
  0.00273189      37.4389
  0.00273757      37.5945
  0.00274461      37.6083
  0.00275028      37.7653
  0.00275725      37.7864
  0.00276363      37.8684
  0.00277003      37.9492
  0.00277640      38.0338
  0.00278309      38.0832
  0.00278939      38.1744
  0.00279538      38.2979
  0.00280858      38.4178
  0.00281467      38.5309
  0.00282052      38.6689
  0.00282762      38.6762
  0.00283388      38.7717
  0.00284121      38.7548
  0.00284691      38.9089
  0.00285314      39.0072
  0.00285964      39.0777
  0.00286580      39.1834
  0.00287263      39.2194
  0.00287899      39.3034
  0.00288555      39.3672
  0.00289204      39.4390
  0.00289912      39.4484
  0.00290501      39.5818
  0.00291199      39.6021
  0.00291827      39.6951
  0.00292514      39.7265
  0.00293223      39.7346
  0.00293928      39.7472
  0.00294571      39.8245
  0.00296202      39.6172
  0.00299280      39.3964
  0.00311209      38.1625
  0.00316844      38.2674
  0.00332462      37.6749
  0.00355438      36.8834
  0.00383692      35.8197
  0.00419797      32.5351
  0.00439988      21.8772
