# Supplementary material for: Size effects on the mechanical behavior and the compressive failure strength of concrete: an extensive dataset
Source: Data Brief. 2020 Nov 2;33:106477. doi: 10.1016/j.dib.2020.106477 (PMC7674298; doi:10.1016/j.dib.2020.106477)
Supplement: Supplementary file 1 [file mmc1.zip › Stress_Strain_Data_DIB/C-70x140-mm/C7-B1-2.txt]

      Strain  Stress(MPa)
  0.00000000       0.0000
  0.00060989      12.3377
  0.00061557      12.4527
  0.00062311      12.6051
  0.00063252      12.7955
  0.00064102      12.9675
  0.00065264      13.2025
  0.00065868      13.3179
  0.00067162      13.4597
  0.00067800      13.5409
  0.00068421      13.6385
  0.00068895      13.8913
  0.00069547      13.9570
  0.00070775      14.1688
  0.00071367      14.2979
  0.00072003      14.3804
  0.00072646      14.4552
  0.00073869      14.6714
  0.00074473      14.7879
  0.00075097      14.8831
  0.00075642      15.0607
  0.00076220      15.2049
  0.00076864      15.2786
  0.00077511      15.3490
  0.00078110      15.4710
  0.00078716      15.5847
  0.00079284      15.7392
  0.00079924      15.8171
  0.00080558      15.9015
  0.00081181      15.9980
  0.00081738      16.1637
  0.00082386      16.2335
  0.00083011      16.3274
  0.00083581      16.4795
  0.00084218      16.5610
  0.00084831      16.6672
  0.00085499      16.7158
  0.00086030      16.9088
  0.00086616      17.0442
  0.00087255      17.1240
  0.00087833      17.2670
  0.00088441      17.3795
  0.00089055      17.4850
  0.00089691      17.5670
  0.00090216      17.7663
  0.00090892      17.8071
  0.00091512      17.9062
  0.00092060      18.0814
  0.00092664      18.1980
  0.00093231      18.3521
  0.00093900      18.4007
  0.00094514      18.5064
  0.00095155      18.5834
  0.00095727      18.7332
  0.00096347      18.8326
  0.00096894      19.0085
  0.00097575      19.0440
  0.00098177      19.1618
  0.00098767      19.2925
  0.00099299      19.4851
  0.00099957      19.5443
  0.00100549      19.6727
  0.00101084      19.8614
  0.00101774      19.8873
  0.00102403      19.9769
  0.00102947      20.1566
  0.00103532      20.2929
  0.00104178      20.3641
  0.00104742      20.5223
  0.00105376      20.6075
  0.00105984      20.7187
  0.00106606      20.8166
  0.00107196      20.9474
  0.00107811      21.0518
  0.00108454      21.1270
  0.00109006      21.2978
  0.00109606      21.4186
  0.00110184      21.5622
  0.00110791      21.6743
  0.00111408      21.7777
  0.00112081      21.8210
  0.00112610      22.0163
  0.00113223      22.1223
  0.00113844      22.2211
  0.00114486      22.2972
  0.00115148      22.3519
  0.00115742      22.4786
  0.00116277      22.6671
  0.00116965      22.6950
  0.00117535      22.8474
  0.00118138      22.9644
  0.00119435      23.1031
  0.00119986      23.2748
  0.00120617      23.3628
  0.00121255      23.4431
  0.00121894      23.5223
  0.00122493      23.6436
  0.00123090      23.7677
  0.00123738      23.8365
  0.00124280      24.0187
  0.00124935      24.0810
  0.00125574      24.1601
  0.00126209      24.2442
  0.00126816      24.3567
  0.00127434      24.4575
  0.00128054      24.5569
  0.00128768      24.5574
  0.00129363      24.6830
  0.00130009      24.7550
  0.00130615      24.8690
  0.00131323      24.8763
  0.00131857      25.0659
  0.00132575      25.0616
  0.00133167      25.1907
  0.00133861      25.2119
  0.00134411      25.3854
  0.00135045      25.4699
  0.00135745      25.4849
  0.00136331      25.6193
  0.00136973      25.6958
  0.00137582      25.8065
  0.00138210      25.8981
  0.00138834      25.9927
  0.00139478      26.0663
  0.00140185      26.0740
  0.00140797      26.1817
  0.00141366      26.3350
  0.00142031      26.3869
  0.00142719      26.4150
  0.00143937      26.6365
  0.00144647      26.6411
  0.00145312      26.6933
  0.00145983      26.7388
  0.00146590      26.8520
  0.00147236      26.9233
  0.00148611      26.9799
  0.00149889      27.1383
  0.00150552      27.1923
  0.00151216      27.2454
  0.00151873      27.3062
  0.00152517      27.3794
  0.00153174      27.4405
  0.00154506      27.5418
  0.00155178      27.5860
  0.00156523      27.6740
  0.00157144      27.7729
  0.00157818      27.8150
  0.00158466      27.8851
  0.00159085      27.9853
  0.00159787      27.9978
  0.00160441      28.0618
  0.00161143      28.0746
  0.00161698      28.2420
  0.00162450      28.2029
  0.00163012      28.3634
  0.00163724      28.3651
  0.00164377      28.4300
  0.00164912      28.6190
  0.00165660      28.5835
  0.00166342      28.6178
  0.00166913      28.7687
  0.00167586      28.8122
  0.00168205      28.9120
  0.00168915      28.9163
  0.00169552      28.9982
  0.00170183      29.0859
  0.00170774      29.2156
  0.00171430      29.2773
  0.00172128      29.2945
  0.00172721      29.4223
  0.00173364      29.4967
  0.00174099      29.4754
  0.00174753      29.5391
  0.00175346      29.6668
  0.00176071      29.6550
  0.00176743      29.6993
  0.00177375      29.7858
  0.00178079      29.7970
  0.00178715      29.8800
  0.00179397      29.9140
  0.00180083      29.9435
  0.00180706      30.0395
  0.00181378      30.0837
  0.00182069      30.1082
  0.00182693      30.2033
  0.00183389      30.2224
  0.00184068      30.2604
  0.00184628      30.4225
  0.00185331      30.4345
  0.00185958      30.5265
  0.00186686      30.5121
  0.00187313      30.6040
  0.00188018      30.6132
  0.00188791      30.5523
  0.00190011      30.7717
  0.00190701      30.7970
  0.00191330      30.8870
  0.00191985      30.9489
  0.00192665      30.9858
  0.00194009      31.0749
  0.00194718      31.0798
  0.00196088      31.1422
  0.00196765      31.1809
  0.00197497      31.1626
  0.00198879      31.2116
  0.00199520      31.2884
  0.00200201      31.3238
  0.00200918      31.3210
  0.00203003      31.3813
  0.00203754      31.3428
  0.00205734      31.5143
  0.00207798      31.5981
  0.00209176      31.6514
  0.00212931      31.4571
  0.00217906      31.4836
  0.00220375      31.1409
  0.00225066      31.4661
  0.00227692      31.7098
  0.00229022      31.8132
  0.00230387      31.8798
  0.00232414      32.0021
  0.00233766      32.0831
  0.00234394      32.1738
  0.00235114      32.1679
  0.00235800      32.1977
  0.00237138      32.2931
  0.00237816      32.3309
  0.00239116      32.4663
  0.00239811      32.4864
  0.00240513      32.4994
  0.00241200      32.5287
  0.00241870      32.5752
  0.00242526      32.6362
  0.00243184      32.6956
  0.00243878      32.7169
  0.00244525      32.7874
  0.00245250      32.7765
  0.00245965      32.7757
  0.00246554      32.9079
  0.00247944      32.9482
  0.00248637      32.9712
  0.00249253      33.0742
  0.00249933      33.1104
  0.00250689      33.0670
  0.00251308      33.1671
  0.00251916      33.2793
  0.00252695      33.2112
  0.00253276      33.3512
  0.00254669      33.3888
  0.00255386      33.3855
  0.00256025      33.4645
  0.00256620      33.5906
  0.00257347      33.5774
  0.00258007      33.6349
  0.00258678      33.6797
  0.00260041      33.7493
  0.00260736      33.7688
  0.00261433      33.7872
  0.00262068      33.8711
  0.00262714      33.9431
  0.00263422      33.9499
  0.00264140      33.9452
  0.00264798      34.0051
  0.00265463      34.0572
  0.00266827      34.1244
  0.00268287      34.0922
  0.00268864      34.2366
  0.00269572      34.2434
  0.00270205      34.3281
  0.00270884      34.3655
  0.00272240      34.4424
  0.00273550      34.5674
  0.00274297      34.5327
  0.00275738      34.5190
  0.00276337      34.6409
  0.00277027      34.6669
  0.00277674      34.7376
  0.00278360      34.7676
  0.00279029      34.8149
  0.00280365      34.9120
  0.00281127      34.8618
  0.00282417      35.0078
  0.00283093      35.0480
  0.00283858      34.9950
  0.00284501      35.0698
  0.00285188      35.0983
  0.00286588      35.1287
  0.00287935      35.2148
  0.00288566      35.3021
  0.00289269      35.3139
  0.00290708      35.3033
  0.00291349      35.3801
  0.00292055      35.3893
  0.00292707      35.4550
  0.00293436      35.4391
  0.00294824      35.4818
  0.00296188      35.5505
  0.00296881      35.5723
  0.00297565      35.6044
  0.00298928      35.6738
  0.00300352      35.6779
  0.00301811      35.6467
  0.00303951      35.6498
  0.00305337      35.6945
  0.00307507      35.6658
  0.00312163      35.2751
  0.00317792      35.3655
  0.00319610      35.7071
  0.00323770      35.8400
  0.00327246      35.9406
  0.00330112      35.9316
  0.00335162      35.8780
  0.00337206      35.9822
  0.00345859      35.8965
  0.00362006      35.4414
  0.00389057      34.7851
  0.00418501      32.3621
  0.00526105      23.6009
  0.00601951      18.1960
