# Supplementary material for: Size effects on the mechanical behavior and the compressive failure strength of concrete: an extensive dataset
Source: Data Brief. 2020 Nov 2;33:106477. doi: 10.1016/j.dib.2020.106477 (PMC7674298; doi:10.1016/j.dib.2020.106477)
Supplement: Supplementary file 1 [file mmc1.zip › Stress_Strain_Data_DIB/C-70x140-mm/C7-B1-20.txt]

      Strain  Stress(MPa)
  0.00000000       0.0000
  0.00057335       9.1812
  0.00060032       9.6132
  0.00063194      10.1195
  0.00064201      10.2808
  0.00065706      10.5216
  0.00066060      10.5784
  0.00067115      10.7474
  0.00067724      10.8449
  0.00068586      10.9829
  0.00068929      11.0378
  0.00069192      11.0799
  0.00070378      11.2698
  0.00071151      11.3936
  0.00071826      11.5017
  0.00072070      11.5407
  0.00073446      11.7612
  0.00073675      11.7977
  0.00074315      11.9003
  0.00074887      11.9918
  0.00075370      12.0692
  0.00076024      12.1740
  0.00076412      12.2360
  0.00077118      12.3491
  0.00077767      12.4530
  0.00078091      12.5049
  0.00078668      12.5973
  0.00079537      12.7364
  0.00079880      12.7914
  0.00080766      12.9333
  0.00080959      12.9641
  0.00081526      13.0550
  0.00082412      13.1968
  0.00083011      13.3172
  0.00083669      13.3769
  0.00084292      13.4728
  0.00084918      13.5658
  0.00085540      13.6637
  0.00086106      13.8195
  0.00086767      13.8761
  0.00087444      13.9144
  0.00087999      14.0827
  0.00088621      14.1802
  0.00089300      14.2167
  0.00089903      14.3344
  0.00090527      14.4291
  0.00091145      14.5308
  0.00091793      14.6002
  0.00092373      14.7415
  0.00093049      14.7818
  0.00093621      14.9321
  0.00094279      14.9916
  0.00094902      15.0871
  0.00095558      15.1490
  0.00096123      15.3059
  0.00096755      15.3927
  0.00097392      15.4743
  0.00098011      15.5741
  0.00098596      15.7104
  0.00099244      15.7809
  0.00099886      15.8562
  0.00100494      15.9685
  0.00101074      16.1102
  0.00101722      16.1801
  0.00102352      16.2682
  0.00102952      16.3895
  0.00103609      16.4496
  0.00104166      16.6155
  0.00104839      16.6588
  0.00105421      16.7982
  0.00106077      16.8593
  0.00106699      16.9559
  0.00107323      17.0510
  0.00107887      17.2094
  0.00108533      17.2821
  0.00109110      17.4267
  0.00109812      17.4394
  0.00110454      17.5152
  0.00111071      17.6182
  0.00111691      17.7174
  0.00112371      17.7530
  0.00112932      17.9148
  0.00113527      18.0406
  0.00114158      18.1276
  0.00114776      18.2289
  0.00115405      18.3190
  0.00115989      18.4560
  0.00116633      18.5307
  0.00117272      18.6093
  0.00117850      18.7529
  0.00118479      18.8431
  0.00119109      18.9323
  0.00119783      18.9739
  0.00120299      19.1830
  0.00121598      19.3193
  0.00122204      19.4342
  0.00122869      19.4859
  0.00123478      19.5967
  0.00124103      19.6907
  0.00124727      19.7855
  0.00125386      19.8437
  0.00125984      19.9659
  0.00126640      20.0273
  0.00127230      20.1583
  0.00127907      20.1982
  0.00128519      20.3057
  0.00129115      20.4307
  0.00129813      20.4474
  0.00130365      20.6178
  0.00130980      20.7223
  0.00131644      20.7754
  0.00132296      20.8414
  0.00132901      20.9565
  0.00133533      21.0427
  0.00134181      21.1131
  0.00134794      21.2201
  0.00135442      21.2891
  0.00136073      21.3769
  0.00136656      21.5158
  0.00137342      21.5451
  0.00137939      21.6686
  0.00138687      21.6331
  0.00139270      21.7718
  0.00139878      21.8830
  0.00140541      21.9376
  0.00141158      22.0397
  0.00141813      22.1027
  0.00142429      22.2062
  0.00143130      22.2195
  0.00143778      22.2897
  0.00144297      22.4953
  0.00144958      22.5511
  0.00145650      22.5745
  0.00146270      22.6747
  0.00146951      22.7090
  0.00147433      22.9539
  0.00148141      22.9609
  0.00148849      22.9670
  0.00149419      23.1191
  0.00150029      23.2285
  0.00150651      23.3267
  0.00151318      23.3756
  0.00151951      23.4616
  0.00152637      23.4910
  0.00153170      23.6824
  0.00153830      23.7400
  0.00154436      23.8536
  0.00155088      23.9192
  0.00155761      23.9625
  0.00156381      24.0615
  0.00157023      24.1376
  0.00157642      24.2387
  0.00158274      24.3256
  0.00158866      24.4543
  0.00159564      24.4714
  0.00160144      24.6129
  0.00160816      24.6567
  0.00161459      24.7319
  0.00162073      24.8374
  0.00163302      25.0481
  0.00163984      25.0816
  0.00164609      25.1765
  0.00165251      25.2519
  0.00165900      25.3206
  0.00166475      25.4675
  0.00167115      25.5461
  0.00168402      25.6952
  0.00169016      25.8000
  0.00169622      25.9146
  0.00170257      25.9980
  0.00170924      26.0479
  0.00171623      26.0643
  0.00172191      26.2184
  0.00172791      26.3382
  0.00173381      26.4692
  0.00174031      26.5367
  0.00174668      26.6183
  0.00175362      26.6402
  0.00175940      26.7834
  0.00176502      26.9434
  0.00177233      26.9261
  0.00177833      27.0467
  0.00178476      27.1216
  0.00179081      27.2363
  0.00179689      27.3481
  0.00180309      27.4478
  0.00180950      27.5255
  0.00181640      27.5503
  0.00182198      27.7155
  0.00182863      27.7675
  0.00183428      27.9249
  0.00184069      28.0015
  0.00184699      28.0900
  0.00185345      28.1627
  0.00185965      28.2618
  0.00186594      28.3512
  0.00187225      28.4388
  0.00187902      28.4786
  0.00188505      28.5954
  0.00189171      28.6469
  0.00189756      28.7822
  0.00190408      28.8484
  0.00190994      28.9833
  0.00191656      29.0383
  0.00192339      29.0715
  0.00192932      29.1988
  0.00193550      29.3003
  0.00194200      29.3681
  0.00194810      29.4783
  0.00196042      29.6845
  0.00196707      29.7373
  0.00197342      29.8202
  0.00197993      29.8874
  0.00198628      29.9701
  0.00199251      30.0667
  0.00199884      30.1524
  0.00200525      30.2292
  0.00201156      30.3171
  0.00202408      30.5037
  0.00202994      30.6385
  0.00203664      30.6848
  0.00204316      30.7509
  0.00204959      30.8258
  0.00205628      30.8730
  0.00206185      31.0391
  0.00206869      31.0711
  0.00207490      31.1693
  0.00208814      31.2794
  0.00209472      31.3384
  0.00210066      31.4648
  0.00210683      31.5681
  0.00211298      31.6725
  0.00211934      31.7544
  0.00212559      31.8488
  0.00213244      31.8798
  0.00213926      31.9135
  0.00214420      32.1456
  0.00215105      32.1767
  0.00215737      32.2626
  0.00216395      32.3225
  0.00217621      32.5355
  0.00218284      32.5894
  0.00218924      32.6675
  0.00219517      32.7960
  0.00220123      32.9094
  0.00220752      32.9999
  0.00221411      33.0578
  0.00222054      33.1328
  0.00222685      33.2203
  0.00223323      33.3014
  0.00223966      33.3758
  0.00224528      33.5367
  0.00225167      33.6163
  0.00225750      33.7541
  0.00226416      33.8047
  0.00227091      33.8463
  0.00227696      33.9618
  0.00228372      34.0013
  0.00228942      34.1540
  0.00229558      34.2573
  0.00230245      34.2864
  0.00230895      34.3541
  0.00231520      34.4482
  0.00232118      34.5704
  0.00232688      34.7218
  0.00233400      34.7250
  0.00234089      34.7508
  0.00234631      34.9321
  0.00235333      34.9456
  0.00235990      35.0060
  0.00236569      35.1486
  0.00237197      35.2389
  0.00237830      35.3246
  0.00238496      35.3752
  0.00239096      35.4960
  0.00239735      35.5748
  0.00240394      35.6340
  0.00241003      35.7444
  0.00241582      35.8874
  0.00242183      36.0061
  0.00243528      36.0941
  0.00244189      36.1505
  0.00244790      36.2699
  0.00245431      36.3464
  0.00246049      36.4481
  0.00246724      36.4894
  0.00247340      36.5933
  0.00247989      36.6624
  0.00248635      36.7338
  0.00249320      36.7648
  0.00249992      36.8089
  0.00250581      36.9417
  0.00251263      36.9747
  0.00251916      37.0397
  0.00252550      37.1240
  0.00253196      37.1963
  0.00253864      37.2453
  0.00254507      37.3204
  0.00255115      37.4316
  0.00255792      37.4709
  0.00256431      37.5506
  0.00257101      37.5968
  0.00257716      37.7015
  0.00258373      37.7620
  0.00258934      37.9237
  0.00259585      37.9905
  0.00260218      38.0758
  0.00260880      38.1309
  0.00261481      38.2500
  0.00262154      38.2933
  0.00262799      38.3671
  0.00263428      38.4568
  0.00264104      38.4966
  0.00264685      38.6377
  0.00265958      38.8014
  0.00266587      38.8910
  0.00267262      38.9321
  0.00267831      39.0847
  0.00268487      39.1470
  0.00269132      39.2192
  0.00269762      39.3080
  0.00270421      39.3669
  0.00271061      39.4444
  0.00271756      39.4655
  0.00272368      39.5732
  0.00272994      39.6656
  0.00273620      39.7583
  0.00274241      39.8575
  0.00274889      39.9272
  0.00275504      40.0316
  0.00276152      40.1018
  0.00276802      40.1689
  0.00277467      40.2214
  0.00278118      40.2872
  0.00278752      40.3726
  0.00279361      40.4831
  0.00280064      40.4951
  0.00280671      40.6077
  0.00281922      40.7950
  0.00282600      40.8331
  0.00283319      40.8283
  0.00283887      40.9820
  0.00285179      41.1262
  0.00285875      41.1452
  0.00286494      41.2456
  0.00287129      41.3295
  0.00287771      41.4053
  0.00288431      41.4620
  0.00289106      41.5041
  0.00289752      41.5761
  0.00290368      41.6794
  0.00291075      41.6869
  0.00291711      41.7697
  0.00292364      41.8337
  0.00293063      41.8501
  0.00293727      41.9031
  0.00294353      41.9959
  0.00295692      42.0900
  0.00296360      42.1386
  0.00297026      42.1904
  0.00297718      42.2132
  0.00298391      42.2572
  0.00299042      42.3239
  0.00299724      42.3573
  0.00300442      42.3532
  0.00301114      42.3977
  0.00302411      42.5363
  0.00303042      42.6248
  0.00304434      42.6633
  0.00305094      42.7206
  0.00305794      42.7350
  0.00306538      42.7035
  0.00307895      42.7797
  0.00308578      42.8128
  0.00309299      42.8055
  0.00312230      42.7275
  0.00326989      41.4771
  0.00346065      40.9450
  0.00354585      40.9996
  0.00373016      41.1471
  0.00396694      41.0346
  0.00428575      40.5584
  0.00487377      38.0591
  0.00540923      23.0393
