# Supplementary material for: Size effects on the mechanical behavior and the compressive failure strength of concrete: an extensive dataset
Source: Data Brief. 2020 Nov 2;33:106477. doi: 10.1016/j.dib.2020.106477 (PMC7674298; doi:10.1016/j.dib.2020.106477)
Supplement: Supplementary file 1 [file mmc1.zip › Stress_Strain_Data_DIB/C-70x140-mm/C7-B1-21.txt]

      Strain  Stress(MPa)
  0.00000000       0.0000
  0.00056502       9.5668
  0.00056792       9.6157
  0.00057715       9.7722
  0.00058671       9.9340
  0.00058806       9.9568
  0.00059440      10.0641
  0.00060187      10.1907
  0.00060785      10.2919
  0.00061573      10.4253
  0.00062039      10.5042
  0.00062993      10.6658
  0.00063319      10.7209
  0.00064028      10.8410
  0.00064255      10.8794
  0.00065308      11.0577
  0.00065444      11.0807
  0.00066223      11.2126
  0.00066909      11.3288
  0.00067584      11.4431
  0.00067807      11.4809
  0.00068621      11.6187
  0.00068943      11.6731
  0.00069568      11.7789
  0.00070441      11.9267
  0.00070619      11.9570
  0.00071666      12.1342
  0.00072357      12.2512
  0.00072860      12.3364
  0.00073464      12.4387
  0.00074222      12.5670
  0.00074723      12.6517
  0.00074997      12.6982
  0.00075818      12.8371
  0.00075567      12.7947
  0.00076929      13.0252
  0.00077444      13.1125
  0.00078062      13.2172
  0.00078652      13.3484
  0.00079271      13.4484
  0.00080442      13.7198
  0.00081100      13.7790
  0.00081695      13.9050
  0.00082289      14.0313
  0.00082931      14.1079
  0.00083547      14.2114
  0.00084138      14.3410
  0.00084801      14.3953
  0.00085392      14.5250
  0.00085994      14.6433
  0.00086666      14.6879
  0.00087281      14.7922
  0.00087899      14.8934
  0.00088478      15.0363
  0.00089136      15.0949
  0.00089762      15.1880
  0.00090364      15.3067
  0.00090967      15.4240
  0.00091525      15.5878
  0.00092188      15.6428
  0.00092761      15.7911
  0.00093416      15.8530
  0.00094006      15.9845
  0.00095257      16.1716
  0.00095860      16.2885
  0.00096447      16.4225
  0.00097133      16.4528
  0.00097697      16.6105
  0.00098346      16.6794
  0.00098931      16.8160
  0.00099517      16.9510
  0.00100873      17.0273
  0.00101388      17.2373
  0.00102010      17.3340
  0.00102653      17.4098
  0.00103283      17.4983
  0.00103846      17.6573
  0.00104482      17.7398
  0.00105089      17.8532
  0.00105740      17.9197
  0.00106350      18.0291
  0.00106976      18.1225
  0.00107553      18.2665
  0.00108201      18.3371
  0.00108836      18.4198
  0.00109419      18.5584
  0.00110051      18.6452
  0.00110673      18.7424
  0.00111231      18.9075
  0.00111863      18.9934
  0.00112502      19.0729
  0.00113070      19.2272
  0.00113719      19.2963
  0.00114335      19.3995
  0.00115579      19.5935
  0.00116176      19.7175
  0.00116814      19.7973
  0.00117482      19.8466
  0.00118653      20.1176
  0.00119329      20.1583
  0.00119977      20.2278
  0.00120528      20.3994
  0.00121148      20.4992
  0.00121789      20.5763
  0.00122401      20.6837
  0.00123014      20.7902
  0.00123644      20.8792
  0.00124293      20.9482
  0.00124873      21.0893
  0.00125553      21.1257
  0.00126099      21.3027
  0.00126780      21.3380
  0.00127396      21.4414
  0.00128036      21.5194
  0.00128610      21.6673
  0.00129285      21.7093
  0.00129867      21.8486
  0.00130472      21.9630
  0.00131160      21.9914
  0.00131789      22.0807
  0.00132403      22.1869
  0.00133043      22.2649
  0.00133713      22.3109
  0.00134258      22.4900
  0.00134906      22.5590
  0.00135579      22.6032
  0.00136171      22.7321
  0.00136798      22.8241
  0.00137365      22.9788
  0.00138066      22.9929
  0.00138671      23.1075
  0.00139328      23.1678
  0.00139975      23.2387
  0.00140645      23.2853
  0.00141266      23.3845
  0.00141874      23.4955
  0.00142499      23.5900
  0.00143080      23.7301
  0.00143700      23.8301
  0.00144378      23.8677
  0.00145016      23.9485
  0.00145655      24.0273
  0.00146293      24.1074
  0.00146875      24.2476
  0.00147515      24.3257
  0.00148129      24.4313
  0.00148783      24.4947
  0.00149430      24.5656
  0.00150008      24.7093
  0.00150672      24.7623
  0.00151281      24.8732
  0.00151934      24.9370
  0.00152530      25.0615
  0.00153158      25.1533
  0.00153815      25.2128
  0.00154435      25.3121
  0.00155102      25.3621
  0.00155763      25.4184
  0.00156284      25.6222
  0.00156984      25.6368
  0.00157578      25.7641
  0.00158237      25.8224
  0.00158907      25.8684
  0.00159482      26.0150
  0.00160112      26.1034
  0.00160721      26.2151
  0.00161352      26.3021
  0.00162066      26.3029
  0.00162564      26.5308
  0.00163234      26.5775
  0.00163881      26.6477
  0.00164527      26.7197
  0.00165158      26.8080
  0.00165754      26.9327
  0.00167076      27.0448
  0.00167660      27.1820
  0.00168323      27.2360
  0.00169007      27.2675
  0.00169537      27.4623
  0.00170194      27.5226
  0.00170841      27.5933
  0.00171512      27.6386
  0.00172164      27.7043
  0.00172796      27.7912
  0.00173440      27.8654
  0.00174063      27.9615
  0.00174699      28.0439
  0.00175398      28.0594
  0.00175960      28.2202
  0.00176612      28.2854
  0.00177240      28.3763
  0.00177867      28.4687
  0.00178533      28.5196
  0.00179185      28.5854
  0.00179916      28.5670
  0.00180469      28.7371
  0.00181167      28.7538
  0.00181832      28.8060
  0.00182448      28.9094
  0.00183036      29.0429
  0.00183726      29.0681
  0.00184381      29.1308
  0.00184993      29.2387
  0.00185669      29.2783
  0.00186265      29.4030
  0.00186907      29.4791
  0.00187561      29.5429
  0.00188217      29.6047
  0.00188786      29.7579
  0.00189468      29.7916
  0.00190742      29.9538
  0.00191408      30.0047
  0.00192610      30.2433
  0.00193335      30.2320
  0.00193939      30.3488
  0.00194576      30.4301
  0.00195248      30.4744
  0.00195884      30.5571
  0.00196543      30.6156
  0.00197134      30.7449
  0.00197780      30.8174
  0.00198420      30.8947
  0.00199012      31.0242
  0.00199695      31.0567
  0.00200326      31.1442
  0.00200913      31.2792
  0.00201613      31.2936
  0.00202239      31.3862
  0.00202887      31.4565
  0.00203487      31.5770
  0.00204181      31.5978
  0.00204831      31.6660
  0.00205451      31.7652
  0.00206031      31.9070
  0.00206782      31.8680
  0.00207368      32.0033
  0.00208031      32.0573
  0.00209219      32.3108
  0.00209945      32.2984
  0.00210517      32.4484
  0.00211201      32.4804
  0.00211861      32.5369
  0.00212487      32.6305
  0.00213153      32.6813
  0.00213836      32.7144
  0.00214451      32.8180
  0.00215194      32.7880
  0.00215832      32.8691
  0.00216432      32.9886
  0.00217147      32.9881
  0.00217736      33.1203
  0.00218411      33.1619
  0.00219009      33.2839
  0.00219732      33.2750
  0.00220352      33.3746
  0.00220981      33.4640
  0.00221692      33.4674
  0.00222318      33.5600
  0.00222996      33.5986
  0.00223593      33.7222
  0.00224260      33.7720
  0.00224911      33.8386
  0.00225570      33.8969
  0.00226196      33.9897
  0.00226891      34.0105
  0.00227533      34.0863
  0.00228203      34.1325
  0.00228869      34.1839
  0.00229466      34.3077
  0.00230108      34.3829
  0.00230748      34.4618
  0.00231361      34.5687
  0.00232096      34.5463
  0.00232753      34.6068
  0.00233372      34.7071
  0.00234012      34.7859
  0.00234753      34.7578
  0.00235321      34.9111
  0.00236022      34.9253
  0.00236607      35.0612
  0.00237295      35.0888
  0.00237880      35.2255
  0.00238563      35.2579
  0.00239869      35.3878
  0.00240526      35.4472
  0.00241227      35.4620
  0.00241878      35.5286
  0.00242433      35.6960
  0.00243153      35.6903
  0.00243813      35.7477
  0.00244394      35.8879
  0.00245103      35.8931
  0.00245743      35.9711
  0.00246381      36.0520
  0.00247039      36.1114
  0.00247722      36.1443
  0.00248393      36.1893
  0.00249052      36.2477
  0.00249732      36.2835
  0.00250305      36.4326
  0.00250990      36.4637
  0.00252365      36.5201
  0.00253034      36.5678
  0.00253644      36.6771
  0.00254364      36.6713
  0.00255021      36.7320
  0.00255721      36.7468
  0.00256334      36.8534
  0.00257008      36.8959
  0.00257651      36.9716
  0.00258316      37.0234
  0.00258985      37.0706
  0.00259622      37.1523
  0.00260297      37.1939
  0.00260975      37.2322
  0.00261676      37.2454
  0.00262321      37.3187
  0.00263001      37.3544
  0.00264339      37.4501
  0.00264985      37.5222
  0.00266317      37.6238
  0.00267625      37.7511
  0.00268328      37.7632
  0.00268985      37.8232
  0.00269594      37.9342
  0.00270272      37.9726
  0.00270986      37.9722
  0.00271587      38.0913
  0.00272225      38.1720
  0.00272880      38.2344
  0.00273587      38.2420
  0.00274151      38.4004
  0.00274878      38.3874
  0.00275467      38.5186
  0.00276158      38.5440
  0.00276782      38.6391
  0.00277464      38.6726
  0.00278173      38.6784
  0.00278749      38.8242
  0.00279423      38.8660
  0.00280004      39.0065
  0.00280722      39.0025
  0.00281359      39.0843
  0.00282032      39.1274
  0.00282712      39.1634
  0.00283272      39.3266
  0.00283973      39.3397
  0.00284561      39.4729
  0.00285223      39.5281
  0.00285931      39.5350
  0.00286609      39.5735
  0.00287262      39.6376
  0.00287983      39.6308
  0.00288615      39.7177
  0.00289292      39.7564
  0.00289934      39.8328
  0.00291265      39.9356
  0.00292025      39.8875
  0.00292680      39.9502
  0.00293350      39.9966
  0.00294673      40.1076
  0.00296040      40.1722
  0.00296746      40.1811
  0.00297438      40.2049
  0.00298078      40.2826
  0.00298744      40.3341
  0.00299435      40.3578
  0.00300768      40.4587
  0.00301474      40.4679
  0.00302171      40.4855
  0.00302815      40.5596
  0.00304122      40.6883
  0.00304770      40.7573
  0.00306110      40.8508
  0.00306785      40.8927
  0.00307484      40.9084
  0.00308168      40.9408
  0.00308757      41.0721
  0.00309446      41.0986
  0.00310163      41.0963
  0.00311546      41.1438
  0.00312133      41.2778
  0.00312825      41.3018
  0.00313505      41.3373
  0.00314132      41.4297
  0.00314810      41.4683
  0.00315515      41.4774
  0.00316199      41.5092
  0.00316822      41.6062
  0.00318175      41.6856
  0.00318838      41.7390
  0.00320165      41.8461
  0.00320871      41.8547
  0.00322222      41.9365
  0.00322869      42.0081
  0.00323585      42.0061
  0.00324259      42.0482
  0.00325645      42.0929
  0.00326281      42.1755
  0.00326995      42.1759
  0.00327685      42.2009
  0.00329052      42.2661
  0.00329758      42.2755
  0.00330440      42.3090
  0.00331782      42.4001
  0.00332468      42.4298
  0.00333159      42.4544
  0.00334529      42.5162
  0.00335906      42.5701
  0.00337289      42.6188
  0.00338783      42.5495
  0.00340886      42.5912
  0.00342284      42.6232
  0.00343644      42.6956
  0.00345726      42.7601
  0.00347110      42.8065
  0.00348500      42.8478
  0.00349166      42.8989
  0.00350538      42.9584
  0.00351929      42.9981
  0.00352674      42.9650
  0.00354666      43.1244
  0.00356813      43.1199
  0.00358183      43.1812
  0.00359526      43.2713
  0.00360917      43.3114
  0.00362311      43.3477
  0.00363692      43.3976
  0.00364328      43.4806
  0.00365758      43.4781
  0.00367189      43.4763
  0.00369201      43.6136
  0.00369894      43.6362
  0.00370633      43.6106
  0.00372020      43.6543
  0.00374094      43.7261
  0.00376173      43.7939
  0.00377572      43.8254
  0.00378237      43.8769
  0.00380307      43.9538
  0.00382498      43.9029
  0.00383926      43.9031
  0.00384627      43.9178
  0.00386699      43.9925
  0.00388766      44.0723
  0.00390122      44.1485
  0.00390841      44.1432
  0.00392264      44.1492
  0.00393673      44.1697
  0.00394998      44.2793
  0.00397107      44.3152
  0.00397776      44.3621
  0.00398507      44.3450
  0.00400572      44.4271
  0.00401977      44.4517
  0.00403357      44.5025
  0.00403987      44.5921
  0.00405422      44.5848
  0.00406851      44.5844
  0.00408251      44.6149
  0.00409609      44.6884
  0.00410982      44.7473
  0.00414683      44.6105
  0.00417582      44.5665
  0.00421019      44.7083
  0.00422405      44.7535
  0.00425253      44.7632
  0.00428022      44.8560
  0.00430840      44.8970
  0.00432246      44.9203
  0.00435739      45.0028
  0.00438605      44.9942
  0.00442249      44.9177
  0.00469409      41.8898
  0.00527070      33.0696
