# Supplementary material for: Size effects on the mechanical behavior and the compressive failure strength of concrete: an extensive dataset
Source: Data Brief. 2020 Nov 2;33:106477. doi: 10.1016/j.dib.2020.106477 (PMC7674298; doi:10.1016/j.dib.2020.106477)
Supplement: Supplementary file 1 [file mmc1.zip › Stress_Strain_Data_DIB/C-70x140-mm/C7-B1-22.txt]

      Strain  Stress(MPa)
  0.00000000       0.0000
  0.00059893       9.1093
  0.00060505       9.2025
  0.00061569       9.3644
  0.00062545       9.5127
  0.00063374       9.6388
  0.00064041       9.7403
  0.00064752       9.8485
  0.00065091       9.9000
  0.00065825      10.0116
  0.00066210      10.0701
  0.00066840      10.1660
  0.00067662      10.2910
  0.00068420      10.4063
  0.00068610      10.4352
  0.00069557      10.5793
  0.00070316      10.6946
  0.00070695      10.7522
  0.00071437      10.8652
  0.00071776      10.9167
  0.00072706      11.0582
  0.00073348      11.1558
  0.00073808      11.2258
  0.00074292      11.2993
  0.00075185      11.4352
  0.00075364      11.4624
  0.00077449      11.7796
  0.00077543      11.7939
  0.00078309      11.9104
  0.00079601      12.1069
  0.00080335      12.2185
  0.00080591      12.2575
  0.00081498      12.3954
  0.00081687      12.4242
  0.00082756      12.5867
  0.00083114      12.6412
  0.00083962      12.7701
  0.00084790      12.8961
  0.00085099      12.9431
  0.00085851      13.0575
  0.00086584      13.1690
  0.00086805      13.2025
  0.00087362      13.3675
  0.00087997      13.4511
  0.00088707      13.4563
  0.00089299      13.5850
  0.00089900      13.7035
  0.00090480      13.8452
  0.00091148      13.8942
  0.00091811      13.9478
  0.00092401      14.0795
  0.00093042      14.1566
  0.00093628      14.2917
  0.00094316      14.3185
  0.00095518      14.5573
  0.00096123      14.6726
  0.00096810      14.7015
  0.00097376      14.8575
  0.00098020      14.9321
  0.00098649      15.0214
  0.00099266      15.1243
  0.00099894      15.2150
  0.00100488      15.3411
  0.00101140      15.4068
  0.00101744      15.5236
  0.00102387      15.5984
  0.00102996      15.7093
  0.00103587      15.8392
  0.00104216      15.9285
  0.00104845      16.0182
  0.00105475      16.1076
  0.00106082      16.2208
  0.00106690      16.3328
  0.00107348      16.3918
  0.00107943      16.5175
  0.00108575      16.6038
  0.00109098      16.8058
  0.00109785      16.8346
  0.00110377      16.9624
  0.00111044      17.0132
  0.00111654      17.1228
  0.00112326      17.1674
  0.00112833      17.3856
  0.00113475      17.4614
  0.00114082      17.5746
  0.00114683      17.6936
  0.00115270      17.8282
  0.00115944      17.8708
  0.00116547      17.9878
  0.00117148      18.1071
  0.00117787      18.1864
  0.00118395      18.2987
  0.00119048      18.3624
  0.00119698      18.4307
  0.00120203      18.6507
  0.00120863      18.7083
  0.00121467      18.8236
  0.00122072      18.9389
  0.00122658      19.0747
  0.00123318      19.1317
  0.00123949      19.2189
  0.00124581      19.3058
  0.00125162      19.4466
  0.00125802      19.5244
  0.00126376      19.6718
  0.00126979      19.7893
  0.00127649      19.8358
  0.00128275      19.9290
  0.00128907      20.0155
  0.00129507      20.1363
  0.00130053      20.3131
  0.00130622      20.4667
  0.00131335      20.4674
  0.00131886      20.6397
  0.00132503      20.7422
  0.00133232      20.7262
  0.00133783      20.8991
  0.00134442      20.9568
  0.00135122      20.9934
  0.00135734      21.1009
  0.00136947      21.3281
  0.00137671      21.3176
  0.00138292      21.4156
  0.00138960      21.4644
  0.00139556      21.5892
  0.00140152      21.7137
  0.00140811      21.7717
  0.00141505      21.7928
  0.00142089      21.9309
  0.00142747      21.9896
  0.00143378      22.0778
  0.00144042      22.1303
  0.00144646      22.2469
  0.00145334      22.2746
  0.00145923      22.4058
  0.00146582      22.4650
  0.00147267      22.4957
  0.00147855      22.6280
  0.00148487      22.7152
  0.00149146      22.7729
  0.00149791      22.8461
  0.00150477      22.8755
  0.00151152      22.9170
  0.00151839      22.9458
  0.00153186      23.0323
  0.00153845      23.0900
  0.00154586      23.0626
  0.00156246      22.8180
  0.00173944      20.7289
  0.00181037      22.2858
  0.00183145      23.0756
  0.00186392      23.4171
  0.00189092      23.5827
  0.00190419      23.6895
  0.00191721      23.8223
  0.00193090      23.8856
  0.00194387      24.0245
  0.00195789      24.0516
  0.00196431      24.1279
  0.00197078      24.1988
  0.00197763      24.2302
  0.00198525      24.1799
  0.00199201      24.2198
  0.00199801      24.3401
  0.00200497      24.3597
  0.00201153      24.4206
  0.00201810      24.4817
  0.00202414      24.5978
  0.00203148      24.5771
  0.00203850      24.5898
  0.00204510      24.6462
  0.00205172      24.7013
  0.00205858      24.7316
  0.00206486      24.8227
  0.00207121      24.9060
  0.00207756      24.9900
  0.00208385      25.0790
  0.00209039      25.1427
  0.00209704      25.1943
  0.00210309      25.3096
  0.00210941      25.3961
  0.00211606      25.4480
  0.00212206      25.5689
  0.00212814      25.6808
  0.00213444      25.7696
  0.00214109      25.8211
  0.00214750      25.8984
  0.00215295      26.0764
  0.00216027      26.0584
  0.00216671      26.1318
  0.00217283      26.2399
  0.00217968      26.2706
  0.00218562      26.3973
  0.00219199      26.4788
  0.00219839      26.5567
  0.00220448      26.6681
  0.00221056      26.7797
  0.00221688      26.8662
  0.00222375      26.8950
  0.00223035      26.9527
  0.00224327      27.0968
  0.00225014      27.1248
  0.00225604      27.2559
  0.00226263      27.3141
  0.00226936      27.3579
  0.00227595      27.4160
  0.00228202      27.5286
  0.00228874      27.5735
  0.00229538      27.6262
  0.00230179      27.7035
  0.00230833      27.7670
  0.00231478      27.8396
  0.00232845      27.9048
  0.00233449      28.0210
  0.00234117      28.0698
  0.00234781      28.1230
  0.00235328      28.2994
  0.00236035      28.3072
  0.00236748      28.3075
  0.00237428      28.3446
  0.00238053      28.4383
  0.00238806      28.3970
  0.00239529      28.3878
  0.00240942      28.4048
  0.00242453      28.3178
  0.00243962      28.2334
  0.00247280      27.7481
  0.00253863      26.8329
  0.00264682      26.7221
  0.00270878      26.9673
  0.00281705      27.6006
  0.00289709      28.1989
  0.00296573      28.4923
  0.00303512      28.7065
  0.00308921      29.0282
  0.00311676      29.1356
  0.00315076      29.3165
  0.00319170      29.5182
  0.00321300      29.5326
  0.00321985      29.5629
  0.00324066      29.6280
  0.00326195      29.6430
  0.00328267      29.7178
  0.00328938      29.7632
  0.00330304      29.8285
  0.00332401      29.8776
  0.00333798      29.9108
  0.00335198      29.9404
  0.00336661      29.9038
  0.00338729      29.9832
  0.00340835      30.0218
  0.00342283      30.0018
  0.00345159      29.9815
  0.00346538      30.0333
  0.00349315      30.1184
  0.00352141      30.1506
  0.00354255      30.1812
  0.00356351      30.2309
  0.00357726      30.2876
  0.00359886      30.2686
  0.00362024      30.2742
  0.00364918      30.2351
  0.00366272      30.3141
  0.00369229      30.2091
  0.00374576      29.8429
  0.00410606      22.7400
  0.00443152      17.0499
  0.00458820      16.3463
  0.00489173      15.9743
  0.00522493      15.4870
