# Supplementary material for: Size effects on the mechanical behavior and the compressive failure strength of concrete: an extensive dataset
Source: Data Brief. 2020 Nov 2;33:106477. doi: 10.1016/j.dib.2020.106477 (PMC7674298; doi:10.1016/j.dib.2020.106477)
Supplement: Supplementary file 1 [file mmc1.zip › Stress_Strain_Data_DIB/C-70x140-mm/C7-B1-23.txt]

      Strain  Stress(MPa)
  0.00000000       0.0000
  0.00051611       8.9971
  0.00053651       9.3527
  0.00055065       9.5992
  0.00055872       9.7399
  0.00056319       9.8179
  0.00057415      10.0090
  0.00058644      10.2231
  0.00059131      10.3081
  0.00059600      10.3898
  0.00060521      10.5505
  0.00060793      10.5977
  0.00061280      10.6827
  0.00061912      10.7929
  0.00062934      10.9710
  0.00063323      11.0389
  0.00063829      11.1270
  0.00064332      11.2147
  0.00065151      11.3576
  0.00065482      11.4153
  0.00066144      11.5306
  0.00066805      11.6459
  0.00067136      11.7035
  0.00067936      11.8430
  0.00068272      11.9015
  0.00069008      12.0299
  0.00069224      12.0675
  0.00070153      12.2296
  0.00070644      12.3151
  0.00070990      12.3754
  0.00071913      12.5364
  0.00072369      12.6158
  0.00073152      12.7523
  0.00073640      12.8374
  0.00074371      12.9649
  0.00075001      13.0746
  0.00075513      13.1639
  0.00076049      13.2573
  0.00076690      13.3348
  0.00077247      13.4998
  0.00077939      13.5240
  0.00078532      13.6514
  0.00079153      13.7502
  0.00079785      13.8367
  0.00080364      13.9785
  0.00081098      13.9585
  0.00081604      14.1774
  0.00082231      14.2691
  0.00082831      14.3898
  0.00083444      14.4965
  0.00084043      14.6180
  0.00084651      14.7303
  0.00085324      14.7734
  0.00085895      14.9242
  0.00086453      15.0887
  0.00087124      15.1339
  0.00087763      15.2141
  0.00088332      15.3669
  0.00088961      15.4569
  0.00089585      15.5518
  0.00090176      15.6816
  0.00090835      15.7392
  0.00091432      15.8632
  0.00091990      16.0275
  0.00092640      16.0958
  0.00093284      16.1696
  0.00093862      16.3126
  0.00094425      16.4720
  0.00095059      16.5569
  0.00095680      16.6554
  0.00096366      16.6853
  0.00096905      16.8699
  0.00097494      17.0012
  0.00098154      17.0583
  0.00098762      17.1704
  0.00099359      17.2944
  0.00099917      17.4584
  0.00100572      17.5217
  0.00101247      17.5631
  0.00101804      17.7282
  0.00102409      17.8435
  0.00103096      17.8724
  0.00103618      18.0742
  0.00104255      18.1556
  0.00104863      18.2677
  0.00105486      18.3637
  0.00106038      18.5351
  0.00106623      18.6717
  0.00107278      18.7335
  0.00107876      18.8563
  0.00108476      18.9769
  0.00109122      19.0485
  0.00109658      19.2366
  0.00110277      19.3369
  0.00110898      19.4347
  0.00111479      19.5754
  0.00112103      19.6706
  0.00112718      19.7749
  0.00113295      19.9190
  0.00113900      20.0344
  0.00114488      20.1670
  0.00115192      20.1780
  0.00115723      20.3716
  0.00116401      20.4092
  0.00116973      20.5592
  0.00117566      20.6868
  0.00118136      20.8392
  0.00118720      20.9764
  0.00119422      20.9889
  0.00119980      21.1542
  0.00120607      21.2463
  0.00121189      21.3848
  0.00121860      21.4312
  0.00122412      21.6016
  0.00123097      21.6329
  0.00123604      21.8504
  0.00124291      21.8792
  0.00124869      22.0234
  0.00125501      22.1099
  0.00126183      22.1435
  0.00126746      22.3036
  0.00127357      22.4117
  0.00127950      22.5392
  0.00128627      22.5786
  0.00129217      22.7093
  0.00129872      22.7722
  0.00130497      22.8668
  0.00131040      23.0464
  0.00131706      23.0975
  0.00132291      23.2336
  0.00132930      23.3135
  0.00133582      23.3785
  0.00134156      23.5264
  0.00134819      23.5800
  0.00136111      23.7241
  0.00136661      23.8971
  0.00137308      23.9680
  0.00137980      24.0124
  0.00138574      24.1391
  0.00139175      24.2587
  0.00140493      24.3753
  0.00141091      24.4973
  0.00141731      24.5761
  0.00142326      24.7018
  0.00142927      24.8203
  0.00143588      24.8764
  0.00144228      24.9554
  0.00144845      25.0575
  0.00145541      25.0764
  0.00146159      25.1777
  0.00146773      25.2840
  0.00147394      25.3826
  0.00147999      25.4967
  0.00148630      25.5848
  0.00149287      25.6457
  0.00149937      25.7132
  0.00150659      25.7050
  0.00151201      25.8861
  0.00151861      25.9438
  0.00152493      26.0302
  0.00153094      26.1496
  0.00153757      26.2032
  0.00154472      26.2032
  0.00155158      26.2320
  0.00155818      26.2897
  0.00156481      26.3434
  0.00157128      26.4141
  0.00157839      26.4183
  0.00158489      26.4852
  0.00159198      26.4915
  0.00159882      26.5235
  0.00160522      26.6011
  0.00161191      26.6490
  0.00161934      26.6191
  0.00163319      26.6643
  0.00163976      26.7252
  0.00166076      26.7704
  0.00166756      26.8066
  0.00168207      26.7825
  0.00170260      26.8770
  0.00172305      26.9801
  0.00172928      27.0770
  0.00174338      27.0959
  0.00179415      27.0155
  0.00188852      26.1032
  0.00191949      26.6032
  0.00195877      26.9793
  0.00198474      27.2536
  0.00200391      27.4914
  0.00202417      27.6145
  0.00203050      27.7002
  0.00203673      27.7962
  0.00205010      27.8934
  0.00205664      27.9564
  0.00206373      27.9616
  0.00207011      28.0427
  0.00207711      28.0570
  0.00208379      28.1057
  0.00209007      28.1966
  0.00209698      28.2211
  0.00210331      28.3075
  0.00210990      28.3652
  0.00211677      28.3940
  0.00212282      28.5093
  0.00212887      28.6246
  0.00213546      28.6823
  0.00214267      28.6758
  0.00214941      28.7177
  0.00215594      28.7824
  0.00216212      28.8841
  0.00216802      29.0143
  0.00217478      29.0549
  0.00218145      29.1049
  0.00218778      29.1909
  0.00219431      29.2553
  0.00220094      29.3090
  0.00220689      29.4342
  0.00221316      29.5271
  0.00221988      29.5716
  0.00222605      29.6739
  0.00223262      29.7342
  0.00223922      29.7912
  0.00224512      29.9218
  0.00225186      29.9645
  0.00225786      30.0844
  0.00227068      30.2389
  0.00227783      30.2389
  0.00228333      30.4119
  0.00229020      30.4407
  0.00229679      30.4983
  0.00230311      30.5848
  0.00230930      30.6856
  0.00231632      30.6986
  0.00232211      30.8410
  0.00232881      30.8872
  0.00234197      31.0056
  0.00234808      31.1151
  0.00235529      31.1074
  0.00236091      31.2684
  0.00236784      31.2907
  0.00237347      31.4495
  0.00237973      31.5426
  0.00238674      31.5568
  0.00239278      31.6729
  0.00239993      31.6728
  0.00240659      31.7234
  0.00241221      31.8836
  0.00241858      31.9653
  0.00242510      32.0304
  0.00243201      32.0550
  0.00243833      32.1416
  0.00244438      32.2567
  0.00245098      32.3144
  0.00245675      32.4585
  0.00246471      32.3721
  0.00247059      32.5056
  0.00247716      32.5661
  0.00248338      32.6635
  0.00248994      32.7249
  0.00249660      32.7756
  0.00250254      32.9018
  0.00250903      32.9713
  0.00251517      33.0764
  0.00252201      33.1081
  0.00252848      33.1790
  0.00253550      33.1919
  0.00254173      33.2884
  0.00254846      33.3319
  0.00255548      33.3446
  0.00256139      33.4743
  0.00256757      33.5761
  0.00257517      33.5276
  0.00258212      33.5484
  0.00259643      33.5460
  0.00261046      33.5722
  0.00261841      33.4871
  0.00271837      32.7392
  0.00281440      32.4050
  0.00291376      32.4725
  0.00300258      32.8977
  0.00303558      33.1839
  0.00310517      33.3775
  0.00316819      33.5107
  0.00323120      33.6447
  0.00325817      33.8134
  0.00331559      33.7845
  0.00340377      33.5251
  0.00356994      32.5738
  0.00379094      28.1057
  0.00438552      22.6576
  0.00505022      18.8525
