# Supplementary material for: Size effects on the mechanical behavior and the compressive failure strength of concrete: an extensive dataset
Source: Data Brief. 2020 Nov 2;33:106477. doi: 10.1016/j.dib.2020.106477 (PMC7674298; doi:10.1016/j.dib.2020.106477)
Supplement: Supplementary file 1 [file mmc1.zip › Stress_Strain_Data_DIB/C-70x140-mm/C7-B1-24.txt]

      Strain  Stress(MPa)
  0.00000000       0.0000
  0.00058927       8.7037
  0.00059781       8.8298
  0.00060409       8.9226
  0.00060981       9.0071
  0.00062171       9.1829
  0.00062557       9.2398
  0.00063934       9.4432
  0.00064134       9.4727
  0.00064969       9.5962
  0.00065561       9.6836
  0.00066205       9.7787
  0.00066941       9.8875
  0.00067084       9.9085
  0.00067427       9.9591
  0.00068646      10.1392
  0.00069463      10.2600
  0.00070032      10.3440
  0.00070748      10.4496
  0.00071040      10.4928
  0.00071625      10.5793
  0.00072406      10.6946
  0.00073382      10.8387
  0.00073967      10.9252
  0.00074547      11.0109
  0.00075580      11.1634
  0.00076259      11.2638
  0.00076693      11.3278
  0.00077283      11.4149
  0.00077652      11.4695
  0.00078261      11.5594
  0.00078689      11.6226
  0.00079500      11.7424
  0.00080303      11.8610
  0.00080678      11.9164
  0.00081579      12.0494
  0.00082022      12.1149
  0.00082593      12.1992
  0.00083310      12.3051
  0.00084701      12.5107
  0.00084697      12.5101
  0.00084907      12.5410
  0.00086068      12.7124
  0.00086401      12.7616
  0.00087238      12.8854
  0.00087815      12.9706
  0.00088593      13.0855
  0.00089131      13.1650
  0.00089736      13.2543
  0.00090353      13.3525
  0.00091031      13.3851
  0.00091609      13.5242
  0.00092243      13.6046
  0.00092835      13.7289
  0.00093514      13.7613
  0.00094111      13.8795
  0.00094753      13.9516
  0.00095417      13.9990
  0.00096004      14.1288
  0.00096625      14.2224
  0.00097247      14.3146
  0.00097877      14.3987
  0.00098466      14.5263
  0.00099092      14.6150
  0.00099781      14.6364
  0.00100347      14.7879
  0.00100948      14.9033
  0.00101599      14.9648
  0.00102239      15.0375
  0.00102870      15.1205
  0.00103544      15.1582
  0.00104088      15.3333
  0.00104714      15.4221
  0.00105328      15.5225
  0.00105977      15.5865
  0.00106564      15.7164
  0.00107197      15.7969
  0.00107823      15.8858
  0.00108422      16.0030
  0.00109046      16.0926
  0.00109661      16.1929
  0.00110288      16.2804
  0.00111538      16.4586
  0.00112219      16.4886
  0.00112765      16.6617
  0.00113366      16.7770
  0.00113966      16.8923
  0.00114641      16.9290
  0.00115194      17.0941
  0.00115876      17.1229
  0.00117105      17.3247
  0.00117736      17.4070
  0.00118381      17.4756
  0.00118962      17.6113
  0.00119608      17.6779
  0.00120156      17.8489
  0.00120747      17.9746
  0.00121417      18.0162
  0.00122035      18.1131
  0.00122635      18.2294
  0.00123266      18.3121
  0.00123895      18.3971
  0.00124474      18.5354
  0.00125120      18.6025
  0.00125724      18.7142
  0.00126275      18.8813
  0.00126957      18.9101
  0.00127558      19.0254
  0.00128146      19.1543
  0.00128751      19.2641
  0.00129377      19.3524
  0.00130582      19.5796
  0.00131176      19.7018
  0.00131789      19.8037
  0.00132430      19.8753
  0.00133022      20.0007
  0.00133628      20.1092
  0.00134246      20.2068
  0.00134883      20.2829
  0.00135500      20.3810
  0.00136112      20.4843
  0.00136720      20.5912
  0.00137319      20.7078
  0.00137930      20.8127
  0.00138585      20.8703
  0.00139158      21.0145
  0.00139719      21.1722
  0.00140386      21.2166
  0.00140995      21.3230
  0.00141672      21.3572
  0.00142253      21.4927
  0.00142848      21.6136
  0.00143502      21.6727
  0.00144100      21.7910
  0.00144711      21.8950
  0.00145304      22.0181
  0.00145955      22.0803
  0.00146550      22.2008
  0.00147162      22.3044
  0.00147728      22.4558
  0.00148400      22.4956
  0.00149011      22.5999
  0.00149658      22.6655
  0.00150289      22.7482
  0.00150920      22.8319
  0.00151494      22.9746
  0.00152149      23.0323
  0.00152777      23.1188
  0.00153423      23.1861
  0.00154041      23.2826
  0.00154653      23.3852
  0.00155250      23.5051
  0.00155920      23.5467
  0.00156493      23.6911
  0.00157116      23.7824
  0.00157818      23.7903
  0.00158379      23.9474
  0.00158990      24.0518
  0.00159655      24.0987
  0.00160264      24.2043
  0.00160924      24.2566
  0.00161483      24.4162
  0.00162151      24.4599
  0.00162804      24.5193
  0.00163359      24.6832
  0.00164024      24.7300
  0.00164676      24.7907
  0.00165352      24.8257
  0.00165877      25.0213
  0.00166505      25.1078
  0.00167183      25.1408
  0.00167796      25.2429
  0.00168361      25.3961
  0.00169048      25.4191
  0.00169653      25.5302
  0.00170329      25.5651
  0.00171000      25.6050
  0.00171619      25.7009
  0.00172162      25.8775
  0.00172831      25.9205
  0.00173494      25.9692
  0.00174768      26.1229
  0.00175348      26.2591
  0.00175986      26.3352
  0.00176615      26.4201
  0.00177281      26.4659
  0.00177931      26.5283
  0.00178540      26.6356
  0.00179223      26.6629
  0.00179811      26.7918
  0.00180450      26.8662
  0.00181089      26.9403
  0.00181651      27.0968
  0.00182333      27.1256
  0.00183588      27.2986
  0.00184230      27.3698
  0.00184905      27.4060
  0.00185498      27.5292
  0.00186208      27.5292
  0.00186832      27.6192
  0.00187468      27.6972
  0.00188081      27.7990
  0.00188708      27.8857
  0.00189341      27.9668
  0.00190013      28.0070
  0.00190594      28.1421
  0.00191285      28.1624
  0.00191881      28.2823
  0.00192547      28.3276
  0.00193142      28.4487
  0.00193799      28.5044
  0.00195062      28.6688
  0.00195714      28.7301
  0.00196343      28.8153
  0.00196997      28.8740
  0.00197642      28.9417
  0.00198215      29.0858
  0.00198897      29.1147
  0.00199552      29.1723
  0.00200180      29.2588
  0.00200835      29.3165
  0.00201490      29.3741
  0.00202068      29.5126
  0.00202715      29.5786
  0.00203358      29.6487
  0.00204002      29.7181
  0.00204629      29.8056
  0.00205277      29.8709
  0.00205889      29.9736
  0.00206539      30.0369
  0.00207223      30.0633
  0.00207788      30.2165
  0.00208464      30.2515
  0.00209076      30.3541
  0.00209695      30.4508
  0.00210335      30.5242
  0.00210959      30.6136
  0.00211614      30.6713
  0.00212843      30.8731
  0.00213483      30.9461
  0.00214732      31.1253
  0.00215370      31.2011
  0.00216035      31.2478
  0.00216663      31.3343
  0.00217331      31.3776
  0.00217973      31.4496
  0.00218600      31.5361
  0.00219255      31.5937
  0.00219856      31.7090
  0.00220570      31.7043
  0.00221233      31.7524
  0.00221837      31.8648
  0.00222463      31.9528
  0.00223142      31.9844
  0.00223813      32.0251
  0.00225171      32.0894
  0.00225787      32.1883
  0.00227118      32.2810
  0.00229166      32.3654
  0.00248009      30.4336
  0.00269173      30.5526
  0.00279648      31.4777
  0.00290821      31.6632
  0.00295478      31.9898
  0.00301523      32.3476
  0.00305491      32.6530
  0.00308855      32.8460
  0.00311605      32.9383
  0.00312864      33.1074
  0.00314227      33.1664
  0.00316288      33.2368
  0.00318355      33.3007
  0.00319034      33.3336
  0.00319761      33.3143
  0.00321171      33.3229
  0.00322571      33.3423
  0.00323923      33.4132
  0.00324527      33.5251
  0.00325251      33.5096
  0.00326673      33.5057
  0.00327336      33.5539
  0.00328046      33.5539
  0.00329383      33.6404
  0.00330037      33.6981
  0.00330719      33.7269
  0.00331429      33.7269
  0.00332107      33.7600
  0.00333475      33.8134
  0.00334184      33.8134
  0.00334839      33.8710
  0.00335529      33.8914
  0.00336935      33.9041
  0.00337627      33.9232
  0.00338293      33.9686
  0.00338989      33.9826
  0.00340381      34.0111
  0.00341715      34.1007
  0.00343127      34.1074
  0.00344557      34.0947
  0.00346006      34.0627
  0.00348137      34.0591
  0.00348826      34.0806
  0.00353817      31.7955
  0.00402191      21.8592
  0.00434326      20.1215
  0.00464214      18.5105
