# Supplementary material for: Size effects on the mechanical behavior and the compressive failure strength of concrete: an extensive dataset
Source: Data Brief. 2020 Nov 2;33:106477. doi: 10.1016/j.dib.2020.106477 (PMC7674298; doi:10.1016/j.dib.2020.106477)
Supplement: Supplementary file 1 [file mmc1.zip › Stress_Strain_Data_DIB/C-70x140-mm/C7-B1-25.txt]

      Strain  Stress(MPa)
  0.00000000       0.0000
  0.00043903       8.6113
  0.00044668       8.7613
  0.00045459       8.9164
  0.00046441       9.1091
  0.00046919       9.2029
  0.00047377       9.2926
  0.00048862       9.5840
  0.00049312       9.6723
  0.00050067       9.8204
  0.00050703       9.9451
  0.00051202      10.0430
  0.00051585      10.1181
  0.00052581      10.3133
  0.00052761      10.3487
  0.00053480      10.4897
  0.00054060      10.6036
  0.00054676      10.7243
  0.00055016      10.7910
  0.00055741      10.9333
  0.00056503      11.0826
  0.00057090      11.1979
  0.00057611      11.3000
  0.00058199      11.4153
  0.00058492      11.4729
  0.00059374      11.6459
  0.00059971      11.7628
  0.00060203      11.8085
  0.00061029      11.9704
  0.00061579      12.0783
  0.00062167      12.1936
  0.00062349      12.2294
  0.00063526      12.4603
  0.00064036      12.5602
  0.00064058      12.5645
  0.00064449      12.6413
  0.00065645      12.8757
  0.00065862      12.9183
  0.00066707      13.0842
  0.00067052      13.1519
  0.00067961      13.3300
  0.00068696      13.3078
  0.00069163      13.5680
  0.00069797      13.6533
  0.00070451      13.7164
  0.00071070      13.8169
  0.00071653      13.9552
  0.00072241      14.0881
  0.00072874      14.1735
  0.00073482      14.2852
  0.00074075      14.4132
  0.00074739      14.4662
  0.00075312      14.6150
  0.00075917      14.7303
  0.00076479      14.8903
  0.00077126      14.9609
  0.00077677      15.1339
  0.00078367      15.1592
  0.00078931      15.3172
  0.00079570      15.3960
  0.00080150      15.5374
  0.00080728      15.6816
  0.00081387      15.7392
  0.00081938      15.9122
  0.00082542      16.0275
  0.00083236      16.0496
  0.00083797      16.2106
  0.00084348      16.3823
  0.00084973      16.4766
  0.00085601      16.5678
  0.00086188      16.7014
  0.00086803      16.8058
  0.00087397      16.9333
  0.00088079      16.9666
  0.00088563      17.2094
  0.00089243      17.2458
  0.00089773      17.4400
  0.00090350      17.5841
  0.00090970      17.6839
  0.00091614      17.7571
  0.00092211      17.8806
  0.00092834      17.9769
  0.00093429      18.1030
  0.00093994      18.2601
  0.00094587      18.3878
  0.00095190      18.5049
  0.00095813      18.6011
  0.00096378      18.7583
  0.00097007      18.8481
  0.00097672      18.9004
  0.00098229      19.0661
  0.00098831      19.1835
  0.00099460      19.2744
  0.00100054      19.4002
  0.00100629      19.5476
  0.00101195      19.7029
  0.00101814      19.8037
  0.00102403      19.9356
  0.00103054      20.0027
  0.00103656      20.1208
  0.00104258      20.2389
  0.00104929      20.2841
  0.00105498      20.4372
  0.00106084      20.5724
  0.00106739      20.6355
  0.00107327      20.7681
  0.00107945      20.8698
  0.00108569      20.9650
  0.00109181      21.0720
  0.00109794      21.1786
  0.00110462      21.2274
  0.00111058      21.3518
  0.00111628      21.5045
  0.00112299      21.5497
  0.00112892      21.6775
  0.00113442      21.8504
  0.00114047      21.9657
  0.00114691      22.0402
  0.00115339      22.1099
  0.00115933      22.2363
  0.00116566      22.3221
  0.00117186      22.4212
  0.00117822      22.5031
  0.00118403      22.6436
  0.00119108      22.6532
  0.00119663      22.8215
  0.00120277      22.9270
  0.00120895      23.0281
  0.00121551      23.0900
  0.00122231      23.1261
  0.00122764      23.3169
  0.00123444      23.3526
  0.00124099      23.4153
  0.00124711      23.5236
  0.00125344      23.6088
  0.00125949      23.7241
  0.00126526      23.8683
  0.00127186      23.9259
  0.00127818      24.0124
  0.00128450      24.0989
  0.00129131      24.1338
  0.00129698      24.2887
  0.00130332      24.3740
  0.00130984      24.4397
  0.00131654      24.4860
  0.00132219      24.6433
  0.00132841      24.7406
  0.00133509      24.7890
  0.00134127      24.8908
  0.00134817      24.9164
  0.00135404      25.0501
  0.00136686      25.2041
  0.00137356      25.2518
  0.00137966      25.3608
  0.00138647      25.3961
  0.00139275      25.4873
  0.00139829      25.6555
  0.00140489      25.7132
  0.00141148      25.7708
  0.00141781      25.8573
  0.00142411      25.9452
  0.00143073      26.0006
  0.00143684      26.1095
  0.00144340      26.1706
  0.00144957      26.2735
  0.00145633      26.3141
  0.00146238      26.4292
  0.00146920      26.4626
  0.00147482      26.6231
  0.00148104      26.7202
  0.00148817      26.7220
  0.00149464      26.7927
  0.00150111      26.8638
  0.00150727      26.9671
  0.00151362      27.0508
  0.00151959      27.1736
  0.00152673      27.1743
  0.00153249      27.3197
  0.00153897      27.3899
  0.00154564      27.4394
  0.00155129      27.5970
  0.00155771      27.6734
  0.00156424      27.7370
  0.00157086      27.7928
  0.00157777      27.8175
  0.00158327      27.9904
  0.00158993      28.0412
  0.00159591      28.1634
  0.00160235      28.2379
  0.00160828      28.3652
  0.00161488      28.4228
  0.00162147      28.4805
  0.00162788      28.5580
  0.00163393      28.6731
  0.00164032      28.7525
  0.00164637      28.8669
  0.00165300      28.9214
  0.00165949      28.9903
  0.00166654      28.9994
  0.00167183      29.1946
  0.00167854      29.2406
  0.00168492      29.3207
  0.00169158      29.3721
  0.00169754      29.4966
  0.00170369      29.6011
  0.00171022      29.6652
  0.00171675      29.7304
  0.00172262      29.8642
  0.00172867      29.9795
  0.00173526      30.0371
  0.00174186      30.0948
  0.00174791      30.2101
  0.00175423      30.2966
  0.00176023      30.4165
  0.00176804      30.3465
  0.00177336      30.5381
  0.00177976      30.6162
  0.00178652      30.6566
  0.00179272      30.7567
  0.00179842      30.9080
  0.00180481      30.9877
  0.00181139      31.0467
  0.00181811      31.0916
  0.00182405      31.2184
  0.00183049      31.2925
  0.00183696      31.3625
  0.00184328      31.4499
  0.00184910      31.5891
  0.00185557      31.6598
  0.00186217      31.7168
  0.00186775      31.8813
  0.00187445      31.9283
  0.00188094      31.9973
  0.00188835      31.9685
  0.00189385      32.1414
  0.00190055      32.1888
  0.00190675      32.2880
  0.00191282      32.4009
  0.00191924      32.4771
  0.00192546      32.5745
  0.00193152      32.6884
  0.00193849      32.7066
  0.00194440      32.8364
  0.00195130      32.8620
  0.00195657      33.0592
  0.00196350      33.0819
  0.00196963      33.1884
  0.00197639      33.2280
  0.00198308      33.2759
  0.00198881      33.4249
  0.00199482      33.5441
  0.00200137      33.6062
  0.00200759      33.7043
  0.00201383      33.7991
  0.00202084      33.8134
  0.00202688      33.9287
  0.00203293      34.0440
  0.00203898      34.1593
  0.00204559      34.2156
  0.00205220      34.2719
  0.00205789      34.4250
  0.00206429      34.5024
  0.00207024      34.6282
  0.00207750      34.6163
  0.00208284      34.8061
  0.00208940      34.8676
  0.00209585      34.9402
  0.00210304      34.9354
  0.00210821      35.1431
  0.00211449      35.2340
  0.00212062      35.3409
  0.00212691      35.4307
  0.00213325      35.5153
  0.00213970      35.5882
  0.00214604      35.6726
  0.00215288      35.7041
  0.00217070      36.0845
  0.00217796      36.0718
  0.00218431      36.1562
  0.00219065      36.2406
  0.00219752      36.2687
  0.00220372      36.3680
  0.00220977      36.4838
  0.00221682      36.4932
  0.00222301      36.5939
  0.00222951      36.6616
  0.00223553      36.7793
  0.00224232      36.8166
  0.00224909      36.8558
  0.00225474      37.0127
  0.00226121      37.0843
  0.00226738      37.1865
  0.00227404      37.2369
  0.00228042      37.3176
  0.00228671      37.4074
  0.00229319      37.4775
  0.00229980      37.5338
  0.00230560      37.6749
  0.00231241      37.7101
  0.00231855      37.8155
  0.00232516      37.8718
  0.00233123      37.9843
  0.00233758      38.0686
  0.00234391      38.1534
  0.00235042      38.2209
  0.00235673      38.3083
  0.00236286      38.4146
  0.00236913      38.5066
  0.00237620      38.5140
  0.00238210      38.6452
  0.00238887      38.6845
  0.00239427      38.8687
  0.00240073      38.9398
  0.00240681      39.0524
  0.00241358      39.0909
  0.00241957      39.2124
  0.00242663      39.2214
  0.00243224      39.3831
  0.00243894      39.4295
  0.00244512      39.5311
  0.00245754      39.7280
  0.00246359      39.8426
  0.00247022      39.8967
  0.00247648      39.9899
  0.00248349      40.0036
  0.00248898      40.1780
  0.00249558      40.2348
  0.00250166      40.3467
  0.00250776      40.4568
  0.00251429      40.5213
  0.00252098      40.5685
  0.00252659      40.7301
  0.00253318      40.7890
  0.00254033      40.7878
  0.00254670      40.8695
  0.00255299      40.9595
  0.00255904      41.0744
  0.00256556      41.1394
  0.00257149      41.2672
  0.00257816      41.3171
  0.00258472      41.3787
  0.00259125      41.4436
  0.00259679      41.6123
  0.00260446      41.5561
  0.00261054      41.6685
  0.00261781      41.6553
  0.00262352      41.8054
  0.00263010      41.8654
  0.00263671      41.9217
  0.00264278      42.0342
  0.00264912      42.1185
  0.00265554      42.1947
  0.00266213      42.2531
  0.00266835      42.3507
  0.00267480      42.4231
  0.00268142      42.4789
  0.00268750      42.5909
  0.00270040      42.7368
  0.00270698      42.7953
  0.00271372      42.8384
  0.00271985      42.9447
  0.00272586      43.0636
  0.00273327      43.0354
  0.00273911      43.1727
  0.00274562      43.2395
  0.00275230      43.2887
  0.00275923      43.3106
  0.00276612      43.3372
  0.00277221      43.4485
  0.00277850      43.5385
  0.00278505      43.6004
  0.00279221      43.5988
  0.00279792      43.7497
  0.00280462      43.7966
  0.00281164      43.8098
  0.00281751      43.9431
  0.00282436      43.9747
  0.00283064      44.0649
  0.00283704      44.1437
  0.00284338      44.2279
  0.00284946      44.3404
  0.00285636      44.3652
  0.00286264      44.4561
  0.00286956      44.4798
  0.00287643      44.5085
  0.00288244      44.6278
  0.00288866      44.7255
  0.00289595      44.7091
  0.00290282      44.7380
  0.00290875      44.8662
  0.00292196      44.9794
  0.00292799      45.0962
  0.00293443      45.1708
  0.00294098      45.2334
  0.00294822      45.2223
  0.00295528      45.2319
  0.00296095      45.3871
  0.00296799      45.3975
  0.00297432      45.4831
  0.00298065      45.5687
  0.00298728      45.6224
  0.00299404      45.6632
  0.00299959      45.8309
  0.00300646      45.8591
  0.00301346      45.8745
  0.00301995      45.9434
  0.00303263      46.1122
  0.00303871      46.2247
  0.00304611      46.1969
  0.00305273      46.2528
  0.00305934      46.3086
  0.00306597      46.3622
  0.00307257      46.4201
  0.00307875      46.5209
  0.00308555      46.5571
  0.00309176      46.6559
  0.00309848      46.6997
  0.00310494      46.7723
  0.00311177      46.8044
  0.00311799      46.9025
  0.00312472      46.9459
  0.00313114      47.0219
  0.00313837      47.0121
  0.00314439      47.1309
  0.00315054      47.2350
  0.00315750      47.2541
  0.00316380      47.3430
  0.00317041      47.3991
  0.00317693      47.4654
  0.00318345      47.5302
  0.00318977      47.6171
  0.00319656      47.6548
  0.00320320      47.7075
  0.00321622      47.8406
  0.00322278      47.9023
  0.00322983      47.9121
  0.00324251      48.0809
  0.00324911      48.1384
  0.00325600      48.1653
  0.00326306      48.1732
  0.00326975      48.2215
  0.00327645      48.2676
  0.00328904      48.4465
  0.00330324      48.4553
  0.00331708      48.5028
  0.00332411      48.5149
  0.00333064      48.5793
  0.00334442      48.6321
  0.00335096      48.6952
  0.00335740      48.7696
  0.00336418      48.8074
  0.00337128      48.8125
  0.00338519      48.8521
  0.00339169      48.9201
  0.00339862      48.9422
  0.00340542      48.9783
  0.00341211      49.0264
  0.00342680      48.9839
  0.00343331      49.0503
  0.00344656      49.1593
  0.00345992      49.2563
  0.00346658      49.3079
  0.00348043      49.3536
  0.00349402      49.4271
  0.00350811      49.4476
  0.00351490      49.4844
  0.00352836      49.5713
  0.00354200      49.6393
  0.00355650      49.6169
  0.00357068      49.6280
  0.00357808      49.6009
  0.00359251      49.5860
  0.00361323      49.6603
  0.00363353      49.7792
  0.00365531      49.7423
  0.00366236      49.7522
  0.00369819      49.7402
  0.00372719      49.6942
  0.00378657      49.4590
  0.00394178      44.3966
  0.04231982       8.3419
