# Supplementary material for: Size effects on the mechanical behavior and the compressive failure strength of concrete: an extensive dataset
Source: Data Brief. 2020 Nov 2;33:106477. doi: 10.1016/j.dib.2020.106477 (PMC7674298; doi:10.1016/j.dib.2020.106477)
Supplement: Supplementary file 1 [file mmc1.zip › Stress_Strain_Data_DIB/C-70x140-mm/C7-B1-26.txt]

      Strain  Stress(MPa)
  0.00000000       0.0000
  0.00045061       8.7178
  0.00045984       8.8964
  0.00047266       9.1446
  0.00048732       9.4281
  0.00049398       9.5570
  0.00050063       9.6857
  0.00050918       9.8510
  0.00052000      10.0604
  0.00052095      10.0787
  0.00052921      10.2385
  0.00053403      10.3318
  0.00054235      10.4928
  0.00054922      10.6257
  0.00055278      10.6946
  0.00055841      10.8034
  0.00056470      10.9252
  0.00056897      11.0077
  0.00057200      11.0664
  0.00058247      11.2690
  0.00058333      11.2857
  0.00059330      11.4785
  0.00060088      11.6252
  0.00060546      11.7138
  0.00060839      11.7704
  0.00061619      11.9213
  0.00061983      11.9918
  0.00063026      12.1936
  0.00063324      12.2512
  0.00063793      12.3419
  0.00064665      12.5107
  0.00065254      12.6247
  0.00065633      12.6979
  0.00066084      12.7852
  0.00066748      12.9136
  0.00067346      13.0294
  0.00068139      13.1827
  0.00068844      13.1921
  0.00069373      13.3870
  0.00070656      13.5404
  0.00071318      13.5962
  0.00071891      13.7444
  0.00072451      13.9074
  0.00073041      14.0385
  0.00073727      14.0673
  0.00074263      14.2559
  0.00074855      14.3844
  0.00075460      14.4997
  0.00076083      14.5957
  0.00076696      14.7020
  0.00077292      14.8269
  0.00077906      14.9321
  0.00078583      14.9722
  0.00079131      15.1467
  0.00079730      15.2680
  0.00080354      15.3629
  0.00080978      15.4580
  0.00081553      15.6055
  0.00082174      15.7039
  0.00082837      15.7571
  0.00083382      15.9352
  0.00083982      16.0563
  0.00084559      16.2004
  0.00085171      16.3079
  0.00085824      16.3734
  0.00086385      16.5345
  0.00087006      16.6328
  0.00087665      16.6905
  0.00088235      16.8433
  0.00088830      16.9689
  0.00089343      17.1805
  0.00090030      17.2094
  0.00090646      17.3130
  0.00091157      17.5270
  0.00091798      17.6037
  0.00092421      17.7006
  0.00093012      17.8305
  0.00093659      17.9012
  0.00094203      18.0801
  0.00094841      18.1606
  0.00095480      18.2395
  0.00096029      18.4142
  0.00096653      18.5094
  0.00097294      18.5860
  0.00097840      18.7639
  0.00098477      18.8451
  0.00099086      18.9560
  0.00099681      19.0813
  0.00100421      19.0543
  0.00100880      19.3231
  0.00101468      19.4562
  0.00102080      19.5637
  0.00102725      19.6365
  0.00103288      19.7961
  0.00103884      19.9210
  0.00104477      20.0488
  0.00105095      20.1497
  0.00105673      20.2938
  0.00106305      20.3803
  0.00106964      20.4379
  0.00107540      20.5837
  0.00108182      20.6603
  0.00108753      20.8108
  0.00109422      20.8585
  0.00109976      21.0275
  0.00110602      21.1206
  0.00111155      21.2905
  0.00111824      21.3375
  0.00112469      21.4106
  0.00113098      21.5008
  0.00113733      21.5848
  0.00114245      21.7976
  0.00114897      21.8634
  0.00115525      21.9540
  0.00116146      22.0522
  0.00116723      22.1963
  0.00117356      22.2828
  0.00117988      22.3693
  0.00118644      22.4307
  0.00119221      22.5750
  0.00119889      22.6243
  0.00120518      22.7136
  0.00121170      22.7796
  0.00121719      22.9537
  0.00122351      23.0404
  0.00123016      23.0919
  0.00123599      23.2298
  0.00124212      23.3369
  0.00124837      23.4304
  0.00125452      23.5358
  0.00126093      23.6124
  0.00126747      23.6759
  0.00127352      23.7910
  0.00127955      23.9078
  0.00128663      23.9149
  0.00129196      24.1060
  0.00129807      24.2142
  0.00130440      24.3007
  0.00131088      24.3702
  0.00131649      24.5313
  0.00132329      24.5678
  0.00133013      24.5998
  0.00133648      24.6830
  0.00134226      24.8265
  0.00134873      24.8970
  0.00135505      24.9837
  0.00136100      25.1093
  0.00136712      25.2179
  0.00137376      25.2709
  0.00138050      25.3127
  0.00138612      25.4734
  0.00139218      25.5871
  0.00139854      25.6693
  0.00140532      25.7082
  0.00141147      25.8130
  0.00141800      25.8769
  0.00142412      25.9850
  0.00142999      26.1194
  0.00143661      26.1744
  0.00144293      26.2609
  0.00144980      26.2897
  0.00145557      26.4338
  0.00146135      26.5779
  0.00146821      26.6068
  0.00147425      26.7233
  0.00148065      26.8020
  0.00148706      26.8790
  0.00149279      27.0272
  0.00149932      27.0920
  0.00150644      27.0946
  0.00151186      27.2764
  0.00151819      27.3613
  0.00152429      27.4716
  0.00153080      27.5382
  0.00153694      27.6436
  0.00154391      27.6619
  0.00155069      27.7001
  0.00155620      27.8721
  0.00156323      27.8838
  0.00156855      28.0763
  0.00157564      28.0820
  0.00158165      28.2004
  0.00158868      28.2133
  0.00159383      28.4228
  0.00160015      28.5093
  0.00160620      28.6246
  0.00161309      28.6513
  0.00161912      28.7688
  0.00162560      28.8386
  0.00163873      28.9594
  0.00164498      29.0543
  0.00165145      29.1246
  0.00165710      29.2816
  0.00166434      29.2714
  0.00166980      29.4489
  0.00167563      29.5875
  0.00168215      29.6532
  0.00168866      29.7200
  0.00169522      29.7807
  0.00170150      29.8722
  0.00170753      29.9889
  0.00171434      30.0243
  0.00172022      30.1575
  0.00172686      30.2101
  0.00173345      30.2677
  0.00173950      30.3830
  0.00174549      30.5050
  0.00175217      30.5532
  0.00175847      30.6425
  0.00176517      30.6886
  0.00177139      30.7866
  0.00177743      30.9019
  0.00178453      30.9063
  0.00179063      31.0163
  0.00179706      31.0912
  0.00180371      31.1433
  0.00180965      31.2702
  0.00181547      31.4097
  0.00182277      31.3929
  0.00182818      31.5755
  0.00183415      31.6987
  0.00184100      31.7299
  0.00184705      31.8455
  0.00185354      31.9136
  0.00185963      32.0252
  0.00186649      32.0548
  0.00187298      32.1228
  0.00187924      32.2162
  0.00188483      32.3800
  0.00189115      32.4661
  0.00189814      32.4822
  0.00190442      32.5738
  0.00191019      32.7180
  0.00191699      32.7543
  0.00192413      32.7545
  0.00193025      32.8621
  0.00193630      32.9774
  0.00194301      33.0231
  0.00194927      33.1154
  0.00195582      33.1783
  0.00196158      33.3238
  0.00196835      33.3628
  0.00197429      33.4900
  0.00198078      33.5588
  0.00198699      33.6573
  0.00199349      33.7245
  0.00199991      33.8002
  0.00200587      33.9250
  0.00201258      33.9708
  0.00201848      34.1015
  0.00202498      34.1699
  0.00203145      34.2404
  0.00203751      34.3544
  0.00204372      34.4529
  0.00204992      34.5523
  0.00205625      34.6375
  0.00206252      34.7291
  0.00206893      34.8062
  0.00207501      34.9187
  0.00208148      34.9890
  0.00208769      35.0875
  0.00209406      35.1696
  0.00210682      35.3294
  0.00211327      35.4028
  0.00211946      35.5030
  0.00212507      35.6649
  0.00213209      35.6775
  0.00213835      35.7709
  0.00214527      35.7943
  0.00215060      35.9845
  0.00215733      36.0282
  0.00216414      36.0635
  0.00217102      36.0907
  0.00217697      36.2166
  0.00218382      36.2474
  0.00219032      36.3155
  0.00219627      36.4408
  0.00220291      36.4937
  0.00220918      36.5864
  0.00221506      36.7187
  0.00222162      36.7798
  0.00222801      36.8593
  0.00223513      36.8617
  0.00224096      37.0006
  0.00224765      37.0478
  0.00225403      37.1284
  0.00226027      37.2232
  0.00226668      37.3008
  0.00227305      37.3824
  0.00227972      37.4313
  0.00228575      37.5488
  0.00229185      37.6585
  0.00229861      37.6993
  0.00230463      37.8174
  0.00231091      37.9078
  0.00231814      37.8995
  0.00232423      38.0095
  0.00233101      38.0478
  0.00233662      38.2093
  0.00234377      38.2093
  0.00234957      38.3499
  0.00235633      38.3909
  0.00236279      38.4624
  0.00236904      38.5568
  0.00237553      38.6250
  0.00238141      38.7578
  0.00238813      38.8030
  0.00239442      38.8927
  0.00240078      38.9754
  0.00240731      39.0395
  0.00241341      39.1500
  0.00241922      39.2897
  0.00242621      39.3061
  0.00243209      39.4394
  0.00243855      39.5112
  0.00244508      39.5756
  0.00245148      39.6541
  0.00245835      39.6827
  0.00246417      39.8218
  0.00247120      39.8340
  0.00247677      39.9991
  0.00248341      40.0528
  0.00248999      40.1117
  0.00249650      40.1778
  0.00250285      40.2617
  0.00250892      40.3748
  0.00251553      40.4311
  0.00252901      40.5155
  0.00253562      40.5717
  0.00254223      40.6280
  0.00254866      40.7028
  0.00255499      40.7886
  0.00256112      40.8955
  0.00256772      40.9527
  0.00258073      41.0864
  0.00258745      41.1315
  0.00259453      41.1375
  0.00260106      41.2029
  0.00260718      41.3103
  0.00261472      41.2686
  0.00262035      41.4280
  0.00262676      41.5051
  0.00263332      41.5661
  0.00263991      41.6247
  0.00264639      41.6945
  0.00265345      41.7029
  0.00265989      41.7768
  0.00267284      41.9182
  0.00267977      41.9397
  0.00268616      42.0191
  0.00269258      42.0957
  0.00269972      42.0957
  0.00270528      42.2625
  0.00271271      42.2327
  0.00271893      42.3299
  0.00272561      42.3785
  0.00273159      42.5011
  0.00273809      42.5685
  0.00274523      42.5685
  0.00275170      42.6399
  0.00275818      42.7091
  0.00276501      42.7429
  0.00277149      42.8126
  0.00277801      42.8779
  0.00279094      43.0202
  0.00279744      43.0884
  0.00281094      43.1714
  0.00281769      43.2120
  0.00282445      43.2524
  0.00283141      43.2716
  0.00284463      43.3841
  0.00285097      43.4685
  0.00285812      43.4685
  0.00286481      43.5156
  0.00287187      43.5248
  0.00287821      43.6091
  0.00288482      43.6654
  0.00289171      43.6921
  0.00289873      43.7050
  0.00290435      43.8655
  0.00291817      43.9137
  0.00292547      43.8972
  0.00293213      43.9487
  0.00293856      44.0233
  0.00295249      44.0608
  0.00295963      44.0617
  0.00296666      44.0733
  0.00297337      44.1186
  0.00297980      44.1940
  0.00299347      44.2590
  0.00300038      44.2834
  0.00300671      44.3685
  0.00302084      44.3858
  0.00303448      44.4529
  0.00304109      44.5091
  0.00305458      44.5935
  0.00306145      44.6216
  0.00306860      44.6216
  0.00308208      44.7060
  0.00308882      44.7487
  0.00309583      44.7622
  0.00310324      44.7341
  0.00310946      44.8316
  0.00311611      44.8839
  0.00312287      44.9234
  0.00313684      44.9574
  0.00314394      44.9617
  0.00315743      45.0452
  0.00317089      45.1320
  0.00317762      45.1759
  0.00319165      45.2028
  0.00319838      45.2461
  0.00321248      45.2660
  0.00321938      45.2913
  0.00322603      45.3434
  0.00324021      45.3544
  0.00324675      45.4180
  0.00326066      45.4576
  0.00326772      45.4660
  0.00328176      45.4922
  0.00330318      45.4934
  0.00332466      45.4875
  0.00334637      45.4574
  0.00338908      45.4733
  0.00344614      45.4818
  0.00350334      45.4762
  0.00358167      45.5013
  0.00362554      45.3944
  0.00374897      45.1838
  0.00391449      45.0542
  0.00428772      44.1116
  0.00462002      42.2152
  0.00581013      28.2107
