# Supplementary material for: Size effects on the mechanical behavior and the compressive failure strength of concrete: an extensive dataset
Source: Data Brief. 2020 Nov 2;33:106477. doi: 10.1016/j.dib.2020.106477 (PMC7674298; doi:10.1016/j.dib.2020.106477)
Supplement: Supplementary file 1 [file mmc1.zip › Stress_Strain_Data_DIB/C-70x140-mm/C7-B1-27.txt]

      Strain  Stress(MPa)
  0.00000000       0.0000
  0.00041213       8.7808
  0.00042377       9.0289
  0.00043135       9.1903
  0.00043943       9.3626
  0.00044377       9.4551
  0.00045116       9.6125
  0.00045730       9.7433
  0.00046271       9.8586
  0.00046849       9.9817
  0.00047554      10.1320
  0.00048166      10.2622
  0.00048376      10.3069
  0.00048977      10.4352
  0.00049614      10.5709
  0.00050081      10.6703
  0.00050625      10.7862
  0.00051071      10.8812
  0.00051704      11.0162
  0.00052225      11.1270
  0.00052809      11.2515
  0.00053218      11.3388
  0.00053848      11.4729
  0.00054230      11.5544
  0.00054795      11.6747
  0.00055244      11.7702
  0.00055805      11.8899
  0.00056283      11.9918
  0.00056689      12.0783
  0.00057477      12.2460
  0.00058178      12.3954
  0.00058369      12.4362
  0.00058885      12.5461
  0.00059485      12.6740
  0.00060115      12.8081
  0.00060316      12.8510
  0.00060802      12.9545
  0.00061837      13.1751
  0.00062012      13.2122
  0.00062586      13.3597
  0.00063239      13.4237
  0.00063815      13.5699
  0.00064385      13.7214
  0.00064990      13.8367
  0.00065622      13.9232
  0.00067437      14.2689
  0.00068765      14.3743
  0.00069341      14.5204
  0.00069853      14.7338
  0.00070529      14.7740
  0.00071066      14.9609
  0.00074560      15.0418
  0.00075593      15.4585
  0.00076205      15.5660
  0.00076783      15.7104
  0.00077360      15.8545
  0.00077828      16.1140
  0.00078542      16.1140
  0.00079150      16.2266
  0.00079660      16.4409
  0.00080320      16.4985
  0.00080864      16.6774
  0.00081408      16.8568
  0.00082100      16.8801
  0.00082677      17.0255
  0.00083249      17.1752
  0.00083902      17.2395
  0.00084465      17.3993
  0.00085081      17.5023
  0.00085663      17.6418
  0.00086186      17.8435
  0.00086818      17.9300
  0.00087395      18.0742
  0.00088081      18.1045
  0.00088623      18.2853
  0.00089226      18.4026
  0.00089850      18.4978
  0.00090397      18.6747
  0.00091057      18.7313
  0.00091623      18.8878
  0.00092235      18.9954
  0.00092856      19.0933
  0.00093468      19.2009
  0.00094051      19.3395
  0.00094642      19.4698
  0.00095269      19.5613
  0.00095868      19.6826
  0.00096440      19.8326
  0.00097100      19.8902
  0.00097677      20.0344
  0.00098287      20.1447
  0.00098929      20.2202
  0.00099570      20.2970
  0.00100221      20.3644
  0.00100732      20.5788
  0.00101349      20.6812
  0.00101926      20.8248
  0.00102560      20.9101
  0.00103197      20.9911
  0.00103835      21.0721
  0.00104385      21.2451
  0.00105068      21.2781
  0.00105652      21.4144
  0.00106285      21.4999
  0.00106908      21.5970
  0.00107518      21.7063
  0.00108109      21.8360
  0.00108782      21.8792
  0.00109360      22.0234
  0.00109937      22.1675
  0.00110604      22.2181
  0.00111195      22.3472
  0.00111864      22.3948
  0.00112411      22.5711
  0.00113093      22.6055
  0.00113644      22.7772
  0.00114282      22.8576
  0.00114920      22.9383
  0.00115553      23.0240
  0.00116182      23.1140
  0.00116746      23.2720
  0.00117409      23.3258
  0.00118029      23.4248
  0.00118632      23.5426
  0.00119244      23.6497
  0.00119901      23.7100
  0.00120493      23.8394
  0.00121098      23.9547
  0.00121730      24.0412
  0.00122362      24.1277
  0.00122989      24.2192
  0.00123598      24.3307
  0.00124814      24.5541
  0.00125409      24.6797
  0.00126107      24.6970
  0.00126724      24.7991
  0.00127303      24.9422
  0.00127923      25.0415
  0.00128677      24.9992
  0.00129188      25.2133
  0.00129925      25.1902
  0.00130468      25.3696
  0.00131112      25.4441
  0.00131766      25.5073
  0.00132258      25.7420
  0.00132997      25.7152
  0.00133495      25.9438
  0.00134154      26.0014
  0.00134814      26.0591
  0.00135391      26.2032
  0.00136007      26.3066
  0.00136687      26.3428
  0.00137279      26.4714
  0.00137884      26.5870
  0.00138529      26.6604
  0.00139153      26.7552
  0.00139742      26.8867
  0.00140307      27.0440
  0.00140935      27.1349
  0.00141620      27.1665
  0.00142154      27.3555
  0.00142846      27.3792
  0.00143490      27.4530
  0.00144027      27.6405
  0.00144718      27.6641
  0.00145305      27.7985
  0.00145865      27.9616
  0.00146554      27.9882
  0.00147102      28.1634
  0.00147816      28.1634
  0.00148338      28.3652
  0.00148971      28.4517
  0.00149732      28.4024
  0.00150255      28.6034
  0.00150969      28.6034
  0.00151512      28.7838
  0.00152076      28.9429
  0.00152714      29.0232
  0.00153369      29.0858
  0.00154005      29.1678
  0.00154619      29.2732
  0.00155311      29.2971
  0.00155894      29.4352
  0.00156565      29.4807
  0.00157173      29.5927
  0.00157827      29.6559
  0.00158442      29.7603
  0.00159136      29.7818
  0.00159756      29.8810
  0.00160326      30.0329
  0.00160927      30.1524
  0.00161505      30.2966
  0.00162164      30.3542
  0.00162824      30.4119
  0.00163429      30.5272
  0.00164073      30.6003
  0.00164709      30.6828
  0.00165352      30.7578
  0.00165983      30.8457
  0.00166596      30.9523
  0.00167194      31.0750
  0.00167860      31.1257
  0.00168390      31.3203
  0.00169017      31.4124
  0.00169698      31.4476
  0.00170360      31.5025
  0.00170922      31.6629
  0.00171499      31.8077
  0.00172172      31.8505
  0.00172704      32.0426
  0.00173346      32.1190
  0.00174066      32.1126
  0.00174644      32.2567
  0.00175276      32.3432
  0.00175826      32.5162
  0.00176490      32.5693
  0.00177090      32.6891
  0.00177754      32.7421
  0.00178339      32.8781
  0.00178986      32.9492
  0.00179559      33.0983
  0.00180229      33.1451
  0.00180806      33.2895
  0.00181472      33.3398
  0.00182005      33.5310
  0.00182658      33.5954
  0.00183381      33.5864
  0.00183974      33.7141
  0.00184471      33.9435
  0.00185166      33.9636
  0.00185823      34.0234
  0.00186355      34.2156
  0.00186976      34.3141
  0.00187623      34.3844
  0.00188231      34.4969
  0.00188865      34.5812
  0.00189520      34.6434
  0.00190143      34.7400
  0.00190687      34.9187
  0.00191322      35.0031
  0.00191983      35.0593
  0.00192631      35.1287
  0.00193127      35.3582
  0.00193752      35.4531
  0.00194401      35.5209
  0.00194976      35.6681
  0.00195549      35.8165
  0.00196224      35.8581
  0.00197012      35.7807
  0.00197523      35.9946
  0.00198158      36.0785
  0.00198777      36.1790
  0.00199434      36.2394
  0.00200082      36.3092
  0.00200775      36.3315
  0.00201308      36.5218
  0.00201996      36.5499
  0.00202630      36.6343
  0.00203284      36.6978
  0.00203956      36.7418
  0.00204566      36.8524
  0.00205206      36.9308
  0.00205824      37.0313
  0.00206489      37.0841
  0.00207090      37.2029
  0.00207751      37.2595
  0.00208383      37.3458
  0.00209023      37.4242
  0.00209666      37.4996
  0.00210268      37.6179
  0.00210929      37.6730
  0.00211562      37.7593
  0.00212196      37.8436
  0.00212723      38.0405
  0.00213411      38.0686
  0.00214045      38.1530
  0.00214698      38.2181
  0.00215293      38.3437
  0.00215963      38.3902
  0.00216533      38.5421
  0.00217200      38.5920
  0.00217818      38.6929
  0.00218473      38.7552
  0.00219099      38.8484
  0.00219684      38.9848
  0.00220308      39.0799
  0.00220898      39.2110
  0.00221576      39.2487
  0.00222202      39.3418
  0.00222861      39.4002
  0.00223394      39.5911
  0.00224085      39.6155
  0.00224720      39.6990
  0.00225311      39.8286
  0.00225961      39.8967
  0.00226568      40.0092
  0.00227283      40.0092
  0.00227810      40.2061
  0.00228524      40.2061
  0.00229212      40.2342
  0.00229788      40.3800
  0.00230375      40.5140
  0.00231065      40.5397
  0.00231716      40.6065
  0.00232357      40.6830
  0.00233118      40.6340
  0.00233735      40.7362
  0.00234406      40.7820
  0.00235034      40.8735
  0.00235741      40.8807
  0.00236425      40.9128
  0.00237799      40.9701
  0.00238421      41.0678
  0.00239159      41.0420
  0.00239750      41.1716
  0.00240454      41.1827
  0.00241845      41.2224
  0.00242500      41.2850
  0.00243860      41.3571
  0.00245220      41.4292
  0.00246642      41.4366
  0.00248045      41.4637
  0.00248843      41.3751
  0.00249615      41.3148
  0.00252449      41.3389
  0.00255284      41.3618
  0.00259534      41.3995
  0.00260943      41.4201
  0.00265208      41.4424
  0.00270407      41.2321
  0.00276919      41.1449
  0.00287106      40.9473
  0.00295293      40.5998
  0.00311676      40.6480
  0.00336999      40.3078
  0.00367869      40.1436
  0.00393024      36.9718
  0.00511975      23.0307
