# Supplementary material for: Size effects on the mechanical behavior and the compressive failure strength of concrete: an extensive dataset
Source: Data Brief. 2020 Nov 2;33:106477. doi: 10.1016/j.dib.2020.106477 (PMC7674298; doi:10.1016/j.dib.2020.106477)
Supplement: Supplementary file 1 [file mmc1.zip › Stress_Strain_Data_DIB/C-70x140-mm/C7-B1-28.txt]

      Strain  Stress(MPa)
  0.00000000       0.0000
  0.00051265       9.2518
  0.00054589       9.8517
  0.00057472      10.3720
  0.00058781      10.6081
  0.00060538      10.9252
  0.00061045      11.0168
  0.00062074      11.2025
  0.00062833      11.3394
  0.00063799      11.5137
  0.00064735      11.6828
  0.00065809      11.8765
  0.00066767      12.0494
  0.00067406      12.1647
  0.00067725      12.2224
  0.00068778      12.4124
  0.00069483      12.5395
  0.00070121      12.6548
  0.00070869      12.7898
  0.00071298      12.8671
  0.00071927      12.9806
  0.00072443      13.0737
  0.00073363      13.2397
  0.00073991      13.3301
  0.00074621      13.4191
  0.00075235      13.5248
  0.00075888      13.5890
  0.00076510      13.6861
  0.00077101      13.8161
  0.00077712      13.9248
  0.00078249      14.1117
  0.00078858      14.2229
  0.00079495      14.3037
  0.00080119      14.3989
  0.00080743      14.4938
  0.00081369      14.5873
  0.00082005      14.6699
  0.00082579      14.8168
  0.00083239      14.8744
  0.00083816      15.0186
  0.00084455      15.0984
  0.00085036      15.2391
  0.00085641      15.3542
  0.00086260      15.4536
  0.00086898      15.5344
  0.00087445      15.7110
  0.00088084      15.7896
  0.00088675      15.9193
  0.00089309      16.0042
  0.00089894      16.1400
  0.00090530      16.2226
  0.00091099      16.3760
  0.00091734      16.4599
  0.00092338      16.5752
  0.00092996      16.6353
  0.00093630      16.7193
  0.00094235      16.8346
  0.00094785      17.0076
  0.00095417      17.0941
  0.00096024      17.2070
  0.00096657      17.2930
  0.00097205      17.4679
  0.00097860      17.5300
  0.00098487      17.6228
  0.00099065      17.7657
  0.00099706      17.8430
  0.00100344      17.9232
  0.00100959      18.0276
  0.00101514      18.1958
  0.00102143      18.2859
  0.00102843      18.3011
  0.00103382      18.4857
  0.00103979      18.6087
  0.00104590      18.7172
  0.00105176      18.8525
  0.00105808      18.9389
  0.00106441      19.0254
  0.00106991      19.1984
  0.00107677      19.2272
  0.00108270      19.3559
  0.00108886      19.4594
  0.00109480      19.5855
  0.00110148      19.6345
  0.00110691      19.8144
  0.00111398      19.8226
  0.00111961      19.9819
  0.00112583      20.0793
  0.00113149      20.2352
  0.00113846      20.2538
  0.00114440      20.3801
  0.00115019      20.5223
  0.00115622      20.6397
  0.00116291      20.6870
  0.00117464      20.9568
  0.00118041      21.1009
  0.00118701      21.1586
  0.00119333      21.2451
  0.00119991      21.3048
  0.00120606      21.4093
  0.00121240      21.4934
  0.00121900      21.5504
  0.00122457      21.7161
  0.00123180      21.7072
  0.00123779      21.8285
  0.00124318      22.0130
  0.00125033      22.0127
  0.00125593      22.1748
  0.00126213      22.2745
  0.00126917      22.2848
  0.00127479      22.4458
  0.00128102      22.5416
  0.00128719      22.6441
  0.00129351      22.7307
  0.00130011      22.7883
  0.00130548      22.9746
  0.00131201      23.0396
  0.00131867      23.0900
  0.00132444      23.2341
  0.00133793      23.3183
  0.00134424      23.4065
  0.00135027      23.5237
  0.00135593      23.6797
  0.00136259      23.7303
  0.00136910      23.7968
  0.00137554      23.8715
  0.00138139      24.0070
  0.00138749      24.1174
  0.00139393      24.1914
  0.00140686      24.3342
  0.00141284      24.4561
  0.00141874      24.5873
  0.00142528      24.6509
  0.00143137      24.7616
  0.00143788      24.8280
  0.00144401      24.9348
  0.00145058      24.9949
  0.00145638      25.1366
  0.00146303      25.1884
  0.00146930      25.2808
  0.00147511      25.4208
  0.00148826      25.5402
  0.00149404      25.6843
  0.00150063      25.7420
  0.00150695      25.8285
  0.00151314      25.9294
  0.00151912      26.0521
  0.00152617      26.0616
  0.00153247      26.1498
  0.00153829      26.2897
  0.00154495      26.3407
  0.00155074      26.4832
  0.00155704      26.5714
  0.00156328      26.6667
  0.00156974      26.7385
  0.00157636      26.7941
  0.00158254      26.8950
  0.00158832      27.0392
  0.00159491      27.0968
  0.00160151      27.1545
  0.00160728      27.2986
  0.00161355      27.3910
  0.00161969      27.4965
  0.00162580      27.6051
  0.00163234      27.6686
  0.00163856      27.7660
  0.00164579      27.7570
  0.00165121      27.9386
  0.00166399      28.0965
  0.00167007      28.2084
  0.00167626      28.3087
  0.00168308      28.3427
  0.00168906      28.4654
  0.00169528      28.5626
  0.00170153      28.6571
  0.00170798      28.7299
  0.00171442      28.8035
  0.00172056      28.9096
  0.00172716      28.9660
  0.00173272      29.1332
  0.00173949      29.1723
  0.00174598      29.2416
  0.00175131      29.4318
  0.00175764      29.5182
  0.00176422      29.5772
  0.00177077      29.6393
  0.00177709      29.7260
  0.00178317      29.8377
  0.00178907      29.9687
  0.00179590      30.0020
  0.00180225      30.0856
  0.00180817      30.2140
  0.00181489      30.2587
  0.00182110      30.3568
  0.00182726      30.4605
  0.00183350      30.5560
  0.00183982      30.6422
  0.00184600      30.7440
  0.00185241      30.8212
  0.00185858      30.9232
  0.00186471      31.0296
  0.00187091      31.1291
  0.00187693      31.2478
  0.00188292      31.3691
  0.00189562      31.5361
  0.00190276      31.5361
  0.00190891      31.6406
  0.00191504      31.7475
  0.00192156      31.8135
  0.00192749      31.9411
  0.00193384      32.0246
  0.00194025      32.1017
  0.00194627      32.2197
  0.00195252      32.3140
  0.00195810      32.4781
  0.00196484      32.5210
  0.00197099      32.6255
  0.00197767      32.6743
  0.00198365      32.7966
  0.00199054      32.8230
  0.00199627      32.9721
  0.00200254      33.0639
  0.00200886      33.1505
  0.00201491      33.2657
  0.00202151      33.3233
  0.00202772      33.4215
  0.00203438      33.4717
  0.00204047      33.5828
  0.00204669      33.6797
  0.00205261      33.8087
  0.00205881      33.9082
  0.00206517      33.9911
  0.00207161      34.0644
  0.00207812      34.1316
  0.00208409      34.2551
  0.00209007      34.3769
  0.00209652      34.4509
  0.00210330      34.4890
  0.00210902      34.6390
  0.00211633      34.6209
  0.00212133      34.8469
  0.00212848      34.8461
  0.00213423      34.9920
  0.00214016      35.1204
  0.00214635      35.2206
  0.00215902      35.3907
  0.00216490      35.5233
  0.00217111      35.6218
  0.00217768      35.6827
  0.00218368      35.8026
  0.00218987      35.9031
  0.00219621      35.9874
  0.00220309      36.0156
  0.00220944      36.0983
  0.00221584      36.1768
  0.00222245      36.2328
  0.00222904      36.2913
  0.00223524      36.3902
  0.00224120      36.5154
  0.00224775      36.5777
  0.00225443      36.6260
  0.00226073      36.7152
  0.00226728      36.7777
  0.00227319      36.9080
  0.00227952      36.9934
  0.00228553      37.1124
  0.00229214      37.1687
  0.00229875      37.2249
  0.00230482      37.3374
  0.00231134      37.4035
  0.00231767      37.4888
  0.00232376      37.5998
  0.00233089      37.6014
  0.00233672      37.7390
  0.00234301      37.8294
  0.00234894      37.9568
  0.00235570      37.9976
  0.00236218      38.0670
  0.00236871      38.1316
  0.00237513      38.2076
  0.00238094      38.3486
  0.00238745      38.4145
  0.00239361      38.5186
  0.00239941      38.6592
  0.00240595      38.7230
  0.00241210      38.8280
  0.00241860      38.8959
  0.00242478      38.9967
  0.00243112      39.0811
  0.00243666      39.2499
  0.00244994      39.3561
  0.00245560      39.5119
  0.00246193      39.5982
  0.00246870      39.6369
  0.00247451      39.7774
  0.00248191      39.7506
  0.00248742      39.9223
  0.00249490      39.8867
  0.00250010      40.0921
  0.00250702      40.1153
  0.00251264      40.2755
  0.00251909      40.3482
  0.00252491      40.4873
  0.00253105      40.5935
  0.00253849      40.5620
  0.00254381      40.7541
  0.00255114      40.7340
  0.00255682      40.8880
  0.00256270      41.0217
  0.00256957      41.0498
  0.00257511      41.2186
  0.00258199      41.2467
  0.00258787      41.3794
  0.00259521      41.3592
  0.00260128      41.4717
  0.00260693      41.6294
  0.00261381      41.6566
  0.00261989      41.7685
  0.00262633      41.8429
  0.00263294      41.8990
  0.00263894      42.0193
  0.00264536      42.0959
  0.00265133      42.2194
  0.00265831      42.2363
  0.00266445      42.3421
  0.00267055      42.4521
  0.00267765      42.4560
  0.00268380      42.5604
  0.00268975      42.6863
  0.00269614      42.7655
  0.00270288      42.8080
  0.00270906      42.9092
  0.00271490      43.0466
  0.00272196      43.0558
  0.00272812      43.1591
  0.00273393      43.2998
  0.00274053      43.3560
  0.00274634      43.4966
  0.00275322      43.5248
  0.00276036      43.5248
  0.00276592      43.6912
  0.00277274      43.7259
  0.00277863      43.8578
  0.00278523      43.9144
  0.00279140      44.0170
  0.00279816      44.0572
  0.00280463      44.1283
  0.00281109      44.2001
  0.00281706      44.3241
  0.00282334      44.4150
  0.00282959      44.5091
  0.00283601      44.5845
  0.00284270      44.6329
  0.00284873      44.7496
  0.00285553      44.7857
  0.00286254      44.8003
  0.00286844      44.9303
  0.00287434      45.0621
  0.00288139      45.0716
  0.00288666      45.2685
  0.00289354      45.2966
  0.00290015      45.3528
  0.00290694      45.3891
  0.00291326      45.4767
  0.00291999      45.5196
  0.00292621      45.6172
  0.00293252      45.7049
  0.00293912      45.7619
  0.00294472      45.9247
  0.00295133      45.9809
  0.00295778      46.0529
  0.00296435      46.1135
  0.00297082      46.1843
  0.00297706      46.2801
  0.00298339      46.3653
  0.00299053      46.3653
  0.00299613      46.5279
  0.00300244      46.6162
  0.00300883      46.6947
  0.00301526      46.7703
  0.00302172      46.8423
  0.00302805      46.9282
  0.00303442      47.0089
  0.00304100      47.0684
  0.00304858      47.0226
  0.00305368      47.2371
  0.00306003      47.3215
  0.00306690      47.3497
  0.00307298      47.4622
  0.00307958      47.5184
  0.00308579      47.6170
  0.00309183      47.7337
  0.00309892      47.7386
  0.00310529      47.8204
  0.00311212      47.8535
  0.00311830      47.9548
  0.00312498      48.0035
  0.00313178      48.0400
  0.00313784      48.1538
  0.00314411      48.2455
  0.00315156      48.2136
  0.00315816      48.2700
  0.00316389      48.4186
  0.00317078      48.4452
  0.00317756      48.4839
  0.00318406      48.5517
  0.00319074      48.6005
  0.00319739      48.6525
  0.00320424      48.6832
  0.00321084      48.7402
  0.00322474      48.7807
  0.00323105      48.8692
  0.00323797      48.8919
  0.00325173      48.9477
  0.00325862      48.9739
  0.00326626      48.9214
  0.00327980      49.0006
  0.00329390      49.0197
  0.00330778      49.0627
  0.00332179      49.0917
  0.00333633      49.0652
  0.00335013      49.1162
  0.00337125      49.1481
  0.00338472      49.2340
  0.00340569      49.2827
  0.00342731      49.2621
  0.00346356      49.2059
  0.00352124      49.1496
  0.00357079      48.4444
  0.00374234      46.9278
  0.00441689      27.0392
