# Supplementary material for: Size effects on the mechanical behavior and the compressive failure strength of concrete: an extensive dataset
Source: Data Brief. 2020 Nov 2;33:106477. doi: 10.1016/j.dib.2020.106477 (PMC7674298; doi:10.1016/j.dib.2020.106477)
Supplement: Supplementary file 1 [file mmc1.zip › Stress_Strain_Data_DIB/C-70x140-mm/C7-B1-29.txt]

      Strain  Stress(MPa)
  0.00000000       0.0000
  0.00041068       8.3686
  0.00042174       8.5941
  0.00043446       8.8533
  0.00043863       8.9382
  0.00044627       9.0940
  0.00045423       9.2562
  0.00046258       9.4262
  0.00047106       9.5992
  0.00047672       9.7145
  0.00048172       9.8163
  0.00049087      10.0028
  0.00049560      10.0991
  0.00050074      10.2039
  0.00050961      10.3847
  0.00051349      10.4637
  0.00052051      10.6068
  0.00052572      10.7130
  0.00053276      10.8564
  0.00053978      10.9994
  0.00054648      11.1360
  0.00055131      11.2343
  0.00055856      11.3822
  0.00056584      11.5306
  0.00057150      11.6459
  0.00057776      11.7735
  0.00057999      11.8188
  0.00058848      11.9918
  0.00059693      12.1639
  0.00060262      12.2800
  0.00060757      12.3809
  0.00061532      12.5387
  0.00062153      12.6654
  0.00062809      12.7989
  0.00063374      12.9142
  0.00063940      13.0295
  0.00064577      13.1593
  0.00065211      13.2884
  0.00065771      13.4526
  0.00066405      13.5399
  0.00067004      13.6637
  0.00067611      13.7790
  0.00068163      13.9520
  0.00068852      13.9808
  0.00069438      14.1188
  0.00069995      14.2855
  0.00070676      14.3233
  0.00071251      14.4728
  0.00071809      14.6393
  0.00072445      14.7241
  0.00073004      14.8898
  0.00073657      14.9565
  0.00074211      15.1272
  0.00074834      15.2256
  0.00076057      15.4475
  0.00076726      15.4977
  0.00077295      15.6527
  0.00077847      15.8257
  0.00078454      15.9410
  0.00079061      16.0563
  0.00079664      16.1751
  0.00080240      16.3239
  0.00080876      16.4082
  0.00081442      16.5669
  0.00082099      16.6296
  0.00082700      16.7509
  0.00083269      16.9062
  0.00083866      17.0315
  0.00084497      17.1222
  0.00085122      17.2185
  0.00085684      17.3811
  0.00086325      17.4606
  0.00086871      17.6402
  0.00087503      17.7282
  0.00088138      17.8147
  0.00088719      17.9570
  0.00089364      18.0327
  0.00089947      18.1731
  0.00090542      18.3004
  0.00091189      18.3738
  0.00091818      18.4668
  0.00092428      18.5784
  0.00092981      18.7503
  0.00093621      18.8313
  0.00094246      18.9274
  0.00094798      19.1006
  0.00095394      19.2274
  0.00096006      19.3372
  0.00096605      19.4612
  0.00097257      19.5292
  0.00097767      19.7461
  0.00098415      19.8180
  0.00099091      19.8614
  0.00099664      20.0118
  0.00100269      20.1294
  0.00100881      20.2397
  0.00101473      20.3710
  0.00102111      20.4534
  0.00102749      20.5364
  0.00103315      20.6949
  0.00103921      20.8106
  0.00104587      20.8642
  0.00105166      21.0091
  0.00105787      21.1089
  0.00106363      21.2576
  0.00107047      21.2915
  0.00107659      21.4023
  0.00108255      21.5289
  0.00108872      21.6332
  0.00109464      21.7639
  0.00110071      21.8792
  0.00110678      21.9945
  0.00111305      22.0888
  0.00111920      22.1963
  0.00112606      22.2285
  0.00113128      22.4324
  0.00113786      22.4952
  0.00114396      22.6066
  0.00115084      22.6371
  0.00115645      22.8004
  0.00116266      22.9018
  0.00116882      23.0070
  0.00117556      23.0522
  0.00118140      23.1918
  0.00118769      23.2837
  0.00119417      23.3555
  0.00120039      23.4551
  0.00120679      23.5364
  0.00121318      23.6178
  0.00121906      23.7530
  0.00122540      23.8394
  0.00123158      23.9440
  0.00123782      24.0412
  0.00124471      24.0700
  0.00125051      24.2142
  0.00125685      24.3007
  0.00126285      24.4231
  0.00126909      24.5206
  0.00128183      24.6888
  0.00128784      24.8098
  0.00130052      24.9836
  0.00130706      25.0495
  0.00131370      25.1051
  0.00131972      25.2256
  0.00132641      25.2761
  0.00133208      25.4329
  0.00133901      25.4583
  0.00134445      25.6397
  0.00135147      25.6555
  0.00135746      25.7794
  0.00137038      25.9282
  0.00137602      26.0879
  0.00138245      26.1653
  0.00138899      26.2320
  0.00139513      26.3391
  0.00140167      26.4050
  0.00140798      26.4956
  0.00141409      26.6068
  0.00142011      26.7273
  0.00142705      26.7509
  0.00143260      26.9209
  0.00143929      26.9710
  0.00144569      27.0521
  0.00145214      27.1273
  0.00145845      27.2178
  0.00146452      27.3324
  0.00147047      27.4602
  0.00147684      27.5441
  0.00148362      27.5848
  0.00148931      27.7407
  0.00149602      27.7887
  0.00150181      27.9326
  0.00150788      28.0481
  0.00151454      28.1015
  0.00152085      28.1922
  0.00152691      28.3075
  0.00153392      28.3242
  0.00153986      28.4537
  0.00154627      28.5335
  0.00155253      28.6283
  0.00155896      28.7061
  0.00156529      28.7941
  0.00157191      28.8516
  0.00157767      28.9994
  0.00158450      29.0345
  0.00159066      29.1406
  0.00159729      29.1974
  0.00160344      29.3046
  0.00160943      29.4278
  0.00161637      29.4518
  0.00162249      29.5621
  0.00162884      29.6473
  0.00164112      29.8638
  0.00164837      29.8552
  0.00165366      30.0525
  0.00166015      30.1236
  0.00166622      30.2389
  0.00167229      30.3542
  0.00167946      30.3542
  0.00168525      30.4983
  0.00169168      30.5756
  0.00169866      30.5954
  0.00170482      30.7011
  0.00171140      30.7630
  0.00171692      30.9360
  0.00172353      30.9953
  0.00172932      31.1397
  0.00174194      31.3192
  0.00174901      31.3305
  0.00175542      31.4098
  0.00176127      31.5478
  0.00176733      31.6643
  0.00177402      31.7146
  0.00177953      31.8887
  0.00178656      31.9034
  0.00179256      32.0261
  0.00179913      32.0885
  0.00180571      32.1498
  0.00181214      32.2279
  0.00181766      32.4009
  0.00182459      32.4261
  0.00183035      32.5738
  0.00183715      32.6128
  0.00184334      32.7149
  0.00185031      32.7362
  0.00185605      32.8861
  0.00186239      32.9722
  0.00186906      33.0245
  0.00187478      33.1767
  0.00188126      33.2490
  0.00188744      33.3529
  0.00189376      33.4423
  0.00190008      33.5314
  0.00190616      33.6451
  0.00191262      33.7199
  0.00191887      33.8158
  0.00192534      33.8898
  0.00193163      33.9811
  0.00193833      34.0307
  0.00194404      34.1837
  0.00195046      34.2618
  0.00195700      34.3281
  0.00196283      34.4687
  0.00196973      34.4969
  0.00197552      34.6411
  0.00198203      34.7104
  0.00198816      34.8201
  0.00199466      34.8902
  0.00200166      34.9071
  0.00200702      35.0970
  0.00201362      35.1570
  0.00202088      35.1477
  0.00202550      35.4149
  0.00203230      35.4529
  0.00203846      35.5596
  0.00204466      35.6609
  0.00205123      35.7241
  0.00205754      35.8142
  0.00206406      35.8821
  0.00207027      35.9822
  0.00207732      35.9944
  0.00208318      36.1324
  0.00209004      36.1647
  0.00209648      36.2406
  0.00210231      36.3812
  0.00210975      36.3531
  0.00211558      36.4937
  0.00212235      36.5348
  0.00212849      36.6433
  0.00213597      36.6102
  0.00214214      36.7156
  0.00214833      36.8176
  0.00215515      36.8541
  0.00216148      36.9423
  0.00216848      36.9598
  0.00217427      37.1052
  0.00218106      37.1440
  0.00218715      37.2575
  0.00219378      37.3146
  0.00220036      37.3755
  0.00220675      37.4581
  0.00221292      37.5621
  0.00221923      37.6521
  0.00222572      37.7234
  0.00223201      37.8155
  0.00223854      37.8835
  0.00224474      37.9843
  0.00225084      38.0968
  0.00225704      38.1986
  0.00226360      38.2620
  0.00227022      38.3192
  0.00227660      38.4028
  0.00228246      38.5394
  0.00228941      38.5630
  0.00229578      38.6468
  0.00230151      38.7972
  0.00230809      38.8593
  0.00231420      38.9705
  0.00232104      39.0049
  0.00232733      39.0973
  0.00233219      39.3391
  0.00233951      39.3234
  0.00234601      39.3931
  0.00235172      39.5469
  0.00235855      39.5816
  0.00236433      39.7280
  0.00237079      39.8021
  0.00237698      39.9046
  0.00238369      39.9530
  0.00239005      40.0373
  0.00239586      40.1804
  0.00240278      40.2061
  0.00240861      40.3467
  0.00241546      40.3802
  0.00242259      40.3843
  0.00242888      40.4767
  0.00243430      40.6602
  0.00244086      40.7240
  0.00244708      40.8237
  0.00245413      40.8362
  0.00245987      40.9853
  0.00246645      41.0477
  0.00247311      41.1012
  0.00247963      41.1689
  0.00248602      41.2503
  0.00249177      41.3998
  0.00249886      41.4079
  0.00250467      41.5502
  0.00251153      41.5826
  0.00251790      41.6669
  0.00252505      41.6685
  0.00253057      41.8412
  0.00253746      41.8707
  0.00254441      41.8935
  0.00254969      42.0921
  0.00255633      42.1467
  0.00256324      42.1748
  0.00256880      42.3435
  0.00257596      42.3435
  0.00258179      42.4842
  0.00258839      42.5443
  0.00259535      42.5661
  0.00260154      42.6689
  0.00260850      42.6902
  0.00261445      42.8180
  0.00262160      42.8200
  0.00262746      42.9578
  0.00263344      43.0825
  0.00264017      43.1288
  0.00264707      43.1567
  0.00265343      43.2413
  0.00265972      43.3339
  0.00266642      43.3831
  0.00267294      43.4513
  0.00267949      43.5157
  0.00268542      43.6456
  0.00269214      43.6929
  0.00269948      43.6750
  0.00270548      43.7971
  0.00271202      43.8637
  0.00271903      43.8802
  0.00272449      44.0591
  0.00273193      44.0310
  0.00273802      44.1435
  0.00274473      44.1922
  0.00275109      44.2765
  0.00275846      44.2560
  0.00276455      44.3685
  0.00277119      44.4247
  0.00277742      44.5224
  0.00278409      44.5748
  0.00279037      44.6689
  0.00279687      44.7387
  0.00280392      44.7509
  0.00281031      44.8330
  0.00281682      44.9014
  0.00282389      44.9126
  0.00282974      45.0508
  0.00283696      45.0455
  0.00284361      45.0992
  0.00285010      45.1710
  0.00285715      45.1835
  0.00286368      45.2499
  0.00287039      45.2980
  0.00287646      45.4140
  0.00288366      45.4098
  0.00288981      45.5174
  0.00289620      45.5984
  0.00290332      45.6040
  0.00291658      45.7168
  0.00292352      45.7405
  0.00293009      45.8041
  0.00293710      45.8205
  0.00295070      45.8979
  0.00296433      45.9716
  0.00297813      46.0278
  0.00298516      46.0429
  0.00300788      45.9153
  0.00317450      44.2279
  0.00323151      45.0153
  0.00336456      44.5935
  0.00362444      43.6505
