# Supplementary material for: Size effects on the mechanical behavior and the compressive failure strength of concrete: an extensive dataset
Source: Data Brief. 2020 Nov 2;33:106477. doi: 10.1016/j.dib.2020.106477 (PMC7674298; doi:10.1016/j.dib.2020.106477)
Supplement: Supplementary file 1 [file mmc1.zip › Stress_Strain_Data_DIB/C-70x140-mm/C7-B1-3.txt]

      Strain  Stress(MPa)
  0.00000000       0.0000
  0.00071291      12.0783
  0.00077354      13.1053
  0.00081846      13.8664
  0.00084287      14.2800
  0.00085584      14.4997
  0.00087115      14.7592
  0.00088057      14.9188
  0.00089060      15.0887
  0.00089458      15.1562
  0.00090611      15.3515
  0.00091058      15.4271
  0.00092302      15.6380
  0.00093004      15.7568
  0.00093329      15.8119
  0.00094114      15.9449
  0.00094828      16.0720
  0.00095543      16.1208
  0.00096257      16.2950
  0.00096971      16.4344
  0.00097686      16.6040
  0.00098400      16.6902
  0.00099114      16.8084
  0.00099828      16.9038
  0.00100543      17.0364
  0.00101257      17.1805
  0.00101971      17.2764
  0.00102686      17.3653
  0.00103400      17.5324
  0.00104114      17.6117
  0.00104828      17.6706
  0.00105543      17.8760
  0.00106257      17.9579
  0.00106971      18.1087
  0.00107686      18.2322
  0.00108400      18.3573
  0.00109114      18.5091
  0.00109828      18.5833
  0.00110543      18.6195
  0.00111257      18.8030
  0.00111971      18.9137
  0.00112686      19.0329
  0.00113400      19.1400
  0.00114114      19.2335
  0.00114828      19.3993
  0.00115543      19.4859
  0.00116257      19.6884
  0.00116971      19.7662
  0.00117686      19.8686
  0.00118400      19.9768
  0.00119114      20.1341
  0.00119828      20.1992
  0.00120543      20.3226
  0.00121257      20.4333
  0.00121971      20.5851
  0.00122686      20.6592
  0.00123400      20.7791
  0.00124114      20.9461
  0.00124828      21.0463
  0.00125543      21.2129
  0.00126257      21.2554
  0.00126971      21.4290
  0.00127686      21.5232
  0.00128400      21.6677
  0.00129114      21.7534
  0.00129828      21.9268
  0.00130543      22.0109
  0.00131257      22.1574
  0.00131971      22.2446
  0.00132686      22.3614
  0.00133400      22.4167
  0.00134114      22.6411
  0.00134828      22.7631
  0.00135543      22.8392
  0.00136257      22.9329
  0.00136971      23.0864
  0.00137686      23.1386
  0.00138400      23.2163
  0.00139114      23.3585
  0.00139828      23.4319
  0.00140543      23.4891
  0.00141257      23.6458
  0.00141971      23.7289
  0.00142686      23.8379
  0.00143400      23.9271
  0.00144114      24.0384
  0.00144828      24.1539
  0.00145543      24.2584
  0.00146257      24.2772
  0.00146971      24.4476
  0.00147686      24.5395
  0.00148400      24.5713
  0.00149114      24.6745
  0.00149828      24.8378
  0.00150543      24.8372
  0.00151257      24.9499
  0.00151971      25.0171
  0.00152686      25.1654
  0.00153400      25.2843
  0.00154114      25.4270
  0.00154828      25.4819
  0.00155543      25.5642
  0.00156257      25.6287
  0.00156971      25.6866
  0.00157686      25.7876
  0.00158400      25.8441
  0.00159828      25.8953
  0.00160543      26.0777
  0.00161971      26.2018
  0.00162686      26.2555
  0.00163400      26.3192
  0.00164114      26.3370
  0.00164828      26.4338
  0.00165543      26.5719
  0.00166257      26.6514
  0.00166971      26.7360
  0.00167686      26.7558
  0.00168400      26.8664
  0.00169114      26.9231
  0.00169828      26.9999
  0.00170543      27.0300
  0.00171257      27.1206
  0.00171971      27.1389
  0.00172686      27.3025
  0.00173400      27.2863
  0.00174114      27.3760
  0.00174828      27.4676
  0.00175543      27.5126
  0.00176257      27.6033
  0.00176971      27.6415
  0.00177686      27.7075
  0.00178400      27.8145
  0.00179114      27.8173
  0.00179828      27.9013
  0.00180543      28.0130
  0.00181257      28.0528
  0.00181971      28.2101
  0.00182686      28.2505
  0.00183400      28.3781
  0.00184114      28.3949
  0.00184828      28.5480
  0.00185543      28.6321
  0.00186257      28.7229
  0.00186971      28.7676
  0.00187686      28.8551
  0.00188400      28.9207
  0.00189114      29.0497
  0.00189828      29.1356
  0.00190543      29.1420
  0.00191257      29.2472
  0.00191971      29.3244
  0.00192686      29.4261
  0.00193400      29.5186
  0.00194114      29.5643
  0.00194828      29.6304
  0.00196257      29.6912
  0.00196971      29.6601
  0.00197686      29.7902
  0.00198400      29.8628
  0.00199114      29.8956
  0.00199828      29.9658
  0.00200543      30.0402
  0.00201257      30.0771
  0.00201971      30.1934
  0.00202686      30.1943
  0.00203400      30.2648
  0.00204114      30.2898
  0.00204828      30.3844
  0.00205543      30.4592
  0.00206257      30.5431
  0.00206971      30.5973
  0.00207686      30.6569
  0.00208400      30.7226
  0.00209114      30.8542
  0.00209828      30.8271
  0.00210543      30.9550
  0.00211257      31.0130
  0.00211971      31.0711
  0.00212686      31.1106
  0.00213400      31.2056
  0.00214114      31.2523
  0.00214828      31.3021
  0.00215543      31.3992
  0.00216257      31.4287
  0.00216971      31.5216
  0.00217686      31.4968
  0.00218400      31.6757
  0.00219114      31.7462
  0.00219828      31.7304
  0.00220543      31.7143
  0.00221971      31.7389
  0.00223400      31.7949
  0.00224114      31.8323
  0.00224828      31.8522
  0.00226257      31.8784
  0.00227686      31.8716
  0.00229114      31.9334
  0.00230543      31.9512
  0.00231971      32.0772
  0.00233400      32.1000
  0.00234828      32.1089
  0.00236257      32.1401
  0.00237686      32.2225
  0.00238400      32.2592
  0.00239828      32.2951
  0.00241257      32.3255
  0.00243400      32.3665
  0.00244114      32.4076
  0.00246971      32.3566
  0.00256971      31.3611
  0.00278400      30.1900
  0.00312686      30.0274
  0.00331971      28.6015
  0.00371257      27.3154
  0.00409828      25.6429
  0.00446971      25.6993
  0.00467686      25.8873
  0.00511971      24.9763
  0.00574114      19.8325
  0.00629828      16.3978
