# Supplementary material for: Size effects on the mechanical behavior and the compressive failure strength of concrete: an extensive dataset
Source: Data Brief. 2020 Nov 2;33:106477. doi: 10.1016/j.dib.2020.106477 (PMC7674298; doi:10.1016/j.dib.2020.106477)
Supplement: Supplementary file 1 [file mmc1.zip › Stress_Strain_Data_DIB/C-70x140-mm/C7-B1-30.txt]

      Strain  Stress(MPa)
  0.00000000       0.0000
  0.00050227      10.3730
  0.00050947      10.5216
  0.00052203      10.7811
  0.00052994      10.9444
  0.00053459      11.0405
  0.00054576      11.2711
  0.00055274      11.4153
  0.00055897      11.5439
  0.00056264      11.6196
  0.00057133      11.7992
  0.00057647      11.9053
  0.00057955      11.9689
  0.00058675      12.1177
  0.00059152      12.2162
  0.00059461      12.2800
  0.00060377      12.4691
  0.00060613      12.5179
  0.00060900      12.5771
  0.00061754      12.7535
  0.00062202      12.8461
  0.00062883      12.9868
  0.00063569      13.1284
  0.00063781      13.1722
  0.00064718      13.3657
  0.00065420      13.3791
  0.00066003      13.5173
  0.00066578      13.6637
  0.00067101      13.8655
  0.00067760      13.9232
  0.00068393      14.0096
  0.00068945      14.1805
  0.00069575      14.2691
  0.00070180      14.3838
  0.00070784      14.4997
  0.00071444      14.5573
  0.00072069      14.6512
  0.00072605      14.8390
  0.00073197      14.9679
  0.00073785      15.1006
  0.00074413      15.1919
  0.00075012      15.3128
  0.00075572      15.4762
  0.00076201      15.5660
  0.00076750      15.7392
  0.00077355      15.8545
  0.00077987      15.9410
  0.00078565      16.0851
  0.00079181      16.1886
  0.00079774      16.3157
  0.00080404      16.4051
  0.00080981      16.5496
  0.00081600      16.6503
  0.00082112      16.8633
  0.00082792      16.8991
  0.00083428      16.9810
  0.00083990      17.1421
  0.00084623      17.2272
  0.00085176      17.3978
  0.00085807      17.4856
  0.00086401      17.6114
  0.00086962      17.7730
  0.00087555      17.9012
  0.00088178      17.9969
  0.00088682      18.2183
  0.00089314      18.3048
  0.00089974      18.3624
  0.00090583      18.4731
  0.00091141      18.6382
  0.00091730      18.7704
  0.00092329      18.8917
  0.00092902      19.0401
  0.00093523      19.1380
  0.00094064      19.3213
  0.00094664      19.4409
  0.00095331      19.4912
  0.00095862      19.6841
  0.00096439      19.8284
  0.00097054      19.9334
  0.00097618      20.0920
  0.00098222      20.2073
  0.00098800      20.3514
  0.00099415      20.4555
  0.00100026      20.5641
  0.00100589      20.7239
  0.00101121      20.9157
  0.00101761      20.9945
  0.00102389      21.0855
  0.00102885      21.3150
  0.00103524      21.3944
  0.00104098      21.5421
  0.00104686      21.6746
  0.00105346      21.7317
  0.00105927      21.8724
  0.00106471      22.0522
  0.00107073      22.1696
  0.00107598      22.3693
  0.00108258      22.4269
  0.00108894      22.5090
  0.00109438      22.6889
  0.00110085      22.7596
  0.00110693      22.8717
  0.00111220      23.0683
  0.00111871      23.1352
  0.00112455      23.2728
  0.00113020      23.4292
  0.00113662      23.5052
  0.00114321      23.5640
  0.00114852      23.7568
  0.00115434      23.8961
  0.00116025      24.0267
  0.00116643      24.1277
  0.00117265      24.2248
  0.00117864      24.3459
  0.00118485      24.4448
  0.00119056      24.5953
  0.00119626      24.7469
  0.00120220      24.8738
  0.00120846      24.9666
  0.00121433      25.1013
  0.00122040      25.2136
  0.00122698      25.2737
  0.00123321      25.3696
  0.00123804      25.6136
  0.00124429      25.7071
  0.00125025      25.8320
  0.00125578      26.0014
  0.00126190      26.1090
  0.00126779      26.2413
  0.00127338      26.4050
  0.00128025      26.4338
  0.00128565      26.6174
  0.00129177      26.7248
  0.00129801      26.8201
  0.00130350      26.9944
  0.00130944      27.1202
  0.00131557      27.2277
  0.00132127      27.3798
  0.00132709      27.5181
  0.00133374      27.5710
  0.00133921      27.7471
  0.00134541      27.8463
  0.00135118      27.9904
  0.00135687      28.1438
  0.00136345      28.2031
  0.00136825      28.4494
  0.00137469      28.5233
  0.00138033      28.6823
  0.00138610      28.8264
  0.00139237      28.9182
  0.00139840      29.0362
  0.00140435      29.1616
  0.00140934      29.3877
  0.00141633      29.4045
  0.00142253      29.5037
  0.00142870      29.6062
  0.00143428      29.7708
  0.00144015      29.9050
  0.00144614      30.0259
  0.00145245      30.1134
  0.00145838      30.2414
  0.00146391      30.4119
  0.00146995      30.5272
  0.00147573      30.6713
  0.00148156      30.8095
  0.00148867      30.8131
  0.00149357      31.0493
  0.00149968      31.1574
  0.00150512      31.3371
  0.00151184      31.3817
  0.00151730      31.5593
  0.00152302      31.7090
  0.00152902      31.8289
  0.00153513      31.9382
  0.00154155      32.0140
  0.00154745      32.1449
  0.00155322      32.2891
  0.00155903      32.4297
  0.00156513      32.5400
  0.00157058      32.7180
  0.00157690      32.8045
  0.00158227      32.9919
  0.00158826      33.1132
  0.00159459      33.1984
  0.00160035      33.3443
  0.00160614      33.4864
  0.00161217      33.6039
  0.00161775      33.7680
  0.00162391      33.8721
  0.00162977      34.0066
  0.00163541      34.1656
  0.00164158      34.2674
  0.00164806      34.3370
  0.00165342      34.5250
  0.00165896      34.6937
  0.00166557      34.7500
  0.00167130      34.8989
  0.00167692      35.0593
  0.00168381      35.0857
  0.00168874      35.3193
  0.00170076      35.5575
  0.00170629      35.7274
  0.00171249      35.8264
  0.00171862      35.9337
  0.00172456      36.0607
  0.00173082      36.1535
  0.00173694      36.2605
  0.00174290      36.3853
  0.00174875      36.5218
  0.00175486      36.6305
  0.00176090      36.7468
  0.00176671      36.8874
  0.00177278      36.9998
  0.00177895      37.1029
  0.00178492      37.2261
  0.00179099      37.3395
  0.00179705      37.4526
  0.00180269      37.6116
  0.00180862      37.7396
  0.00181457      37.8648
  0.00182072      37.9698
  0.00182585      38.1811
  0.00183246      38.2374
  0.00183800      38.4061
  0.00184434      38.4905
  0.00185038      38.6073
  0.00185687      38.6759
  0.00186241      38.8447
  0.00186861      38.9440
  0.00187474      39.0508
  0.00188048      39.1984
  0.00188564      39.4069
  0.00189242      39.4455
  0.00189757      39.6556
  0.00190430      39.6992
  0.00190950      39.9036
  0.00191561      40.0124
  0.00192164      40.1297
  0.00192723      40.2926
  0.00193315      40.4221
  0.00193887      40.5717
  0.00194468      40.7123
  0.00195104      40.7940
  0.00195663      40.9574
  0.00196330      41.0079
  0.00196791      41.2748
  0.00197478      41.3029
  0.00198112      41.3873
  0.00198693      41.5279
  0.00199276      41.6664
  0.00199758      41.9115
  0.00200389      41.9983
  0.00201092      42.0102
  0.00201671      42.1536
  0.00202244      42.3023
  0.00202889      42.3754
  0.00203473      42.5123
  0.00204054      42.6529
  0.00204651      42.7762
  0.00205295      42.8498
  0.00205886      42.9802
  0.00206457      43.1306
  0.00207078      43.2290
  0.00207753      43.2700
  0.00208296      43.4513
  0.00208917      43.5491
  0.00209508      43.6791
  0.00210144      43.7617
  0.00210738      43.8886
  0.00211394      43.9499
  0.00211956      44.1095
  0.00212578      44.2066
  0.00213234      44.2680
  0.00213813      44.4109
  0.00214407      44.5372
  0.00215015      44.6497
  0.00215622      44.7622
  0.00216337      44.7622
  0.00216891      44.9310
  0.00217563      44.9756
  0.00218154      45.1051
  0.00218768      45.2108
  0.00219410      45.2862
  0.00220023      45.3931
  0.00220666      45.4689
  0.00221295      45.5582
  0.00221895      45.6785
  0.00222580      45.7092
  0.00223171      45.8396
  0.00223885      45.8400
  0.00224437      46.0110
  0.00225115      46.0484
  0.00225730      46.1533
  0.00226371      46.2304
  0.00227118      46.1966
  0.00227672      46.3653
  0.00228422      46.3269
  0.00229788      46.3934
  0.00230395      46.5059
  0.00231071      46.5461
  0.00231904      46.4216
  0.00233940      46.5341
  0.00235315      46.5903
  0.00236685      46.6522
  0.00237336      46.7188
  0.00238695      46.7920
  0.00239343      46.8619
  0.00239970      46.9533
  0.00241317      47.0398
  0.00242079      46.9898
  0.00243362      47.1423
  0.00244113      47.1041
  0.00246490      46.8579
  0.00250018      46.9035
  0.00251289      47.0688
  0.00252635      47.1557
  0.00254706      47.2314
  0.00256081      47.2883
  0.00258926      47.3008
  0.00259574      47.3711
  0.00263205      47.3082
  0.00267517      47.2802
  0.00272481      47.3179
  0.00278995      47.2281
  0.00287960      46.0614
  0.00311358      44.7395
  0.00356665      29.3705
