# Supplementary material for: Size effects on the mechanical behavior and the compressive failure strength of concrete: an extensive dataset
Source: Data Brief. 2020 Nov 2;33:106477. doi: 10.1016/j.dib.2020.106477 (PMC7674298; doi:10.1016/j.dib.2020.106477)
Supplement: Supplementary file 1 [file mmc1.zip › Stress_Strain_Data_DIB/C-70x140-mm/C7-B1-31.txt]

      Strain  Stress(MPa)
  0.00000000       0.0000
  0.00056423      10.3140
  0.00058927      10.7717
  0.00061939      11.3222
  0.00063136      11.5411
  0.00064498      11.7900
  0.00065488      11.9710
  0.00066232      12.1071
  0.00066390      12.1359
  0.00067182      12.2806
  0.00067797      12.3931
  0.00068860      12.5873
  0.00069339      12.6749
  0.00070116      12.8170
  0.00070628      12.9105
  0.00071069      12.9912
  0.00071635      13.0947
  0.00072332      13.2220
  0.00072910      13.3654
  0.00073589      13.4021
  0.00074176      13.5361
  0.00074838      13.5917
  0.00075427      13.7233
  0.00075979      13.8943
  0.00077182      14.1316
  0.00077860      14.1706
  0.00078453      14.2979
  0.00079092      14.3773
  0.00079749      14.4378
  0.00080329      14.5788
  0.00080861      14.7707
  0.00081528      14.8207
  0.00082129      14.9398
  0.00082766      15.0214
  0.00083382      15.1252
  0.00083964      15.2641
  0.00084566      15.3823
  0.00085190      15.4779
  0.00085848      15.5374
  0.00086441      15.6643
  0.00087040      15.7867
  0.00087642      15.9045
  0.00088157      16.1140
  0.00088817      16.1716
  0.00089449      16.2581
  0.00090027      16.4022
  0.00090702      16.4431
  0.00091268      16.5993
  0.00091925      16.6592
  0.00092511      16.7950
  0.00093085      16.9423
  0.00093684      17.0642
  0.00094315      17.1517
  0.00094865      17.3247
  0.00095514      17.3932
  0.00096102      17.5265
  0.00096703      17.6453
  0.00097395      17.6694
  0.00097916      17.8724
  0.00098618      17.8853
  0.00099153      18.0742
  0.00099762      18.1851
  0.00100337      18.3323
  0.00101023      18.3624
  0.00101627      18.4780
  0.00102212      18.6144
  0.00102869      18.6750
  0.00103447      18.8179
  0.00104048      18.9372
  0.00104675      19.0290
  0.00105295      19.1284
  0.00105943      19.1982
  0.00106466      19.4002
  0.00107116      19.4677
  0.00107714      19.5899
  0.00108322      19.7016
  0.00108944      19.7994
  0.00109521      19.9435
  0.00110149      20.0344
  0.00110773      20.1300
  0.00111359      20.2650
  0.00111914      20.4323
  0.00112585      20.4779
  0.00113135      20.6517
  0.00113814      20.6885
  0.00114404      20.8199
  0.00114992      20.9524
  0.00115650      21.0114
  0.00116271      21.1099
  0.00116854      21.2484
  0.00117451      21.3722
  0.00118138      21.4008
  0.00118688      21.5736
  0.00119264      21.7192
  0.00119900      21.8013
  0.00120554      21.8646
  0.00121102      22.0407
  0.00121874      21.9794
  0.00122355      22.2252
  0.00122948      22.3525
  0.00123619      22.3981
  0.00124245      22.4914
  0.00124864      22.5920
  0.00125486      22.6885
  0.00126084      22.8119
  0.00126666      22.9510
  0.00127339      22.9946
  0.00127965      23.0876
  0.00128622      23.1475
  0.00129247      23.2421
  0.00129861      23.3471
  0.00130476      23.4522
  0.00131082      23.5664
  0.00131770      23.5937
  0.00132285      23.8032
  0.00132908      23.8992
  0.00133570      23.9547
  0.00134137      24.1095
  0.00134807      24.1565
  0.00135412      24.2718
  0.00136071      24.3295
  0.00136664      24.4572
  0.00137276      24.5648
  0.00137905      24.6550
  0.00138500      24.7807
  0.00139174      24.8232
  0.00139788      24.9291
  0.00140393      25.0433
  0.00141052      25.1017
  0.00141653      25.2218
  0.00142270      25.3241
  0.00142879      25.4351
  0.00143530      25.5018
  0.00144148      25.6031
  0.00144772      25.6977
  0.00145384      25.8051
  0.00146017      25.8917
  0.00146572      26.0591
  0.00147286      26.0591
  0.00147836      26.2320
  0.00148578      26.2032
  0.00149073      26.4338
  0.00149741      26.4828
  0.00150350      26.5936
  0.00151000      26.6614
  0.00151587      26.7958
  0.00152231      26.8691
  0.00152829      26.9921
  0.00153479      27.0593
  0.00154074      27.1858
  0.00154716      27.2619
  0.00155402      27.2908
  0.00155912      27.5062
  0.00156594      27.5399
  0.00157246      27.6065
  0.00157786      27.7890
  0.00158452      27.8401
  0.00159033      27.9807
  0.00159692      28.0395
  0.00160284      28.1677
  0.00160920      28.2499
  0.00161525      28.3652
  0.00162157      28.4517
  0.00162789      28.5381
  0.00163422      28.6246
  0.00164034      28.7315
  0.00164628      28.8585
  0.00165306      28.8969
  0.00165941      28.9807
  0.00166550      29.0911
  0.00167188      29.1718
  0.00167801      29.2783
  0.00168400      29.3994
  0.00169041      29.4767
  0.00169684      29.5515
  0.00170281      29.6752
  0.00170924      29.7505
  0.00171500      29.8968
  0.00172155      29.9587
  0.00172801      30.0304
  0.00173414      30.1378
  0.00174073      30.1956
  0.00174609      30.3830
  0.00175269      30.4407
  0.00175917      30.5098
  0.00176478      30.6713
  0.00177119      30.7484
  0.00177825      30.7578
  0.00178348      30.9596
  0.00178997      31.0279
  0.00179601      31.1438
  0.00180276      31.1857
  0.00180873      31.3093
  0.00181548      31.3507
  0.00182102      31.5190
  0.00182752      31.5869
  0.00183464      31.5890
  0.00184033      31.7426
  0.00184556      31.9439
  0.00185241      31.9747
  0.00185846      32.0897
  0.00186488      32.1654
  0.00187034      32.3432
  0.00187722      32.3709
  0.00188353      32.4585
  0.00188985      32.5450
  0.00189590      32.6603
  0.00190277      32.6891
  0.00190867      32.8200
  0.00191440      32.9688
  0.00192088      33.0387
  0.00192713      33.1329
  0.00193357      33.2069
  0.00194001      33.2807
  0.00194597      33.4048
  0.00195275      33.4429
  0.00195826      33.6149
  0.00196463      33.6963
  0.00197046      33.8354
  0.00197738      33.8582
  0.00198317      34.0010
  0.00198967      34.0689
  0.00199585      34.1697
  0.00200208      34.2665
  0.00200883      34.3071
  0.00201524      34.3847
  0.00202126      34.5026
  0.00202772      34.5752
  0.00203362      34.7055
  0.00203958      34.8300
  0.00204656      34.8474
  0.00205320      34.9008
  0.00205878      35.0648
  0.00206442      35.2236
  0.00207707      35.3956
  0.00208321      35.5009
  0.00208945      35.5959
  0.00209595      35.6645
  0.00210208      35.7707
  0.00210839      35.8584
  0.00211423      35.9961
  0.00212139      35.9942
  0.00212768      36.0838
  0.00213352      36.2210
  0.00214037      36.2520
  0.00214650      36.3584
  0.00215343      36.3812
  0.00215904      36.5426
  0.00216531      36.6343
  0.00217138      36.7468
  0.00217817      36.7840
  0.00218448      36.8722
  0.00219096      36.9414
  0.00219765      36.9892
  0.00220331      37.1457
  0.00220997      37.1962
  0.00221636      37.2761
  0.00222215      37.4181
  0.00222866      37.4856
  0.00223520      37.5483
  0.00224133      37.6557
  0.00224753      37.7550
  0.00225374      37.8530
  0.00225986      37.9602
  0.00226613      38.0522
  0.00227259      38.1249
  0.00227886      38.2166
  0.00228554      38.2655
  0.00229161      38.3780
  0.00229769      38.4905
  0.00230440      38.5358
  0.00231043      38.6533
  0.00231645      38.7708
  0.00232277      38.8579
  0.00232873      38.9828
  0.00233517      39.0559
  0.00234133      39.1595
  0.00234719      39.2950
  0.00235380      39.3510
  0.00235973      39.4784
  0.00236614      39.5559
  0.00237240      39.6485
  0.00237867      39.7404
  0.00238511      39.8144
  0.00239138      39.9073
  0.00239804      39.9582
  0.00240429      40.0518
  0.00241050      40.1505
  0.00241631      40.2905
  0.00242319      40.3186
  0.00243027      40.3243
  0.00243507      40.5717
  0.00244148      40.6488
  0.00244805      40.7091
  0.00245427      40.8057
  0.00246056      40.8962
  0.00246720      40.9484
  0.00247378      41.0079
  0.00248029      41.0745
  0.00249295      41.2460
  0.00249980      41.2770
  0.00250538      41.4412
  0.00251234      41.4610
  0.00251859      41.5553
  0.00252514      41.6178
  0.00253181      41.6675
  0.00253840      41.7251
  0.00254493      41.7899
  0.00255112      41.8902
  0.00255799      41.9187
  0.00256437      41.9998
  0.00257119      42.0333
  0.00257735      42.1369
  0.00258391      42.1984
  0.00259047      42.2592
  0.00259737      42.2854
  0.00260409      42.3295
  0.00261057      42.3998
  0.00261664      42.5123
  0.00262298      42.5967
  0.00262986      42.6248
  0.00263640      42.6885
  0.00264308      42.7373
  0.00264963      42.7990
  0.00266274      42.9233
  0.00266939      42.9756
  0.00267673      42.9549
  0.00268331      43.0136
  0.00269039      43.0206
  0.00269650      43.1290
  0.00270377      43.1155
  0.00271002      43.2097
  0.00272329      43.3167
  0.00273041      43.3187
  0.00273715      43.3611
  0.00274373      43.4207
  0.00275041      43.4700
  0.00276382      43.5621
  0.00277094      43.5644
  0.00277750      43.6255
  0.00278423      43.6689
  0.00279179      43.6248
  0.00279908      43.6098
  0.00281297      43.6516
  0.00282635      43.7463
  0.00283296      43.8027
  0.00284034      43.7779
  0.00285382      43.8622
  0.00286811      43.8622
  0.00288927      43.8904
  0.00289588      43.9466
  0.00290962      44.0039
  0.00293053      44.0591
  0.00294494      44.0458
  0.00295142      44.1154
  0.00296516      44.1732
  0.00298558      44.2789
  0.00299928      44.3404
  0.00300616      44.3685
  0.00301330      44.3685
  0.00302706      44.4247
  0.00303447      44.3966
  0.00304847      44.4265
  0.00305530      44.4587
  0.00306190      44.5165
  0.00307588      44.5480
  0.00309027      44.5372
  0.00310402      44.5935
  0.00311789      44.6376
  0.00313171      44.6863
  0.00315287      44.7155
  0.00316687      44.7449
  0.00318090      44.7724
  0.00319536      44.7535
  0.00322393      44.7536
  0.00325993      44.7241
  0.00328866      44.7068
  0.00331710      44.7207
  0.00335938      44.7816
  0.00341660      44.7739
  0.00350417      44.5777
  0.00366617      44.0662
  0.00382257      42.6403
  0.00474778      30.2056
