# Supplementary material for: Size effects on the mechanical behavior and the compressive failure strength of concrete: an extensive dataset
Source: Data Brief. 2020 Nov 2;33:106477. doi: 10.1016/j.dib.2020.106477 (PMC7674298; doi:10.1016/j.dib.2020.106477)
Supplement: Supplementary file 1 [file mmc1.zip › Stress_Strain_Data_DIB/C-70x140-mm/C7-B1-32.txt]

      Strain  Stress(MPa)
  0.00000000       0.0000
  0.00059340       9.0322
  0.00060920       9.2727
  0.00062513       9.5152
  0.00062759       9.5526
  0.00063999       9.7414
  0.00064580       9.8298
  0.00065338       9.9451
  0.00065906      10.0316
  0.00066663      10.1469
  0.00067379      10.2559
  0.00068159      10.3745
  0.00068752      10.4648
  0.00069504      10.5793
  0.00070298      10.7001
  0.00070806      10.7774
  0.00071657      10.9071
  0.00072107      10.9755
  0.00072887      11.0942
  0.00072912      11.0980
  0.00073999      11.2635
  0.00074491      11.3384
  0.00075375      11.4729
  0.00076373      11.6249
  0.00077054      11.7285
  0.00077478      11.7930
  0.00078784      11.9918
  0.00079163      12.0494
  0.00079731      12.1359
  0.00079920      12.1647
  0.00080867      12.3089
  0.00081760      12.4449
  0.00082565      12.5673
  0.00083034      12.6387
  0.00083928      12.7748
  0.00084618      12.8798
  0.00084834      12.9126
  0.00085387      12.9968
  0.00086130      13.1100
  0.00086770      13.2074
  0.00087434      13.2597
  0.00088115      13.2938
  0.00088669      13.4617
  0.00089269      13.5814
  0.00089914      13.6533
  0.00090550      13.7343
  0.00091149      13.8553
  0.00091819      13.9001
  0.00092456      13.9808
  0.00093087      14.0673
  0.00093664      14.2114
  0.00094305      14.2873
  0.00094954      14.3556
  0.00095553      14.4765
  0.00096134      14.6153
  0.00096766      14.7010
  0.00097437      14.7458
  0.00098042      14.8596
  0.00098652      14.9693
  0.00099278      15.0614
  0.00099917      15.1390
  0.00100569      15.2039
  0.00101176      15.3157
  0.00101853      15.3546
  0.00102432      15.4954
  0.00103100      15.5441
  0.00103672      15.6931
  0.00104355      15.7243
  0.00105007      15.7890
  0.00105554      15.9650
  0.00106153      16.0851
  0.00106812      16.1428
  0.00107443      16.2293
  0.00108066      16.3241
  0.00108815      16.2869
  0.00109302      16.5254
  0.00109925      16.6207
  0.00110564      16.6993
  0.00111163      16.8191
  0.00111816      16.8828
  0.00112444      16.9723
  0.00113062      17.0733
  0.00113693      17.1604
  0.00114363      17.2058
  0.00114955      17.3341
  0.00115585      17.4216
  0.00116176      17.5504
  0.00116792      17.6530
  0.00117477      17.6822
  0.00118058      17.8219
  0.00118684      17.9140
  0.00119382      17.9300
  0.00119904      18.1318
  0.00120563      18.1895
  0.00121832      18.3552
  0.00122429      18.4777
  0.00123087      18.5369
  0.00123692      18.6503
  0.00124335      18.7246
  0.00124954      18.8243
  0.00125626      18.8681
  0.00126212      19.0016
  0.00126824      19.1088
  0.00127470      19.1793
  0.00128099      19.2690
  0.00128712      19.3744
  0.00129341      19.4630
  0.00129991      19.5297
  0.00130644      19.5940
  0.00131243      19.7139
  0.00131917      19.7552
  0.00132514      19.8784
  0.00133143      19.9674
  0.00133761      20.0670
  0.00134424      20.1208
  0.00135028      20.2361
  0.00135725      20.2529
  0.00136317      20.3803
  0.00137003      20.4091
  0.00137582      20.5516
  0.00138211      20.6397
  0.00139501      20.7838
  0.00140160      20.8415
  0.00140818      20.8991
  0.00141504      20.9280
  0.00142163      20.9856
  0.00142730      21.1403
  0.00143371      21.2162
  0.00144026      21.2774
  0.00144702      21.3168
  0.00145365      21.3700
  0.00145945      21.5101
  0.00147330      21.5541
  0.00147985      21.6157
  0.00148561      21.7601
  0.00149191      21.8479
  0.00149849      21.9062
  0.00150535      21.9355
  0.00151165      22.0234
  0.00151823      22.0810
  0.00152478      22.1427
  0.00153161      22.1751
  0.00154458      22.3116
  0.00155144      22.3405
  0.00155750      22.4535
  0.00156436      22.4823
  0.00157079      22.5561
  0.00157729      22.6226
  0.00158394      22.6738
  0.00159046      22.7379
  0.00159703      22.7982
  0.00160372      22.8439
  0.00160983      22.9522
  0.00161689      22.9601
  0.00162279      23.0900
  0.00163600      23.2014
  0.00164245      23.2728
  0.00164962      23.2688
  0.00165621      23.3264
  0.00166206      23.4622
  0.00167501      23.6005
  0.00168165      23.6529
  0.00169474      23.7765
  0.00170159      23.8058
  0.00170823      23.8578
  0.00171501      23.8949
  0.00172234      23.8748
  0.00172919      23.9043
  0.00173534      24.0079
  0.00174203      24.0549
  0.00174916      24.0547
  0.00175594      24.0923
  0.00176954      24.1624
  0.00177615      24.2178
  0.00178331      24.2142
  0.00179703      24.2718
  0.00180376      24.3151
  0.00181157      24.2430
  0.00181843      24.2718
  0.00182531      24.2984
  0.00183133      24.4160
  0.00184478      24.5024
  0.00185822      24.5889
  0.00187194      24.6466
  0.00187907      24.6466
  0.00188542      24.7291
  0.00189191      24.7970
  0.00189864      24.8395
  0.00191207      24.9275
  0.00191879      24.9717
  0.00192537      25.0298
  0.00193871      25.1276
  0.00194598      25.1128
  0.00195250      25.1775
  0.00195927      25.2151
  0.00196608      25.2494
  0.00197221      25.3550
  0.00197950      25.3385
  0.00198604      25.4016
  0.00199914      25.5245
  0.00200605      25.5475
  0.00201282      25.5863
  0.00201966      25.6170
  0.00202625      25.6737
  0.00203308      25.7054
  0.00203916      25.8165
  0.00204648      25.7967
  0.00205278      25.8852
  0.00205990      25.8861
  0.00206630      25.9636
  0.00207942      26.0840
  0.00208625      26.1167
  0.00209283      26.1744
  0.00209942      26.2320
  0.00210573      26.3185
  0.00211259      26.3473
  0.00211907      26.4157
  0.00212576      26.4626
  0.00213235      26.5203
  0.00213948      26.5203
  0.00215286      26.6142
  0.00215959      26.6560
  0.00216639      26.6915
  0.00218002      26.7585
  0.00219339      26.8533
  0.00220720      26.9008
  0.00224980      26.9211
  0.00232514      26.4987
  0.00235149      26.7284
  0.00239216      26.9522
  0.00241241      27.0739
  0.00243284      27.1755
  0.00246130      27.1829
  0.00246803      27.2258
  0.00248887      27.2840
  0.00251583      27.4499
  0.00252958      27.5039
  0.00254323      27.5698
  0.00254999      27.6082
  0.00256355      27.6829
  0.00257715      27.7527
  0.00258378      27.8061
  0.00259774      27.8380
  0.00260475      27.8511
  0.00261837      27.9195
  0.00262560      27.9087
  0.00263984      27.9120
  0.00264643      27.9690
  0.00265978      28.0659
  0.00266655      28.1038
  0.00267383      28.0881
  0.00268050      28.1368
  0.00269422      28.1943
  0.00270086      28.2466
  0.00271468      28.2931
  0.00272080      28.4008
  0.00272745      28.4517
  0.00273495      28.4122
  0.00274116      28.5093
  0.00275516      28.5381
  0.00276147      28.6246
  0.00276860      28.6246
  0.00278205      28.7111
  0.00278891      28.7399
  0.00279563      28.7833
  0.00280208      28.8552
  0.00281600      28.8911
  0.00282948      28.9744
  0.00283608      29.0306
  0.00284319      29.0335
  0.00284984      29.0836
  0.00285688      29.0933
  0.00286383      29.1131
  0.00287100      29.1085
  0.00288411      29.2303
  0.00289121      29.2340
  0.00290511      29.2731
  0.00292592      29.3349
  0.00293988      29.3668
  0.00294674      29.3957
  0.00296034      29.4657
  0.00296677      29.5397
  0.00297370      29.5616
  0.00298763      29.5967
  0.00300096      29.6950
  0.00301479      29.7416
  0.00302916      29.7302
  0.00304302      29.7728
  0.00305737      29.7642
  0.00306386      29.8321
  0.00307727      29.9217
  0.00309095      29.9838
  0.00310531      29.9737
  0.00311142      30.0815
  0.00312495      30.1595
  0.00313877      30.2060
  0.00314554      30.2447
  0.00315275      30.2361
  0.00315917      30.3113
  0.00316645      30.2966
  0.00318018      30.3527
  0.00319352      30.4502
  0.00319992      30.5272
  0.00320733      30.4983
  0.00322132      30.5272
  0.00322791      30.5848
  0.00324135      30.6713
  0.00325562      30.6713
  0.00326961      30.7001
  0.00328278      30.8154
  0.00329650      30.8731
  0.00330370      30.8654
  0.00332530      30.8443
  0.00334650      30.8653
  0.00337522      30.8454
  0.00338967      30.8256
  0.00341841      30.8039
  0.00352989      30.3303
  0.00365612      29.8055
  0.00376947      29.8872
  0.00382565      29.9800
  0.00392992      30.2671
  0.00402815      30.4384
  0.00411977      30.5556
  0.00417016      30.5061
  0.00430081      30.2684
  0.00450571      29.7210
  0.00502307      27.8144
  0.00555894      25.4611
  0.00578968      24.4453
  0.00631020      23.7103
  0.00679181      21.0613
  0.00721066      19.7650
  0.00742510      18.9641
  0.00784876      17.9134
  0.00825845      16.8310
  0.00868805      15.9059
