# Supplementary material for: Size effects on the mechanical behavior and the compressive failure strength of concrete: an extensive dataset
Source: Data Brief. 2020 Nov 2;33:106477. doi: 10.1016/j.dib.2020.106477 (PMC7674298; doi:10.1016/j.dib.2020.106477)
Supplement: Supplementary file 1 [file mmc1.zip › Stress_Strain_Data_DIB/C-70x140-mm/C7-B1-33.txt]

      Strain  Stress(MPa)
  0.00000000       0.0000
  0.00043026       8.8317
  0.00044875       9.2112
  0.00045857       9.4128
  0.00046637       9.5729
  0.00047327       9.7145
  0.00048169       9.8875
  0.00048450       9.9451
  0.00048871      10.0316
  0.00049251      10.1095
  0.00050276      10.3199
  0.00050849      10.4376
  0.00051160      10.5014
  0.00052054      10.6848
  0.00052660      10.8092
  0.00053365      10.9540
  0.00053746      11.0322
  0.00054299      11.1457
  0.00055308      11.3528
  0.00056070      11.5092
  0.00056736      11.6459
  0.00057135      11.7277
  0.00057788      11.8619
  0.00058468      12.0014
  0.00059067      12.1244
  0.00059339      12.1802
  0.00060081      12.3324
  0.00060387      12.3954
  0.00061220      12.5664
  0.00061738      12.6727
  0.00062172      12.7618
  0.00062845      12.8998
  0.00063542      13.0430
  0.00064066      13.1505
  0.00064741      13.2890
  0.00065441      13.3037
  0.00065958      13.5112
  0.00066624      13.5618
  0.00067189      13.7196
  0.00067819      13.8078
  0.00068397      13.9520
  0.00069066      13.9990
  0.00069645      14.1417
  0.00070194      14.3155
  0.00070792      14.4384
  0.00071411      14.5390
  0.00072037      14.6318
  0.00072634      14.7555
  0.00073185      14.9277
  0.00073838      14.9923
  0.00074401      15.1513
  0.00075650      15.3408
  0.00076206      15.5071
  0.00076807      15.6267
  0.00077456      15.6956
  0.00078019      15.8545
  0.00078706      15.8834
  0.00079256      16.0563
  0.00079833      16.2004
  0.00080450      16.3035
  0.00081125      16.3442
  0.00081685      16.5068
  0.00082369      16.5386
  0.00082900      16.7323
  0.00083543      16.8068
  0.00084054      17.0209
  0.00084732      17.0597
  0.00085370      17.1396
  0.00085897      17.3369
  0.00086540      17.4126
  0.00087092      17.5830
  0.00087697      17.6985
  0.00088290      17.8255
  0.00088862      17.9753
  0.00089510      18.0453
  0.00090088      18.1895
  0.00090720      18.2759
  0.00091950      18.4852
  0.00092493      18.6656
  0.00093111      18.7664
  0.00093735      18.8616
  0.00094366      18.9492
  0.00094916      19.1227
  0.00095510      19.2491
  0.00096148      19.3295
  0.00096701      19.4999
  0.00097382      19.5345
  0.00098005      19.6302
  0.00098528      19.8322
  0.00099132      19.9479
  0.00099819      19.9767
  0.00100424      20.0920
  0.00101044      20.1918
  0.00101577      20.3818
  0.00102253      20.4222
  0.00102855      20.5405
  0.00103384      20.7362
  0.00104019      20.8193
  0.00104669      20.8873
  0.00105285      20.9907
  0.00105897      21.0987
  0.00106478      21.2392
  0.00107118      21.3169
  0.00107708      21.4482
  0.00108274      21.6046
  0.00108925      21.6707
  0.00109563      21.7510
  0.00110157      21.8776
  0.00110788      21.9657
  0.00111365      22.1099
  0.00112052      22.1387
  0.00112575      22.3405
  0.00113214      22.4197
  0.00113877      22.4740
  0.00114474      22.5972
  0.00115054      22.7386
  0.00115658      22.8547
  0.00116313      22.9168
  0.00116885      23.0671
  0.00117534      23.1362
  0.00118164      23.2249
  0.00118761      23.3479
  0.00119424      23.4025
  0.00120013      23.5344
  0.00120641      23.6249
  0.00121190      23.7992
  0.00121849      23.8578
  0.00122471      23.9547
  0.00123103      24.0412
  0.00123708      24.1565
  0.00124377      24.2035
  0.00124980      24.3210
  0.00125649      24.3694
  0.00126279      24.4572
  0.00126793      24.6686
  0.00127462      24.7165
  0.00128114      24.7824
  0.00128688      24.9295
  0.00129372      24.9616
  0.00129982      25.0709
  0.00130588      25.1854
  0.00131217      25.2753
  0.00131804      25.4092
  0.00132475      25.4551
  0.00133081      25.5691
  0.00133681      25.6892
  0.00134291      25.7996
  0.00134981      25.8251
  0.00135582      25.9438
  0.00136187      26.0591
  0.00136764      26.2032
  0.00137451      26.2320
  0.00138111      26.2897
  0.00138618      26.5077
  0.00139340      26.4998
  0.00139964      26.5948
  0.00140638      26.6375
  0.00141123      26.8793
  0.00141848      26.8670
  0.00142440      26.9965
  0.00143060      27.0955
  0.00143643      27.2343
  0.00144249      27.3480
  0.00144932      27.3810
  0.00145527      27.5063
  0.00146150      27.6025
  0.00146780      27.6915
  0.00147359      27.8337
  0.00148003      27.9084
  0.00148578      28.0550
  0.00149216      28.1346
  0.00149876      28.1922
  0.00150453      28.3364
  0.00151109      28.3979
  0.00151663      28.5670
  0.00152397      28.5464
  0.00152966      28.6991
  0.00153598      28.7863
  0.00154212      28.8917
  0.00154789      29.0357
  0.00155372      29.1739
  0.00156062      29.1999
  0.00156642      29.3410
  0.00157379      29.3179
  0.00157948      29.4706
  0.00158543      29.5964
  0.00159204      29.6519
  0.00159833      29.7424
  0.00160434      29.8616
  0.00161134      29.8766
  0.00161677      30.0573
  0.00162300      30.1525
  0.00162917      30.2554
  0.00163550      30.3409
  0.00164197      30.4119
  0.00164884      30.4407
  0.00165461      30.5848
  0.00166135      30.6280
  0.00166709      30.7751
  0.00167343      30.8600
  0.00168008      30.9121
  0.00168657      30.9801
  0.00169248      31.1101
  0.00169899      31.1772
  0.00170486      31.3113
  0.00171179      31.3333
  0.00171765      31.4692
  0.00172381      31.5719
  0.00172965      31.7090
  0.00173659      31.7303
  0.00174230      31.8820
  0.00174835      31.9973
  0.00175521      32.0261
  0.00176128      32.1395
  0.00176807      32.1770
  0.00177391      32.3144
  0.00178023      32.4009
  0.00178628      32.5162
  0.00179232      32.6315
  0.00179854      32.7288
  0.00180502      32.7990
  0.00181112      32.9091
  0.00181741      32.9990
  0.00182387      33.0706
  0.00183081      33.0917
  0.00183671      33.2223
  0.00184268      33.3460
  0.00184909      33.4240
  0.00185605      33.4425
  0.00186176      33.5942
  0.00186770      33.7199
  0.00187438      33.7693
  0.00188014      33.9144
  0.00188668      33.9787
  0.00189350      34.0118
  0.00189903      34.1825
  0.00190525      34.2795
  0.00191245      34.2736
  0.00191774      34.4687
  0.00192435      34.5250
  0.00193042      34.6375
  0.00193703      34.6937
  0.00194292      34.8261
  0.00194887      34.9512
  0.00195531      35.0251
  0.00196203      35.0694
  0.00196682      35.3171
  0.00197410      35.3026
  0.00198032      35.4001
  0.00198566      35.5906
  0.00199252      35.6204
  0.00199782      35.8140
  0.00200410      35.9053
  0.00201120      35.9095
  0.00201690      36.0619
  0.00202404      36.0613
  0.00203060      36.1235
  0.00203693      36.2084
  0.00205009      36.3278
  0.00206484      36.2786
  0.00207110      36.3715
  0.00207829      36.3659
  0.00208422      36.4937
  0.00209064      36.5698
  0.00209637      36.7187
  0.00210378      36.6905
  0.00211039      36.7468
  0.00211692      36.8116
  0.00212381      36.8379
  0.00212930      37.0126
  0.00213566      37.0953
  0.00214231      37.1467
  0.00214892      37.2028
  0.00215532      37.2808
  0.00216821      37.4279
  0.00217441      37.5271
  0.00218106      37.5793
  0.00218741      37.6631
  0.00219343      37.7814
  0.00219987      37.8554
  0.00220619      37.9417
  0.00221245      38.0349
  0.00221874      38.1249
  0.00222523      38.1929
  0.00223142      38.2936
  0.00223794      38.3591
  0.00224390      38.4835
  0.00225063      38.5277
  0.00225625      38.6879
  0.00226271      38.7595
  0.00226957      38.7899
  0.00227638      38.8242
  0.00228179      39.0071
  0.00228784      39.1219
  0.00229389      39.2376
  0.00230050      39.2935
  0.00230637      39.4274
  0.00231316      39.4645
  0.00231912      39.5896
  0.00232513      39.7089
  0.00233151      39.7889
  0.00233774      39.8845
  0.00234397      39.9811
  0.00235665      40.1498
  0.00236273      40.2623
  0.00236880      40.3748
  0.00237534      40.4386
  0.00238149      40.5436
  0.00238799      40.6107
  0.00239464      40.6627
  0.00240091      40.7549
  0.00240755      40.8074
  0.00241322      40.9630
  0.00242023      40.9771
  0.00242651      41.0675
  0.00243338      41.0967
  0.00243949      41.2051
  0.00244616      41.2546
  0.00245173      41.4211
  0.00245793      41.5202
  0.00246453      41.5766
  0.00247102      41.6457
  0.00248368      41.8169
  0.00248974      41.9316
  0.00249633      41.9899
  0.00250296      42.0432
  0.00250949      42.1075
  0.00251642      42.1305
  0.00252181      42.3154
  0.00252922      42.2873
  0.00253556      42.3717
  0.00254137      42.5123
  0.00254797      42.5685
  0.00255448      42.6356
  0.00256084      42.7176
  0.00256756      42.7631
  0.00257357      42.8816
  0.00258008      42.9487
  0.00258663      43.0114
  0.00259267      43.1268
  0.00259963      43.1459
  0.00260515      43.3176
  0.00261235      43.3117
  0.00261816      43.4520
  0.00262513      43.4703
  0.00263145      43.5565
  0.00263821      43.5970
  0.00264425      43.7125
  0.00265048      43.8093
  0.00265664      43.9123
  0.00266327      43.9666
  0.00266900      44.1154
  0.00267570      44.1620
  0.00268249      44.1997
  0.00268909      44.2560
  0.00269562      44.3212
  0.00270266      44.3314
  0.00270839      44.4810
  0.00271473      44.5654
  0.00272116      44.6402
  0.00272741      44.7341
  0.00273402      44.7903
  0.00274090      44.8185
  0.00274697      44.9310
  0.00275331      45.0153
  0.00276020      45.0419
  0.00276689      45.0903
  0.00277273      45.2268
  0.00277942      45.2753
  0.00278584      45.3511
  0.00279222      45.4312
  0.00279888      45.4827
  0.00280532      45.5558
  0.00281835      45.6883
  0.00282506      45.7341
  0.00283155      45.8027
  0.00283861      45.8121
  0.00284453      45.9403
  0.00285053      46.0604
  0.00285692      46.1403
  0.00286406      46.1403
  0.00287077      46.1856
  0.00287674      46.3091
  0.00288309      46.3934
  0.00288979      46.4401
  0.00289684      46.4497
  0.00290276      46.5783
  0.00290954      46.6166
  0.00291622      46.6651
  0.00292229      46.7785
  0.00292913      46.8097
  0.00293546      46.8956
  0.00294909      46.9643
  0.00295590      46.9995
  0.00296900      47.1249
  0.00298228      47.2306
  0.00298943      47.2301
  0.00299559      47.3334
  0.00300851      47.4777
  0.00301620      47.4193
  0.00302277      47.4798
  0.00302911      47.5646
  0.00303543      47.6507
  0.00304237      47.6721
  0.00304871      47.7568
  0.00305572      47.7708
  0.00306242      47.8177
  0.00307583      47.9100
  0.00308962      47.9627
  0.00309597      48.0453
  0.00310287      48.0716
  0.00311615      48.1770
  0.00312300      48.2082
  0.00313687      48.2516
  0.00314350      48.3059
  0.00314990      48.3845
  0.00315749      48.3370
  0.00317100      48.4184
  0.00318451      48.5003
  0.00319870      48.5107
  0.00320538      48.5590
  0.00322708      48.5309
  0.00324824      48.5590
  0.00327734      48.5028
  0.00329083      48.5871
  0.00332668      48.5730
  0.00337020      48.5028
  0.00342042      48.4799
  0.00344973      48.4014
  0.00354377      48.2769
  0.00370634      47.7060
  0.00443794      44.3780
  0.00574968      31.1043
