# Supplementary material for: Size effects on the mechanical behavior and the compressive failure strength of concrete: an extensive dataset
Source: Data Brief. 2020 Nov 2;33:106477. doi: 10.1016/j.dib.2020.106477 (PMC7674298; doi:10.1016/j.dib.2020.106477)
Supplement: Supplementary file 1 [file mmc1.zip › Stress_Strain_Data_DIB/C-70x140-mm/C7-B1-34.txt]

      Strain  Stress(MPa)
  0.00000000       0.0000
  0.00038715       8.8356
  0.00039767       9.0756
  0.00040424       9.2256
  0.00040918       9.3382
  0.00041533       9.4787
  0.00041824       9.5451
  0.00042564       9.7139
  0.00043072       9.8298
  0.00043830      10.0028
  0.00044202      10.0878
  0.00044840      10.2334
  0.00045598      10.4063
  0.00045947      10.4859
  0.00046479      10.6074
  0.00047071      10.7425
  0.00047699      10.8858
  0.00048017      10.9584
  0.00048534      11.0764
  0.00048915      11.1634
  0.00049797      11.3647
  0.00050271      11.4729
  0.00050601      11.5482
  0.00051244      11.6949
  0.00051708      11.8007
  0.00052482      11.9775
  0.00053117      12.1224
  0.00053590      12.2303
  0.00054260      12.3832
  0.00054818      12.5107
  0.00054945      12.5395
  0.00055450      12.6548
  0.00056286      12.8456
  0.00056809      12.9649
  0.00057339      13.0860
  0.00057600      13.1455
  0.00058435      13.3359
  0.00059053      13.4368
  0.00059683      13.5261
  0.00060231      13.7008
  0.00060837      13.8151
  0.00061427      13.9452
  0.00062054      14.0381
  0.00062620      14.1941
  0.00063235      14.2979
  0.00063758      14.4997
  0.00064336      14.6438
  0.00065050      14.6438
  0.00065563      14.8551
  0.00066179      14.9589
  0.00066794      15.0636
  0.00067438      15.1377
  0.00068021      15.2760
  0.00068616      15.4015
  0.00069254      15.4823
  0.00069736      15.7267
  0.00070369      15.8123
  0.00070924      15.9797
  0.00071536      16.0877
  0.00072089      16.2581
  0.00072721      16.3446
  0.00073353      16.4311
  0.00073958      16.5464
  0.00074532      16.6941
  0.00075123      16.8237
  0.00075726      16.9408
  0.00076359      17.0269
  0.00076878      17.2321
  0.00077562      17.2636
  0.00078074      17.4774
  0.00078637      17.6368
  0.00079241      17.7524
  0.00079860      17.8527
  0.00080426      18.0087
  0.00081036      18.1194
  0.00081631      18.2442
  0.00082124      18.4777
  0.00082729      18.5930
  0.00083334      18.7083
  0.00083968      18.7922
  0.00084504      18.9800
  0.00085066      19.1407
  0.00085708      19.2168
  0.00086347      19.2956
  0.00086913      19.4526
  0.00087453      19.6352
  0.00088087      19.7204
  0.00088647      19.8824
  0.00089233      20.0182
  0.00089798      20.1748
  0.00090444      20.2473
  0.00091004      20.4091
  0.00091637      20.4956
  0.00092214      20.6397
  0.00092791      20.7838
  0.00093404      20.8906
  0.00094051      20.9621
  0.00094614      21.1208
  0.00095241      21.2135
  0.00095797      21.3804
  0.00096417      21.4793
  0.00097001      21.6160
  0.00097663      21.6717
  0.00098255      21.7999
  0.00098855      21.9207
  0.00099419      22.0786
  0.00100033      22.1848
  0.00100544      22.3981
  0.00101231      22.4269
  0.00101809      22.5711
  0.00102437      22.6614
  0.00103018      22.8017
  0.00103628      22.9122
  0.00104253      23.0055
  0.00104863      23.1163
  0.00105484      23.2136
  0.00106076      23.3432
  0.00106643      23.4976
  0.00107249      23.6119
  0.00107865      23.7160
  0.00108488      23.8121
  0.00109082      23.9386
  0.00109726      24.0121
  0.00110354      24.1037
  0.00110908      24.2718
  0.00111555      24.3428
  0.00112200      24.4160
  0.00112750      24.5889
  0.00113273      24.7907
  0.00113944      24.8364
  0.00114542      24.9580
  0.00115255      24.9598
  0.00115781      25.1580
  0.00116370      25.2903
  0.00117001      25.3781
  0.00117630      25.4680
  0.00118204      25.6159
  0.00118856      25.6812
  0.00119403      25.8573
  0.00120008      25.9726
  0.00120640      26.0591
  0.00121245      26.1744
  0.00121877      26.2609
  0.00122467      26.3918
  0.00123114      26.4626
  0.00123726      26.5705
  0.00124351      26.6644
  0.00124976      26.7585
  0.00125572      26.8833
  0.00126201      26.9722
  0.00126744      27.1529
  0.00127293      27.3274
  0.00127993      27.3420
  0.00128543      27.5151
  0.00129202      27.5731
  0.00129763      27.7353
  0.00130446      27.7676
  0.00131053      27.8814
  0.00131631      28.0245
  0.00132241      28.1344
  0.00132803      28.2948
  0.00133396      28.4228
  0.00134028      28.5093
  0.00134660      28.5958
  0.00135265      28.7111
  0.00135870      28.8264
  0.00136474      28.9417
  0.00137106      29.0282
  0.00137733      29.1207
  0.00138304      29.2715
  0.00138933      29.3613
  0.00139536      29.4782
  0.00140100      29.6369
  0.00140773      29.6799
  0.00141373      29.8011
  0.00141995      29.8983
  0.00142632      29.9789
  0.00143196      30.1374
  0.00143822      30.2303
  0.00144526      30.2414
  0.00144999      30.4959
  0.00145629      30.5848
  0.00146261      30.6713
  0.00146783      30.8731
  0.00147396      30.9805
  0.00148048      31.0460
  0.00148677      31.1360
  0.00149283      31.2495
  0.00149914      31.3375
  0.00150476      31.4973
  0.00151119      31.5731
  0.00151692      31.7219
  0.00152362      31.7678
  0.00152888      31.9662
  0.00153551      32.0207
  0.00154132      32.1604
  0.00154767      32.2443
  0.00155381      32.3496
  0.00155939      32.5146
  0.00156528      32.6467
  0.00157194      32.6975
  0.00157745      32.8696
  0.00158378      32.9553
  0.00158989      33.0640
  0.00159621      33.1504
  0.00160136      33.3599
  0.00160771      33.4441
  0.00161374      33.5613
  0.00162021      33.6319
  0.00162614      33.7599
  0.00163186      33.9098
  0.00163780      34.0364
  0.00164413      34.1214
  0.00164987      34.2693
  0.00165610      34.3658
  0.00166242      34.4520
  0.00166876      34.5370
  0.00167452      34.6828
  0.00167995      34.8627
  0.00168576      35.0031
  0.00169184      35.1156
  0.00169845      35.1718
  0.00170425      35.3125
  0.00170993      35.4668
  0.00171644      35.5332
  0.00172228      35.6710
  0.00172833      35.7856
  0.00173491      35.8457
  0.00174149      35.9042
  0.00174716      36.0601
  0.00175318      36.1775
  0.00175948      36.2671
  0.00176566      36.3684
  0.00177183      36.4702
  0.00177823      36.5485
  0.00178363      36.7326
  0.00178957      36.8593
  0.00179592      36.9424
  0.00180225      37.0280
  0.00180877      37.0938
  0.00181445      37.2482
  0.00182105      37.3049
  0.00182647      37.4862
  0.00183249      37.6049
  0.00183854      37.7195
  0.00184462      37.8319
  0.00185097      37.9154
  0.00185687      38.0463
  0.00186323      38.1290
  0.00186954      38.2167
  0.00187515      38.3780
  0.00188096      38.5186
  0.00188703      38.6311
  0.00189391      38.6592
  0.00189886      38.8895
  0.00190552      38.9405
  0.00191186      39.0249
  0.00191710      39.2256
  0.00192321      39.3342
  0.00192982      39.3905
  0.00193505      39.5919
  0.00194143      39.6721
  0.00194762      39.7729
  0.00195427      39.8250
  0.00195889      40.0906
  0.00196464      40.2373
  0.00197086      40.3345
  0.00197738      40.4000
  0.00198289      40.5717
  0.00198923      40.6561
  0.00199557      40.7404
  0.00200138      40.8811
  0.00200746      40.9936
  0.00201365      41.0940
  0.00201936      41.2442
  0.00202571      41.3280
  0.00203142      41.4794
  0.00204395      41.6635
  0.00204941      41.8408
  0.00205582      41.9179
  0.00206183      42.0374
  0.00206768      42.1740
  0.00207351      42.3121
  0.00208037      42.3418
  0.00208550      42.5542
  0.00209166      42.6572
  0.00209751      42.7935
  0.00210412      42.8498
  0.00211019      42.9623
  0.00211600      43.1029
  0.00212268      43.1520
  0.00212897      43.2413
  0.00213486      43.3733
  0.00214167      43.4088
  0.00214696      43.6040
  0.00215340      43.6776
  0.00215951      43.7867
  0.00216602      43.8531
  0.00217137      44.0420
  0.00217805      44.0909
  0.00218395      44.2220
  0.00219036      44.2983
  0.00219604      44.4529
  0.00220275      44.4983
  0.00220872      44.6216
  0.00221449      44.7667
  0.00222061      44.8747
  0.00222709      44.9439
  0.00223347      45.0246
  0.00223939      45.1536
  0.00224598      45.2112
  0.00225279      45.2466
  0.00225805      45.4448
  0.00226463      45.5042
  0.00227064      45.6231
  0.00227654      45.7544
  0.00228289      45.8380
  0.00228939      45.9054
  0.00229547      46.0179
  0.00230140      46.1450
  0.00230769      46.2351
  0.00231391      46.3325
  0.00232047      46.3934
  0.00232618      46.5443
  0.00233315      46.5622
  0.00233816      46.7872
  0.00234528      46.7899
  0.00235084      46.9559
  0.00235692      47.0684
  0.00236348      47.1294
  0.00237069      47.1228
  0.00237633      47.2811
  0.00238243      47.3906
  0.00238939      47.4104
  0.00239497      47.5747
  0.00240126      47.6645
  0.00240691      47.8212
  0.00241400      47.8275
  0.00241980      47.9685
  0.00242646      48.0196
  0.00243984      48.1149
  0.00244649      48.1668
  0.00245332      48.1996
  0.00245980      48.2692
  0.00246675      48.2899
  0.00247286      48.3987
  0.00247933      48.4693
  0.00249349      48.4833
  0.00249988      48.5626
  0.00250643      48.6250
  0.00252780      48.6303
  0.00264072      48.0219
  0.00275211      47.5751
  0.00283232      47.4023
  0.00309858      45.6903
  0.00342972      44.6670
  0.00390412      39.8405
  0.00417941      31.9108
