# Supplementary material for: Size effects on the mechanical behavior and the compressive failure strength of concrete: an extensive dataset
Source: Data Brief. 2020 Nov 2;33:106477. doi: 10.1016/j.dib.2020.106477 (PMC7674298; doi:10.1016/j.dib.2020.106477)
Supplement: Supplementary file 1 [file mmc1.zip › Stress_Strain_Data_DIB/C-70x140-mm/C7-B1-35.txt]

      Strain  Stress(MPa)
  0.00000000       0.0000
  0.00049418       8.7289
  0.00052224       9.2245
  0.00052951       9.3531
  0.00054294       9.5903
  0.00055046       9.7230
  0.00056466       9.9739
  0.00057328      10.1262
  0.00057935      10.2334
  0.00059187      10.4545
  0.00059787      10.5605
  0.00060395      10.6679
  0.00061221      10.8138
  0.00062080      10.9655
  0.00062340      11.0115
  0.00062767      11.0869
  0.00063627      11.2388
  0.00064065      11.3162
  0.00065053      11.4907
  0.00065480      11.5661
  0.00066029      11.6631
  0.00066584      11.7612
  0.00067049      11.8433
  0.00068191      12.0450
  0.00068706      12.1359
  0.00069441      12.2657
  0.00069848      12.3377
  0.00070577      12.4665
  0.00070556      12.4627
  0.00071626      12.6518
  0.00072348      12.7792
  0.00072776      12.8548
  0.00073326      12.9520
  0.00074087      13.0864
  0.00074826      13.2169
  0.00075410      13.3538
  0.00076052      13.4298
  0.00076656      13.5455
  0.00077293      13.6278
  0.00077911      13.7285
  0.00078543      13.8150
  0.00079100      13.9808
  0.00079732      14.0673
  0.00080392      14.1249
  0.00080997      14.2402
  0.00081599      14.3580
  0.00082152      14.5285
  0.00082772      14.6278
  0.00083409      14.7087
  0.00084039      14.7978
  0.00084640      14.9174
  0.00085239      15.0381
  0.00085888      15.1074
  0.00086495      15.2203
  0.00087061      15.3767
  0.00087690      15.4659
  0.00088292      15.5848
  0.00088910      15.6855
  0.00089502      15.8149
  0.00090182      15.8510
  0.00090721      16.0348
  0.00091388      16.0851
  0.00091965      16.2293
  0.00092515      16.4022
  0.00093175      16.4599
  0.00093767      16.5883
  0.00094389      16.6862
  0.00095018      16.7761
  0.00095616      16.8985
  0.00096191      17.0449
  0.00096808      17.1472
  0.00097401      17.2750
  0.00098075      17.3178
  0.00098678      17.4344
  0.00099292      17.5402
  0.00099883      17.6698
  0.00100539      17.7317
  0.00101072      17.9222
  0.00101692      18.0218
  0.00102247      18.1895
  0.00102907      18.2471
  0.00103494      18.3808
  0.00104089      18.5066
  0.00104721      18.5930
  0.00105408      18.6219
  0.00106007      18.7435
  0.00106648      18.8208
  0.00107203      18.9877
  0.00107795      19.1168
  0.00108454      19.1747
  0.00109065      19.2842
  0.00109669      19.4000
  0.00110225      19.5664
  0.00110836      19.6761
  0.00111440      19.7914
  0.00112102      19.8467
  0.00112728      19.9397
  0.00113298      20.0920
  0.00113910      20.1998
  0.00114562      20.2650
  0.00115149      20.3987
  0.00115717      20.5532
  0.00116353      20.6361
  0.00116964      20.7440
  0.00117629      20.7964
  0.00118228      20.9175
  0.00118859      21.0051
  0.00119486      21.0972
  0.00120108      21.1942
  0.00120722      21.2998
  0.00121354      21.3866
  0.00121946      21.5157
  0.00122518      21.6655
  0.00123158      21.7433
  0.00123785      21.8352
  0.00124450      21.8877
  0.00125076      21.9805
  0.00125668      22.1099
  0.00126272      22.2252
  0.00126999      22.2124
  0.00127509      22.4269
  0.00128169      22.4846
  0.00128801      22.5711
  0.00129457      22.6327
  0.00130034      22.7771
  0.00130729      22.7973
  0.00131353      22.8924
  0.00131966      22.9995
  0.00132631      23.0516
  0.00133180      23.2250
  0.00133869      23.2521
  0.00134470      23.3717
  0.00135158      23.3986
  0.00135737      23.5408
  0.00136436      23.5579
  0.00137051      23.6618
  0.00137670      23.7624
  0.00138398      23.7480
  0.00138947      23.9220
  0.00139615      23.9703
  0.00140199      24.1084
  0.00140867      24.1565
  0.00141527      24.2142
  0.00142081      24.3824
  0.00142764      24.4160
  0.00143341      24.5601
  0.00144001      24.6178
  0.00144661      24.6744
  0.00145265      24.7907
  0.00145884      24.8908
  0.00146598      24.8914
  0.00147194      25.0158
  0.00147866      25.0605
  0.00148495      25.1505
  0.00149113      25.2519
  0.00149779      25.3029
  0.00150379      25.4230
  0.00151009      25.5122
  0.00151674      25.5641
  0.00152257      25.7021
  0.00152930      25.7449
  0.00153577      25.8161
  0.00154212      25.8998
  0.00154887      25.9414
  0.00155507      26.0407
  0.00156187      26.0764
  0.00156699      26.2897
  0.00157413      26.2897
  0.00158012      26.4110
  0.00158732      26.4050
  0.00159310      26.5491
  0.00159969      26.6068
  0.00160589      26.7060
  0.00161266      26.7462
  0.00161890      26.8404
  0.00162491      26.9602
  0.00163172      26.9955
  0.00163773      27.1149
  0.00164468      27.1353
  0.00165082      27.2407
  0.00165686      27.3563
  0.00166978      27.5004
  0.00167555      27.6445
  0.00168188      27.7310
  0.00168855      27.7800
  0.00169499      27.8540
  0.00170808      27.9800
  0.00171469      28.0360
  0.00172016      28.2126
  0.00172668      28.2787
  0.00173245      28.4228
  0.00173905      28.4805
  0.00174537      28.5670
  0.00175169      28.6534
  0.00175801      28.7399
  0.00176461      28.7976
  0.00177175      28.7976
  0.00177824      28.8665
  0.00178439      28.9705
  0.00179026      29.1044
  0.00179655      29.1946
  0.00180323      29.2433
  0.00180970      29.3140
  0.00181550      29.4553
  0.00182245      29.4759
  0.00182846      29.5956
  0.00183549      29.6069
  0.00184169      29.7064
  0.00184750      29.8469
  0.00185409      29.9053
  0.00186123      29.9058
  0.00186664      30.0885
  0.00187276      30.1952
  0.00187908      30.2824
  0.00188572      30.3355
  0.00189250      30.3739
  0.00189901      30.4407
  0.00190505      30.5560
  0.00191112      30.6691
  0.00191793      30.7039
  0.00192429      30.7866
  0.00192975      30.9637
  0.00193658      30.9972
  0.00194320      31.0525
  0.00194918      31.1740
  0.00195515      31.2977
  0.00196163      31.3680
  0.00196840      31.4072
  0.00197438      31.5300
  0.00198140      31.5424
  0.00198661      31.7463
  0.00199313      31.8121
  0.00199990      31.8506
  0.00200579      31.9828
  0.00201196      32.0854
  0.00201892      32.1049
  0.00202397      32.3254
  0.00203080      32.3584
  0.00203744      32.4112
  0.00204373      32.5005
  0.00204936      32.6603
  0.00205515      32.8022
  0.00206282      32.7468
  0.00206887      32.8621
  0.00207516      32.9516
  0.00208124      33.0635
  0.00208727      33.1816
  0.00209418      33.2055
  0.00210056      33.2863
  0.00210675      33.3862
  0.00211259      33.5234
  0.00211891      33.6103
  0.00212556      33.6623
  0.00213186      33.7508
  0.00213783      33.8750
  0.00214452      33.9220
  0.00215018      34.0782
  0.00215680      34.1340
  0.00216302      34.2307
  0.00216970      34.2793
  0.00217580      34.3891
  0.00218208      34.4796
  0.00218826      34.5812
  0.00219434      34.6937
  0.00220095      34.7500
  0.00220702      34.8625
  0.00221336      34.9468
  0.00221997      35.0031
  0.00222601      35.1198
  0.00223210      35.2303
  0.00223906      35.2494
  0.00224468      35.4099
  0.00225047      35.5525
  0.00225737      35.5782
  0.00226379      35.6539
  0.00226989      35.7645
  0.00227640      35.8305
  0.00228899      36.0089
  0.00230176      36.1684
  0.00230844      36.2175
  0.00231526      36.2519
  0.00232204      36.2894
  0.00232820      36.3931
  0.00233467      36.4640
  0.00234092      36.5584
  0.00234749      36.6191
  0.00235342      36.7468
  0.00236002      36.8030
  0.00236645      36.8785
  0.00237361      36.8770
  0.00237945      37.0139
  0.00238634      37.0408
  0.00239303      37.0887
  0.00239869      37.2446
  0.00240509      37.3232
  0.00241194      37.3539
  0.00241804      37.4629
  0.00242408      37.5798
  0.00243106      37.5973
  0.00243719      37.7037
  0.00244330      37.8120
  0.00245005      37.8533
  0.00245578      38.0027
  0.00246256      38.0405
  0.00246852      38.1656
  0.00247471      38.2655
  0.00248132      38.3218
  0.00248793      38.3780
  0.00249427      38.4624
  0.00250061      38.5468
  0.00250705      38.6209
  0.00251330      38.7150
  0.00251912      38.8538
  0.00252566      38.9179
  0.00253180      39.0229
  0.00253866      39.0530
  0.00254456      39.1840
  0.00255069      39.2907
  0.00255705      39.3727
  0.00256288      39.5113
  0.00256957      39.5592
  0.00257617      39.6165
  0.00258185      39.7709
  0.00258753      39.9248
  0.00259443      39.9504
  0.00260055      40.0578
  0.00260758      40.0701
  0.00261375      40.1726
  0.00262011      40.2544
  0.00262607      40.3789
  0.00263217      40.4894
  0.00263895      40.5268
  0.00264514      40.6280
  0.00265148      40.7123
  0.00265838      40.7380
  0.00266453      40.8422
  0.00267024      40.9936
  0.00267727      41.0054
  0.00268319      41.1342
  0.00268986      41.1832
  0.00269629      41.2583
  0.00270333      41.2698
  0.00270872      41.4547
  0.00271532      41.5115
  0.00272180      41.5812
  0.00272849      41.6287
  0.00273475      41.7224
  0.00274089      41.8277
  0.00274734      41.9006
  0.00275362      41.9909
  0.00276009      42.0623
  0.00276694      42.0925
  0.00277293      42.2146
  0.00277954      42.2711
  0.00278564      42.3806
  0.00279214      42.4476
  0.00279856      42.5247
  0.00280502      42.5967
  0.00281189      42.6248
  0.00282644      42.5967
  0.00283252      42.7091
  0.00283887      42.7930
  0.00284574      42.8216
  0.00285208      42.9060
  0.00285895      42.9341
  0.00286532      43.0159
  0.00287204      43.0605
  0.00287911      43.0682
  0.00288479      43.2220
  0.00289165      43.2517
  0.00289854      43.2787
  0.00290554      43.2935
  0.00291179      43.3878
  0.00291813      43.4722
  0.00292534      43.4656
  0.00293291      43.4203
  0.00293989      43.4372
  0.00294655      43.4885
  0.00296037      43.5373
  0.00297491      43.5101
  0.00298167      43.5509
  0.00299570      43.5774
  0.00300219      43.6460
  0.00301648      43.6461
  0.00303051      43.6735
  0.00305162      43.7064
  0.00307329      43.6813
  0.00308986      43.4404
  0.00312643      43.3508
  0.00318354      43.3536
  0.00325037      43.0854
  0.00335272      42.8385
  0.00341292      42.5165
  0.00362457      41.2892
  0.00406086      38.9719
  0.00462172      28.0481
