# Supplementary material for: Size effects on the mechanical behavior and the compressive failure strength of concrete: an extensive dataset
Source: Data Brief. 2020 Nov 2;33:106477. doi: 10.1016/j.dib.2020.106477 (PMC7674298; doi:10.1016/j.dib.2020.106477)
Supplement: Supplementary file 1 [file mmc1.zip › Stress_Strain_Data_DIB/C-70x140-mm/C7-B1-36.txt]

      Strain  Stress(MPa)
  0.00000000       0.0000
  0.00066033       8.9182
  0.00066806       9.0227
  0.00067639       9.1351
  0.00068298       9.2242
  0.00068909       9.3067
  0.00069696       9.4130
  0.00070105       9.4682
  0.00071075       9.5992
  0.00071577       9.6670
  0.00072050       9.7309
  0.00072903       9.8461
  0.00073185       9.8841
  0.00073910       9.9821
  0.00074494      10.0609
  0.00074703      10.0892
  0.00075260      10.1644
  0.00076106      10.2787
  0.00076626      10.3489
  0.00077236      10.4313
  0.00077956      10.5286
  0.00078545      10.6081
  0.00078722      10.6320
  0.00079399      10.7234
  0.00080253      10.8387
  0.00080680      10.8964
  0.00080893      10.9252
  0.00081747      11.0405
  0.00082320      11.1179
  0.00083439      11.2691
  0.00083829      11.3218
  0.00083838      11.3230
  0.00084879      11.4636
  0.00085548      11.5539
  0.00086628      11.6997
  0.00087154      11.7708
  0.00087892      11.8705
  0.00088423      11.9422
  0.00088752      11.9866
  0.00089405      12.0748
  0.00090002      12.1554
  0.00090264      12.1909
  0.00091096      12.3032
  0.00091922      12.4147
  0.00092846      12.5395
  0.00093578      12.6384
  0.00094064      12.7041
  0.00094767      12.7989
  0.00095097      12.8435
  0.00095620      12.9142
  0.00096047      12.9719
  0.00096687      13.0584
  0.00097307      13.1420
  0.00097202      13.1278
  0.00098366      13.2851
  0.00099025      13.3440
  0.00099661      13.4262
  0.00100267      13.5402
  0.00100956      13.5665
  0.00101594      13.6467
  0.00102226      13.7336
  0.00102871      13.8067
  0.00103482      13.9159
  0.00104785      14.0478
  0.00105470      14.0783
  0.00106062      14.2075
  0.00106703      14.2842
  0.00107332      14.3747
  0.00107997      14.4262
  0.00108656      14.4844
  0.00109274      14.5862
  0.00109908      14.6705
  0.00110538      14.7591
  0.00111143      14.8744
  0.00111775      14.9609
  0.00112435      15.0186
  0.00113143      15.0245
  0.00113686      15.2050
  0.00115025      15.2997
  0.00115676      15.3665
  0.00116281      15.4810
  0.00116914      15.5674
  0.00117559      15.6404
  0.00118186      15.7319
  0.00118831      15.8047
  0.00119550      15.7994
  0.00120076      15.9987
  0.00121340      16.1716
  0.00121972      16.2581
  0.00123264      16.4022
  0.00123896      16.4887
  0.00124513      16.5909
  0.00125133      16.6905
  0.00125816      16.7238
  0.00126397      16.8634
  0.00127002      16.9788
  0.00128360      17.0532
  0.00128939      17.1961
  0.00129560      17.2943
  0.00130216      17.3558
  0.00130838      17.4523
  0.00131514      17.4932
  0.00132114      17.6129
  0.00132776      17.6682
  0.00133366      17.7988
  0.00133964      17.9213
  0.00134616      17.9872
  0.00135235      18.0878
  0.00135888      18.1520
  0.00136482      18.2793
  0.00137166      18.3109
  0.00137814      18.3810
  0.00138386      18.5307
  0.00139153      18.4747
  0.00139685      18.6673
  0.00140250      18.8236
  0.00140937      18.8525
  0.00141515      18.9966
  0.00142807      19.1407
  0.00143459      19.2060
  0.00144129      19.2523
  0.00144721      19.3815
  0.00145454      19.3617
  0.00146000      19.5385
  0.00146652      19.6046
  0.00147316      19.6571
  0.00147985      19.7051
  0.00148567      19.8440
  0.00149183      19.9477
  0.00149816      20.0330
  0.00150485      20.0808
  0.00151085      20.2017
  0.00151740      20.2638
  0.00152370      20.3530
  0.00153022      20.4181
  0.00153644      20.5160
  0.00154295      20.5820
  0.00154947      20.6481
  0.00155559      20.7550
  0.00156192      20.8415
  0.00156824      20.9280
  0.00157456      21.0145
  0.00158081      21.1087
  0.00158748      21.1586
  0.00159385      21.2394
  0.00159985      21.3602
  0.00160655      21.4063
  0.00161282      21.4988
  0.00161989      21.5059
  0.00162524      21.6956
  0.00163179      21.7571
  0.00163810      21.8449
  0.00164459      21.9143
  0.00165116      21.9747
  0.00165780      22.0277
  0.00166395      22.1320
  0.00167053      22.1916
  0.00167666      22.2976
  0.00168255      22.4295
  0.00168962      22.4372
  0.00169587      22.5317
  0.00170297      22.5356
  0.00170881      22.6730
  0.00171511      22.7625
  0.00172133      22.8593
  0.00172825      22.8832
  0.00173507      22.9170
  0.00174166      22.9746
  0.00174770      23.0908
  0.00175431      23.1476
  0.00176098      23.1968
  0.00177388      23.3434
  0.00178077      23.3701
  0.00179354      23.5289
  0.00179993      23.6082
  0.00180645      23.6743
  0.00181247      23.7922
  0.00181907      23.8498
  0.00183223      23.9684
  0.00183908      23.9989
  0.00184616      24.0060
  0.00185305      24.0325
  0.00185948      24.1071
  0.00186629      24.1421
  0.00187336      24.1504
  0.00204908      22.9460
  0.00212691      23.7766
  0.00215059      24.2915
  0.00217018      24.4847
  0.00217595      24.6293
  0.00218202      24.7429
  0.00218910      24.7495
  0.00219541      24.8372
  0.00220162      24.9348
  0.00220822      24.9925
  0.00221492      25.0391
  0.00222129      25.1199
  0.00222773      25.1943
  0.00223433      25.2519
  0.00224065      25.3384
  0.00224670      25.4537
  0.00225937      25.6237
  0.00226658      25.6163
  0.00227250      25.7456
  0.00227906      25.8070
  0.00228518      25.9148
  0.00229148      26.0035
  0.00229753      26.1185
  0.00230406      26.1832
  0.00231095      26.2095
  0.00231679      26.3466
  0.00232330      26.4136
  0.00232943      26.5195
  0.00233556      26.6268
  0.00234197      26.7033
  0.00234848      26.7706
  0.00235519      26.8155
  0.00236104      26.9527
  0.00236681      27.0968
  0.00237348      27.1468
  0.00237918      27.2986
  0.00238616      27.3160
  0.00239210      27.4427
  0.00239869      27.5004
  0.00240523      27.5640
  0.00241111      27.6966
  0.00241795      27.7286
  0.00242390      27.8541
  0.00243037      27.9252
  0.00243676      28.0051
  0.00244259      28.1432
  0.00244949      28.1683
  0.00245535      28.3034
  0.00246200      28.3555
  0.00246820      28.4550
  0.00247464      28.5285
  0.00248128      28.5814
  0.00248717      28.7144
  0.00249359      28.7897
  0.00249997      28.8703
  0.00250635      28.9507
  0.00251248      29.0570
  0.00251853      29.1723
  0.00252513      29.2300
  0.00253118      29.3453
  0.00253777      29.4029
  0.00254464      29.4318
  0.00255054      29.5623
  0.00255732      29.6008
  0.00256251      29.8065
  0.00256938      29.8353
  0.00257570      29.9218
  0.00258148      30.0659
  0.00258799      30.1326
  0.00259464      30.1841
  0.00260061      30.3080
  0.00260697      30.3895
  0.00261321      30.4853
  0.00261942      30.5833
  0.00262561      30.6832
  0.00263219      30.7429
  0.00263845      30.8364
  0.00264485      30.9146
  0.00265119      30.9990
  0.00266366      31.1902
  0.00266998      31.2767
  0.00267681      31.3095
  0.00268180      31.5361
  0.00268922      31.5073
  0.00269476      31.6761
  0.00270143      31.7252
  0.00270727      31.8625
  0.00271417      31.8882
  0.00271953      32.0761
  0.00272663      32.0814
  0.00273251      32.2140
  0.00273932      32.2494
  0.00274536      32.3650
  0.00275199      32.4193
  0.00275793      32.5455
  0.00276463      32.5929
  0.00277071      32.7043
  0.00277708      32.7858
  0.00278344      32.8686
  0.00279004      32.9249
  0.00280274      33.0927
  0.00280878      33.2080
  0.00281456      33.3522
  0.00282209      33.3112
  0.00282693      33.5539
  0.00283380      33.5828
  0.00284094      33.5828
  0.00284726      33.6692
  0.00285370      33.7441
  0.00285969      33.8651
  0.00286622      33.9295
  0.00287285      33.9839
  0.00287900      34.0884
  0.00288505      34.2029
  0.00289191      34.2335
  0.00289826      34.3169
  0.00290408      34.4559
  0.00291070      34.5107
  0.00291640      34.6631
  0.00292289      34.7320
  0.00292970      34.7664
  0.00293627      34.8272
  0.00294224      34.9504
  0.00294911      34.9790
  0.00295533      35.0764
  0.00296198      35.1288
  0.00297546      35.2129
  0.00298089      35.3939
  0.00298827      35.3687
  0.00299408      35.5093
  0.00300015      35.6218
  0.00300649      35.7062
  0.00301364      35.7062
  0.00302034      35.7521
  0.00302659      35.8468
  0.00303331      35.8911
  0.00303991      35.9484
  0.00304600      36.0592
  0.00305257      36.1191
  0.00305941      36.1514
  0.00306612      36.1973
  0.00307280      36.2452
  0.00307915      36.3288
  0.00308574      36.3870
  0.00309233      36.4452
  0.00309894      36.5022
  0.00310537      36.5764
  0.00311236      36.5927
  0.00311846      36.7031
  0.00312611      36.6492
  0.00313196      36.7860
  0.00313860      36.8382
  0.00314532      36.8827
  0.00315185      36.9476
  0.00315851      36.9989
  0.00316484      37.0843
  0.00317225      37.0562
  0.00317806      37.1968
  0.00318493      37.2249
  0.00319101      37.3374
  0.00319780      37.3737
  0.00320517      37.3504
  0.00321140      37.4467
  0.00321790      37.5144
  0.00322434      37.5883
  0.00323170      37.5647
  0.00323837      37.6147
  0.00324435      37.7377
  0.00325095      37.7949
  0.00325720      37.8883
  0.00326399      37.9261
  0.00327012      38.0324
  0.00327696      38.0645
  0.00328355      38.1228
  0.00329071      38.1213
  0.00329646      38.2674
  0.00330297      38.3343
  0.00330958      38.3903
  0.00331600      38.4662
  0.00332281      38.5020
  0.00332947      38.5528
  0.00333541      38.6791
  0.00334212      38.7246
  0.00334954      38.6957
  0.00335542      38.8280
  0.00336242      38.8433
  0.00336891      38.9124
  0.00337632      38.8842
  0.00338213      39.0249
  0.00338847      39.1092
  0.00339561      39.1092
  0.00340249      39.1374
  0.00340881      39.2237
  0.00341513      39.3107
  0.00342206      39.3332
  0.00342899      39.3550
  0.00344173      39.5175
  0.00344877      39.5293
  0.00345568      39.5530
  0.00346857      39.7006
  0.00348248      39.7402
  0.00349675      39.7420
  0.00351028      39.8207
  0.00352434      39.8453
  0.00353137      39.8571
  0.00355308      39.8271
  0.00357337      39.9474
  0.00359408      40.0225
  0.00360840      40.0189
  0.00361535      40.0397
  0.00363611      40.1104
  0.00364966      40.1870
  0.00367126      40.1691
  0.00368514      40.2120
  0.00369906      40.2510
  0.00372089      40.2083
  0.00375018      40.1323
  0.00379314      40.1222
  0.00382179      40.1139
  0.00390964      39.8885
  0.00404303      39.3811
  0.00430369      38.2579
  0.00476313      33.5031
  0.00536568      27.9679
  0.00589977      21.3680
