# Supplementary material for: Size effects on the mechanical behavior and the compressive failure strength of concrete: an extensive dataset
Source: Data Brief. 2020 Nov 2;33:106477. doi: 10.1016/j.dib.2020.106477 (PMC7674298; doi:10.1016/j.dib.2020.106477)
Supplement: Supplementary file 1 [file mmc1.zip › Stress_Strain_Data_DIB/C-70x140-mm/C7-B1-37.txt]

      Strain  Stress(MPa)
  0.00000000       0.0000
  0.00042845       8.3223
  0.00043433       8.4366
  0.00044011       8.5488
  0.00044917       8.7247
  0.00045303       8.7997
  0.00046005       8.9362
  0.00046302       8.9938
  0.00047192       9.1668
  0.00047485       9.2236
  0.00048119       9.3469
  0.00048525       9.4256
  0.00049107       9.5388
  0.00049946       9.7018
  0.00050309       9.7722
  0.00050713       9.8507
  0.00051240       9.9530
  0.00052256      10.1504
  0.00052604      10.2179
  0.00052882      10.2720
  0.00053425      10.3774
  0.00054225      10.5328
  0.00054842      10.6527
  0.00055355      10.7522
  0.00055874      10.8532
  0.00056393      10.9540
  0.00056987      11.0693
  0.00057581      11.1846
  0.00058174      11.3000
  0.00058135      11.2923
  0.00059015      11.4632
  0.00059306      11.5198
  0.00060448      11.7416
  0.00060768      11.8039
  0.00061533      11.9524
  0.00062478      12.1359
  0.00062769      12.1924
  0.00063201      12.2765
  0.00063756      12.3842
  0.00064323      12.4942
  0.00064673      12.5622
  0.00065494      12.7217
  0.00065877      12.7963
  0.00066485      12.9142
  0.00067078      13.0295
  0.00067250      13.0629
  0.00068086      13.2254
  0.00068641      13.3937
  0.00069300      13.4516
  0.00069886      13.5866
  0.00070510      13.6822
  0.00071091      13.8223
  0.00071703      13.9300
  0.00072302      14.0521
  0.00073010      14.0579
  0.00073609      14.1796
  0.00074139      14.3740
  0.00074783      14.4478
  0.00075404      14.5462
  0.00076000      14.6708
  0.00076680      14.7070
  0.00077217      14.8930
  0.00077859      14.9690
  0.00079022      15.2492
  0.00079627      15.3645
  0.00080232      15.4789
  0.00080893      15.5360
  0.00081429      15.7228
  0.00082046      15.8257
  0.00082659      15.9324
  0.00083261      16.0511
  0.00083849      16.1838
  0.00084523      16.2257
  0.00085072      16.4004
  0.00085760      16.4276
  0.00086280      16.6328
  0.00086902      16.7296
  0.00087571      16.7770
  0.00088149      16.9207
  0.00088754      17.0364
  0.00089331      17.1805
  0.00089963      17.2670
  0.00090526      17.4263
  0.00091225      17.4423
  0.00091748      17.6446
  0.00092379      17.7318
  0.00092968      17.8642
  0.00093580      17.9717
  0.00094160      18.1126
  0.00094798      18.1938
  0.00095417      18.2942
  0.00096015      18.4166
  0.00096625      18.5263
  0.00097191      18.6824
  0.00097826      18.7655
  0.00098479      18.8303
  0.00099035      18.9966
  0.00099626      19.1265
  0.00100245      19.2272
  0.00100822      19.3713
  0.00101480      19.4306
  0.00102101      19.5289
  0.00102704      19.6469
  0.00103305      19.7661
  0.00103903      19.8879
  0.00104527      19.9833
  0.00105111      20.1203
  0.00105712      20.2404
  0.00106348      20.3226
  0.00106950      20.4409
  0.00107503      20.6109
  0.00108162      20.6685
  0.00108767      20.7838
  0.00109372      20.8991
  0.00109984      21.0063
  0.00110581      21.1298
  0.00111241      21.1874
  0.00111791      21.3604
  0.00112467      21.4005
  0.00113032      21.5579
  0.00113655      21.6536
  0.00114282      21.7460
  0.00114950      21.7943
  0.00115476      21.9933
  0.00116109      22.0782
  0.00116732      22.1745
  0.00117388      22.2366
  0.00117945      22.4024
  0.00118563      22.5036
  0.00119203      22.5817
  0.00119770      22.7366
  0.00120399      22.8261
  0.00121038      22.9058
  0.00121687      22.9746
  0.00122287      23.0948
  0.00122896      23.2053
  0.00123575      23.2433
  0.00124133      23.4070
  0.00124809      23.4482
  0.00125397      23.5809
  0.00126032      23.6640
  0.00126624      23.7929
  0.00127240      23.8971
  0.00127909      23.9446
  0.00128482      24.0934
  0.00129116      24.1772
  0.00129771      24.2399
  0.00130948      24.5050
  0.00131577      24.5952
  0.00132205      24.6855
  0.00132890      24.7170
  0.00133446      24.8835
  0.00134111      24.9348
  0.00134747      25.0172
  0.00135350      25.1349
  0.00135981      25.2231
  0.00136585      25.3384
  0.00137267      25.3733
  0.00137833      25.5292
  0.00138489      25.5900
  0.00139073      25.7273
  0.00139694      25.8254
  0.00140405      25.8298
  0.00140958      25.9997
  0.00141559      26.1186
  0.00142218      26.1764
  0.00142801      26.3152
  0.00143469      26.3638
  0.00144035      26.5203
  0.00144698      26.5743
  0.00145311      26.6802
  0.00145905      26.8078
  0.00146560      26.8697
  0.00147180      26.9692
  0.00147797      27.0711
  0.00148464      27.1215
  0.00148972      27.3384
  0.00149716      27.3070
  0.00150263      27.4835
  0.00150898      27.5669
  0.00151511      27.6734
  0.00152194      27.7069
  0.00152769      27.8531
  0.00153526      27.8086
  0.00154102      27.9542
  0.00154749      28.0252
  0.00156073      28.1346
  0.00156691      28.2359
  0.00157367      28.2767
  0.00158014      28.3476
  0.00159473      28.3157
  0.00160055      28.4549
  0.00160685      28.5434
  0.00161332      28.6146
  0.00161987      28.6774
  0.00162687      28.6925
  0.00163352      28.7436
  0.00164006      28.8072
  0.00164703      28.8255
  0.00165336      28.9117
  0.00166023      28.9403
  0.00166721      28.9571
  0.00168022      29.0911
  0.00168659      29.1723
  0.00169319      29.2297
  0.00169935      29.3339
  0.00170638      29.3453
  0.00171325      29.3741
  0.00172012      29.4029
  0.00172554      29.5846
  0.00173222      29.6335
  0.00173963      29.6047
  0.00174568      29.7200
  0.00175337      29.6624
  0.00176008      29.7077
  0.00176659      29.7742
  0.00177998      29.8685
  0.00178597      29.9904
  0.00179255      30.0499
  0.00179879      30.1445
  0.00180491      30.2521
  0.00181108      30.3553
  0.00181818      30.3595
  0.00182348      30.5531
  0.00182991      30.6291
  0.00183615      30.7233
  0.00184253      30.8046
  0.00184807      30.9727
  0.00185421      31.0785
  0.00186073      31.1442
  0.00186644      31.2955
  0.00187230      31.4298
  0.00187920      31.4557
  0.00188503      31.5937
  0.00189081      31.7379
  0.00189751      31.7841
  0.00190360      31.8946
  0.00190928      32.0490
  0.00191603      32.0903
  0.00192135      32.2820
  0.00192745      32.3925
  0.00193340      32.5175
  0.00193981      32.5953
  0.00194588      32.7077
  0.00195061      32.9620
  0.00195737      33.0024
  0.00196385      33.0721
  0.00196963      33.2159
  0.00197466      33.4386
  0.00198198      33.4196
  0.00198675      33.6692
  0.00199308      33.7557
  0.00199973      33.8069
  0.00200533      33.9700
  0.00201095      34.1305
  0.00201726      34.2179
  0.00202255      34.4125
  0.00202970      34.4125
  0.00203526      34.5789
  0.00204138      34.6865
  0.00204641      34.9090
  0.00205258      35.0118
  0.00205857      35.1327
  0.00206527      35.1797
  0.00207094      35.3351
  0.00207594      35.5602
  0.00208263      35.6084
  0.00208782      35.8142
  0.00209492      35.8187
  0.00210046      35.9874
  0.00210627      36.1281
  0.00211323      36.1472
  0.00211957      36.2319
  0.00212528      36.3819
  0.00213148      36.4816
  0.00213786      36.5622
  0.00214392      36.6758
  0.00215028      36.7587
  0.00215658      36.8477
  0.00216258      36.9673
  0.00216862      37.0837
  0.00217460      37.2062
  0.00218121      37.2622
  0.00218737      37.3655
  0.00219345      37.4780
  0.00219917      37.6273
  0.00220518      37.7471
  0.00221231      37.7486
  0.00221787      37.9150
  0.00222399      38.0230
  0.00223092      38.0455
  0.00223630      38.2314
  0.00224263      38.3166
  0.00224853      38.4473
  0.00225472      38.5476
  0.00226063      38.6777
  0.00226694      38.7653
  0.00227330      38.8474
  0.00227990      38.9054
  0.00228531      39.0878
  0.00229118      39.2217
  0.00229826      39.2277
  0.00230377      39.4000
  0.00230995      39.5011
  0.00231623      39.5928
  0.00232255      39.6787
  0.00232876      39.7778
  0.00234085      40.0084
  0.00234670      40.1445
  0.00235370      40.1602
  0.00235945      40.3068
  0.00236546      40.4260
  0.00237223      40.4649
  0.00237866      40.5396
  0.00238481      40.6447
  0.00239061      40.7857
  0.00239739      40.8247
  0.00240403      40.8775
  0.00240994      41.0070
  0.00241627      41.0928
  0.00242246      41.1927
  0.00242892      41.2652
  0.00243494      41.3832
  0.00244151      41.4436
  0.00244759      41.5561
  0.00245434      41.5972
  0.00245962      41.7927
  0.00246665      41.8052
  0.00247289      41.9004
  0.00247922      41.9862
  0.00248573      42.0520
  0.00249268      42.0731
  0.00249839      42.2235
  0.00250469      42.3129
  0.00251124      42.3753
  0.00251765      42.4516
  0.00252406      42.5292
  0.00253070      42.5822
  0.00253649      42.7251
  0.00254409      42.6760
  0.00254957      42.8513
  0.00255652      42.8717
  0.00256263      42.9809
  0.00256898      43.0643
  0.00257537      43.1432
  0.00258199      43.1987
  0.00258790      43.3279
  0.00259451      43.3841
  0.00260059      43.4966
  0.00260800      43.4685
  0.00261407      43.5810
  0.00262095      43.6091
  0.00262729      43.6935
  0.00263407      43.7320
  0.00264035      43.8232
  0.00264780      43.7907
  0.00265372      43.9190
  0.00265989      44.0214
  0.00266669      44.0574
  0.00267275      44.1716
  0.00267982      44.1791
  0.00268622      44.2575
  0.00269285      44.3115
  0.00269893      44.4240
  0.00270616      44.4143
  0.00271247      44.5025
  0.00271940      44.5248
  0.00272610      44.5708
  0.00274043      44.5665
  0.00275476      44.5621
  0.00276202      44.5491
  0.00277152      44.3014
  0.00278753      44.1195
  0.00288846      39.5081
  0.00351912      27.2514
