# Supplementary material for: Size effects on the mechanical behavior and the compressive failure strength of concrete: an extensive dataset
Source: Data Brief. 2020 Nov 2;33:106477. doi: 10.1016/j.dib.2020.106477 (PMC7674298; doi:10.1016/j.dib.2020.106477)
Supplement: Supplementary file 1 [file mmc1.zip › Stress_Strain_Data_DIB/C-70x140-mm/C7-B1-38.txt]

      Strain  Stress(MPa)
  0.00000000       0.0000
  0.00056371       9.5415
  0.00057590       9.7480
  0.00058313       9.8702
  0.00059845      10.1296
  0.00060337      10.2129
  0.00060337      10.2130
  0.00061309      10.3775
  0.00062105      10.5122
  0.00062644      10.6034
  0.00063120      10.6840
  0.00063694      10.7811
  0.00063973      10.8283
  0.00064837      10.9746
  0.00065070      11.0140
  0.00065717      11.1235
  0.00066249      11.2136
  0.00066756      11.2995
  0.00067687      11.4570
  0.00068415      11.5803
  0.00069633      11.7864
  0.00069840      11.8214
  0.00070179      11.8789
  0.00070977      12.0139
  0.00071260      12.0617
  0.00072209      12.2224
  0.00072577      12.2848
  0.00073149      12.3815
  0.00073912      12.5107
  0.00074533      12.6157
  0.00074721      12.6477
  0.00075267      12.7401
  0.00075649      12.8047
  0.00076272      12.9102
  0.00076942      13.0236
  0.00077659      13.1448
  0.00078009      13.2042
  0.00078587      13.3485
  0.00079210      13.4440
  0.00079837      13.5364
  0.00080459      13.6340
  0.00081100      13.7105
  0.00081716      13.8146
  0.00082312      13.9389
  0.00082921      14.0499
  0.00083587      14.1009
  0.00084170      14.2393
  0.00084835      14.2908
  0.00085391      14.4578
  0.00086010      14.5573
  0.00086679      14.6054
  0.00087303      14.7010
  0.00087885      14.8403
  0.00088546      14.8964
  0.00089149      15.0132
  0.00089700      15.1855
  0.00090952      15.3708
  0.00091609      15.4315
  0.00092225      15.5355
  0.00092783      15.6994
  0.00093482      15.7159
  0.00094092      15.8257
  0.00094674      15.9647
  0.00095335      16.0215
  0.00095913      16.1646
  0.00096510      16.2883
  0.00097717      16.5216
  0.00098356      16.6003
  0.00098970      16.7060
  0.00099580      16.8166
  0.00100887      16.9439
  0.00101537      17.0122
  0.00102089      17.1825
  0.00102729      17.2613
  0.00103283      17.4303
  0.00103948      17.4817
  0.00104525      17.6260
  0.00105192      17.6758
  0.00105757      17.8336
  0.00106436      17.8702
  0.00107053      17.9730
  0.00107615      18.1338
  0.00108259      18.2072
  0.00108864      18.3223
  0.00109502      18.4027
  0.00110096      18.5295
  0.00110744      18.5996
  0.00111295      18.7712
  0.00111995      18.7861
  0.00112606      18.8953
  0.00113215      19.0063
  0.00113850      19.0893
  0.00114484      19.1741
  0.00115085      19.2940
  0.00115724      19.3729
  0.00116265      19.5549
  0.00116893      19.6465
  0.00117513      19.7459
  0.00118164      19.8116
  0.00118800      19.8947
  0.00119454      19.9581
  0.00120015      20.1195
  0.00120690      20.1606
  0.00121251      20.3220
  0.00121988      20.2984
  0.00122515      20.4956
  0.00123147      20.5821
  0.00123831      20.6137
  0.00124410      20.7565
  0.00125035      20.8503
  0.00125681      20.9226
  0.00126301      21.0219
  0.00126958      21.0823
  0.00127596      21.1626
  0.00128230      21.2472
  0.00128870      21.3258
  0.00129435      21.4829
  0.00130088      21.5478
  0.00130720      21.6335
  0.00131326      21.7478
  0.00132054      21.7339
  0.00132642      21.8667
  0.00133357      21.8657
  0.00133918      22.0271
  0.00134556      22.1075
  0.00135235      22.1444
  0.00135955      22.1389
  0.00136584      22.2281
  0.00137172      22.3614
  0.00137867      22.3815
  0.00138443      22.5274
  0.00139087      22.6018
  0.00139777      22.6275
  0.00140398      22.7251
  0.00141095      22.7433
  0.00141770      22.7853
  0.00142370      22.9048
  0.00143022      22.9709
  0.00143708      23.0002
  0.00144378      23.0470
  0.00145018      23.1255
  0.00145667      23.1947
  0.00146341      23.2364
  0.00146989      23.3065
  0.00147691      23.3199
  0.00148297      23.4331
  0.00149009      23.4357
  0.00149674      23.4881
  0.00150368      23.5091
  0.00151071      23.5215
  0.00151717      23.5935
  0.00152372      23.6555
  0.00153022      23.7228
  0.00153655      23.8086
  0.00154325      23.8553
  0.00155005      23.8919
  0.00155671      23.9421
  0.00156336      23.9947
  0.00157007      24.0394
  0.00157646      24.1192
  0.00158272      24.2125
  0.00158927      24.2744
  0.00159582      24.3367
  0.00160296      24.3377
  0.00160981      24.3679
  0.00161623      24.4443
  0.00162255      24.5313
  0.00162873      24.6328
  0.00163562      24.6587
  0.00164109      24.8353
  0.00164835      24.8226
  0.00165473      24.9032
  0.00166210      24.8790
  0.00166810      24.9994
  0.00167488      25.0375
  0.00168947      25.0062
  0.00169544      25.1299
  0.00170169      25.2236
  0.00170804      25.3064
  0.00171478      25.3489
  0.00172112      25.4334
  0.00172783      25.4790
  0.00173502      25.4748
  0.00174021      25.6798
  0.00174741      25.6746
  0.00175348      25.7868
  0.00176625      25.9466
  0.00177269      26.0205
  0.00177934      26.0725
  0.00178617      26.1062
  0.00179250      26.1916
  0.00179864      26.2966
  0.00180530      26.3482
  0.00181190      26.4050
  0.00181856      26.4554
  0.00182533      26.4956
  0.00183165      26.5819
  0.00183807      26.6580
  0.00184452      26.7310
  0.00185836      26.7775
  0.00186398      26.9384
  0.00187116      26.9338
  0.00187790      26.9767
  0.00188403      27.0836
  0.00189055      27.1494
  0.00189764      27.1542
  0.00190428      27.2072
  0.00190989      27.3688
  0.00191664      27.4098
  0.00192370      27.4194
  0.00193070      27.4336
  0.00193698      27.5252
  0.00195072      27.5828
  0.00195800      27.5679
  0.00196352      27.7392
  0.00197734      27.7882
  0.00199090      27.8646
  0.00199825      27.8425
  0.00201158      27.9432
  0.00201837      27.9801
  0.00202523      28.0104
  0.00203923      28.0404
  0.00205292      28.1034
  0.00206737      28.0857
  0.00208078      28.1777
  0.00209474      28.2120
  0.00210155      28.2478
  0.00210900      28.2153
  0.00213167      28.0839
  0.00217595      27.9346
  0.00223559      27.6714
  0.00227539      27.2414
  0.00235131      26.7682
  0.00243701      26.7693
  0.00255419      27.2170
  0.00259712      27.9616
  0.00267093      28.4626
  0.00272553      28.7304
  0.00277335      28.9607
  0.00281485      29.1033
  0.00283610      29.1218
  0.00287856      29.1643
  0.00292837      29.1840
  0.00298563      29.1717
  0.00302216      29.0857
  0.00313312      28.6841
  0.00331806      28.0129
  0.00348141      28.1118
  0.00361432      28.4074
  0.00367701      28.5745
  0.00380529      28.6058
  0.00396406      28.4339
  0.00421895      27.9188
  0.00461100      21.9857
  0.00474391      18.5195
  0.00499798      16.5866
