# Supplementary material for: Size effects on the mechanical behavior and the compressive failure strength of concrete: an extensive dataset
Source: Data Brief. 2020 Nov 2;33:106477. doi: 10.1016/j.dib.2020.106477 (PMC7674298; doi:10.1016/j.dib.2020.106477)
Supplement: Supplementary file 1 [file mmc1.zip › Stress_Strain_Data_DIB/C-70x140-mm/C7-B1-39.txt]

      Strain  Stress(MPa)
  0.00000000       0.0000
  0.00080981      14.0740
  0.00082228      14.2652
  0.00084725      14.6438
  0.00087886      15.0762
  0.00089646      15.4798
  0.00093549      15.8834
  0.00096105      16.2004
  0.00099293      16.6040
  0.00099761      16.8634
  0.00101657      17.1229
  0.00103617      17.3159
  0.00106218      17.5859
  0.00107434      17.8097
  0.00107940      18.0288
  0.00109766      18.3624
  0.00111803      18.4736
  0.00113816      18.6110
  0.00114378      18.7715
  0.00115630      18.9574
  0.00116830      19.1984
  0.00118176      19.2850
  0.00120146      19.4665
  0.00121271      19.7871
  0.00122574      19.9190
  0.00123210      20.0010
  0.00125229      20.1316
  0.00125802      20.2810
  0.00127127      20.3897
  0.00127686      20.5532
  0.00129045      20.6268
  0.00129570      20.8258
  0.00130910      20.9194
  0.00131514      21.0349
  0.00133458      21.2451
  0.00134812      21.3234
  0.00135442      21.4118
  0.00136030      21.5449
  0.00137372      21.6364
  0.00139339      21.8216
  0.00139970      21.9095
  0.00141266      22.0491
  0.00141888      22.1458
  0.00142527      22.2252
  0.00144588      22.3116
  0.00145880      22.4558
  0.00147913      22.5711
  0.00150138      22.4846
  0.00159151      22.0198
  0.00171947      21.3315
  0.00177701      22.0418
  0.00186238      22.8305
  0.00191350      23.4647
  0.00194098      23.5800
  0.00195335      23.7818
  0.00197286      23.9836
  0.00199292      24.1277
  0.00201326      24.2430
  0.00201969      24.3172
  0.00203332      24.3871
  0.00203972      24.4651
  0.00205335      24.5342
  0.00206628      24.6765
  0.00207993      24.7438
  0.00208629      24.8258
  0.00209976      24.9119
  0.00212118      24.9133
  0.00214807      25.0899
  0.00216067      25.2681
  0.00216632      25.4249
  0.00218681      25.5238
  0.00220000      25.6395
  0.00222045      25.7422
  0.00222654      25.8531
  0.00224677      25.9791
  0.00226000      26.0904
  0.00227337      26.1873
  0.00227942      26.3015
  0.00229988      26.4042
  0.00231316      26.5099
  0.00232690      26.5677
  0.00234730      26.6753
  0.00236044      26.7968
  0.00238047      26.9437
  0.00239409      27.0134
  0.00240711      27.1469
  0.00241997      27.2970
  0.00243319      27.4099
  0.00245392      27.4833
  0.00246738      27.5701
  0.00248785      27.6713
  0.00249354      27.8242
  0.00251394      27.9328
  0.00252778      27.9795
  0.00254729      28.1819
  0.00255313      28.3181
  0.00256688      28.3746
  0.00258703      28.5093
  0.00260737      28.6246
  0.00262056      28.7399
  0.00262688      28.8264
  0.00264058      28.8883
  0.00266095      28.9994
  0.00267387      29.1435
  0.00268761      29.2012
  0.00269420      29.2588
  0.00271426      29.4029
  0.00273460      29.5182
  0.00275438      29.6912
  0.00276125      29.7200
  0.00277478      29.7998
  0.00279546      29.8784
  0.00281621      29.9506
  0.00283691      30.0264
  0.00284336      30.0997
  0.00286335      30.2517
  0.00289061      30.3895
  0.00291090      30.5093
  0.00291710      30.6082
  0.00293739      30.7289
  0.00295831      30.7827
  0.00297903      30.8571
  0.00300649      30.9739
  0.00301966      31.0917
  0.00304881      31.0309
  0.00310938      30.6696
  0.00333420      30.3128
  0.00365531      28.0891
  0.00379772      28.8885
  0.00408538      30.1876
  0.00432785      30.9815
  0.00456783      31.2837
  0.00469948      30.9595
  0.00503748      30.7188
  0.00542211      30.0814
  0.00645094      20.2741
