# Supplementary material for: Size effects on the mechanical behavior and the compressive failure strength of concrete: an extensive dataset
Source: Data Brief. 2020 Nov 2;33:106477. doi: 10.1016/j.dib.2020.106477 (PMC7674298; doi:10.1016/j.dib.2020.106477)
Supplement: Supplementary file 1 [file mmc1.zip › Stress_Strain_Data_DIB/C-70x140-mm/C7-B1-4.txt]

      Strain  Stress(MPa)
  0.00000000       0.0000
  0.00053305      11.5585
  0.00053592      11.6208
  0.00054899      11.9040
  0.00056101      12.1647
  0.00056419      12.2337
  0.00057091      12.3795
  0.00057905      12.5559
  0.00058667      12.7211
  0.00059425      12.8854
  0.00060410      13.0991
  0.00060687      13.1592
  0.00061321      13.2967
  0.00062620      13.4331
  0.00063061      13.7211
  0.00064216      14.0096
  0.00064879      14.0637
  0.00065452      14.2119
  0.00066112      14.2691
  0.00067288      14.5353
  0.00067872      14.6726
  0.00068474      14.7911
  0.00069104      14.8790
  0.00069686      15.0183
  0.00070266      15.1599
  0.00070922      15.2217
  0.00071461      15.4061
  0.00072067      15.5200
  0.00072630      15.6796
  0.00073245      15.7842
  0.00073842      15.9080
  0.00074494      15.9732
  0.00075047      16.1436
  0.00075667      16.2422
  0.00076247      16.3835
  0.00077452      16.6199
  0.00078054      16.7376
  0.00079277      16.9539
  0.00079915      17.0347
  0.00080497      17.1734
  0.00081165      17.2228
  0.00081697      17.4148
  0.00082258      17.5757
  0.00082845      17.7099
  0.00083517      17.7550
  0.00084098      17.8953
  0.00084664      18.0514
  0.00085357      18.0731
  0.00085896      18.2584
  0.00086496      18.3781
  0.00087168      18.4233
  0.00087744      18.5690
  0.00088276      18.7603
  0.00088837      18.9224
  0.00089535      18.9389
  0.00090125      19.0703
  0.00090665      19.2536
  0.00091325      19.3110
  0.00091923      19.4332
  0.00092509      19.5687
  0.00093107      19.6912
  0.00093764      19.7518
  0.00094325      19.9122
  0.00094909      20.0495
  0.00095487      20.1938
  0.00096138      20.2600
  0.00096701      20.4193
  0.00097294      20.5470
  0.00097968      20.5896
  0.00098536      20.7441
  0.00099140      20.8601
  0.00099730      20.9913
  0.00100258      21.1874
  0.00100949      21.2116
  0.00101528      21.3540
  0.00102719      21.6040
  0.00103332      21.7108
  0.00103936      21.8270
  0.00104563      21.9188
  0.00105167      22.0354
  0.00105875      22.0413
  0.00106390      22.2519
  0.00106995      22.3668
  0.00107594      22.4886
  0.00108148      22.6569
  0.00108785      22.7381
  0.00109391      22.8528
  0.00110018      22.9443
  0.00110641      23.0407
  0.00111213      23.1908
  0.00111830      23.2929
  0.00112464      23.3771
  0.00113054      23.5083
  0.00113622      23.6627
  0.00114282      23.7191
  0.00114865      23.8583
  0.00115497      23.9448
  0.00116113      24.0480
  0.00116697      24.1854
  0.00117328      24.2732
  0.00117926      24.3956
  0.00118521      24.5207
  0.00119121      24.6410
  0.00119794      24.6844
  0.00120343      24.8589
  0.00121002      24.9176
  0.00121481      25.1655
  0.00122116      25.2483
  0.00122792      25.2893
  0.00123423      25.3761
  0.00124030      25.4894
  0.00124667      25.5708
  0.00125263      25.6960
  0.00125919      25.7564
  0.00126527      25.8687
  0.00127052      26.0683
  0.00109366      45.4472
