# Supplementary material for: Size effects on the mechanical behavior and the compressive failure strength of concrete: an extensive dataset
Source: Data Brief. 2020 Nov 2;33:106477. doi: 10.1016/j.dib.2020.106477 (PMC7674298; doi:10.1016/j.dib.2020.106477)
Supplement: Supplementary file 1 [file mmc1.zip › Stress_Strain_Data_DIB/C-70x140-mm/C7-B1-40.txt]

      Strain  Stress(MPa)
  0.00000000       0.0000
  0.00055256      13.8533
  0.00055752      14.1017
  0.00056910      14.4302
  0.00058741      14.8276
  0.00060435      15.3645
  0.00063081      15.6856
  0.00064932      16.0628
  0.00066044      16.4378
  0.00067238      16.7301
  0.00069017      17.1805
  0.00070430      17.2500
  0.00070894      17.5305
  0.00072162      17.7476
  0.00073418      17.9767
  0.00074662      18.2183
  0.00075240      18.3827
  0.00075803      18.5641
  0.00076364      18.7462
  0.00077712      18.8813
  0.00078283      19.0543
  0.00078898      19.1817
  0.00079497      19.3257
  0.00080109      19.4565
  0.00081444      19.6049
  0.00081904      19.8902
  0.00082543      19.9937
  0.00083738      20.2845
  0.00084433      20.3310
  0.00085077      20.4297
  0.00085670      20.5799
  0.00086268      20.7243
  0.00086846      20.8901
  0.00087378      21.1017
  0.00088061      21.1601
  0.00088711      21.2524
  0.00089316      21.3900
  0.00090648      21.5421
  0.00091124      21.8111
  0.00091790      21.8872
  0.00092437      21.9824
  0.00093678      22.2267
  0.00094289      22.3586
  0.00094908      22.4816
  0.00096130      22.7454
  0.00096768      22.8501
  0.00097379      22.9818
  0.00098049      23.0528
  0.00098595      23.2509
  0.00099290      23.2972
  0.00099938      23.3915
  0.00100486      23.5870
  0.00101857      23.7001
  0.00102461      23.8384
  0.00103065      23.9775
  0.00103712      24.0723
  0.00104289      24.2387
  0.00104948      24.3215
  0.00106314      24.4395
  0.00106950      24.5455
  0.00107528      24.7113
  0.00108074      24.9090
  0.00109454      25.0115
  0.00110107      25.1008
  0.00110755      25.1954
  0.00111399      25.2929
  0.00112016      25.4189
  0.00112631      25.5467
  0.00113966      25.6956
  0.00114570      25.8346
  0.00115176      25.9710
  0.00116443      26.1890
  0.00117843      26.2719
  0.00118437      26.4205
  0.00119126      26.4737
  0.00120397      26.6870
  0.00121677      26.8921
  0.00122347      26.9633
  0.00122938      27.1154
  0.00124334      27.2019
  0.00124984      27.2941
  0.00126239      27.5246
  0.00127566      27.6812
  0.00128211      27.7786
  0.00128889      27.8426
  0.00129473      28.0014
  0.00130133      28.0840
  0.00131505      28.1949
  0.00132143      28.2988
  0.00132795      28.3891
  0.00133430      28.4963
  0.00134719      28.6924
  0.00135329      28.8244
  0.00135972      28.9240
  0.00137277      29.1036
  0.00138614      29.2500
  0.00139251      29.3556
  0.00139956      29.3916
  0.00140655      29.4337
  0.00141244      29.5880
  0.00141903      29.6717
  0.00142556      29.7600
  0.00143765      30.0371
  0.00145845      30.1812
  0.00146387      30.3830
  0.00147727      30.5272
  0.00148953      30.7866
  0.00150292      30.9307
  0.00150976      30.9884
  0.00151660      31.0460
  0.00152908      31.2839
  0.00153580      31.3539
  0.00154255      31.4199
  0.00154898      31.5192
  0.00155520      31.6396
  0.00156879      31.7644
  0.00157447      31.9397
  0.00158157      31.9714
  0.00158824      32.0464
  0.00159471      32.1416
  0.00160068      32.2872
  0.00160702      32.3954
  0.00162048      32.5327
  0.00162698      32.6251
  0.00163406      32.6588
  0.00164006      32.8018
  0.00164517      33.0351
  0.00165983      33.0506
  0.00166492      33.2864
  0.00167858      33.4031
  0.00169222      33.5226
  0.00169822      33.6659
  0.00170344      33.8877
  0.00171728      33.9863
  0.00172373      34.0843
  0.00172995      34.2040
  0.00174377      34.3058
  0.00175026      34.3988
  0.00175641      34.5263
  0.00176262      34.6484
  0.00176965      34.6861
  0.00178324      34.8102
  0.00178810      35.0689
  0.00180301      35.0597
  0.00180940      35.1631
  0.00181531      35.3149
  0.00182796      35.5351
  0.00183446      35.6267
  0.00184139      35.6757
  0.00184767      35.7906
  0.00185452      35.8468
  0.00186054      35.9873
  0.00187342      36.1843
  0.00187916      36.3531
  0.00188593      36.4183
  0.00189244      36.5097
  0.00190638      36.5978
  0.00191973      36.7468
  0.00192560      36.9032
  0.00193900      37.0470
  0.00195165      37.2665
  0.00195859      37.3144
  0.00196516      37.3993
  0.00197853      37.5456
  0.00198506      37.6349
  0.00199738      37.8881
  0.00200364      38.0048
  0.00201757      38.0946
  0.00202404      38.1895
  0.00203779      38.2982
  0.00204403      38.4171
  0.00205109      38.4521
  0.00205809      38.4931
  0.00207176      38.6093
  0.00207835      38.6930
  0.00208492      38.7778
  0.00209813      38.9405
  0.00211189      39.0476
  0.00211865      39.1140
  0.00212518      39.2025
  0.00213884      39.3199
  0.00214536      39.4101
  0.00215862      39.5684
  0.00217247      39.6659
  0.00217915      39.7400
  0.00219272      39.8658
  0.00220611      40.0112
  0.00221216      40.1484
  0.00222636      40.2115
  0.00223841      40.4924
  0.00225211      40.6056
  0.00225868      40.6906
  0.00226533      40.7669
  0.00227204      40.8378
  0.00228566      40.9595
  0.00229868      41.1413
  0.00231335      41.1563
  0.00232680      41.2947
  0.00234042      41.4166
  0.00234701      41.4998
  0.00235389      41.5525
  0.00236773      41.6524
  0.00238110      41.7983
  0.00240183      41.9507
  0.00241558      42.0584
  0.00242269      42.0889
  0.00243703      42.1372
  0.00245064      42.2590
  0.00246468      42.3375
  0.00247143      42.4047
  0.00249247      42.5246
  0.00251396      42.5990
  0.00253558      42.6600
  0.00255680      42.7617
  0.00257767      42.8991
  0.00260663      42.9677
  0.00264222      43.1141
  0.00266326      43.2345
  0.00267030      43.2716
  0.00269902      43.3637
  0.00272707      43.5248
  0.00275740      43.4534
  0.00281679      43.4404
  0.00286510      43.0470
  0.00300343      42.5404
  0.00325763      41.5494
  0.00387473      36.8030
  0.00421611      32.9774
  0.00477527      28.8492
  0.00525621      25.8953
  0.00586084      23.1686
