# Supplementary material for: Size effects on the mechanical behavior and the compressive failure strength of concrete: an extensive dataset
Source: Data Brief. 2020 Nov 2;33:106477. doi: 10.1016/j.dib.2020.106477 (PMC7674298; doi:10.1016/j.dib.2020.106477)
Supplement: Supplementary file 1 [file mmc1.zip › Stress_Strain_Data_DIB/C-70x140-mm/C7-B1-41.txt]

      Strain  Stress(MPa)
  0.00000000       0.0000
  0.00019340      20.8674
  0.00020087      23.1651
  0.00020833      24.4568
  0.00021579      25.2808
  0.00022325      25.2827
  0.00023072      25.4824
  0.00023818      26.4039
  0.00024564      27.3455
  0.00025311      28.8704
  0.00026057      29.8353
  0.00026803      30.5355
  0.00027549      31.2712
  0.00028296      32.1389
  0.00029042      33.0514
  0.00029788      33.7119
  0.00030534      34.4138
  0.00031281      35.1718
  0.00032027      35.8492
  0.00032773      36.3310
  0.00033519      36.9712
  0.00034266      37.4259
  0.00035012      38.1687
  0.00035758      38.3498
  0.00036505      38.2099
  0.00037997      37.7750
  0.00041728      36.4862
  0.00049191      24.4433
