# Supplementary material for: Size effects on the mechanical behavior and the compressive failure strength of concrete: an extensive dataset
Source: Data Brief. 2020 Nov 2;33:106477. doi: 10.1016/j.dib.2020.106477 (PMC7674298; doi:10.1016/j.dib.2020.106477)
Supplement: Supplementary file 1 [file mmc1.zip › Stress_Strain_Data_DIB/C-70x140-mm/C7-B1-42.txt]

      Strain  Stress(MPa)
  0.00000000       0.0000
  0.00054937      14.6384
  0.00056128      14.8886
  0.00056453      15.2981
  0.00058920      15.7096
  0.00061998      16.2293
  0.00063850      16.5355
  0.00064931      16.9012
  0.00066805      17.1845
  0.00068643      17.5056
  0.00070493      17.8147
  0.00072443      18.0172
  0.00072943      18.2433
  0.00073445      18.4669
  0.00075413      18.6507
  0.00075936      18.8525
  0.00076506      19.0041
  0.00077806      19.1398
  0.00078934      19.4563
  0.00080197      19.6308
  0.00080770      19.7791
  0.00082017      19.9703
  0.00083302      20.1221
  0.00083744      20.4091
  0.00085074      20.5120
  0.00085682      20.6239
  0.00086945      20.7987
  0.00087476      20.9914
  0.00088130      21.0555
  0.00088703      21.2042
  0.00089296      21.3315
  0.00090588      21.4757
  0.00091875      21.6248
  0.00092481      21.7383
  0.00093040      21.9026
  0.00093683      21.9776
  0.00094299      22.0814
  0.00094872      22.2302
  0.00095462      22.3609
  0.00096089      22.4525
  0.00096727      22.5331
  0.00097240      22.7454
  0.00098580      22.8385
  0.00099856      22.9988
  0.00100376      23.2038
  0.00100971      23.3290
  0.00102288      23.4461
  0.00102909      23.5449
  0.00103535      23.6377
  0.00104155      23.7373
  0.00104735      23.8789
  0.00106077      23.9702
  0.00107216      24.2743
  0.00107834      24.3764
  0.00108467      24.4617
  0.00109676      24.6931
  0.00110967      24.8376
  0.00112266      24.9745
  0.00112865      25.0963
  0.00114067      25.3345
  0.00115407      25.4279
  0.00115986      25.5706
  0.00117251      25.7420
  0.00117929      25.7803
  0.00118530      25.9000
  0.00119819      26.0469
  0.00120391      26.1971
  0.00121721      26.3002
  0.00122257      26.4880
  0.00123564      26.6161
  0.00124196      26.7030
  0.00125534      26.7985
  0.00126129      26.9239
  0.00126734      27.0392
  0.00127312      27.1833
  0.00128591      27.3406
  0.00129208      27.4427
  0.00130618      27.4624
  0.00131207      27.5942
  0.00132450      27.7901
  0.00133042      27.9185
  0.00133579      28.1057
  0.00134949      28.1666
  0.00135563      28.2721
  0.00136204      28.3501
  0.00137591      28.3938
  0.00138143      28.5646
  0.00139420      28.7246
  0.00140021      28.8436
  0.00140626      28.9587
  0.00141303      28.9980
  0.00141906      29.1147
  0.00143162      29.2971
  0.00143754      29.4259
  0.00144998      29.6198
  0.00146328      29.7240
  0.00146995      29.7735
  0.00147634      29.8529
  0.00148177      30.0330
  0.00149488      30.1572
  0.00150097      30.2677
  0.00151465      30.3315
  0.00152094      30.4216
  0.00152707      30.5288
  0.00153309      30.6462
  0.00153949      30.7247
  0.00155230      30.8807
  0.00156524      31.0221
  0.00157111      31.1564
  0.00158424      31.2778
  0.00159002      31.4208
  0.00159666      31.4745
  0.00161024      31.5486
  0.00161523      31.7748
  0.00162870      31.8617
  0.00164197      31.9678
  0.00164799      32.0861
  0.00165350      32.2581
  0.00166678      32.3643
  0.00167330      32.4297
  0.00167986      32.4914
  0.00168540      32.6603
  0.00169905      32.7274
  0.00170517      32.8351
  0.00171845      32.9405
  0.00172475      33.0296
  0.00173087      33.1369
  0.00174425      33.2327
  0.00175042      33.3348
  0.00176345      33.4675
  0.00177021      33.5074
  0.00179092      33.5837
  0.00181159      33.6627
  0.00182550      33.7032
  0.00183893      33.7931
  0.00186643      33.9062
  0.00189414      33.9966
  0.00192851      34.1379
  0.00206519      34.0362
  0.00215327      33.0351
  0.00229840      33.5478
  0.00238516      34.1905
  0.00246036      34.5455
  0.00249442      34.7188
  0.00254185      34.9900
  0.00258292      35.1784
  0.00260330      35.2890
  0.00261625      35.4292
  0.00264345      35.5736
  0.00266362      35.7062
  0.00268424      35.7911
  0.00269736      35.9141
  0.00270398      35.9689
  0.00271772      36.0265
  0.00273833      36.1130
  0.00275085      36.2994
  0.00276370      36.4502
  0.00277030      36.5068
  0.00279068      36.6175
  0.00280294      36.8312
  0.00282274      37.0029
  0.00283638      37.0710
  0.00285009      37.1312
  0.00286359      37.2145
  0.00287722      37.2832
  0.00288292      37.4346
  0.00288981      37.4618
  0.00289626      37.5343
  0.00291671      37.6376
  0.00292290      37.7386
  0.00292851      37.8999
  0.00294949      37.9469
  0.00296319      38.0083
  0.00297656      38.1054
  0.00299681      38.2292
  0.00300301      38.3282
  0.00301653      38.4087
  0.00303692      38.5186
  0.00304933      38.7155
  0.00305639      38.7248
  0.00307688      38.8231
  0.00308287      38.9454
  0.00310414      38.9618
  0.00311740      39.0693
  0.00312347      39.1826
  0.00313017      39.2298
  0.00315084      39.3096
  0.00317030      39.5169
  0.00317650      39.6155
  0.00319049      39.6473
  0.00321046      39.8001
  0.00323091      39.9036
  0.00325135      40.0082
  0.00327155      40.1374
  0.00329160      40.2826
  0.00330529      40.3455
  0.00331180      40.4117
  0.00333202      40.5394
  0.00335304      40.5819
  0.00338097      40.6501
  0.00341032      40.5677
  0.00344102      40.3438
  0.00350663      40.2042
  0.00358544      40.1791
  0.00366586      39.9844
  0.00373580      39.3885
  0.00393881      37.5665
  0.00449868      25.2429
