# Supplementary material for: Size effects on the mechanical behavior and the compressive failure strength of concrete: an extensive dataset
Source: Data Brief. 2020 Nov 2;33:106477. doi: 10.1016/j.dib.2020.106477 (PMC7674298; doi:10.1016/j.dib.2020.106477)
Supplement: Supplementary file 1 [file mmc1.zip › Stress_Strain_Data_DIB/C-70x140-mm/C7-B1-5.txt]

      Strain  Stress(MPa)
  0.00000000       0.0000
  0.00058112      11.7082
  0.00058841      11.8552
  0.00060771      12.2439
  0.00061522      12.3954
  0.00062640      12.6206
  0.00063426      12.7789
  0.00063967      12.8879
  0.00064527      13.0007
  0.00065117      13.1197
  0.00065901      13.2775
  0.00066515      13.3849
  0.00067123      13.4991
  0.00067693      13.6533
  0.00068304      13.7647
  0.00069661      13.8455
  0.00070138      14.0968
  0.00070765      14.1914
  0.00071408      14.2691
  0.00071989      14.4108
  0.00072539      14.5862
  0.00073206      14.6381
  0.00073790      14.7777
  0.00074987      15.0262
  0.00075638      15.0951
  0.00076265      15.1892
  0.00076827      15.3525
  0.00077473      15.4266
  0.00078045      15.5782
  0.00078721      15.6215
  0.00079268      15.8002
  0.00079871      15.9190
  0.00080486      16.0260
  0.00081109      16.1250
  0.00081683      16.2742
  0.00082325      16.3532
  0.00082890      16.5121
  0.00083530      16.5934
  0.00084099      16.7481
  0.00084718      16.8512
  0.00085410      16.8765
  0.00085960      17.0518
  0.00086551      17.1840
  0.00087135      17.3233
  0.00087770      17.4097
  0.00088320      17.5841
  0.00088915      17.7119
  0.00089566      17.7810
  0.00090181      17.8888
  0.00090831      17.9590
  0.00091384      18.1309
  0.00092021      18.2143
  0.00092675      18.2797
  0.00093286      18.3912
  0.00093886      18.5136
  0.00094467      18.6562
  0.00095091      18.7543
  0.00095704      18.8627
  0.00096330      18.9580
  0.00096896      19.1167
  0.00068837      49.3153
