# Supplementary material for: Size effects on the mechanical behavior and the compressive failure strength of concrete: an extensive dataset
Source: Data Brief. 2020 Nov 2;33:106477. doi: 10.1016/j.dib.2020.106477 (PMC7674298; doi:10.1016/j.dib.2020.106477)
Supplement: Supplementary file 1 [file mmc1.zip › Stress_Strain_Data_DIB/C-70x140-mm/C7-B1-6.txt]

      Strain  Stress(MPa)
  0.00000000       0.0000
  0.00056617      11.4812
  0.00057494      11.6591
  0.00059845      12.1359
  0.00060474      12.2635
  0.00061375      12.4461
  0.00062117      12.5965
  0.00063013      12.7784
  0.00063572      12.8916
  0.00064555      13.0910
  0.00065338      13.2497
  0.00065977      13.3289
  0.00066635      13.3873
  0.00067210      13.5342
  0.00067738      13.7301
  0.00068387      13.7991
  0.00068912      13.9990
  0.00069592      14.0353
  0.00070235      14.1100
  0.00070866      14.1974
  0.00071471      14.3130
  0.00072046      14.4590
  0.00072558      14.6720
  0.00073229      14.7184
  0.00073816      14.8517
  0.00074400      14.9897
  0.00075003      15.1065
  0.00075609      15.2202
  0.00076188      15.3627
  0.00076830      15.4391
  0.00077383      15.6087
  0.00078043      15.6662
  0.00078598      15.8337
  0.00079248      15.9015
  0.00079870      15.9987
  0.00080422      16.1702
  0.00081055      16.2550
  0.00081653      16.3783
  0.00082243      16.5089
  0.00082825      16.6487
  0.00083406      16.7890
  0.00084018      16.8964
  0.00084618      17.0167
  0.00085236      17.1180
  0.00085845      17.2290
  0.00086359      17.4400
  0.00087007      17.5096
  0.00087670      17.5633
  0.00088137      17.8247
  0.00088778      17.9012
  0.00089401      17.9972
  0.00090075      18.0402
  0.00090618      18.2202
  0.00091197      18.3630
  0.00091771      18.5101
  0.00092383      18.6179
  0.00093005      18.7155
  0.00093603      18.8375
  0.00094170      18.9927
  0.00094733      19.1521
  0.00095399      19.2028
  0.00095981      19.3422
  0.00096559      19.4867
  0.00097181      19.5836
  0.00097750      19.7362
  0.00098422      19.7807
  0.00098952      19.9748
  0.00099558      20.0891
  0.00100165      20.2020
  0.00100732      20.3572
  0.00101344      20.4646
  0.00101935      20.5944
  0.00102579      20.6685
  0.00103110      20.8622
  0.00103681      21.0128
  0.00104320      21.0918
  0.00104923      21.2094
  0.00105546      21.3055
  0.00106083      21.4922
  0.00106650      21.6476
  0.00107246      21.7716
  0.00107887      21.8492
  0.00108479      21.9778
  0.00109004      22.1774
  0.00109608      22.2934
  0.00110203      22.4185
  0.00110788      22.5546
  0.00111420      22.6413
  0.00112064      22.7152
  0.00112597      22.9070
  0.00113224      22.9982
  0.00113789      23.1557
  0.00114435      23.2273
  0.00115092      23.2882
  0.00115650      23.4523
  0.00116211      23.6137
  0.00116883      23.6584
  0.00117473      23.7898
  0.00118044      23.9405
  0.00118587      24.1210
  0.00119247      24.1778
  0.00119818      24.3290
  0.00120428      24.4383
  0.00120975      24.6149
  0.00121632      24.6751
  0.00122187      24.8430
  0.00122840      24.9081
  0.00123467      24.9998
  0.00124027      25.1622
  0.00124580      25.3316
  0.00125197      25.4348
  0.00125842      25.5076
  0.00126417      25.6535
  0.00127056      25.7328
  0.00127588      25.9256
  0.00128222      26.0096
  0.00128812      26.1407
  0.00129499      26.1693
  0.00130047      26.3441
  0.00130679      26.4317
  0.00131238      26.5947
  0.00131860      26.6919
  0.00132497      26.7734
  0.00133096      26.8947
  0.00133685      27.0271
  0.00134289      27.1426
  0.00134961      27.1871
  0.00135667      27.1960
  0.00136300      27.2819
  0.00136944      27.3561
  0.00137458      27.5664
  0.00138092      27.6518
  0.00138711      27.7521
  0.00139316      27.8666
  0.00139970      27.9298
  0.00140509      28.1154
  0.00141165      28.1758
  0.00141758      28.3041
  0.00142367      28.4148
  0.00142976      28.5256
  0.00143609      28.6113
  0.00144149      28.7951
  0.00144773      28.8901
  0.00145390      28.9926
  0.00145918      29.1891
  0.00146660      29.1594
  0.00147235      29.3064
  0.00147805      29.4584
  0.00148387      29.5977
  0.00149031      29.6715
  0.00149689      29.7305
  0.00150224      29.9197
  0.00150797      30.0681
  0.00151416      30.1689
  0.00152003      30.3029
  0.00152593      30.4337
  0.00153227      30.5182
  0.00153889      30.5737
  0.00154513      30.6690
  0.00155187      30.7111
  0.00155753      30.8671
  0.00157055      31.0002
  0.00157627      31.1502
  0.00158304      31.1897
  0.00158865      31.3505
  0.00159461      31.4755
  0.00160134      31.5193
  0.00160723      31.6514
  0.00161364      31.7278
  0.00161986      31.8258
  0.00162649      31.8794
  0.00163214      32.0362
  0.00163803      32.1685
  0.00164435      32.2550
  0.00165061      32.3483
  0.00165632      32.4996
  0.00166281      32.5679
  0.00166900      32.6678
  0.00167514      32.7743
  0.00168078      32.9322
  0.00168737      32.9901
  0.00169381      33.0639
  0.00169975      33.1913
  0.00170646      33.2366
  0.00171280      33.3213
  0.00171808      33.5174
  0.00172521      33.5189
  0.00173070      33.6929
  0.00173704      33.7776
  0.00174295      33.9068
  0.00174931      33.9901
  0.00175527      34.1141
  0.00176146      34.2148
  0.00176817      34.2597
  0.00177293      34.5108
  0.00177968      34.5531
  0.00178625      34.6128
  0.00179228      34.7300
  0.00179807      34.8724
  0.00180427      34.9722
  0.00181059      35.0582
  0.00181659      35.1793
  0.00182357      35.1958
  0.00182922      35.3536
  0.00183507      35.4892
  0.00184118      35.5984
  0.00184757      35.6779
  0.00185382      35.7721
  0.00186042      35.8283
  0.00186665      35.9247
  0.00187305      36.0037
  0.00187904      36.1250
  0.00188534      36.2132
  0.00189125      36.3435
  0.00189765      36.4213
  0.00190412      36.4921
  0.00191028      36.5955
  0.00191654      36.6884
  0.00192253      36.8102
  0.00192905      36.8754
  0.00193516      36.9847
  0.00194139      37.0807
  0.00194780      37.1582
  0.00195334      37.3273
  0.00196022      37.3540
  0.00196619      37.4777
  0.00197310      37.5024
  0.00197869      37.6660
  0.00198478      37.7773
  0.00199062      37.9137
  0.00199691      38.0038
  0.00200384      38.0262
  0.00200999      38.1306
  0.00201633      38.2158
  0.00202249      38.3191
  0.00202876      38.4107
  0.00203440      38.5697
  0.00204139      38.5849
  0.00204777      38.6653
  0.00205332      38.8334
  0.00205985      38.8984
  0.00206656      38.9436
  0.00207249      39.0716
  0.00207892      39.1462
  0.00208496      39.2622
  0.00209143      39.3330
  0.00209753      39.4431
  0.00210387      39.5280
  0.00211010      39.6242
  0.00211712      39.6374
  0.00212353      39.7136
  0.00213055      39.7268
  0.00213670      39.8316
  0.00214313      39.9062
  0.00214854      40.0895
  0.00215548      40.1104
  0.00216200      40.1761
  0.00216771      40.3274
  0.00217449      40.3650
  0.00218080      40.4530
  0.00218695      40.5575
  0.00219312      40.6598
  0.00219962      40.7279
  0.00220598      40.8097
  0.00221259      40.8663
  0.00221860      40.9858
  0.00222493      41.0710
  0.00223129      41.1541
  0.00223766      41.2349
  0.00224416      41.3029
  0.00225036      41.4017
  0.00225714      41.4403
  0.00226320      41.5542
  0.00226894      41.7016
  0.00227596      41.7147
  0.00228130      41.9052
  0.00228728      42.0274
  0.00229430      42.0408
  0.00230035      42.1551
  0.00230704      42.2029
  0.00231348      42.2770
  0.00231966      42.3781
  0.00232641      42.4198
  0.00233255      42.5259
  0.00233841      42.6607
  0.00234481      42.7387
  0.00235080      42.8606
  0.00235818      42.8357
  0.00236412      42.9620
  0.00237092      42.9981
  0.00237705      43.1050
  0.00238319      43.2107
  0.00238994      43.2515
  0.00239605      43.3606
  0.00240256      43.4268
  0.00240871      43.5314
  0.00241498      43.6236
  0.00242142      43.6975
  0.00242779      43.7793
  0.00243425      43.8506
  0.00244064      43.9308
  0.00244717      43.9945
  0.00245412      44.0151
  0.00246051      44.0944
  0.00246727      44.1344
  0.00247335      44.2469
  0.00247987      44.3121
  0.00248525      44.4981
  0.00249810      44.6497
  0.00250549      44.6237
  0.00251145      44.7478
  0.00251804      44.8058
  0.00253116      44.9293
  0.00253782      44.9792
  0.00254436      45.0429
  0.00255107      45.0887
  0.00255811      45.0992
  0.00256479      45.1485
  0.00257133      45.2122
  0.00257826      45.2343
  0.00258492      45.2851
  0.00259189      45.3036
  0.00259785      45.4279
  0.00260516      45.4102
  0.00261156      45.4888
  0.00261813      45.5488
  0.00262450      45.6306
  0.00263121      45.6759
  0.00263809      45.7039
  0.00264471      45.7582
  0.00265127      45.8201
  0.00265855      45.8056
  0.00266484      45.8951
  0.00267148      45.9482
  0.00267827      45.9852
  0.00268508      46.0207
  0.00269145      46.1023
  0.00270557      46.1191
  0.00271199      46.1957
  0.00271903      46.2066
  0.00276746      45.6195
  0.00286414      45.2166
  0.00296339      45.2954
  0.00304702      45.5151
  0.00309801      45.4105
  0.00331310      44.5736
  0.00464193      28.7487
