# Supplementary material for: Size effects on the mechanical behavior and the compressive failure strength of concrete: an extensive dataset
Source: Data Brief. 2020 Nov 2;33:106477. doi: 10.1016/j.dib.2020.106477 (PMC7674298; doi:10.1016/j.dib.2020.106477)
Supplement: Supplementary file 1 [file mmc1.zip › Stress_Strain_Data_DIB/C-70x140-mm/C7-B1-7.txt]

      Strain  Stress(MPa)
  0.00000000       0.0000
  0.00057860      11.7186
  0.00059636      12.0783
  0.00060262      12.2050
  0.00061136      12.3820
  0.00061637      12.4835
  0.00062340      12.6260
  0.00062755      12.7099
  0.00063581      12.8772
  0.00064394      13.0420
  0.00065227      13.2107
  0.00065857      13.2999
  0.00066499      13.3756
  0.00067050      13.5484
  0.00067691      13.6253
  0.00068242      13.7970
  0.00068840      13.9196
  0.00069466      14.0124
  0.00070066      14.1332
  0.00070733      14.1826
  0.00071285      14.3537
  0.00071847      14.5139
  0.00072509      14.5694
  0.00073043      14.7591
  0.00073684      14.8360
  0.00074256      14.9862
  0.00074959      14.9977
  0.00075525      15.1545
  0.00076142      15.2560
  0.00076725      15.3946
  0.00077322      15.5180
  0.00077923      15.6375
  0.00078523      15.7584
  0.00079111      15.8913
  0.00079680      16.0437
  0.00080303      16.1406
  0.00080872      16.2929
  0.00082093      16.5119
  0.00082760      16.5616
  0.00083280      16.7664
  0.00083935      16.8289
  0.00084507      16.9784
  0.00085139      17.0650
  0.00085716      17.2094
  0.00086321      17.3244
  0.00086957      17.4076
  0.00087521      17.5657
  0.00088137      17.6688
  0.00088770      17.7549
  0.00089332      17.9152
  0.00089977      17.9877
  0.00090615      18.0680
  0.00091143      18.2649
  0.00091790      18.3354
  0.00092279      18.5723
  0.00092926      18.6442
  0.00093534      18.7556
  0.00094154      18.8548
  0.00094731      18.9994
  0.00095377      19.0713
  0.00095949      19.2216
  0.00096596      19.2924
  0.00097193      19.4152
  0.00097743      19.5882
  0.00098362      19.6888
  0.00098956      19.8162
  0.00099586      19.9046
  0.00100132      20.0821
  0.00100766      20.1661
  0.00101386      20.2655
  0.00102010      20.3606
  0.00102588      20.5037
  0.00103176      20.6369
  0.00103781      20.7518
  0.00104369      20.8857
  0.00104948      21.0276
  0.00105685      21.0042
  0.00106175      21.2405
  0.00106779      21.3567
  0.00107368      21.4886
  0.00107971      21.6051
  0.00108613      21.6814
  0.00109155      21.8627
  0.00109809      21.9267
  0.00110312      22.1493
  0.00110976      22.2017
  0.00111583      22.3154
  0.00112136      22.4846
  0.00112764      22.5761
  0.00113387      22.6723
  0.00113991      22.7880
  0.00114601      22.8980
  0.00115284      22.9312
  0.00115777      23.1640
  0.00116462      23.1947
  0.00117054      23.3240
  0.00117657      23.4407
  0.00118206      23.6146
  0.00118864      23.6740
  0.00119449      23.8106
  0.00120091      23.8861
  0.00120679      24.0190
  0.00121267      24.1527
  0.00121913      24.2244
  0.00122542      24.3138
  0.00123139      24.4373
  0.00123738      24.5594
  0.00124338      24.6794
  0.00124971      24.7651
  0.00125550      24.9075
  0.00126185      24.9915
  0.00126846      25.0467
  0.00127439      25.1747
  0.00128061      25.2722
  0.00128728      25.3216
  0.00129242      25.5323
  0.00129833      25.6623
  0.00130458      25.7571
  0.00131088      25.8453
  0.00131704      25.9486
  0.00132342      26.0296
  0.00132907      26.1864
  0.00133504      26.3099
  0.00134111      26.4226
  0.00134750      26.5021
  0.00135397      26.5727
  0.00135990      26.7011
  0.00136596      26.8153
  0.00137221      26.9090
  0.00137768      27.0848
  0.00138411      27.1605
  0.00139030      27.2606
  0.00139672      27.3364
  0.00140314      27.4134
  0.00140936      27.5101
  0.00141492      27.6771
  0.00142088      27.8017
  0.00142780      27.8246
  0.00143423      27.8998
  0.00143999      28.0459
  0.00144625      28.1389
  0.00145163      28.3239
  0.00145760      28.4475
  0.00146357      28.5709
  0.00147067      28.5759
  0.00147665      28.6985
  0.00148231      28.8545
  0.00148909      28.8925
  0.00149465      29.0594
  0.00150161      29.0789
  0.00150754      29.2060
  0.00151334      29.3478
  0.00151935      29.4667
  0.00152602      29.5165
  0.00153237      29.6002
  0.00153873      29.6828
  0.00154481      29.7951
  0.00155032      29.9671
  0.00155727      29.9868
  0.00156374      30.0577
  0.00157000      30.1507
  0.00157595      30.2765
  0.00158209      30.3827
  0.00158908      30.3981
  0.00159436      30.5946
  0.00160079      30.6696
  0.00160646      30.8245
  0.00161302      30.8864
  0.00161923      30.9847
  0.00162584      31.0406
  0.00163152      31.1946
  0.00163764      31.3027
  0.00164394      31.3910
  0.00165035      31.4686
  0.00165620      31.6046
  0.00166302      31.6380
  0.00166876      31.7863
  0.00167514      31.8664
  0.00168121      31.9790
  0.00168716      32.1054
  0.00169388      32.1493
  0.00169990      32.2680
  0.00170660      32.3142
  0.00171300      32.3933
  0.00171933      32.4789
  0.00172593      32.5355
  0.00173134      32.7180
  0.00173810      32.7582
  0.00174380      32.9102
  0.00175040      32.9674
  0.00175679      33.0467
  0.00176267      33.1797
  0.00176910      33.2546
  0.00178144      33.4594
  0.00178784      33.5386
  0.00179408      33.6337
  0.00180027      33.7337
  0.00180697      33.7803
  0.00181318      33.8788
  0.00181885      34.0333
  0.00182547      34.0890
  0.00183121      34.2367
  0.00183748      34.3281
  0.00184354      34.4421
  0.00185062      34.4486
  0.00185714      34.5148
  0.00186288      34.6618
  0.00186966      34.7002
  0.00187547      34.8412
  0.00188129      34.9799
  0.00188793      35.0336
  0.00189436      35.1087
  0.00189996      35.2704
  0.00190621      35.3646
  0.00191241      35.4644
  0.00191893      35.5298
  0.00192509      35.6336
  0.00193138      35.7229
  0.00193740      35.8409
  0.00194341      35.9612
  0.00194980      36.0399
  0.00195552      36.1899
  0.00196227      36.2311
  0.00196784      36.3969
  0.00197387      36.5144
  0.00198056      36.5614
  0.00198742      36.5911
  0.00199329      36.7253
  0.00200004      36.7667
  0.00200554      36.9400
  0.00201206      37.0058
  0.00201800      37.1318
  0.00202414      37.2382
  0.00203061      37.3085
  0.00203658      37.4325
  0.00204357      37.4489
  0.00204913      37.6146
  0.00205554      37.6928
  0.00206152      37.8145
  0.00206794      37.8912
  0.00207412      37.9920
  0.00207981      38.1456
  0.00208641      38.2029
  0.00209221      38.3440
  0.00209891      38.3904
  0.00210531      38.4692
  0.00211131      38.5891
  0.00211768      38.6704
  0.00212347      38.8130
  0.00213001      38.8766
  0.00213570      39.0300
  0.00214221      39.0966
  0.00214892      39.1419
  0.00215441      39.3157
  0.00216164      39.3065
  0.00216748      39.4441
  0.00217417      39.4918
  0.00217987      39.6436
  0.00218595      39.7558
  0.00219243      39.8250
  0.00219875      39.9119
  0.00220449      40.0596
  0.00221075      40.1522
  0.00221746      40.1980
  0.00222364      40.3002
  0.00223002      40.3798
  0.00223582      40.5219
  0.00224224      40.5974
  0.00224819      40.7228
  0.00225402      40.8610
  0.00226060      40.9210
  0.00226666      41.0347
  0.00227290      41.1298
  0.00227943      41.1944
  0.00228628      41.2253
  0.00229209      41.3657
  0.00229809      41.4860
  0.00230469      41.5434
  0.00231074      41.6582
  0.00231699      41.7525
  0.00232262      41.9116
  0.00233000      41.8871
  0.00233634      41.9714
  0.00234135      42.1962
  0.00234782      42.2669
  0.00235406      42.3614
  0.00236067      42.4181
  0.00236700      42.5041
  0.00237255      42.6717
  0.00237962      42.6786
  0.00238561      42.8001
  0.00239257      42.8198
  0.00239861      42.9361
  0.00240431      43.0874
  0.00241115      43.1195
  0.00241715      43.2398
  0.00242338      43.3364
  0.00242991      43.4011
  0.00243613      43.4979
  0.00244283      43.5446
  0.00244897      43.6501
  0.00245598      43.6647
  0.00246266      43.7135
  0.00246972      43.7213
  0.00247619      43.7927
  0.00248190      43.9437
  0.00248805      44.0484
  0.00249486      44.0827
  0.00250174      44.1107
  0.00250771      44.2339
  0.00251448      44.2739
  0.00252080      44.3602
  0.00252707      44.4519
  0.00253342      44.5352
  0.00254004      44.5906
  0.00254607      44.7080
  0.00255298      44.7329
  0.00255922      44.8279
  0.00256511      44.9591
  0.00257150      45.0386
  0.00257830      45.0748
  0.00258433      45.1922
  0.00259160      45.1784
  0.00259844      45.2105
  0.00260394      45.3833
  0.00261027      45.4698
  0.00261654      45.5613
  0.00262283      45.6511
  0.00262963      45.6869
  0.00263613      45.7554
  0.00264286      45.7981
  0.00264890      45.9142
  0.00265544      45.9777
  0.00266201      46.0380
  0.00266828      46.1302
  0.00267467      46.2095
  0.00268078      46.3187
  0.00268768      46.3439
  0.00269455      46.3730
  0.00270028      46.5210
  0.00270712      46.5539
  0.00271978      46.7244
  0.00272667      46.7510
  0.00273326      46.8098
  0.00273983      46.8697
  0.00274606      46.9665
  0.00275259      47.0310
  0.00276546      47.1799
  0.00277264      47.1759
  0.00277893      47.2659
  0.00278597      47.2760
  0.00279266      47.3236
  0.00279841      47.4706
  0.00280563      47.4625
  0.00281181      47.5643
  0.00281239      48.2550
