# Supplementary material for: Size effects on the mechanical behavior and the compressive failure strength of concrete: an extensive dataset
Source: Data Brief. 2020 Nov 2;33:106477. doi: 10.1016/j.dib.2020.106477 (PMC7674298; doi:10.1016/j.dib.2020.106477)
Supplement: Supplementary file 1 [file mmc1.zip › Stress_Strain_Data_DIB/C-70x140-mm/C7-B1-8.txt]

      Strain  Stress(MPa)
  0.00000000       0.0000
  0.00070063      11.0516
  0.00071033      11.2045
  0.00072003      11.3576
  0.00072440      11.4265
  0.00074353      11.7283
  0.00075588      11.9230
  0.00076755      12.1071
  0.00077403      12.2093
  0.00078323      12.3544
  0.00078847      12.4371
  0.00079568      12.5509
  0.00079861      12.5971
  0.00080603      12.7142
  0.00081253      12.8167
  0.00081924      12.9225
  0.00082968      13.0872
  0.00083268      13.1345
  0.00083635      13.1924
  0.00084220      13.3282
  0.00085467      13.5196
  0.00086063      13.6444
  0.00086710      13.7158
  0.00087315      13.8304
  0.00087970      13.8932
  0.00088571      14.0117
  0.00089178      14.1249
  0.00089773      14.2510
  0.00090413      14.3292
  0.00091115      14.3423
  0.00091733      14.4438
  0.00092323      14.5742
  0.00092940      14.6772
  0.00093658      14.6726
  0.00094193      14.8614
  0.00094829      14.9442
  0.00095407      15.0874
  0.00096755      15.1729
  0.00097298      15.3532
  0.00097905      15.4661
  0.00098612      15.4735
  0.00099184      15.6229
  0.00099821      15.7044
  0.00100440      15.8054
  0.00101073      15.8904
  0.00101685      15.9985
  0.00102320      16.0824
  0.00102882      16.2428
  0.00103560      16.2809
  0.00104177      16.3829
  0.00104742      16.5403
  0.00105426      16.5717
  0.00106013      16.7058
  0.00106708      16.7263
  0.00107310      16.8452
  0.00107901      16.9744
  0.00108476      17.1210
  0.00109126      17.1889
  0.00109730      17.3054
  0.00110360      17.3936
  0.00110964      17.5106
  0.00111598      17.5951
  0.00112241      17.6695
  0.00112848      17.7827
  0.00113463      17.8878
  0.00114057      18.0143
  0.00114636      18.1564
  0.00115241      18.2720
  0.00115977      18.2492
  0.00116556      18.3912
  0.00117134      18.5343
  0.00117773      18.6140
  0.00118388      18.7183
  0.00119037      18.7871
  0.00119620      18.9255
  0.00120199      19.0679
  0.00120804      19.1836
  0.00121397      19.3107
  0.00122049      19.3764
  0.00122677      19.4674
  0.00123257      19.6092
  0.00123939      19.6429
  0.00124587      19.7130
  0.00125135      19.8882
  0.00125742      20.0010
  0.00126382      20.0786
  0.00126949      20.2341
  0.00127553      20.3501
  0.00128158      20.4652
  0.00128837      20.5029
  0.00129391      20.6717
  0.00129986      20.7967
  0.00130650      20.8498
  0.00131306      20.9118
  0.00131852      21.0887
  0.00132467      21.1930
  0.00133124      21.2536
  0.00133766      21.3298
  0.00134408      21.4063
  0.00134947      21.5899
  0.00135579      21.6766
  0.00136185      21.7907
  0.00136770      21.9270
  0.00137388      22.0288
  0.00137990      22.1474
  0.00138614      22.2422
  0.00139289      22.2838
  0.00139840      22.4558
  0.00140479      22.5349
  0.00141106      22.6264
  0.00141705      22.7486
  0.00142334      22.8378
  0.00142962      22.9286
  0.00143609      22.9996
  0.00144272      23.0533
  0.00144768      23.2831
  0.00145475      23.2913
  0.00146031      23.4576
  0.00146714      23.4913
  0.00147234      23.6950
  0.00147854      23.7943
  0.00148494      23.8728
  0.00149164      23.9199
  0.00149749      24.0554
  0.00150996      24.2465
  0.00151550      24.4160
  0.00152211      24.4715
  0.00152747      24.6602
  0.00153441      24.6814
  0.00154028      24.8150
  0.00154648      24.9145
  0.00155257      25.0253
  0.00155869      25.1333
  0.00156508      25.2128
  0.00157143      25.2961
  0.00158396      25.4806
  0.00158954      25.6454
  0.00159597      25.7208
  0.00160168      25.8714
  0.00160803      25.9553
  0.00161413      26.0646
  0.00162043      26.1539
  0.00162639      26.2785
  0.00163329      26.3041
  0.00163875      26.4811
  0.00164506      26.5686
  0.00165106      26.6890
  0.00165698      26.8179
  0.00166937      27.0179
  0.00167587      27.0852
  0.00168826      27.2849
  0.00169421      27.4109
  0.00170069      27.4803
  0.00170714      27.5532
  0.00171294      27.6950
  0.00171887      27.8225
  0.00172524      27.9036
  0.00173167      27.9788
  0.00173808      28.0560
  0.00174474      28.1065
  0.00175060      28.2416
  0.00175694      28.3271
  0.00176291      28.4501
  0.00176900      28.5610
  0.00177488      28.6944
  0.00178104      28.7976
  0.00178775      28.8427
  0.00179382      28.9561
  0.00180061      28.9935
  0.00180662      29.1125
  0.00181266      29.2290
  0.00181911      29.3020
  0.00182481      29.4542
  0.00183114      29.5397
  0.00183781      29.5887
  0.00184383      29.7071
  0.00184994      29.8162
  0.00185634      29.8948
  0.00186301      29.9446
  0.00186886      30.0801
  0.00187506      30.1799
  0.00188101      30.3054
  0.00188745      30.3798
  0.00189357      30.4866
  0.00189982      30.5815
  0.00190642      30.6386
  0.00191327      30.6689
  0.00192823      30.5977
  0.00194271      30.5771
  0.00195604      30.6782
  0.00196207      30.7951
  0.00196806      30.9171
  0.00197482      30.9576
  0.00198109      31.0492
  0.00198728      31.1495
  0.00199385      31.2095
  0.00200014      31.3001
  0.00200705      31.3237
  0.00201384      31.3612
  0.00202017      31.4468
  0.00202608      31.5766
  0.00203224      31.6802
  0.00203963      31.6548
  0.00204545      31.7940
  0.00205166      31.8915
  0.00205813      31.9630
  0.00206452      32.0425
  0.00207110      32.1016
  0.00207741      32.1887
  0.00208394      32.2535
  0.00209065      32.2992
  0.00209691      32.3917
  0.00210267      32.5381
  0.00210948      32.5725
  0.00211549      32.6919
  0.00212212      32.7458
  0.00212777      32.9031
  0.00214056      33.0604
  0.00214701      33.1343
  0.00215351      33.2015
  0.00216032      33.2367
  0.00216705      33.2804
  0.00217291      33.4156
  0.00217984      33.4380
  0.00218584      33.5580
  0.00219241      33.6180
  0.00219900      33.6767
  0.00220504      33.7931
  0.00221182      33.8307
  0.00222554      33.8901
  0.00223163      34.0016
  0.00223728      34.1589
  0.00224447      34.1533
  0.00225131      34.1859
  0.00225683      34.3562
  0.00226377      34.3779
  0.00226990      34.4842
  0.00227613      34.5804
  0.00228879      34.7516
  0.00229571      34.7752
  0.00230194      34.8715
  0.00230896      34.8842
  0.00231592      34.9042
  0.00232218      34.9964
  0.00232834      35.1004
  0.00233523      35.1265
  0.00234176      35.1911
  0.00234815      35.2708
  0.00235504      35.2973
  0.00236100      35.4222
  0.00237396      35.5620
  0.00238081      35.5919
  0.00238766      35.6228
  0.00239437      35.6686
  0.00240036      35.7900
  0.00240691      35.8524
  0.00241370      35.8893
  0.00242072      35.9023
  0.00242585      36.1148
  0.00243287      36.1275
  0.00243976      36.1547
  0.00244641      36.2059
  0.00245247      36.3203
  0.00245922      36.3613
  0.00246619      36.3803
  0.00247234      36.4840
  0.00248590      36.5612
  0.00249188      36.6836
  0.00249906      36.6793
  0.00250572      36.7298
  0.00251209      36.8117
  0.00251947      36.7864
  0.00252563      36.8902
  0.00253260      36.9081
  0.00254624      36.9767
  0.00255383      36.9290
  0.00258394      36.7674
  0.00261971      36.7610
  0.00265403      36.9080
  0.00268297      36.8690
  0.00277167      36.5553
  0.00285848      36.4392
  0.00294423      36.4358
  0.00302039      36.6894
  0.00303920      36.9655
  0.00308054      37.1259
  0.00311510      37.2465
  0.00314264      37.3555
  0.00315651      37.3999
  0.00317686      37.5130
  0.00319772      37.5734
  0.00321899      37.5897
  0.00323938      37.6986
  0.00324597      37.7571
  0.00325998      37.7860
  0.00327391      37.8240
  0.00328789      37.8557
  0.00330870      37.9212
  0.00331554      37.9530
  0.00332282      37.9382
  0.00334330      38.0384
  0.00335769      38.0274
  0.00341003      37.7813
  0.00344206      37.4171
  0.00349728      37.6193
  0.00353080      37.8501
  0.00356588      37.9175
  0.00358716      37.9329
  0.00362843      38.0995
  0.00365674      38.1277
  0.00369854      38.2392
  0.00371189      38.3372
  0.00374818      38.2767
  0.00378374      38.2925
  0.00381911      38.3296
  0.00386168      38.3593
  0.00388445      38.2187
  0.00395016      38.0681
  0.00406925      37.5624
  0.00432282      37.1858
  0.00475632      31.4016
  0.00545582      20.1698
