# Supplementary material for: Size effects on the mechanical behavior and the compressive failure strength of concrete: an extensive dataset
Source: Data Brief. 2020 Nov 2;33:106477. doi: 10.1016/j.dib.2020.106477 (PMC7674298; doi:10.1016/j.dib.2020.106477)
Supplement: Supplementary file 1 [file mmc1.zip › Stress_Strain_Data_DIB/C-70x140-mm/C7-B1-9.txt]

      Strain  Stress(MPa)
  0.00000000       0.0000
  0.00064441      10.6658
  0.00065462      10.8348
  0.00066819      11.0593
  0.00067032      11.0946
  0.00067957      11.2477
  0.00069267      11.4645
  0.00070188      11.6170
  0.00071276      11.7970
  0.00072074      11.9291
  0.00073323      12.1359
  0.00075090      12.4283
  0.00075825      12.5500
  0.00076981      12.7413
  0.00077575      12.8397
  0.00078537      12.9988
  0.00080239      13.2806
  0.00080940      13.2946
  0.00081468      13.4908
  0.00082085      13.5940
  0.00082720      13.6774
  0.00083381      13.7326
  0.00083914      13.9237
  0.00084597      13.9565
  0.00085206      14.0679
  0.00086401      14.3139
  0.00087092      14.3388
  0.00087727      14.4215
  0.00088285      14.5862
  0.00088918      14.6726
  0.00089516      14.7943
  0.00090131      14.8997
  0.00090764      14.9853
  0.00091400      15.0673
  0.00092020      15.1667
  0.00092672      15.2326
  0.00093242      15.3846
  0.00093867      15.4783
  0.00094495      15.5685
  0.00095117      15.6667
  0.00095735      15.7680
  0.00096313      15.9112
  0.00096929      16.0147
  0.00097549      16.1140
  0.00098147      16.2366
  0.00098808      16.2924
  0.00099410      16.4112
  0.00100032      16.5078
  0.00100607      16.6545
  0.00101242      16.7387
  0.00101879      16.8199
  0.00102488      16.9303
  0.00103057      17.0832
  0.00103648      17.2135
  0.00104295      17.2845
  0.00104969      17.3265
  0.00105541      17.4760
  0.00106154      17.5834
  0.00106729      17.7298
  0.00107363      17.8147
  0.00107943      17.9556
  0.00108617      17.9984
  0.00109215      18.1208
  0.00109728      18.3331
  0.00110440      18.3351
  0.00111071      18.4230
  0.00111569      18.6507
  0.00112246      18.6901
  0.00112818      18.8398
  0.00113462      18.9138
  0.00114063      19.0335
  0.00114694      19.1207
  0.00115269      19.2680
  0.00115899      19.3565
  0.00116490      19.4857
  0.00117117      19.5785
  0.00117685      19.7318
  0.00118355      19.7788
  0.00118946      19.9088
  0.00119556      20.0190
  0.00120144      20.1518
  0.00120784      20.2298
  0.00121437      20.2946
  0.00122029      20.4226
  0.00122616      20.5575
  0.00123206      20.6876
  0.00123783      20.8322
  0.00124467      20.8641
  0.00125070      20.9817
  0.00125701      21.0697
  0.00126413      21.0720
  0.00127520      21.4108
  0.00128171      21.4776
  0.00128780      21.5884
  0.00129391      21.6971
  0.00130043      21.7620
  0.00130648      21.8771
  0.00131278      21.9665
  0.00131940      22.0211
  0.00132608      22.0699
  0.00133161      22.2396
  0.00133806      22.3135
  0.00134438      22.4001
  0.00135084      22.4715
  0.00135719      22.5551
  0.00136376      22.6158
  0.00136919      22.7962
  0.00137609      22.8211
  0.00138206      22.9452
  0.00138864      23.0046
  0.00139472      23.1167
  0.00140137      23.1681
  0.00140707      23.3204
  0.00141398      23.3448
  0.00141978      23.4863
  0.00142589      23.5944
  0.00143305      23.5934
  0.00143943      23.6736
  0.00144488      23.8517
  0.00145158      23.8985
  0.00145804      23.9702
  0.00146452      24.0401
  0.00147068      24.1438
  0.00147702      24.2279
  0.00148355      24.2922
  0.00149047      24.3163
  0.00149615      24.4699
  0.00150231      24.5739
  0.00150931      24.5882
  0.00151567      24.6712
  0.00152166      24.7929
  0.00152804      24.8734
  0.00154083      25.0309
  0.00154731      25.1003
  0.00155362      25.1880
  0.00155937      25.3347
  0.00156660      25.3251
  0.00157295      25.4091
  0.00157932      25.4905
  0.00158610      25.5291
  0.00159155      25.7073
  0.00159804      25.7758
  0.00160452      25.8450
  0.00161102      25.9129
  0.00161732      26.0020
  0.00162340      26.1141
  0.00163010      26.1608
  0.00163685      26.2016
  0.00164297      26.3097
  0.00164905      26.4215
  0.00165539      26.5066
  0.00166210      26.5515
  0.00166818      26.6639
  0.00167461      26.7392
  0.00168112      26.8051
  0.00168716      26.9219
  0.00169387      26.9670
  0.00170052      27.0187
  0.00171226      27.2874
  0.00171883      27.3479
  0.00172506      27.4434
  0.00173223      27.4410
  0.00173842      27.5409
  0.00174505      27.5954
  0.00175172      27.6445
  0.00175765      27.7724
  0.00176433      27.8217
  0.00177100      27.8718
  0.00177729      27.9615
  0.00178400      28.0072
  0.00179052      28.0725
  0.00179694      28.1480
  0.00181103      28.1685
  0.00181765      28.2245
  0.00182403      28.3041
  0.00183020      28.4065
  0.00183712      28.4304
  0.00184332      28.5301
  0.00184989      28.5904
  0.00185693      28.6004
  0.00186361      28.6499
  0.00186966      28.7642
  0.00187653      28.7935
  0.00188336      28.8263
  0.00188930      28.9527
  0.00189546      29.0570
  0.00190250      29.0676
  0.00190905      29.1293
  0.00191493      29.2633
  0.00192218      29.2519
  0.00192854      29.3343
  0.00193476      29.4312
  0.00194127      29.4978
  0.00194779      29.5640
  0.00195428      29.6317
  0.00196048      29.7315
  0.00196753      29.7411
  0.00197389      29.8240
  0.00198067      29.8619
  0.00198674      29.9746
  0.00199293      30.0758
  0.00199990      30.0936
  0.00200625      30.1769
  0.00201234      30.2884
  0.00201880      30.3594
  0.00202548      30.4090
  0.00203221      30.4524
  0.00203797      30.5979
  0.00204514      30.5946
  0.00205148      30.6793
  0.00205773      30.7734
  0.00206361      30.9068
  0.00207052      30.9315
  0.00207712      30.9879
  0.00208311      31.1096
  0.00208960      31.1781
  0.00209692      31.1598
  0.00210272      31.3012
  0.00210871      31.4229
  0.00211481      31.5320
  0.00212195      31.5322
  0.00212839      31.6070
  0.00213454      31.7116
  0.00214116      31.7665
  0.00214724      31.8780
  0.00215443      31.8733
  0.00216021      32.0173
  0.00216682      32.0727
  0.00217252      32.2252
  0.00217918      32.2759
  0.00218615      32.2936
  0.00219242      32.3854
  0.00219862      32.4853
  0.00220564      32.4979
  0.00221192      32.5888
  0.00221844      32.6548
  0.00222441      32.7778
  0.00223139      32.7958
  0.00223687      32.9709
  0.00224385      32.9876
  0.00225020      33.0712
  0.00225610      33.2019
  0.00226324      33.2028
  0.00226947      33.2988
  0.00227549      33.4166
  0.00228219      33.4637
  0.00228862      33.5382
  0.00229550      33.5660
  0.00230139      33.6978
  0.00230762      33.7939
  0.00231458      33.8133
  0.00232066      33.9257
  0.00232735      33.9734
  0.00233380      34.0458
  0.00233982      34.1646
  0.00234695      34.1661
  0.00235282      34.3000
  0.00236020      34.2751
  0.00236624      34.3910
  0.00237241      34.4934
  0.00237876      34.5764
  0.00238561      34.6082
  0.00239203      34.6843
  0.00239908      34.6932
  0.00240447      34.8785
  0.00241132      34.9089
  0.00241775      34.9842
  0.00242472      35.0022
  0.00243088      35.1058
  0.00243780      35.1293
  0.00244403      35.2257
  0.00245016      35.3320
  0.00245712      35.3513
  0.00246309      35.4748
  0.00247064      35.4324
  0.00247717      35.4967
  0.00248352      35.5801
  0.00249016      35.6328
  0.00249675      35.6913
  0.00250374      35.7076
  0.00251048      35.7502
  0.00252451      35.7766
  0.00253058      35.8898
  0.00253739      35.9246
  0.00255184      35.9077
  0.00255779      36.0328
  0.00256472      36.0552
  0.00257125      36.1197
  0.00257796      36.1654
  0.00259217      36.1735
  0.00259943      36.1613
  0.00261391      36.1406
  0.00262763      36.2006
  0.00264858      36.2505
  0.00266162      36.3819
  0.00266837      36.4239
  0.00267522      36.4545
  0.00268215      36.4763
  0.00270355      36.4794
  0.00271035      36.5164
  0.00271708      36.5590
  0.00273079      36.6197
  0.00273812      36.6004
  0.00275217      36.6252
  0.00277222      36.7698
  0.00282591      36.3818
  0.00289111      36.2855
  0.00293865      36.5450
  0.00295904      36.6537
  0.00301604      36.6693
  0.00311873      36.3853
  0.00324059      35.5880
  0.00331484      35.2907
  0.00342302      35.9335
  0.00349699      36.4181
  0.00355131      36.7158
  0.00359295      36.8440
  0.00364227      36.9155
  0.00366370      36.9155
  0.00372048      36.9538
  0.00377700      37.0188
  0.00381180      37.1157
  0.00388476      36.9546
  0.00401582      36.6922
  0.00485373      33.4515
