# Supplementary material for: Size effects on the mechanical behavior and the compressive failure strength of concrete: an extensive dataset
Source: Data Brief. 2020 Nov 2;33:106477. doi: 10.1016/j.dib.2020.106477 (PMC7674298; doi:10.1016/j.dib.2020.106477)
Supplement: Supplementary file 1 [file mmc1.zip › Stress_Strain_Data_DIB/F-110x220-mm/F11-B1-1.txt]

      Strain  Stress(MPa)
  0.00000000       0.0000
  0.00029915       5.0441
  0.00041034       6.9190
  0.00045764       7.7165
  0.00049324       8.3168
  0.00053492       9.0196
  0.00057977       9.7759
  0.00061698      10.3562
  0.00065188      11.0816
  0.00068881      11.6790
  0.00072649      12.2299
  0.00076172      12.9341
  0.00079871      13.5283
  0.00083627      14.0868
  0.00087456      14.5997
  0.00090979      15.3039
  0.00094682      15.8951
  0.00098484      16.4250
  0.00102245      16.9797
  0.00105757      17.6911
  0.00109427      18.3034
  0.00113283      18.7989
  0.00116951      19.4127
  0.00120579      20.0510
  0.00124295      20.6348
  0.00127848      21.3200
  0.00131565      21.9028
  0.00135425      22.3961
  0.00138998      23.0688
  0.00142647      23.6943
  0.00146482      24.2034
  0.00150214      24.7764
  0.00153962      25.3403
  0.00157720      25.8969
  0.00161406      26.4992
  0.00165093      27.1012
  0.00168837      27.6666
  0.00172685      28.1675
  0.00176350      28.7828
  0.00180201      29.2818
  0.00184053      29.7794
  0.00187894      30.2846
  0.00191565      30.8967
  0.00195372      31.4229
  0.00199246      31.9074
  0.00203057      32.4312
  0.00206949      32.9042
  0.00210963      33.3009
  0.00214707      33.8663
  0.00218602      34.3377
  0.00222460      34.8322
  0.00226434      35.2539
  0.00230406      35.6768
  0.00234198      36.2124
  0.00238242      36.5904
  0.00242220      37.0094
  0.00246130      37.4712
  0.00250115      37.8860
  0.00254308      38.1705
  0.00258264      38.6036
  0.00262276      39.0017
  0.00266411      39.3226
  0.00270584      39.6195
  0.00274567      40.0352
  0.00278729      40.3390
  0.00282895      40.6403
  0.00287087      40.9259
  0.00291271      41.2155
  0.00295644      41.3877
  0.00299929      41.6141
  0.00304248      41.8198
  0.00308584      42.0147
  0.00312936      42.1994
  0.00317450      42.2825
  0.00321995      42.3464
  0.00326344      42.5330
  0.00330849      42.6218
  0.00335333      42.7242
  0.00339726      42.8832
  0.00348903      42.9563
  0.00353381      43.0620
  0.00362533      43.1510
  0.00371775      43.1831
  0.00376415      43.1874
  0.00399938      43.0063
  0.00448551      41.6623
  0.00501558      37.5641
  0.00516260      34.1750
  0.00534371      25.7359
