# Supplementary material for: Size effects on the mechanical behavior and the compressive failure strength of concrete: an extensive dataset
Source: Data Brief. 2020 Nov 2;33:106477. doi: 10.1016/j.dib.2020.106477 (PMC7674298; doi:10.1016/j.dib.2020.106477)
Supplement: Supplementary file 1 [file mmc1.zip › Stress_Strain_Data_DIB/F-110x220-mm/F11-B1-2.txt]

      Strain  Stress(MPa)
  0.00000000       0.0000
  0.00026261       5.1577
  0.00032682       6.4188
  0.00039590       7.7756
  0.00043356       8.5153
  0.00047225       9.2752
  0.00050553      10.0930
  0.00054112      10.7653
  0.00057616      11.4719
  0.00060965      12.2760
  0.00064459      12.9890
  0.00068242      13.5212
  0.00071629      14.3010
  0.00075211      14.9589
  0.00078726      15.6590
  0.00082339      16.2975
  0.00085853      16.9979
  0.00089341      17.7146
  0.00092817      18.4393
  0.00096549      19.0032
  0.00100190      19.6239
  0.00103744      20.2995
  0.00107302      20.9721
  0.00110988      21.5644
  0.00114416      22.3193
  0.00118163      22.8736
  0.00121821      23.4838
  0.00125233      24.2483
  0.00128818      24.9045
  0.00132497      25.5012
  0.00136112      26.1382
  0.00139812      26.7220
  0.00143509      27.3079
  0.00147251      27.8653
  0.00150981      28.4302
  0.00154714      28.9928
  0.00158415      29.5764
  0.00162113      30.1613
  0.00165786      30.7621
  0.00169610      31.2677
  0.00173415      31.7859
  0.00177154      32.3446
  0.00180924      32.8847
  0.00184698      33.4219
  0.00188560      33.9042
  0.00192349      34.4320
  0.00196280      34.8704
  0.00200115      35.3697
  0.00204120      35.7620
  0.00207953      36.2624
  0.00211789      36.7603
  0.00215749      37.1810
  0.00219930      37.4627
  0.00223742      37.9761
  0.00227712      38.3906
  0.00231730      38.7745
  0.00235647      39.2220
  0.00239687      39.5920
  0.00243816      39.9064
  0.00248042      40.1601
  0.00251989      40.5884
  0.00256257      40.8156
  0.00260278      41.1978
  0.00264424      41.5018
  0.00268716      41.7138
  0.00272920      41.9811
  0.00277218      42.1894
  0.00281532      42.3873
  0.00285890      42.5577
  0.00290236      42.7361
  0.00294577      42.9173
  0.00299079      42.9974
  0.00303626      43.0492
  0.00308235      43.0624
  0.00317546      43.0299
  0.00331882      42.7493
  0.00380320      35.5897
