# Supplementary material for: Size effects on the mechanical behavior and the compressive failure strength of concrete: an extensive dataset
Source: Data Brief. 2020 Nov 2;33:106477. doi: 10.1016/j.dib.2020.106477 (PMC7674298; doi:10.1016/j.dib.2020.106477)
Supplement: Supplementary file 1 [file mmc1.zip › Stress_Strain_Data_DIB/F-110x220-mm/F11-B2-10.txt]

      Strain  Stress(MPa)
  0.00000000       0.0000
  0.00031636       5.3598
  0.00039045       6.6150
  0.00047031       7.9680
  0.00051344       8.6987
  0.00055221       9.3555
  0.00058757      10.0635
  0.00062615      10.5720
  0.00066270      11.2060
  0.00069796      11.9205
  0.00073490      12.5304
  0.00077234      13.1098
  0.00080794      13.8028
  0.00084521      14.3922
  0.00088167      15.0323
  0.00091925      15.6023
  0.00095520      16.2744
  0.00099225      16.8770
  0.00102927      17.4826
  0.00106516      18.1576
  0.00110198      18.7752
  0.00113896      19.3827
  0.00117776      19.8776
  0.00121395      20.5338
  0.00125129      21.1190
  0.00128749      21.7750
  0.00132525      22.3342
  0.00136278      22.9078
  0.00139946      23.5342
  0.00143792      24.0500
  0.00147283      24.7855
  0.00151209      25.2521
  0.00155073      25.7564
  0.00158652      26.4376
  0.00162603      26.8885
  0.00166410      27.4288
  0.00170093      28.0452
  0.00173818      28.6365
  0.00177672      29.1469
  0.00181440      29.7110
  0.00185317      30.2077
  0.00189254      30.6668
  0.00193073      31.1994
  0.00196968      31.6849
  0.00200700      32.2711
  0.00204572      32.7707
  0.00208399      33.2985
  0.00212413      33.7103
  0.00216230      34.2440
  0.00220209      34.6770
  0.00224112      35.1574
  0.00228153      35.5524
  0.00232076      36.0204
  0.00236137      36.4023
  0.00240147      36.8163
  0.00244111      37.2590
  0.00248082      37.6972
  0.00252209      38.0388
  0.00256216      38.4547
  0.00260250      38.8534
  0.00264278      39.2566
  0.00268464      39.5610
  0.00272493      39.9633
  0.00276747      40.2259
  0.00280934      40.5301
  0.00284962      40.9334
  0.00289089      41.2747
  0.00293299      41.5642
  0.00297545      41.8323
  0.00301840      42.0693
  0.00306052      42.3580
  0.00310458      42.5260
  0.00314648      42.8288
  0.00319153      42.9354
  0.00323326      43.2481
  0.00327861      43.3366
  0.00332276      43.4994
  0.00336647      43.6895
  0.00341186      43.7749
  0.00345768      43.8342
  0.00350371      43.8803
  0.00354947      43.9429
  0.00359601      43.9577
  0.00369032      43.9103
  0.00383473      43.6564
  0.00459598      39.9545
