# Supplementary material for: Size effects on the mechanical behavior and the compressive failure strength of concrete: an extensive dataset
Source: Data Brief. 2020 Nov 2;33:106477. doi: 10.1016/j.dib.2020.106477 (PMC7674298; doi:10.1016/j.dib.2020.106477)
Supplement: Supplementary file 1 [file mmc1.zip › Stress_Strain_Data_DIB/F-110x220-mm/F11-B2-11.txt]

      Strain  Stress(MPa)
  0.00000000       0.0000
  0.00041751       6.7284
  0.00052257       8.4217
  0.00058222       9.3830
  0.00062006       9.9581
  0.00065801      10.5261
  0.00069514      11.1450
  0.00073370      11.6756
  0.00077126      12.2682
  0.00080799      12.9117
  0.00084598      13.4776
  0.00088406      14.0375
  0.00092100      14.6681
  0.00095995      15.1745
  0.00099735      15.7765
  0.00103341      16.4616
  0.00107231      16.9712
  0.00110977      17.5698
  0.00114742      18.1565
  0.00118588      18.6933
  0.00122286      19.3211
  0.00126172      19.8332
  0.00129994      20.3848
  0.00133629      21.0517
  0.00137544      21.5459
  0.00141300      22.1386
  0.00145032      22.7455
  0.00148894      23.2721
  0.00152625      23.8798
  0.00156555      24.3650
  0.00160377      24.9169
  0.00164048      25.5616
  0.00168097      25.9732
  0.00171806      26.5945
  0.00175720      27.0894
  0.00179430      27.7100
  0.00183529      28.0904
  0.00187289      28.6802
  0.00191259      29.1407
  0.00195112      29.6732
  0.00199070      30.1409
  0.00202930      30.6690
  0.00206849      31.1613
  0.00210907      31.5671
  0.00214803      32.0732
  0.00218815      32.5080
  0.00222745      32.9926
  0.00226695      33.4656
  0.00230773      33.8594
  0.00234855      34.2505
  0.00238729      34.7702
  0.00242982      35.0562
  0.00246802      35.6092
  0.00250918      35.9792
  0.00254933      36.4119
  0.00258997      36.8147
  0.00263046      37.2261
  0.00267218      37.5619
  0.00271210      38.0088
  0.00275397      38.3356
  0.00279447      38.7466
  0.00283494      39.1597
  0.00287718      39.4633
  0.00291922      39.7793
  0.00296036      40.1513
  0.00300089      40.5605
  0.00304569      40.7063
  0.00308596      41.1317
  0.00312821      41.4349
  0.00317070      41.7232
  0.00321253      42.0524
  0.00325525      42.3264
  0.00329719      42.6491
  0.00333954      42.9461
  0.00338369      43.1325
  0.00342639      43.4080
  0.00346950      43.6576
  0.00351189      43.9527
  0.00355621      44.1282
  0.00360078      44.2886
  0.00364443      44.5056
  0.00368808      44.7221
  0.00373431      44.7801
  0.00378043      44.8449
  0.00382789      44.8268
  0.00387738      44.6841
  0.00393728      43.8992
  0.00468800      38.3312
