# Supplementary material for: Size effects on the mechanical behavior and the compressive failure strength of concrete: an extensive dataset
Source: Data Brief. 2020 Nov 2;33:106477. doi: 10.1016/j.dib.2020.106477 (PMC7674298; doi:10.1016/j.dib.2020.106477)
Supplement: Supplementary file 1 [file mmc1.zip › Stress_Strain_Data_DIB/F-110x220-mm/F11-B2-12.txt]

      Strain  Stress(MPa)
  0.00000000       0.0000
  0.00041181       7.7990
  0.00046300       8.7685
  0.00050374       9.5400
  0.00054003      10.2549
  0.00057450      11.0788
  0.00061190      11.7273
  0.00064990      12.3401
  0.00068388      13.1930
  0.00072194      13.8020
  0.00075872      14.4880
  0.00079610      15.1380
  0.00083238      15.8532
  0.00086971      16.5059
  0.00090641      17.1965
  0.00094367      17.8536
  0.00097968      18.5851
  0.00101780      19.1907
  0.00105480      19.8632
  0.00109026      20.6282
  0.00112818      21.2457
  0.00116528      21.9122
  0.00120194      22.6048
  0.00123923      23.2602
  0.00127581      23.9579
  0.00131388      24.5660
  0.00135126      25.2163
  0.00138890      25.8500
  0.00142522      26.5632
  0.00146300      27.1891
  0.00150060      27.8261
  0.00153856      28.4409
  0.00157472      29.1639
  0.00161430      29.6818
  0.00165296      30.2550
  0.00169077      30.8790
  0.00172695      31.6008
  0.00176534      32.1901
  0.00180505      32.7002
  0.00184279      33.3288
  0.00188100      33.9286
  0.00191918      34.5309
  0.00195972      34.9916
  0.00199873      35.5436
  0.00203703      36.1384
  0.00207480      36.7649
  0.00211418      37.2949
  0.00215412      37.7917
  0.00219416      38.2821
  0.00223471      38.7425
  0.00227424      39.2637
  0.00231363      39.7932
  0.00235370      40.2817
  0.00239413      40.7491
  0.00243340      41.2857
  0.00247514      41.6750
  0.00251380      42.2482
  0.00255625      42.5945
  0.00259592      43.1069
  0.00263613      43.5875
  0.00267753      43.9967
  0.00271913      44.3938
  0.00276048      44.8060
  0.00280252      45.1773
  0.00284261      45.6647
  0.00288672      45.9122
  0.00292805      46.3255
  0.00296924      46.7473
  0.00301206      47.0717
  0.00305574      47.3441
  0.00309813      47.6942
  0.00314140      47.9915
  0.00318506      48.2659
  0.00322813      48.5750
  0.00327352      48.7457
  0.00331693      49.0344
  0.00336182      49.2348
  0.00340690      49.4240
  0.00345414      49.4836
  0.00350028      49.6094
  0.00354772      49.6568
  0.00359915      49.4662
  0.00395784      45.3223
  0.00442201      31.9802
  0.00501293      25.4864
