# Supplementary material for: Size effects on the mechanical behavior and the compressive failure strength of concrete: an extensive dataset
Source: Data Brief. 2020 Nov 2;33:106477. doi: 10.1016/j.dib.2020.106477 (PMC7674298; doi:10.1016/j.dib.2020.106477)
Supplement: Supplementary file 1 [file mmc1.zip › Stress_Strain_Data_DIB/F-110x220-mm/F11-B2-13.txt]

      Strain  Stress(MPa)
  0.00000000       0.0000
  0.00029816       5.0723
  0.00038700       6.5836
  0.00044960       7.6485
  0.00049152       8.3617
  0.00053237       9.0566
  0.00057175       9.7266
  0.00060822      10.3543
  0.00064410      11.0189
  0.00068071      11.6376
  0.00071778      12.2282
  0.00075328      12.9164
  0.00078915      13.5811
  0.00082715      14.1133
  0.00086325      14.7641
  0.00089861      15.4613
  0.00093705      15.9657
  0.00097274      16.6423
  0.00101016      17.2104
  0.00104536      17.9176
  0.00108300      18.4719
  0.00111902      19.1274
  0.00115717      19.6506
  0.00119280      20.3304
  0.00122958      20.9390
  0.00126774      21.4607
  0.00130501      22.0385
  0.00134174      22.6495
  0.00137824      23.2757
  0.00141548      23.8548
  0.00145387      24.3626
  0.00149155      24.9148
  0.00152748      25.5759
  0.00156528      26.1204
  0.00160342      26.6439
  0.00164067      27.2229
  0.00167886      27.7427
  0.00171616      28.3187
  0.00175414      28.8517
  0.00179308      29.3253
  0.00183190      29.8058
  0.00186941      30.3684
  0.00190861      30.8253
  0.00194694      31.3368
  0.00198552      31.8327
  0.00202456      32.2995
  0.00206200      32.8666
  0.00210188      33.2813
  0.00214142      33.7171
  0.00218102      34.1492
  0.00222092      34.5620
  0.00225977      35.0410
  0.00229974      35.4503
  0.00233908      35.8982
  0.00237913      36.3024
  0.00241912      36.7101
  0.00245943      37.0975
  0.00250006      37.4650
  0.00254014      37.8672
  0.00258080      38.2329
  0.00262129      38.6095
  0.00266328      38.8918
  0.00270500      39.1914
  0.00274502      39.5974
  0.00278682      39.8917
  0.00282808      40.2197
  0.00287020      40.4942
  0.00291315      40.7167
  0.00295494      41.0123
  0.00299699      41.2911
  0.00304058      41.4734
  0.00308433      41.6460
  0.00312687      41.8945
  0.00317047      42.0765
  0.00321428      42.2451
  0.00325930      42.3383
  0.00330295      42.5174
  0.00334816      42.5988
  0.00339265      42.7253
  0.00343776      42.8125
  0.00348356      42.8572
  0.00352852      42.9541
  0.00362155      42.9541
  0.00366916      42.8851
  0.00381376      42.5688
  0.00405666      41.9223
  0.00503138      39.1417
