# Supplementary material for: Size effects on the mechanical behavior and the compressive failure strength of concrete: an extensive dataset
Source: Data Brief. 2020 Nov 2;33:106477. doi: 10.1016/j.dib.2020.106477 (PMC7674298; doi:10.1016/j.dib.2020.106477)
Supplement: Supplementary file 1 [file mmc1.zip › Stress_Strain_Data_DIB/F-110x220-mm/F11-B2-14.txt]

      Strain  Stress(MPa)
  0.00000000       0.0000
  0.00026022       4.5057
  0.00028396       4.9168
  0.00034277       5.9350
  0.00042290       7.3226
  0.00046473       8.0468
  0.00050830       8.8013
  0.00054584       9.4512
  0.00058209      10.0899
  0.00061740      10.7878
  0.00065426      11.3886
  0.00069133      11.9766
  0.00072570      12.7332
  0.00076262      13.3304
  0.00079876      13.9766
  0.00083492      14.6211
  0.00087196      15.2112
  0.00090838      15.8393
  0.00094493      16.4600
  0.00098190      17.0542
  0.00102011      17.5712
  0.00105443      18.3309
  0.00109070      18.9686
  0.00112732      19.5843
  0.00116415      20.1872
  0.00120084      20.7993
  0.00123808      21.3766
  0.00127424      22.0213
  0.00131097      22.6303
  0.00134725      23.2677
  0.00138436      23.8534
  0.00142096      24.4706
  0.00145918      24.9869
  0.00149564      25.6134
  0.00153155      26.2734
  0.00156858      26.8639
  0.00160734      27.3467
  0.00164471      27.9163
  0.00168120      28.5405
  0.00171870      29.1016
  0.00175671      29.6308
  0.00179409      30.1996
  0.00183154      30.7640
  0.00187026      31.2496
  0.00190818      31.7844
  0.00194560      32.3504
  0.00198400      32.8557
  0.00202099      33.4487
  0.00205924      33.9636
  0.00209738      34.4851
  0.00213628      34.9587
  0.00217417      35.4962
  0.00221228      36.0189
  0.00225289      36.3866
  0.00229030      36.9537
  0.00232923      37.4256
  0.00236790      37.9143
  0.00240653      38.4048
  0.00244652      38.8111
  0.00248421      39.3609
  0.00252527      39.7004
  0.00256208      40.3044
  0.00260267      40.6735
  0.00264221      41.1076
  0.00268310      41.4576
  0.00272164      41.9544
  0.00276181      42.3488
  0.00280345      42.6524
  0.00284293      43.0904
  0.00288377      43.4434
  0.00292384      43.8447
  0.00296476      44.1933
  0.00300716      44.4492
  0.00305093      44.6198
  0.00309750      44.6160
  0.00321449      43.1237
  0.00392554      42.2907
  0.00433667      34.0653
