# Supplementary material for: Size effects on the mechanical behavior and the compressive failure strength of concrete: an extensive dataset
Source: Data Brief. 2020 Nov 2;33:106477. doi: 10.1016/j.dib.2020.106477 (PMC7674298; doi:10.1016/j.dib.2020.106477)
Supplement: Supplementary file 1 [file mmc1.zip › Stress_Strain_Data_DIB/F-110x220-mm/F11-B2-15.txt]

      Strain  Stress(MPa)
  0.00000000       0.0000
  0.00027737       4.8311
  0.00032884       5.7276
  0.00041937       7.3045
  0.00046237       8.0535
  0.00050608       8.8148
  0.00054945       9.5701
  0.00058807      10.1065
  0.00062392      10.8116
  0.00066079      11.4552
  0.00069814      12.0689
  0.00073433      12.7540
  0.00077046      13.4420
  0.00080851      14.0133
  0.00084557      14.6450
  0.00088199      15.3158
  0.00092055      15.8554
  0.00095608      16.5808
  0.00099252      17.2504
  0.00102951      17.8861
  0.00106712      18.4841
  0.00110374      19.1424
  0.00114085      19.7711
  0.00117700      20.4585
  0.00121497      21.0342
  0.00125256      21.6332
  0.00128874      22.3189
  0.00132681      22.8889
  0.00136408      23.5073
  0.00139977      24.2225
  0.00143817      24.7723
  0.00147632      25.3376
  0.00151376      25.9459
  0.00155039      26.6040
  0.00158895      27.1435
  0.00162548      27.8079
  0.00166520      28.2768
  0.00170187      28.9324
  0.00174001      29.4976
  0.00177737      30.1111
  0.00181618      30.6358
  0.00185455      31.1873
  0.00189293      31.7383
  0.00193227      32.2300
  0.00196949      32.8519
  0.00200908      33.3292
  0.00204705      33.9050
  0.00208527      34.4656
  0.00212470      34.9527
  0.00216403      35.4456
  0.00220485      35.8473
  0.00224342      36.3862
  0.00228219      36.9135
  0.00232319      37.3046
  0.00236253      37.7966
  0.00240159      38.3059
  0.00244205      38.7297
  0.00248156      39.2118
  0.00252174      39.6525
  0.00256467      39.9254
  0.00260357      40.4443
  0.00264428      40.8531
  0.00268511      41.2542
  0.00272558      41.6770
  0.00276705      42.0395
  0.00280799      42.4335
  0.00285027      42.7464
  0.00289133      43.1332
  0.00293311      43.4768
  0.00297409      43.8686
  0.00301683      44.1529
  0.00305908      44.4674
  0.00310104      44.7992
  0.00314385      45.0795
  0.00318584      45.4100
  0.00322939      45.6449
  0.00327348      45.8466
  0.00331562      46.1677
  0.00335963      46.3747
  0.00340208      46.6768
  0.00344683      46.8384
  0.00349113      47.0274
  0.00353487      47.2509
  0.00357962      47.4125
  0.00362397      47.5983
  0.00366957      47.7080
  0.00371406      47.8855
  0.00376014      47.9658
  0.00380484      48.1304
  0.00385081      48.2173
  0.00394285      48.3851
  0.00403732      48.4042
  0.00408503      48.3848
  0.00417933      48.4148
  0.00422815      48.3277
  0.00538608      41.2817
