# Supplementary material for: Size effects on the mechanical behavior and the compressive failure strength of concrete: an extensive dataset
Source: Data Brief. 2020 Nov 2;33:106477. doi: 10.1016/j.dib.2020.106477 (PMC7674298; doi:10.1016/j.dib.2020.106477)
Supplement: Supplementary file 1 [file mmc1.zip › Stress_Strain_Data_DIB/F-110x220-mm/F11-B2-16.txt]

      Strain  Stress(MPa)
  0.00000000       0.0000
  0.00027045       4.8507
  0.00033726       6.0489
  0.00040806       7.3188
  0.00044671       8.0120
  0.00049126       8.8111
  0.00052793       9.4688
  0.00056266      10.2258
  0.00059970      10.8390
  0.00063586      11.5074
  0.00067184      12.1865
  0.00070896      12.7949
  0.00074458      13.4966
  0.00078091      14.1543
  0.00081724      14.8114
  0.00085334      15.4830
  0.00088959      16.1460
  0.00092671      16.7546
  0.00096366      17.3735
  0.00100045      18.0027
  0.00103635      18.6870
  0.00107391      19.2683
  0.00110919      19.9904
  0.00114675      20.5719
  0.00118252      21.2642
  0.00122001      21.8501
  0.00125710      22.4601
  0.00129268      23.1642
  0.00132982      23.7714
  0.00136862      24.2763
  0.00140476      24.9457
  0.00144164      25.5690
  0.00147929      26.1450
  0.00151717      26.7060
  0.00155661      27.1712
  0.00159328      27.8076
  0.00163043      28.4142
  0.00166927      28.9165
  0.00170648      29.5195
  0.00174533      30.0209
  0.00178448      30.5038
  0.00182129      31.1317
  0.00186032      31.6218
  0.00189843      32.1692
  0.00193739      32.6639
  0.00197628      33.1630
  0.00201520      33.6599
  0.00205397      34.1663
  0.00209288      34.6645
  0.00213150      35.1799
  0.00217164      35.6015
  0.00220997      36.1353
  0.00224944      36.5984
  0.00228951      37.0244
  0.00232849      37.5178
  0.00236890      37.9227
  0.00240784      38.4188
  0.00244820      38.8267
  0.00248883      39.2178
  0.00252970      39.5942
  0.00256962      40.0292
  0.00260997      40.4379
  0.00265076      40.8191
  0.00268927      41.3420
  0.00273180      41.6155
  0.00277343      41.9450
  0.00281393      42.3442
  0.00285559      42.6714
  0.00289658      43.0403
  0.00293833      43.3624
  0.00298062      43.6509
  0.00302283      43.9442
  0.00306446      44.2735
  0.00310682      44.5575
  0.00314837      44.8917
  0.00319079      45.1727
  0.00323264      45.4880
  0.00327620      45.6978
  0.00331821      46.0040
  0.00336234      46.1783
  0.00340471      46.4615
  0.00344829      46.6700
  0.00349216      46.8610
  0.00353614      47.0445
  0.00358057      47.2006
  0.00362451      47.3872
  0.00366947      47.5102
  0.00371421      47.6470
  0.00375975      47.7338
  0.00385312      47.7668
  0.00390024      47.7561
  0.00414114      47.3749
  0.00435788      45.5825
  0.00477500      40.1033
