# Supplementary material for: Size effects on the mechanical behavior and the compressive failure strength of concrete: an extensive dataset
Source: Data Brief. 2020 Nov 2;33:106477. doi: 10.1016/j.dib.2020.106477 (PMC7674298; doi:10.1016/j.dib.2020.106477)
Supplement: Supplementary file 1 [file mmc1.zip › Stress_Strain_Data_DIB/F-110x220-mm/F11-B2-17.txt]

      Strain  Stress(MPa)
  0.00000000       0.0000
  0.00027998       4.5826
  0.00030186       4.9408
  0.00039058       6.3929
  0.00052292       8.5589
  0.00055739       9.1231
  0.00059265       9.7003
  0.00062883      10.3303
  0.00066619      10.8861
  0.00070286      11.4851
  0.00074013      12.0465
  0.00077625      12.6806
  0.00081216      13.3279
  0.00085061      13.8145
  0.00088606      14.4908
  0.00092485      14.9561
  0.00095910      15.7079
  0.00099701      16.2290
  0.00103315      16.8612
  0.00107072      17.4041
  0.00110611      18.0835
  0.00114224      18.7166
  0.00118036      19.2248
  0.00121638      19.8648
  0.00125241      20.5043
  0.00128945      21.0803
  0.00132699      21.6246
  0.00136328      22.2476
  0.00140043      22.8163
  0.00143663      23.4454
  0.00147412      23.9930
  0.00151310      24.4464
  0.00154914      25.0851
  0.00158710      25.6033
  0.00162369      26.2077
  0.00166136      26.7439
  0.00169910      27.2754
  0.00173711      27.7902
  0.00177404      28.3730
  0.00181258      28.8543
  0.00184964      29.4291
  0.00188770      29.9407
  0.00192541      30.4746
  0.00196539      30.8651
  0.00200373      31.3594
  0.00204188      31.8654
  0.00207998      32.3745
  0.00211943      32.7986
  0.00215784      33.2882
  0.00219851      33.6357
  0.00223817      34.0468
  0.00227793      34.4514
  0.00231694      34.9030
  0.00235777      35.2404
  0.00239822      35.6015
  0.00244000      35.8792
  0.00247978      36.2830
  0.00252132      36.5752
  0.00256296      36.8620
  0.00260418      37.1748
  0.00264727      37.3693
  0.00269204      37.4588
  0.00273323      37.7738
  0.00277489      38.0586
  0.00281795      38.2554
  0.00286041      38.4904
  0.00290408      38.6492
  0.00294690      38.8609
  0.00299158      38.9560
  0.00303486      39.1390
  0.00307789      39.3377
  0.00312309      39.4002
  0.00316831      39.4614
  0.00321332      39.5354
  0.00330625      39.5009
  0.00335140      39.5660
  0.00344229      39.6598
  0.00353369      39.7218
  0.00362702      39.6620
  0.00381658      39.3595
  0.00447814      35.5137
  0.00486532      31.4950
  0.00673970      23.9930
