# Supplementary material for: Size effects on the mechanical behavior and the compressive failure strength of concrete: an extensive dataset
Source: Data Brief. 2020 Nov 2;33:106477. doi: 10.1016/j.dib.2020.106477 (PMC7674298; doi:10.1016/j.dib.2020.106477)
Supplement: Supplementary file 1 [file mmc1.zip › Stress_Strain_Data_DIB/F-110x220-mm/F11-B2-18.txt]

      Strain  Stress(MPa)
  0.00000000       0.0000
  0.00025549       4.8116
  0.00036483       6.8709
  0.00040079       7.5481
  0.00044728       8.4238
  0.00048192       9.0762
  0.00051401       9.6804
  0.00055001      10.3452
  0.00058553      11.0399
  0.00062176      11.6910
  0.00065812      12.3336
  0.00069234      13.1091
  0.00072943      13.7066
  0.00076502      14.3974
  0.00080124      15.0488
  0.00083626      15.7743
  0.00087256      16.4210
  0.00090846      17.0922
  0.00094492      17.7289
  0.00097940      18.4882
  0.00101571      19.1344
  0.00105331      19.7001
  0.00108737      20.4852
  0.00112300      21.1738
  0.00116008      21.7718
  0.00119439      22.5415
  0.00122922      23.2793
  0.00126562      23.9195
  0.00130182      24.5720
  0.00133656      25.3153
  0.00137240      25.9905
  0.00140915      26.6088
  0.00144373      27.3621
  0.00148146      27.9203
  0.00151713      28.6055
  0.00155305      29.2758
  0.00159064      29.8421
  0.00162740      30.4601
  0.00166425      31.0726
  0.00170331      31.5481
  0.00174140      32.0836
  0.00177863      32.6724
  0.00181946      33.0381
  0.00185725      33.5921
  0.00189610      34.0807
  0.00193701      34.4416
  0.00197583      34.9318
  0.00201692      35.2811
  0.00205633      35.7350
  0.00209757      36.0754
  0.00213775      36.4815
  0.00217838      36.8592
  0.00221943      37.2114
  0.00226197      37.4713
  0.00230356      37.7896
  0.00234650      38.0244
  0.00238855      38.3144
  0.00243224      38.5030
  0.00247502      38.7478
  0.00252030      38.8377
  0.00256439      39.0012
  0.00260828      39.1773
  0.00265386      39.2483
  0.00269932      39.3269
  0.00279286      39.3218
  0.00284039      39.2726
  0.00298295      39.1253
  0.00327249      38.5570
  0.00393027      32.5420
  0.00457789      27.1563
  0.00508471      24.7058
  0.00546296      21.5354
