# Supplementary material for: Size effects on the mechanical behavior and the compressive failure strength of concrete: an extensive dataset
Source: Data Brief. 2020 Nov 2;33:106477. doi: 10.1016/j.dib.2020.106477 (PMC7674298; doi:10.1016/j.dib.2020.106477)
Supplement: Supplementary file 1 [file mmc1.zip › Stress_Strain_Data_DIB/F-110x220-mm/F11-B2-3.txt]

      Strain  Stress(MPa)
  0.00000000       0.0000
  0.00031066       4.6375
  0.00038214       5.7045
  0.00045232       6.7522
  0.00050367       7.5188
  0.00054304       8.1064
  0.00058326       8.7069
  0.00062231       9.2897
  0.00065887       9.9509
  0.00069795      10.4577
  0.00073444      11.1229
  0.00077164      11.7453
  0.00080978      12.3097
  0.00084836      12.8468
  0.00088749      13.3507
  0.00092559      13.9173
  0.00096409      14.4599
  0.00100263      14.9999
  0.00104090      15.5561
  0.00107759      16.2095
  0.00111693      16.7003
  0.00115482      17.2801
  0.00119442      17.7547
  0.00123202      18.3521
  0.00127031      18.9072
  0.00130866      19.4588
  0.00134636      20.0504
  0.00138408      20.6406
  0.00142380      21.1078
  0.00146112      21.7228
  0.00150062      22.2038
  0.00153982      22.7031
  0.00157709      23.3209
  0.00161648      23.8088
  0.00165414      24.4022
  0.00169406      24.8574
  0.00173100      25.4955
  0.00177068      25.9658
  0.00181068      26.4158
  0.00184932      26.9499
  0.00188750      27.5116
  0.00192622      28.0403
  0.00196561      28.5285
  0.00200497      29.0177
  0.00204363      29.5506
  0.00208341      30.0143
  0.00212246      30.5230
  0.00216309      30.9348
  0.00220266      31.4114
  0.00224296      31.8432
  0.00228213      32.3445
  0.00232244      32.7762
  0.00236198      33.2549
  0.00240188      33.7112
  0.00244219      34.1426
  0.00248366      34.5027
  0.00252510      34.8653
  0.00256538      35.2979
  0.00260509      35.7662
  0.00264612      36.1538
  0.00268616      36.6015
  0.00272838      36.9158
  0.00276920      37.3160
  0.00281170      37.6131
  0.00285272      38.0009
  0.00289307      38.4302
  0.00293545      38.7347
  0.00297865      38.9890
  0.00301957      39.3830
  0.00306321      39.6103
  0.00310415      40.0029
  0.00314622      40.3261
  0.00319040      40.5207
  0.00323274      40.8278
  0.00327503      41.1377
  0.00331783      41.4163
  0.00336173      41.6279
  0.00340636      41.7941
  0.00345000      42.0219
  0.00349253      42.3167
  0.00353855      42.3985
  0.00358328      42.5591
  0.00362703      42.7795
  0.00367260      42.8882
  0.00371676      43.0839
  0.00376294      43.1554
  0.00380826      43.2797
  0.00385508      43.3123
  0.00389923      43.5080
  0.00394528      43.5876
  0.00399228      43.6092
  0.00408664      43.6300
  0.00413363      43.6517
  0.00422878      43.6238
  0.00437383      43.4401
  0.00636084      37.7355
