# Supplementary material for: Size effects on the mechanical behavior and the compressive failure strength of concrete: an extensive dataset
Source: Data Brief. 2020 Nov 2;33:106477. doi: 10.1016/j.dib.2020.106477 (PMC7674298; doi:10.1016/j.dib.2020.106477)
Supplement: Supplementary file 1 [file mmc1.zip › Stress_Strain_Data_DIB/F-110x220-mm/F11-B2-4.txt]

      Strain  Stress(MPa)
  0.00000000       0.0000
  0.00026455       4.6388
  0.00033550       5.8830
  0.00041822       7.3335
  0.00045674       8.0089
  0.00049696       8.7141
  0.00053595       9.3979
  0.00057007      10.2043
  0.00060690      10.8447
  0.00064476      11.4219
  0.00068083      12.1088
  0.00071814      12.7195
  0.00075548      13.3290
  0.00079070      14.0679
  0.00082905      14.6149
  0.00086519      15.2978
  0.00090178      15.9530
  0.00093829      16.6129
  0.00097563      17.2220
  0.00101342      17.8030
  0.00105051      18.4277
  0.00108685      19.0977
  0.00112402      19.7176
  0.00116001      20.4094
  0.00119739      21.0159
  0.00123560      21.5719
  0.00127305      22.1738
  0.00131041      22.7816
  0.00134773      23.3921
  0.00138503      24.0040
  0.00142285      24.5832
  0.00146026      25.1880
  0.00149800      25.7726
  0.00153626      26.3254
  0.00157388      26.9171
  0.00161186      27.4871
  0.00165057      28.0122
  0.00168804      28.6136
  0.00172721      29.1103
  0.00176607      29.6263
  0.00180276      30.2755
  0.00184236      30.7462
  0.00187988      31.3441
  0.00191890      31.8501
  0.00195776      32.3658
  0.00199667      32.8789
  0.00203610      33.3597
  0.00207647      33.7836
  0.00211493      34.3240
  0.00215398      34.8284
  0.00219248      35.3660
  0.00223374      35.7350
  0.00227252      36.2560
  0.00231368      36.6311
  0.00235256      37.1460
  0.00239338      37.5419
  0.00243399      37.9505
  0.00247486      38.3430
  0.00251522      38.7672
  0.00255595      39.1687
  0.00259667      39.5708
  0.00263803      39.9333
  0.00267766      40.4021
  0.00271998      40.7060
  0.00276053      41.1185
  0.00280168      41.4941
  0.00284396      41.8006
  0.00288413      42.2364
  0.00292680      42.5186
  0.00296810      42.8852
  0.00301006      43.2111
  0.00305241      43.5137
  0.00309518      43.7899
  0.00313644      44.1588
  0.00318002      44.3856
  0.00322171      44.7284
  0.00326534      44.9521
  0.00330857      45.2000
  0.00334948      45.5902
  0.00339431      45.7406
  0.00343660      46.0461
  0.00348070      46.2415
  0.00352516      46.4140
  0.00356811      46.6797
  0.00361207      46.8832
  0.00365607      47.0839
  0.00370050      47.2584
  0.00374625      47.3523
  0.00379055      47.5354
  0.00383453      47.7377
  0.00388010      47.8421
  0.00392586      47.9358
  0.00397163      48.0279
  0.00401771      48.1018
  0.00406379      48.1755
  0.00411069      48.1989
  0.00420603      48.1510
  0.00439787      47.9848
  0.00611286      44.3001
