# Supplementary material for: Size effects on the mechanical behavior and the compressive failure strength of concrete: an extensive dataset
Source: Data Brief. 2020 Nov 2;33:106477. doi: 10.1016/j.dib.2020.106477 (PMC7674298; doi:10.1016/j.dib.2020.106477)
Supplement: Supplementary file 1 [file mmc1.zip › Stress_Strain_Data_DIB/F-110x220-mm/F11-B2-5.txt]

      Strain  Stress(MPa)
  0.00000000       0.0000
  0.00034426       5.5624
  0.00047793       7.7221
  0.00052136       8.4238
  0.00056575       9.1412
  0.00060366       9.7180
  0.00064143      10.3028
  0.00067706      11.0187
  0.00071468      11.6124
  0.00075151      12.2547
  0.00078965      12.8176
  0.00082816      13.3571
  0.00086585      13.9470
  0.00090352      14.5380
  0.00093958      15.2273
  0.00097956      15.6773
  0.00101623      16.3300
  0.00105419      16.9029
  0.00109110      17.5407
  0.00112836      18.1569
  0.00116666      18.7092
  0.00120639      19.1748
  0.00124341      19.8054
  0.00127969      20.4811
  0.00131874      20.9884
  0.00135751      21.5118
  0.00139505      22.1113
  0.00143232      22.7263
  0.00147134      23.2354
  0.00150963      23.7881
  0.00154865      24.2971
  0.00158612      24.9004
  0.00162387      25.4863
  0.00166242      26.0238
  0.00170199      26.4987
  0.00174111      27.0013
  0.00177907      27.5751
  0.00181795      28.0921
  0.00185733      28.5787
  0.00189472      29.1868
  0.00193527      29.6020
  0.00197265      30.2107
  0.00201397      30.5790
  0.00205220      31.1356
  0.00209123      31.6439
  0.00213189      32.0525
  0.00217075      32.5709
  0.00220989      33.0720
  0.00225053      33.4818
  0.00229040      33.9386
  0.00233059      34.3758
  0.00237056      34.8262
  0.00241024      35.2948
  0.00245081      35.7087
  0.00249214      36.0762
  0.00253217      36.5230
  0.00257308      36.9161
  0.00261414      37.3001
  0.00265535      37.6752
  0.00269621      38.0713
  0.00273673      38.4885
  0.00277875      38.8138
  0.00281987      39.1942
  0.00286093      39.5783
  0.00290271      39.9184
  0.00294491      40.2326
  0.00298626      40.5993
  0.00303034      40.7989
  0.00307284      41.0950
  0.00311358      41.4983
  0.00315766      41.6981
  0.00319956      42.0311
  0.00324353      42.2369
  0.00328592      42.5403
  0.00333134      42.6579
  0.00337379      42.9571
  0.00341795      43.1514
  0.00346192      43.3581
  0.00350782      43.4466
  0.00355236      43.6180
  0.00359751      43.7525
  0.00364410      43.7983
  0.00369081      43.8378
  0.00378539      43.8450
  0.00383524      43.6917
  0.00403971      42.7711
  0.00442177      39.6800
