# Supplementary material for: Size effects on the mechanical behavior and the compressive failure strength of concrete: an extensive dataset
Source: Data Brief. 2020 Nov 2;33:106477. doi: 10.1016/j.dib.2020.106477 (PMC7674298; doi:10.1016/j.dib.2020.106477)
Supplement: Supplementary file 1 [file mmc1.zip › Stress_Strain_Data_DIB/F-110x220-mm/F11-B2-6.txt]

      Strain  Stress(MPa)
  0.00000000       0.0000
  0.00033426       5.5150
  0.00047707       7.8713
  0.00052361       8.6392
  0.00055870       9.2182
  0.00059295      10.0013
  0.00062999      10.6114
  0.00066777      11.1763
  0.00070354      11.8649
  0.00074122      12.4355
  0.00077815      13.0529
  0.00081480      13.6870
  0.00085249      14.2573
  0.00088858      14.9262
  0.00092622      15.4997
  0.00096286      16.1346
  0.00100161      16.6394
  0.00103805      17.2869
  0.00107517      17.8923
  0.00111199      18.5158
  0.00114921      19.1148
  0.00118768      19.6366
  0.00122314      20.3450
  0.00126245      20.8150
  0.00129851      21.4858
  0.00133680      22.0190
  0.00137466      22.5784
  0.00141262      23.1317
  0.00144931      23.7638
  0.00148742      24.3076
  0.00152535      24.8630
  0.00156242      25.4714
  0.00159988      26.0556
  0.00163782      26.6106
  0.00167661      27.1124
  0.00171560      27.6023
  0.00175305      28.1872
  0.00179071      28.7592
  0.00182955      29.2579
  0.00186791      29.7866
  0.00190719      30.2582
  0.00194581      30.7711
  0.00198385      31.3191
  0.00202232      31.8411
  0.00206202      32.2869
  0.00210025      32.8234
  0.00214167      33.1628
  0.00218003      33.6915
  0.00221838      34.2210
  0.00225779      34.6843
  0.00229615      35.2131
  0.00233853      35.4933
  0.00237728      35.9979
  0.00241720      36.4295
  0.00245690      36.8753
  0.00249713      37.2885
  0.00253834      37.6408
  0.00257890      38.0335
  0.00261972      38.4095
  0.00266116      38.7478
  0.00270244      39.0957
  0.00274393      39.4308
  0.00278581      39.7419
  0.00282645      40.1294
  0.00286865      40.4203
  0.00291259      40.6036
  0.00295287      41.0132
  0.00299601      41.2464
  0.00303869      41.5075
  0.00308209      41.7248
  0.00312618      41.8988
  0.00316957      42.1162
  0.00321433      42.2490
  0.00325945      42.3591
  0.00330424      42.4902
  0.00334964      42.5832
  0.00339577      42.6308
  0.00344168      42.6922
  0.00348768      42.7487
  0.00358174      42.7328
  0.00363094      42.5905
  0.00383404      41.6328
  0.00579052      22.1544
