# Supplementary material for: Size effects on the mechanical behavior and the compressive failure strength of concrete: an extensive dataset
Source: Data Brief. 2020 Nov 2;33:106477. doi: 10.1016/j.dib.2020.106477 (PMC7674298; doi:10.1016/j.dib.2020.106477)
Supplement: Supplementary file 1 [file mmc1.zip › Stress_Strain_Data_DIB/F-110x220-mm/F11-B2-7.txt]

      Strain  Stress(MPa)
  0.00000000       0.0000
  0.00027012       5.1064
  0.00024469       4.6255
  0.00036259       6.8543
  0.00045293       8.5621
  0.00049231       9.3065
  0.00052811       9.9694
  0.00056396      10.6286
  0.00059889      11.3460
  0.00063608      11.9213
  0.00067114      12.6306
  0.00070545      13.3872
  0.00074203      14.0009
  0.00077772      14.6705
  0.00081331      15.3464
  0.00084865      16.0377
  0.00088266      16.8135
  0.00091963      17.4022
  0.00095693      17.9702
  0.00099068      18.7623
  0.00102841      19.3035
  0.00106291      20.0483
  0.00110003      20.6273
  0.00113566      21.3007
  0.00117109      21.9865
  0.00120626      22.6891
  0.00124296      23.2951
  0.00127950      23.9110
  0.00131622      24.5157
  0.00135136      25.2200
  0.00138895      25.7695
  0.00142514      26.4079
  0.00146288      26.9476
  0.00149816      27.6434
  0.00153491      28.2461
  0.00157279      28.7772
  0.00160908      29.4094
  0.00164675      29.9536
  0.00168453      30.4912
  0.00172161      31.0733
  0.00176021      31.5590
  0.00179683      32.1698
  0.00183516      32.6729
  0.00187240      33.2445
  0.00190972      33.8112
  0.00194865      34.2767
  0.00198688      34.7858
  0.00202589      35.2458
  0.00206499      35.6998
  0.00210310      36.2169
  0.00214262      36.6447
  0.00218150      37.1129
  0.00222170      37.4980
  0.00226002      38.0012
  0.00230024      38.3851
  0.00233954      38.8269
  0.00238013      39.1867
  0.00241903      39.6538
  0.00245947      40.0238
  0.00250087      40.3326
  0.00254222      40.6449
  0.00258260      41.0188
  0.00262394      41.3314
  0.00266649      41.5680
  0.00270797      41.8723
  0.00274933      42.1839
  0.00279302      42.3484
  0.00283655      42.5228
  0.00287973      42.7194
  0.00292332      42.8905
  0.00296641      43.0932
  0.00301118      43.1896
  0.00305660      43.2445
  0.00310237      43.2776
  0.00319562      43.2361
  0.00334329      42.6818
  0.00591492      41.0829
