# Supplementary material for: Size effects on the mechanical behavior and the compressive failure strength of concrete: an extensive dataset
Source: Data Brief. 2020 Nov 2;33:106477. doi: 10.1016/j.dib.2020.106477 (PMC7674298; doi:10.1016/j.dib.2020.106477)
Supplement: Supplementary file 1 [file mmc1.zip › Stress_Strain_Data_DIB/F-110x220-mm/F11-B2-8.txt]

      Strain  Stress(MPa)
  0.00000000       0.0000
  0.00026139       5.4313
  0.00031634       6.5731
  0.00039357       8.1778
  0.00043211       8.9788
  0.00047046       9.7755
  0.00050308      10.6045
  0.00053832      11.2666
  0.00057264      11.9872
  0.00060683      12.7169
  0.00064081      13.4592
  0.00067424      14.2364
  0.00070976      14.8812
  0.00074377      15.6216
  0.00077955      16.2496
  0.00081338      17.0014
  0.00084846      17.6739
  0.00088141      18.4823
  0.00091708      19.1168
  0.00095238      19.7759
  0.00098613      20.5324
  0.00102096      21.2208
  0.00105509      21.9539
  0.00109068      22.5940
  0.00112610      23.2450
  0.00116103      23.9268
  0.00119890      24.4223
  0.00123244      25.1927
  0.00126726      25.8816
  0.00130293      26.5170
  0.00133845      27.1615
  0.00137485      27.7499
  0.00140981      28.4303
  0.00144595      29.0356
  0.00148188      29.6536
  0.00151827      30.2433
  0.00155471      30.8292
  0.00158902      31.5508
  0.00162727      32.0215
  0.00166277      32.6674
  0.00169868      33.2872
  0.00173548      33.8505
  0.00177377      34.3190
  0.00180923      34.9676
  0.00184738      35.4446
  0.00188346      36.0535
  0.00192077      36.5843
  0.00195901      37.0561
  0.00199481      37.6830
  0.00203214      38.2127
  0.00207169      38.6008
  0.00210904      39.1292
  0.00214747      39.5892
  0.00218473      40.1228
  0.00222436      40.5063
  0.00226239      40.9915
  0.00230064      41.4622
  0.00234017      41.8521
  0.00237957      42.2499
  0.00241878      42.6599
  0.00245829      43.0513
  0.00249775      43.4455
  0.00253707      43.8483
  0.00257746      44.1834
  0.00261721      44.5589
  0.00265838      44.8446
  0.00269760      45.2538
  0.00273859      45.5511
  0.00277964      45.8441
  0.00282074      46.1341
  0.00286325      46.3342
  0.00290350      46.6784
  0.00294653      46.8455
  0.00298863      47.0718
  0.00303264      47.1773
  0.00307416      47.4400
  0.00311822      47.5419
  0.00316008      47.7841
  0.00320484      47.8410
  0.00324973      47.8899
  0.00329369      47.9986
  0.00333857      48.0480
  0.00342926      48.0884
  0.00347586      48.0289
  0.00361833      47.6801
  0.00503846      29.9756
