# Supplementary material for: Size effects on the mechanical behavior and the compressive failure strength of concrete: an extensive dataset
Source: Data Brief. 2020 Nov 2;33:106477. doi: 10.1016/j.dib.2020.106477 (PMC7674298; doi:10.1016/j.dib.2020.106477)
Supplement: Supplementary file 1 [file mmc1.zip › Stress_Strain_Data_DIB/F-110x220-mm/F11-B2-9.txt]

      Strain  Stress(MPa)
  0.00000000       0.0000
  0.00037109       6.4323
  0.00046422       8.0467
  0.00050371       8.7312
  0.00054115       9.3801
  0.00057553      10.1742
  0.00061278      10.7931
  0.00064929      11.4570
  0.00068612      12.1013
  0.00072412      12.6743
  0.00076048      13.3477
  0.00079727      13.9949
  0.00083493      14.5884
  0.00087168      15.2378
  0.00090836      15.8919
  0.00094618      16.4760
  0.00098279      17.1336
  0.00102060      17.7185
  0.00105673      18.4056
  0.00109309      19.0790
  0.00113166      19.6170
  0.00116838      20.2684
  0.00120506      20.9223
  0.00124297      21.5004
  0.00127943      22.1675
  0.00131712      22.7595
  0.00135384      23.4108
  0.00139061      24.0594
  0.00142896      24.6107
  0.00146697      25.1837
  0.00150363      25.8384
  0.00154140      26.4258
  0.00157832      27.0645
  0.00161626      27.6414
  0.00165399      28.2311
  0.00169255      28.7695
  0.00173025      29.3613
  0.00176834      29.9289
  0.00180530      30.5654
  0.00184451      31.0646
  0.00188261      31.6320
  0.00192108      32.1764
  0.00195890      32.7604
  0.00199747      33.2985
  0.00203652      33.8078
  0.00207627      34.2742
  0.00211474      34.8188
  0.00215447      35.2861
  0.00219349      35.7973
  0.00223188      36.3463
  0.00227154      36.8184
  0.00231189      37.2478
  0.00235162      37.7156
  0.00239079      38.2174
  0.00243062      38.6785
  0.00247203      39.0438
  0.00251105      39.5547
  0.00255225      39.9322
  0.00259237      40.3763
  0.00263248      40.8206
  0.00267452      41.1470
  0.00271574      41.5241
  0.00275630      41.9407
  0.00279654      42.3776
  0.00283872      42.6954
  0.00288131      42.9884
  0.00292255      43.3637
  0.00296548      43.6366
  0.00300562      44.0788
  0.00304980      44.2750
  0.00309186      44.6004
  0.00313466      44.8805
  0.00317834      45.1069
  0.00322234      45.3140
  0.00326751      45.4498
  0.00331296      45.5681
  0.00335927      45.6346
  0.00341047      45.4024
  0.00779394      23.7406
