# Supplementary material for: Size effects on the mechanical behavior and the compressive failure strength of concrete: an extensive dataset
Source: Data Brief. 2020 Nov 2;33:106477. doi: 10.1016/j.dib.2020.106477 (PMC7674298; doi:10.1016/j.dib.2020.106477)
Supplement: Supplementary file 1 [file mmc1.zip › Stress_Strain_Data_DIB/F-110x220-mm/F11-B3-19.txt]

      Strain  Stress(MPa)
  0.00000000       0.0000
  0.00024261       4.8324
  0.00040545       8.0759
  0.00043484       8.6614
  0.00046887       9.3392
  0.00050334      10.0559
  0.00053913      10.6890
  0.00057455      11.3449
  0.00060907      12.0591
  0.00064412      12.7385
  0.00067815      13.4839
  0.00071280      14.1887
  0.00074915      14.7860
  0.00078272      15.5604
  0.00081822      16.2115
  0.00085336      16.8857
  0.00088853      17.5577
  0.00092293      18.2795
  0.00095689      19.0287
  0.00099273      19.6580
  0.00102689      20.3949
  0.00106084      21.1446
  0.00109608      21.8128
  0.00113072      22.5188
  0.00116705      23.1171
  0.00120173      23.8208
  0.00123664      24.5093
  0.00126963      25.3208
  0.00130654      25.8818
  0.00133998      26.6642
  0.00137483      27.3568
  0.00141013      28.0210
  0.00144635      28.6268
  0.00148156      29.2960
  0.00151707      29.9466
  0.00155321      30.5572
  0.00158934      31.1681
  0.00162578      31.7597
  0.00166364      32.2607
  0.00169928      32.9030
  0.00173654      33.4420
  0.00177281      34.0445
  0.00181185      34.4706
  0.00184898      35.0178
  0.00188578      35.5863
  0.00192453      36.0307
  0.00196264      36.5156
  0.00200035      37.0260
  0.00203797      37.5422
  0.00207790      37.9112
  0.00211553      38.4270
  0.00215555      38.7902
  0.00219255      39.3461
  0.00223177      39.7599
  0.00227120      40.1610
  0.00231044      40.5744
  0.00235173      40.8569
  0.00239139      41.2431
  0.00243025      41.6799
  0.00247017      42.0498
  0.00251115      42.3521
  0.00255227      42.6455
  0.00259079      43.1040
  0.00263372      43.2820
  0.00267343      43.6655
  0.00271553      43.8964
  0.00275749      44.1362
  0.00279829      44.4496
  0.00284132      44.6212
  0.00288386      44.8241
  0.00292788      44.9326
  0.00297049      45.1314
  0.00301501      45.2080
  0.00305946      45.2892
  0.00310407      45.3601
  0.00314968      45.3677
  0.00324112      45.3682
  0.00338269      45.0881
  0.00368096      43.5645
  0.00401956      39.4721
  0.00416265      36.1829
  0.00426333      32.6825
