# Supplementary material for: Size effects on the mechanical behavior and the compressive failure strength of concrete: an extensive dataset
Source: Data Brief. 2020 Nov 2;33:106477. doi: 10.1016/j.dib.2020.106477 (PMC7674298; doi:10.1016/j.dib.2020.106477)
Supplement: Supplementary file 1 [file mmc1.zip › Stress_Strain_Data_DIB/F-110x220-mm/F11-B3-20.txt]

      Strain  Stress(MPa)
  0.00000000       0.0000
  0.00025412       4.9087
  0.00036145       6.9819
  0.00043339       8.3717
  0.00046300       8.9436
  0.00050281       9.7125
  0.00053920      10.3322
  0.00057518      10.9779
  0.00061035      11.6739
  0.00064583      12.3505
  0.00068243      12.9572
  0.00071685      13.7005
  0.00075261      14.3600
  0.00078686      15.1137
  0.00082321      15.7362
  0.00085846      16.4269
  0.00089383      17.1110
  0.00092903      17.8052
  0.00096313      18.5684
  0.00099953      19.1874
  0.00103582      19.8138
  0.00107088      20.5166
  0.00110636      21.1934
  0.00114149      21.8920
  0.00117665      22.5891
  0.00121315      23.2021
  0.00124810      23.9119
  0.00128408      24.5572
  0.00131990      25.2127
  0.00135507      25.9087
  0.00139193      26.4994
  0.00142907      27.0725
  0.00146430      27.7651
  0.00150114      28.3565
  0.00153731      28.9902
  0.00157450      29.5597
  0.00161109      30.1670
  0.00164972      30.6466
  0.00168599      31.2743
  0.00172369      31.8124
  0.00176077      32.3887
  0.00179936      32.8713
  0.00183744      33.3853
  0.00187431      33.9747
  0.00191260      34.4761
  0.00195005      35.0295
  0.00198947      35.4595
  0.00202942      35.8567
  0.00206733      36.3814
  0.00210736      36.7737
  0.00214637      37.2297
  0.00218498      37.7104
  0.00222476      38.1183
  0.00226438      38.5360
  0.00230441      38.9282
  0.00234554      39.2511
  0.00238524      39.6641
  0.00242563      40.0337
  0.00246656      40.3696
  0.00250817      40.6626
  0.00254992      40.9472
  0.00259311      41.1412
  0.00263433      41.4591
  0.00267751      41.6537
  0.00272104      41.8273
  0.00276434      42.0149
  0.00280923      42.1027
  0.00285310      42.2546
  0.00289888      42.2864
  0.00294440      42.3354
  0.00299041      42.3535
  0.00308415      42.2817
  0.00313418      42.0475
  0.00345208      39.5371
  0.00383143      27.3879
  0.00435643      23.5063
