# Supplementary material for: Size effects on the mechanical behavior and the compressive failure strength of concrete: an extensive dataset
Source: Data Brief. 2020 Nov 2;33:106477. doi: 10.1016/j.dib.2020.106477 (PMC7674298; doi:10.1016/j.dib.2020.106477)
Supplement: Supplementary file 1 [file mmc1.zip › Stress_Strain_Data_DIB/F-110x220-mm/F11-B3-21.txt]

      Strain  Stress(MPa)
  0.00000000       0.0000
  0.00029092       5.2089
  0.00025786       4.6170
  0.00039711       7.1103
  0.00049140       8.7985
  0.00052895       9.4708
  0.00056504      10.1065
  0.00060186      10.6964
  0.00063885      11.2752
  0.00067391      11.9764
  0.00071024      12.5970
  0.00074505      13.3135
  0.00078361      13.7934
  0.00081847      14.5073
  0.00085514      15.1062
  0.00089168      15.7137
  0.00092588      16.4691
  0.00096281      17.0517
  0.00099963      17.6416
  0.00103470      18.3418
  0.00107066      18.9858
  0.00110651      19.6368
  0.00114321      20.2340
  0.00117807      20.9476
  0.00121326      21.6400
  0.00125035      22.2128
  0.00128509      22.9338
  0.00132210      23.5119
  0.00135732      24.2026
  0.00139392      24.8060
  0.00143081      25.3912
  0.00146605      26.0812
  0.00150314      26.6537
  0.00154001      27.2401
  0.00157560      27.9076
  0.00161312      28.4530
  0.00165024      29.0237
  0.00168760      29.5795
  0.00172439      30.1707
  0.00176098      30.7754
  0.00179940      31.2636
  0.00183556      31.8950
  0.00187199      32.5094
  0.00191025      33.0077
  0.00194794      33.5429
  0.00198532      34.0967
  0.00202326      34.6158
  0.00206112      35.1398
  0.00209915      35.6528
  0.00213788      36.1221
  0.00217430      36.7370
  0.00221424      37.1291
  0.00225278      37.6102
  0.00229133      38.0905
  0.00232970      38.5824
  0.00237014      38.9430
  0.00240835      39.4447
  0.00244838      39.8313
  0.00248650      40.3390
  0.00252776      40.6481
  0.00256722      41.0705
  0.00260733      41.4522
  0.00264665      41.8838
  0.00268813      42.1790
  0.00272771      42.5944
  0.00276917      42.8907
  0.00280907      43.2856
  0.00285058      43.5786
  0.00289003      44.0019
  0.00293323      44.1884
  0.00297437      44.5052
  0.00301422      44.9028
  0.00305685      45.1255
  0.00309882      45.3894
  0.00314152      45.6075
  0.00318290      45.9085
  0.00322594      46.1051
  0.00326949      46.2696
  0.00331440      46.3473
  0.00335785      46.5179
  0.00340280      46.5940
  0.00344812      46.6457
  0.00349372      46.6806
  0.00353894      46.7389
  0.00363221      46.6776
  0.00367889      46.6440
  0.00410901      45.7081
