# Supplementary material for: Size effects on the mechanical behavior and the compressive failure strength of concrete: an extensive dataset
Source: Data Brief. 2020 Nov 2;33:106477. doi: 10.1016/j.dib.2020.106477 (PMC7674298; doi:10.1016/j.dib.2020.106477)
Supplement: Supplementary file 1 [file mmc1.zip › Stress_Strain_Data_DIB/F-110x220-mm/F11-B3-22.txt]

      Strain  Stress(MPa)
  0.00000000       0.0000
  0.00027442       4.5837
  0.00031545       5.2691
  0.00044083       7.3634
  0.00047454       7.9264
  0.00051608       8.6204
  0.00055596       9.2865
  0.00059114       9.9536
  0.00062727      10.5605
  0.00066279      11.2066
  0.00069848      11.8416
  0.00073495      12.4266
  0.00077160      13.0001
  0.00080758      13.6168
  0.00084340      14.2435
  0.00088028      14.8027
  0.00091577      15.4504
  0.00095294      15.9908
  0.00098934      16.5808
  0.00102543      17.1901
  0.00106156      17.7966
  0.00109884      18.3306
  0.00113457      18.9631
  0.00117047      19.5846
  0.00120818      20.0909
  0.00124445      20.6888
  0.00127879      21.4092
  0.00131665      21.9063
  0.00135285      22.5086
  0.00139066      23.0084
  0.00142523      23.7145
  0.00146310      24.2111
  0.00149957      24.7960
  0.00153613      25.3756
  0.00157142      26.0363
  0.00160991      26.4928
  0.00164664      27.0614
  0.00168452      27.5570
  0.00172104      28.1388
  0.00175701      28.7560
  0.00179477      29.2591
  0.00183275      29.7482
  0.00187073      30.2372
  0.00190816      30.7611
  0.00194555      31.2877
  0.00198312      31.8034
  0.00202062      32.3229
  0.00205824      32.8348
  0.00209665      33.2968
  0.00213599      33.6993
  0.00217333      34.2291
  0.00221112      34.7301
  0.00225023      35.1474
  0.00228871      35.6047
  0.00232750      36.0423
  0.00236503      36.5601
  0.00240444      36.9578
  0.00244412      37.3387
  0.00248337      37.7469
  0.00252112      38.2505
  0.00256220      38.5423
  0.00260125      38.9637
  0.00264086      39.3486
  0.00267987      39.7723
  0.00272107      40.0562
  0.00276035      40.4629
  0.00280088      40.7898
  0.00284036      41.1831
  0.00288130      41.4836
  0.00292217      41.7886
  0.00296277      42.1113
  0.00300373      42.4107
  0.00304515      42.6805
  0.00308740      42.8979
  0.00312912      43.1485
  0.00317167      43.3470
  0.00321396      43.5616
  0.00325589      43.7994
  0.00329971      43.9166
  0.00334269      44.0872
  0.00338738      44.1492
  0.00343239      44.1906
  0.00347769      44.2140
  0.00352408      44.1673
  0.00366897      43.6641
  0.00522351      37.7208
