# Supplementary material for: Size effects on the mechanical behavior and the compressive failure strength of concrete: an extensive dataset
Source: Data Brief. 2020 Nov 2;33:106477. doi: 10.1016/j.dib.2020.106477 (PMC7674298; doi:10.1016/j.dib.2020.106477)
Supplement: Supplementary file 1 [file mmc1.zip › Stress_Strain_Data_DIB/F-110x220-mm/F11-B3-23.txt]

      Strain  Stress(MPa)
  0.00000000       0.0000
  0.00031306       4.8753
  0.00047044       7.3263
  0.00051471       8.0156
  0.00055866       8.7002
  0.00059586       9.2794
  0.00063221       9.9144
  0.00066908      10.5170
  0.00070596      11.1191
  0.00074460      11.6112
  0.00078176      12.1957
  0.00082003      12.7109
  0.00085510      13.4263
  0.00089252      13.9941
  0.00092947      14.5918
  0.00096845      15.0626
  0.00100413      15.7399
  0.00104095      16.3456
  0.00107909      16.8687
  0.00111650      17.4378
  0.00115454      17.9672
  0.00119162      18.5569
  0.00122819      19.1783
  0.00126621      19.7091
  0.00130377      20.2682
  0.00133958      20.9374
  0.00137811      21.4363
  0.00141470      22.0563
  0.00145355      22.5353
  0.00149205      23.0359
  0.00152876      23.6489
  0.00156593      24.2323
  0.00160456      24.7251
  0.00164224      25.2773
  0.00168089      25.7685
  0.00171795      26.3590
  0.00175712      26.8183
  0.00179388      27.4274
  0.00183200      27.9519
  0.00186934      28.5252
  0.00190875      28.9692
  0.00194672      29.5033
  0.00198602      29.9540
  0.00202405      30.4842
  0.00206307      30.9524
  0.00210179      31.4397
  0.00213989      31.9650
  0.00217964      32.3880
  0.00221802      32.8960
  0.00225645      33.4012
  0.00229651      33.8043
  0.00233536      34.2835
  0.00237495      34.7160
  0.00241380      35.1951
  0.00245336      35.6297
  0.00249381      36.0085
  0.00253218      36.5171
  0.00257246      36.9066
  0.00261238      37.3185
  0.00265232      37.7295
  0.00269161      38.1808
  0.00273193      38.5680
  0.00277340      38.8828
  0.00281176      39.3922
  0.00285380      39.6718
  0.00289433      40.0460
  0.00293590      40.3546
  0.00297569      40.7748
  0.00301558      41.1888
  0.00305771      41.4627
  0.00309932      41.7687
  0.00313896      42.1987
  0.00318044      42.5127
  0.00322230      42.8037
  0.00326318      43.1557
  0.00330565      43.4085
  0.00334671      43.7492
  0.00338918      44.0019
  0.00343015      44.3483
  0.00347414      44.5055
  0.00351544      44.8314
  0.00355917      45.0053
  0.00360125      45.2822
  0.00364473      45.4719
  0.00368647      45.7702
  0.00372964      45.9791
  0.00377292      46.1807
  0.00381916      46.1980
  0.00415700      33.8026
  0.00442620      25.6981
  0.00456485      25.7537
  0.00476455      24.9005
  0.00486812      24.2410
  0.00506235      23.7293
  0.00525633      23.2339
