# Supplementary material for: Size effects on the mechanical behavior and the compressive failure strength of concrete: an extensive dataset
Source: Data Brief. 2020 Nov 2;33:106477. doi: 10.1016/j.dib.2020.106477 (PMC7674298; doi:10.1016/j.dib.2020.106477)
Supplement: Supplementary file 1 [file mmc1.zip › Stress_Strain_Data_DIB/F-110x220-mm/F11-B3-24.txt]

      Strain  Stress(MPa)
  0.00000000       0.0000
  0.00041786       7.4543
  0.00048377       8.6301
  0.00052068       9.2886
  0.00055609       9.9955
  0.00059081      10.7460
  0.00062913      11.2726
  0.00066480      11.9638
  0.00070073      12.6388
  0.00073644      13.3273
  0.00077237      14.0019
  0.00081024      14.5568
  0.00084615      15.2331
  0.00088270      15.8690
  0.00091938      16.4978
  0.00095599      17.1303
  0.00099212      17.7931
  0.00102880      18.4210
  0.00106449      19.1110
  0.00110181      19.7000
  0.00113860      20.3211
  0.00117534      20.9461
  0.00121195      21.5786
  0.00124797      22.2479
  0.00128463      22.8781
  0.00132187      23.4713
  0.00135867      24.0922
  0.00139626      24.6643
  0.00143269      25.3081
  0.00146974      25.9137
  0.00150694      26.5093
  0.00154403      27.1124
  0.00158110      27.7168
  0.00162008      28.2023
  0.00165587      28.8860
  0.00169377      29.4381
  0.00173217      29.9598
  0.00177000      30.5169
  0.00180741      31.0997
  0.00184364      31.7564
  0.00188272      32.2357
  0.00192210      32.6961
  0.00196063      33.2096
  0.00199936      33.7104
  0.00203763      34.2402
  0.00207649      34.7333
  0.00211504      35.2456
  0.00215520      35.6573
  0.00219348      36.1866
  0.00223198      36.7017
  0.00227256      37.0876
  0.00231063      37.6298
  0.00235179      37.9797
  0.00239073      38.4681
  0.00243051      38.9039
  0.00247142      39.2693
  0.00251054      39.7462
  0.00255181      40.0893
  0.00259124      40.5468
  0.00263206      40.9178
  0.00267256      41.3089
  0.00271251      41.7344
  0.00275249      42.1576
  0.00279433      42.4654
  0.00283648      42.7542
  0.00287674      43.1600
  0.00291731      43.5467
  0.00295944      43.8367
  0.00300166      44.1206
  0.00304260      44.4846
  0.00308440      44.7949
  0.00312623      45.1030
  0.00316957      45.3178
  0.00321190      45.5953
  0.00325404      45.8842
  0.00329837      46.0377
  0.00334133      46.2755
  0.00338378      46.5455
  0.00342755      46.7335
  0.00347141      46.9161
  0.00351706      46.9868
  0.00356287      47.0479
  0.00360865      47.1111
  0.00365522      47.1252
  0.00370278      47.0777
  0.00384336      47.0652
  0.00393947      46.9087
  0.00413813      46.1955
