# Supplementary material for: Size effects on the mechanical behavior and the compressive failure strength of concrete: an extensive dataset
Source: Data Brief. 2020 Nov 2;33:106477. doi: 10.1016/j.dib.2020.106477 (PMC7674298; doi:10.1016/j.dib.2020.106477)
Supplement: Supplementary file 1 [file mmc1.zip › Stress_Strain_Data_DIB/F-110x220-mm/F11-B3-25.txt]

      Strain  Stress(MPa)
  0.00000000       0.0000
  0.00025753       4.7889
  0.00028061       5.2180
  0.00042859       7.9698
  0.00045984       8.5509
  0.00049900       9.2792
  0.00053520       9.9531
  0.00057111      10.6448
  0.00060728      11.3203
  0.00064303      12.0215
  0.00067954      12.6762
  0.00071498      13.3963
  0.00075147      14.0522
  0.00078744      14.7400
  0.00082474      15.3464
  0.00086146      15.9881
  0.00089677      16.7165
  0.00093314      17.3795
  0.00096906      18.0703
  0.00100751      18.6059
  0.00104277      19.3373
  0.00107882      20.0199
  0.00111718      20.5611
  0.00115286      21.2666
  0.00118825      21.9906
  0.00122589      22.5754
  0.00126230      23.2365
  0.00129936      23.8572
  0.00133658      24.4680
  0.00137478      25.0193
  0.00141067      25.7116
  0.00144875      26.2703
  0.00148383      27.0127
  0.00152181      27.5769
  0.00156060      28.0912
  0.00159825      28.6763
  0.00163549      29.2863
  0.00167321      29.8665
  0.00170969      30.5231
  0.00174899      31.0062
  0.00178662      31.5920
  0.00182500      32.1315
  0.00186404      32.6308
  0.00190209      33.1911
  0.00194096      33.7010
  0.00197960      34.2245
  0.00201865      34.7234
  0.00205802      35.2023
  0.00209610      35.7604
  0.00213560      36.2315
  0.00217474      36.7246
  0.00221437      37.1875
  0.00225359      37.6762
  0.00229453      38.0586
  0.00233309      38.5870
  0.00237421      38.9585
  0.00241503      39.3488
  0.00245366      39.8734
  0.00249530      40.2131
  0.00253625      40.5949
  0.00257699      40.9895
  0.00261755      41.3958
  0.00265774      41.8240
  0.00269961      42.1496
  0.00273989      42.5729
  0.00278289      42.8288
  0.00282369      43.2200
  0.00286730      43.4387
  0.00290867      43.7948
  0.00295099      44.0925
  0.00299487      44.2950
  0.00303694      44.6082
  0.00308136      44.7770
  0.00312320      45.1041
  0.00316730      45.2929
  0.00321232      45.4246
  0.00325842      45.4905
  0.00330498      45.5278
  0.00335071      45.6160
  0.00339681      45.6820
  0.00349196      45.6325
  0.00363650      45.4464
  0.00432846      37.7129
