# Supplementary material for: Size effects on the mechanical behavior and the compressive failure strength of concrete: an extensive dataset
Source: Data Brief. 2020 Nov 2;33:106477. doi: 10.1016/j.dib.2020.106477 (PMC7674298; doi:10.1016/j.dib.2020.106477)
Supplement: Supplementary file 1 [file mmc1.zip › Stress_Strain_Data_DIB/F-110x220-mm/F11-B3-26.txt]

      Strain  Stress(MPa)
  0.00000000       0.0000
  0.00026328       4.7560
  0.00028392       5.1289
  0.00042489       7.6754
  0.00046487       8.3977
  0.00050368       9.0988
  0.00054709       9.8829
  0.00058370      10.4772
  0.00061913      11.1459
  0.00065398      11.8517
  0.00069014      12.4744
  0.00072512      13.1717
  0.00076079      13.8254
  0.00079670      14.4646
  0.00083156      15.1692
  0.00086840      15.7491
  0.00090366      16.4286
  0.00094006      17.0366
  0.00097575      17.6893
  0.00101269      18.2629
  0.00104993      18.8171
  0.00108451      19.5398
  0.00112168      20.0992
  0.00115780      20.7245
  0.00119337      21.3846
  0.00122968      21.9975
  0.00126798      22.4854
  0.00130459      23.0799
  0.00134092      23.6922
  0.00137632      24.3626
  0.00141340      24.9277
  0.00145034      25.5010
  0.00148712      26.0850
  0.00152493      26.6036
  0.00156163      27.1922
  0.00159870      27.7577
  0.00163495      28.3749
  0.00167346      28.8493
  0.00171176      29.3369
  0.00174742      29.9914
  0.00178481      30.5365
  0.00182393      30.9722
  0.00186070      31.5567
  0.00189915      32.0346
  0.00193549      32.6463
  0.00197458      33.0841
  0.00201248      33.5966
  0.00205062      34.0946
  0.00208778      34.6539
  0.00212814      35.0114
  0.00216627      35.5099
  0.00220360      36.0590
  0.00224324      36.4621
  0.00228328      36.8395
  0.00232109      37.3583
  0.00236115      37.7348
  0.00240050      38.1559
  0.00243848      38.6642
  0.00247847      39.0448
  0.00251783      39.4659
  0.00255706      39.8944
  0.00259832      40.1949
  0.00263805      40.5923
  0.00267787      40.9843
  0.00271685      41.4291
  0.00275890      41.6796
  0.00279974      42.0070
  0.00284045      42.3419
  0.00288168      42.6447
  0.00292376      42.8935
  0.00296665      43.0911
  0.00301004      43.2575
  0.00305675      43.2138
  0.00310431      43.1164
  0.00315596      42.7609
  0.00329817      42.4986
  0.00353241      42.2370
  0.00506666      32.5288
