# Supplementary material for: Size effects on the mechanical behavior and the compressive failure strength of concrete: an extensive dataset
Source: Data Brief. 2020 Nov 2;33:106477. doi: 10.1016/j.dib.2020.106477 (PMC7674298; doi:10.1016/j.dib.2020.106477)
Supplement: Supplementary file 1 [file mmc1.zip › Stress_Strain_Data_DIB/F-110x220-mm/F11-B3-27.txt]

      Strain  Stress(MPa)
  0.00000000       0.0000
  0.00024620       4.7465
  0.00031447       6.0626
  0.00044980       8.6716
  0.00048553       9.3605
  0.00052200       9.9880
  0.00055728      10.6903
  0.00059373      11.3190
  0.00062850      12.0532
  0.00066696      12.5564
  0.00070216      13.2633
  0.00073626      14.0392
  0.00077290      14.6561
  0.00080744      15.4042
  0.00084400      16.0263
  0.00087834      16.7873
  0.00091494      17.4068
  0.00094959      18.1480
  0.00098523      18.8275
  0.00102023      19.5475
  0.00105564      20.2409
  0.00109135      20.9165
  0.00112720      21.5826
  0.00116158      22.3410
  0.00119916      22.8993
  0.00123456      23.5935
  0.00127130      24.2044
  0.00130779      24.8307
  0.00134330      25.5189
  0.00137928      26.1768
  0.00141465      26.8732
  0.00145207      27.4414
  0.00148724      28.1506
  0.00152457      28.7245
  0.00156288      29.2368
  0.00159974      29.8402
  0.00163633      30.4605
  0.00167252      31.1055
  0.00171000      31.6702
  0.00174798      32.2030
  0.00178502      32.7954
  0.00182285      33.3379
  0.00186007      33.9189
  0.00189864      34.4152
  0.00193710      34.9184
  0.00197566      35.4155
  0.00201348      35.9588
  0.00205225      36.4423
  0.00209089      36.9344
  0.00212923      37.4453
  0.00216927      37.8499
  0.00220837      38.3130
  0.00224758      38.7696
  0.00228674      39.2292
  0.00232640      39.6571
  0.00236649      40.0589
  0.00240639      40.4716
  0.00244850      40.7467
  0.00248874      41.1391
  0.00252826      41.5761
  0.00257015      41.8648
  0.00261161      42.1807
  0.00265376      42.4532
  0.00269705      42.6548
  0.00273876      42.9549
  0.00278083      43.2323
  0.00282358      43.4677
  0.00286706      43.6571
  0.00291077      43.8323
  0.00295635      43.8904
  0.00299955      44.0970
  0.00304452      44.1935
  0.00308868      44.3404
  0.00318022      44.4336
  0.00327316      44.4385
  0.00336699      44.3880
  0.00350971      44.1892
  0.00366110      43.4481
  0.00410055      27.6093
