# Supplementary material for: Size effects on the mechanical behavior and the compressive failure strength of concrete: an extensive dataset
Source: Data Brief. 2020 Nov 2;33:106477. doi: 10.1016/j.dib.2020.106477 (PMC7674298; doi:10.1016/j.dib.2020.106477)
Supplement: Supplementary file 1 [file mmc1.zip › Stress_Strain_Data_DIB/F-110x220-mm/F11-B3-28.txt]

      Strain  Stress(MPa)
  0.00000000       0.0000
  0.00033695       5.0085
  0.00041367       6.1489
  0.00047459       7.0544
  0.00053676       7.9785
  0.00057406       8.5329
  0.00061028       9.0714
  0.00064453       9.5804
  0.00067998      10.2451
  0.00071778      10.7610
  0.00075643      11.2225
  0.00079350      11.7844
  0.00083187      12.2642
  0.00086705      12.9461
  0.00090645      13.3600
  0.00094270      13.9738
  0.00097989      14.5284
  0.00101852      14.9914
  0.00105435      15.6320
  0.00109176      16.1722
  0.00112833      16.7659
  0.00116541      17.3274
  0.00120343      17.8291
  0.00124143      18.3321
  0.00127829      18.9072
  0.00131374      19.5723
  0.00135154      20.0879
  0.00138788      20.6964
  0.00142505      21.2516
  0.00146336      21.7348
  0.00149804      22.4486
  0.00153641      22.9280
  0.00157334      23.4990
  0.00161106      24.0197
  0.00164727      24.6363
  0.00168468      25.1768
  0.00172166      25.7444
  0.00175816      26.3423
  0.00179630      26.8365
  0.00183428      27.3404
  0.00187117      27.9139
  0.00190755      28.5198
  0.00194580      29.0069
  0.00198387      29.5053
  0.00202162      30.0241
  0.00205945      30.5376
  0.00209786      31.0147
  0.00213323      31.6845
  0.00217227      32.1218
  0.00221045      32.6129
  0.00224844      33.1167
  0.00228622      33.6335
  0.00232594      34.0269
  0.00236401      34.5252
  0.00240295      34.9686
  0.00244112      35.4606
  0.00247929      35.9526
  0.00251837      36.3867
  0.00255843      36.7586
  0.00259663      37.2488
  0.00263697      37.6035
  0.00267524      38.0890
  0.00271485      38.4897
  0.00275438      38.8949
  0.00279426      39.2785
  0.00283324      39.7191
  0.00287324      40.0952
  0.00291311      40.4790
  0.00295348      40.8316
  0.00299334      41.2158
  0.00303300      41.6132
  0.00307190      42.0587
  0.00311300      42.3648
  0.00315427      42.6600
  0.00319418      43.0418
  0.00323696      43.2407
  0.00327645      43.6487
  0.00331849      43.8950
  0.00336081      44.1233
  0.00340177      44.4380
  0.00344270      44.7550
  0.00348573      44.9380
  0.00352682      45.2447
  0.00357046      45.3893
  0.00361279      45.6167
  0.00365572      45.8067
  0.00369987      45.9186
  0.00374321      46.0823
  0.00378825      46.1375
  0.00388005      46.1395
  0.00397315      46.0585
  0.00402745      45.5257
