# Supplementary material for: Size effects on the mechanical behavior and the compressive failure strength of concrete: an extensive dataset
Source: Data Brief. 2020 Nov 2;33:106477. doi: 10.1016/j.dib.2020.106477 (PMC7674298; doi:10.1016/j.dib.2020.106477)
Supplement: Supplementary file 1 [file mmc1.zip › Stress_Strain_Data_DIB/F-110x220-mm/F11-B3-29.txt]

      Strain  Stress(MPa)
  0.00000000       0.0000
  0.00025582       4.5731
  0.00026593       4.7537
  0.00032132       5.7438
  0.00040140       7.1753
  0.00044363       7.9303
  0.00048041       8.5876
  0.00052118       9.3165
  0.00055840       9.9167
  0.00059534      10.5339
  0.00063306      11.1033
  0.00066756      11.8716
  0.00070458      12.4840
  0.00074288      13.0176
  0.00077755      13.7752
  0.00081569      14.3191
  0.00085073      15.0534
  0.00088674      15.7288
  0.00092382      16.3375
  0.00096076      16.9548
  0.00099732      17.5962
  0.00103290      18.2976
  0.00106990      18.9110
  0.00110786      19.4657
  0.00114355      20.1608
  0.00117953      20.8371
  0.00121480      21.5577
  0.00125264      22.1199
  0.00129036      22.6892
  0.00132518      23.4376
  0.00136253      24.0297
  0.00140002      24.6136
  0.00143597      25.2923
  0.00147289      25.9109
  0.00151091      26.4616
  0.00154891      27.0138
  0.00158589      27.6290
  0.00162280      28.2480
  0.00165949      28.8813
  0.00169698      29.4649
  0.00173619      29.9423
  0.00177229      30.6120
  0.00181005      31.1784
  0.00184834      31.7126
  0.00188547      32.3187
  0.00192446      32.8100
  0.00196178      33.4039
  0.00200024      33.9278
  0.00203954      34.3995
  0.00207649      35.0163
  0.00211523      35.5229
  0.00215359      36.0527
  0.00219259      36.5433
  0.00223146      37.0418
  0.00227074      37.5147
  0.00231088      37.9350
  0.00234907      38.4754
  0.00238867      38.9290
  0.00242860      39.3618
  0.00246892      39.7711
  0.00250740      40.2936
  0.00254696      40.7494
  0.00258842      41.0876
  0.00262854      41.5092
  0.00266943      41.8832
  0.00270966      42.2974
  0.00275212      42.5747
  0.00279173      43.0271
  0.00283489      43.2610
  0.00287486      43.6914
  0.00291589      44.0570
  0.00295792      44.3603
  0.00300043      44.6339
  0.00304460      44.8054
  0.00309817      44.3967
  0.00366115      29.9374
