# Supplementary material for: Size effects on the mechanical behavior and the compressive failure strength of concrete: an extensive dataset
Source: Data Brief. 2020 Nov 2;33:106477. doi: 10.1016/j.dib.2020.106477 (PMC7674298; doi:10.1016/j.dib.2020.106477)
Supplement: Supplementary file 1 [file mmc1.zip › Stress_Strain_Data_DIB/F-110x220-mm/F11-B3-30.txt]

      Strain  Stress(MPa)
  0.00000000       0.0000
  0.00031487       4.8649
  0.00039515       6.1053
  0.00050648       7.8253
  0.00054568       8.4310
  0.00057845       8.9374
  0.00062317       9.6282
  0.00066026      10.2042
  0.00069774      10.7559
  0.00073498      11.3220
  0.00077380      11.7903
  0.00081158      12.3232
  0.00084682      13.0145
  0.00088377      13.5994
  0.00092101      14.1659
  0.00095864      14.7085
  0.00099586      15.2762
  0.00103323      15.8352
  0.00107023      16.4168
  0.00110760      16.9753
  0.00114450      17.5634
  0.00118292      18.0558
  0.00121991      18.6380
  0.00125671      19.2322
  0.00129326      19.8420
  0.00133084      20.3878
  0.00136744      20.9942
  0.00140603      21.4766
  0.00144280      22.0725
  0.00147925      22.6886
  0.00151727      23.2067
  0.00155428      23.7877
  0.00159236      24.3015
  0.00163099      24.7817
  0.00166749      25.3944
  0.00170537      25.9210
  0.00174305      26.4600
  0.00177992      27.0497
  0.00181873      27.5185
  0.00185537      28.1225
  0.00189360      28.6276
  0.00193163      29.1448
  0.00196987      29.6488
  0.00200658      30.2485
  0.00204464      30.7640
  0.00208430      31.1790
  0.00212264      31.6770
  0.00216086      32.1822
  0.00219933      32.6717
  0.00223692      33.2169
  0.00227683      33.6162
  0.00231540      34.0998
  0.00235498      34.5200
  0.00239348      35.0078
  0.00243180      35.5071
  0.00247168      35.9087
  0.00251263      36.2427
  0.00255239      36.6521
  0.00259059      37.1584
  0.00263018      37.5779
  0.00267052      37.9507
  0.00271032      38.3572
  0.00275026      38.7553
  0.00279121      39.0892
  0.00283127      39.4795
  0.00287246      39.7989
  0.00291242      40.1959
  0.00295403      40.4890
  0.00299404      40.8820
  0.00303587      41.1620
  0.00307537      41.5868
  0.00311902      41.7523
  0.00315896      42.1505
  0.00320237      42.3310
  0.00324365      42.6448
  0.00328678      42.8428
  0.00332853      43.1276
  0.00336951      43.4598
  0.00341305      43.6324
  0.00345645      43.8138
  0.00350020      43.9730
  0.00354492      44.0716
  0.00358776      44.2878
  0.00363335      44.3320
  0.00367877      44.3872
  0.00372415      44.4443
  0.00376948      44.5049
  0.00381562      44.5143
  0.00390954      44.4315
  0.00405541      43.9947
  0.00591642      26.0409
